# Supplementary material for: miR‐200/375 control epithelial plasticity‐associated alternative splicing by repressing the RNA‐binding protein Quaking
Source: EMBO J. 2018 Jun 6;37(13):e99016. doi: 10.15252/embj.201899016 (PMC6028027; doi:10.15252/embj.201899016)
Supplement: Supplementary file 3 — Table EV1 [file EMBJ-37-e99016-s003.xlsx]

## Sheet: Table EV1
	Table EV1. Sequencing Information and basic statistics
	cell type	treatment	Replicate	platform	sequencing type	raw reads	aligned reads	aligned reads (%)
	HMLE	-	1	HiSeq 2500	PE-100bp	224745634	214474173	95.4297
	HMLE	-	2a	HiSeq 2500	PE-100bp	78898708	118664204	89.6627
	HMLE	-	2b	HiSeq 2500	PE-100bp	53446400
	HMLE	-	3	HiSeq 2500	PE-100bp	296657406	236146132	79.6023
	HMLE	TGF-β	1	HiSeq 2500	PE-100bp	175586004	166831961	95.0144
	HMLE	TGF-β + siNEG	2	HiSeq 2500	PE-100bp	146688462	138565193	94.4622
	HMLE	TGF-β + siNEG	3	HiSeq 2500	PE-100bp	156314774	142188738	90.9631
	HMLE	TGF-β + siQKI5	1	HiSeq 2500	PE-100bp	156071430	149076420	95.5181
	HMLE	TGF-β + siQKI5	2	HiSeq 2500	PE-100bp	135809236	125119385	92.1288
	HMLE	TGF-β + miR-200c	1	HiSeq 2500	PE-100bp	129804724	113048308	87.0911
	HMLE	TGF-β + miR-200c	2	HiSeq 2500	PE-100bp	125228302	111676339	89.1782
						Average	1.51579e+08
	Bias Corrected SVD

## Sheet: Table EV1 description
Table EV1. Sequencing Information and basic statistics
Sequencing and mapping statistics for all RNAseq libraries with associated Singular Value Decomposition (SVD) plots based on gene expression (Cuffdiff FPKM, mean-centred and logged).
