# Supplementary material for: miR‐200/375 control epithelial plasticity‐associated alternative splicing by repressing the RNA‐binding protein Quaking
Source: EMBO J. 2018 Jun 6;37(13):e99016. doi: 10.15252/embj.201899016 (PMC6028027; doi:10.15252/embj.201899016)
Supplement: Supplementary file 4 — Table EV2 [file EMBJ-37-e99016-s004.xlsx]

## Sheet: Table EV2
Table EV2. Expression changes regulated during EMT and following QKI-5 kd or miR-200c expression in mesHMLE cells
							HMLE - mesHMLE			mesHMLE - mesHMLE + si QKI-5			mesHMLE - mesHMLE + miR-200c
DE Class	gene_id	locus	HMLE FPKM	mesHMLE FPKM	mesHMLE + si QKI-5 FPKM	mesHMLE + miR-200c FPKM	log2(fold_change)	p_value	q_value	log2(fold_change)	p_value	q_value	log2(fold_change)	p_value	q_value
	1/2-SBSRNA4	chr4:110351118-110461615	0.438082	0.619529	0.45626	0.445207	0.499972	0.87575	0.944779	-0.441316	0.89005	0.950987	-0.476698	0.87455	0.944159
	A1BG	chr19:58858171-58874214	1.64288	4.58935	4.69185	3.63887	1.48206	0.0629	0.18932	0.0318682	0.96585	0.985207	-0.334799	0.6235	0.803161
	A1BG-AS1	chr19:58858171-58874214	0.801264	1.4605	1.85856	1.43356	0.866111	0.30775	0.535199	0.347723	0.6653	0.82973	-0.0268602	0.97585	0.989326
	A1CF	chr10:52559168-52645435	0.0113713	0.00171468	0.00607056	0.0058188	-2.72938	1	1	1.82389	1	1	1.76278	1	1
	A2LD1	chr13:100741268-101241046	1.82564	0.711008	0.837714	1.27608	-1.36046	0.1243	0.30201	0.236592	0.8391	0.927226	0.843783	0.4003	0.627326
	A2M	chr12:9217772-9268558	0.00851511	0.00226634	0.260573	0	-1.90966	1	1	6.84518	0.29315	0.519514	-1e+99	1	1
	A2ML1	chr12:8975149-9029381	3.77803	0.00506085	0	0	-9.54404	0.2156	0.430464	-1e+99	1	1	-1e+99	1	1
	A2MP1	chr12:9381128-9386803	0	0	0	0	0	1	1	0	1	1	0	1	1
	A4GALT	chr22:43088126-43116876	5.34231	3.91377	3.80272	6.63915	-0.448906	0.18265	0.387499	-0.0415267	0.9099	0.959828	0.762441	0.0331	0.12036
	A4GNT	chr3:137842559-137851229	0.0556727	0.103511	0.0980811	0.0320185	0.894747	1	1	-0.0777404	1	1	-1.69281	1	1
	AA06	chr17:31340105-32483825	0	0	0	0	0	1	1	0	1	1	0	1	1
	AAA1	chr7:34386123-34917944	0	0.00108303	0	0.0187141	1e+99	1	1	-1e+99	1	1	4.11099	1	1
	AAAS	chr12:53701239-53715412	49.9924	32.6224	25.2015	30.8774	-0.615848	0.01525	0.0689088	-0.372354	0.19915	0.409281	-0.079313	0.78005	0.896617
	AACS	chr12:125549924-125627871	18.4578	16.1513	12.095	29.4014	-0.192578	0.44945	0.671117	-0.417236	0.14955	0.341081	0.864235	0.0026	0.0181887
	AACSP1	chr5:178191863-178203277	0.005805	0.00210071	0	0	-1.46642	1	1	-1e+99	1	1	-1e+99	1	1
	AADAC	chr3:151347319-151546276	0.0131855	0	0.0129263	0.0872117	-1e+99	1	1	1e+99	1	1	1e+99	1	1
	AADACL2	chr3:151347319-151546276	0.0318773	0.0818215	0	0	1.35995	1	1	-1e+99	1	1	-1e+99	1	1
	AADACL3	chr1:12776117-12788726	0.00225075	0.00910919	0.00847924	0.00277358	2.01692	1	1	-0.103387	1	1	-1.71557	1	1
	AADACL4	chr1:12704565-12727097	0.00810701	0	0	0	-1e+99	1	1	0	1	1	0	1	1
	AADAT	chr4:170981372-171011372	3.53008	2.20883	2.18064	2.38878	-0.676419	0.05825	0.17943	-0.0185311	0.96335	0.984061	0.112993	0.78455	0.898962
	AAGAB	chr15:67493366-67547074	28.7619	26.7058	29.298	25.3283	-0.107003	0.6669	0.830892	0.133646	0.62285	0.802722	-0.076405	0.77485	0.893756
	AAK1	chr2:69685126-69870977	4.01933	3.38671	3.27688	2.70481	-0.247069	0.33675	0.56564	-0.0475608	0.86485	0.939547	-0.324357	0.2483	0.469199
	AAMP	chr2:219128851-219134893	55.434	62.5438	68.8427	81.6927	0.174096	0.4874	0.703119	0.138435	0.61325	0.795894	0.385339	0.15665	0.351532
	AANAT	chr17:74449432-74466199	0.314219	0.955712	0.685875	2.06069	1.60481	0.02875	0.108679	-0.47863	0.505	0.716882	1.10848	0.08255	0.228673
	AARS	chr16:70286296-70323412	69.1861	78.2189	91.6931	83.0754	0.177036	0.46555	0.684767	0.229295	0.3983	0.625357	0.0869042	0.74735	0.878341
	AARS2	chr6:44266462-44281063	7.12026	8.57471	5.75814	7.84652	0.268158	0.3154	0.543275	-0.574485	0.05735	0.177577	-0.128034	0.6575	0.824987
	AARSD1	chr17:41102542-41132545	15.0825	16.1235	17.3366	23.194	0.0962829	0.7261	0.866125	0.104657	0.73095	0.868913	0.524594	0.07765	0.219243
c	AASDH	chr4:57204456-57253638	1.6961	2.97289	2.90025	0.777495	0.809647	0.03155	0.116183	-0.0356931	0.9236	0.966059	-1.93496	0.0001	0.00131761
c	AASDHPPT	chr11:105921824-105969419	10.4951	14.4254	24.2386	5.14618	0.458894	0.1192	0.293879	0.748696	0.0131	0.0616539	-1.48704	5e-05	0.00072079
	AASS	chr7:121713597-121784344	3.52278	5.82939	3.7389	3.35447	0.726629	0.00765	0.0411699	-0.640731	0.03345	0.121273	-0.797259	0.01185	0.0572267
a	AATF	chr17:35306174-35414171	89.6544	41.524	53.4259	70.9281	-1.11043	5e-05	0.00072079	0.363593	0.1865	0.392566	0.772412	0.0054	0.0317183
	AATK	chr17:79008946-79156964	0.131859	0.550636	0.263772	0.166636	2.0621	0.3778	0.606213	-1.0618	0.51035	0.721287	-1.7244	0.4089	0.635175
	AATK-AS1	chr17:79008946-79156964	0	0.00762661	0	0.00971266	1e+99	1	1	-1e+99	1	1	0.348825	1	1
bc	ABAT	chr16:8768443-8878432	5.1496	4.12344	1.70647	2.04477	-0.320612	0.25855	0.480436	-1.27283	0.0005	0.00495902	-1.01191	0.00325	0.0216035
c	ABCA1	chr9:107543283-107690527	4.51879	8.19424	14.0118	2.82523	0.858673	0.0011	0.00923889	0.773957	0.00595	0.0341546	-1.53624	5e-05	0.00072079
	ABCA10	chr17:67144147-67323323	0.0321651	0.0546369	0.180651	0.193507	0.764382	1	1	1.72525	0.32525	0.55365	1.82444	1	1
	ABCA11P	chr4:419223-533320	2.85596	4.0569	3.09664	6.81738	0.506403	0.49985	0.712928	-0.389674	0.67745	0.837229	0.748839	0.30925	0.536779
ab	ABCA12	chr2:215796265-216003151	1.29039	0.101407	0.31874	0.114826	-3.66959	5e-05	0.00072079	1.65223	0.0066	0.0369248	0.179296	1	1
	ABCA13	chr7:48211056-48687091	0.0660214	0.0607036	0.120467	0.124179	-0.121152	1	1	0.988784	1	1	1.03256	1	1
	ABCA17P	chr16:2390922-2476700	0.00306725	0.0295332	0.0331184	0.0172911	3.26732	1	1	0.165296	1	1	-0.772307	1	1
ac	ABCA2	chr9:139901685-139931234	2.20139	7.70039	4.37908	1.56261	1.80652	5e-05	0.00072079	-0.814303	0.0054	0.0317183	-2.30098	5e-05	0.00072079
ac	ABCA3	chr16:2325878-2390747	0.166786	2.6417	1.32609	0.745341	3.98539	5e-05	0.00072079	-0.99428	0.0075	0.0405884	-1.82549	5e-05	0.00072079
	ABCA4	chr1:94458393-94586705	0.111585	0.0107757	0	0.0306521	-3.3723	1	1	-1e+99	1	1	1.50821	1	1
	ABCA5	chr17:67144147-67323323	0.579017	1.14073	1.75493	1.43935	0.978282	0.0122	0.0584818	0.621455	0.0851	0.233559	0.335459	0.38365	0.61174
	ABCA6	chr17:67074846-67138015	0.0122389	0.0972157	0.234307	0.0346121	2.98972	1	1	1.26914	0.0502	0.161584	-1.48991	1	1
c	ABCA7	chr19:1040101-1065570	2.84641	1.61461	1.76984	5.38474	-0.817958	0.0099	0.049999	0.132437	0.71135	0.857396	1.73769	5e-05	0.00072079
ac	ABCA8	chr17:66863430-66951533	0	0.701403	1.16938	0.237893	1e+99	5e-05	0.00072079	0.73743	0.10355	0.267598	-1.55993	0.0095	0.0484817
	ABCA9	chr17:66970772-67057136	0.00451367	0.0116837	0.071235	0.0270548	1.37212	1	1	2.60809	1	1	1.21139	1	1
	ABCB1	chr7:87133178-87461613	0.0179832	0.0839231	0.112486	0.205419	2.22242	1	1	0.422603	1	1	1.29143	0.2462	0.466967
	ABCB10	chr1:229652328-229694442	7.22762	6.35104	8.15759	4.52253	-0.186528	0.4994	0.712561	0.36115	0.238	0.457649	-0.489863	0.1364	0.321478
	ABCB11	chr2:169779448-169887833	0.00160666	0.00239413	0.00794615	0.00220476	0.57544	1	1	1.73075	1	1	-0.118883	1	1
	ABCB4	chr7:87031360-87105019	0.0130244	0.00139149	0.00878066	0	-3.22652	1	1	2.6577	1	1	-1e+99	1	1
	ABCB5	chr7:20655244-20796637	0.0155781	0.00131136	0	0.0676629	-3.57039	1	1	-1e+99	1	1	5.68924	1	1
	ABCB6	chr2:220074487-220083712	4.33953	4.6673	7.01125	4.70766	0.105049	0.7356	0.871501	0.587085	0.08315	0.22981	0.0124212	0.9713	0.987405
	ABCB7	chrX:74273104-74376132	11.7366	12.4535	10.623	9.94928	0.0855367	0.75655	0.883641	-0.229353	0.4488	0.670532	-0.323885	0.28975	0.515954
	ABCB8	chr7:150725509-150744869	7.9173	6.77557	4.34655	8.9891	-0.224666	0.39695	0.624125	-0.640469	0.0415	0.141436	0.407835	0.1638	0.361693
	ABCB9	chr12:123405497-123451056	3.96493	4.40551	4.40862	5.06548	0.152014	0.6309	0.807933	0.00101943	0.99785	0.998997	0.20139	0.55305	0.753718
	ABCC1	chr16:16043433-16236930	20.5986	22.6093	23.7141	13.1455	0.134371	0.58895	0.779148	0.0688264	0.8031	0.908513	-0.782348	0.0059	0.0339373
	ABCC10	chr6:43395291-43423786	6.55829	5.90211	3.8335	8.35273	-0.15209	0.6489	0.819672	-0.622569	0.0778	0.219554	0.501017	0.15475	0.348813
	ABCC11	chr16:48200821-48269088	0.0655063	0.0867596	0.0398564	0.0422127	0.405389	1	1	-1.12221	1	1	-1.03935	1	1
	ABCC12	chr16:48116883-48180681	0.0018992	0.00313385	0.013314	0.00187804	0.722542	1	1	2.08693	1	1	-0.738705	1	1
	ABCC13	chr21:15646119-15673692	0.0288421	0	0	0	-1e+99	1	1	0	1	1	0	1	1
	ABCC2	chr10:101542462-101611662	0.593638	0.343152	0.717381	0.327402	-0.790734	0.06355	0.190614	1.06389	0.02585	0.100843	-0.0677871	0.8912	0.951422
b	ABCC3	chr17:48712217-48769063	13.5251	13.6371	6.06678	16.5106	0.0118874	0.96705	0.985711	-1.16853	0.00125	0.0102153	0.275865	0.37045	0.599265
	ABCC4	chr13:95672082-95953687	3.36524	6.09533	5.30018	3.24381	0.856992	0.00495	0.0296962	-0.201663	0.52325	0.731521	-0.910013	0.0079	0.042184
	ABCC5	chr3:183637723-183735727	9.07317	10.1757	10.2754	11.8095	0.165443	0.5876	0.778092	0.0140738	0.9658	0.985197	0.21482	0.519	0.728145
	ABCC6	chr16:16243421-16317328	0.359149	0.829208	0.304545	0.0797637	1.20715	0.1612	0.358164	-1.44508	0.1416	0.32922	-3.37793	0.0146	0.0667007
	ABCC6P1	chr16:18582569-18609607	0	0.0257379	0.00355915	0.00439464	1e+99	1	1	-2.85429	1	1	-2.55008	1	1
	ABCC6P2	chr16:14916288-14918559	0.109706	0.806172	0.241555	0.0384643	2.87744	0.0281	0.107033	-1.73874	0.09265	0.247587	-4.3895	0.14515	0.334463
	ABCC8	chr11:17414431-17498449	0.00627913	0.0793404	0.00532623	0.00765914	3.65942	1	1	-3.89687	1	1	-3.3728	1	1
c	ABCC9	chr12:21950323-22089628	0.588938	0.902889	1.6446	1.85355	0.616434	0.085	0.23335	0.865117	0.01545	0.0695767	1.03767	0.0055	0.0321869
	ABCD1	chrX:152990322-153010216	2.75768	5.07055	4.59651	5.34497	0.878686	0.00635	0.0358665	-0.141605	0.67095	0.83356	0.076039	0.8143	0.914376
	ABCD2	chr12:39945021-40013843	0.00962027	0.0239191	0.0227915	0.0128763	1.31401	1	1	-0.0696654	1	1	-0.893444	1	1
	ABCD3	chr1:94883932-94984219	11.9336	15.3627	18.5632	8.85101	0.3644	0.2466	0.467444	0.273013	0.3872	0.615246	-0.795517	0.0265	0.102651
	ABCD4	chr14:74751979-74769767	5.61717	6.8049	4.95599	10.3027	0.27673	0.3382	0.566982	-0.457402	0.1608	0.357613	0.598375	0.0535	0.169124
c	ABCE1	chr4:145915726-146050676	14.8688	24.9025	26.6107	8.43981	0.744006	0.0161	0.0716493	0.0957164	0.7529	0.881525	-1.56101	5e-05	0.00072079
	ABCF1	chr6_ssto_hap7:1871447-1891586	55.9859	60.0098	51.5734	68.3402	0.100135	0.68775	0.843353	-0.218572	0.4288	0.653138	0.187536	0.49345	0.707921
	ABCF2	chr7:150904922-150924317	55.6551	37.923	30.0225	24.8372	-0.553438	0.04005	0.138004	-0.337029	0.2732	0.49746	-0.61057	0.0361	0.1281
	ABCF3	chr3:183903862-183911795	22.19	22.6509	20.312	31.094	0.0296577	0.9075	0.958855	-0.157237	0.57825	0.771773	0.457069	0.10425	0.268754
a	ABCG1	chr21:43619798-43717354	6.96923	2.75367	3.60358	3.06903	-1.33964	0.0001	0.00131761	0.388074	0.293	0.519391	0.156426	0.66795	0.831612
a	ABCG2	chr4:89011415-89080011	1.05021	0.172115	0.241133	0.187074	-2.60924	5e-05	0.00072079	0.486455	0.42635	0.650994	0.120237	0.85225	0.933505
c	ABCG4	chr11:119019749-119033374	0.404753	0.751152	0.383218	0.245458	0.892063	0.06905	0.20205	-0.97094	0.06825	0.200426	-1.61363	0.0053	0.0312712
	ABCG5	chr2:44039610-44065958	0.010401	0.0277868	0.00361996	0	1.41768	1	1	-2.94036	1	1	-1e+99	1	1
	ABCG8	chr2:44066102-44105605	0.0215444	0.00204837	0	0	-3.39477	1	1	-1e+99	1	1	-1e+99	1	1
	ABHD1	chr2:27346656-27357542	0.0761842	0.0493629	0.0134874	0.0479898	-0.626066	1	1	-1.87181	1	1	-0.0406996	1	1
	ABHD10	chr3:111697827-111712210	11.2351	12.4967	11.5067	9.38719	0.153527	0.5594	0.758266	-0.119063	0.6918	0.846027	-0.412776	0.1786	0.382034
	ABHD11	chr7:73150424-73153190	16.5594	11.5821	10.1461	21.7221	-0.515751	0.0797	0.223311	-0.190977	0.5758	0.770163	0.907267	0.0059	0.0339373
	ABHD11-AS1	chr7:73149398-73150330	0.102374	0.0752434	0.215687	0.0702129	-0.444209	1	1	1.5193	1	1	-0.0998282	1	1
	ABHD12	chr20:25228705-25371618	34.4304	47.6976	53.6007	85.8153	0.470235	0.4946	0.708726	0.168335	0.8255	0.920216	0.847319	0.19055	0.398063
	ABHD12B	chr14:51338877-51371688	0.26126	0.174998	0.0722088	0.0156141	-0.578146	0.43845	0.661654	-1.27709	0.42065	0.645654	-3.48642	0.2574	0.479099
	ABHD13	chr13:108870762-108886603	1.0577	2.09601	2.25421	1.80311	0.986718	0.0044	0.0272083	0.104974	0.76655	0.88929	-0.217163	0.5558	0.755705
	ABHD14A	chr3:52009041-52023218	8.2181	7.34255	9.13674	10.4423	-0.162524	0.81885	0.916724	0.315398	0.62465	0.803879	0.508093	0.4329	0.656942
	ABHD14A-ACY1	chr3:52009041-52023218	0.0368441	0	9.85498e-05	0.186216	-1e+99	1	1	1e+99	1	1	1e+99	0.27055	0.494398
	ABHD14B	chr3:52002525-52008646	22.5964	21.846	20.9875	30.6311	-0.04872	0.85255	0.933689	-0.057839	0.8416	0.928415	0.487628	0.0895	0.241948
	ABHD15	chr17:27887688-27894042	5.57318	5.05889	5.98903	6.02063	-0.139682	0.63	0.807388	0.243502	0.46245	0.682153	0.251095	0.4389	0.662036
	ABHD16A	chr6_ssto_hap7:2985531-3001955	10.4578	12.433	14.4778	15.8235	0.249595	0.3817	0.609925	0.219673	0.47995	0.696937	0.347902	0.2541	0.475552
	ABHD16B	chr20:62492565-62494341	7.31515	5.56223	5.51798	10.4756	-0.395223	0.24135	0.461542	-0.0115232	0.97755	0.990215	0.913301	0.01325	0.0621307
	ABHD2	chr15:89631380-89745591	13.4644	17.3092	18.7021	16.8354	0.362388	0.13905	0.325366	0.111662	0.6809	0.839306	-0.0400442	0.88545	0.948998
b	ABHD3	chr18:19230857-19284766	5.71307	5.5721	12.1869	8.19417	-0.0360452	0.9077	0.958956	1.12904	0.0008	0.0072137	0.556377	0.10985	0.278505
c	ABHD4	chr14:23067146-23081265	12.3218	11.5292	13.6387	25.1054	-0.0959159	0.73155	0.869305	0.242409	0.4217	0.646636	1.1227	0.0001	0.00131761
c	ABHD5	chr3:43732374-43764217	3.62223	4.01347	2.99995	9.29317	0.147973	0.59785	0.785397	-0.41991	0.1853	0.391014	1.21132	0.0001	0.00131761
	ABHD6	chr3:58223258-58280461	4.02749	5.18978	8.48565	3.95921	0.365792	0.2511	0.472387	0.709352	0.03635	0.128672	-0.390463	0.27605	0.500715
	ABHD8	chr19:17402939-17414282	10.1078	13.219	12.2327	22.0659	0.38714	0.1792	0.382896	-0.111875	0.73315	0.870179	0.739203	0.01725	0.0753689
a	ABI1	chr10:26986594-27150016	25.2534	9.86322	10.8052	13.4066	-1.35635	5e-05	0.00072079	0.131595	0.6959	0.848433	0.442807	0.17305	0.374536
c	ABI2	chr2:204193002-204296892	9.80448	19.239	12.1142	8.18943	0.972516	0.0003	0.00329051	-0.667337	0.0158	0.0707011	-1.2322	5e-05	0.00072079
	ABI3	chr17:47283595-47300587	0.0125309	0.029299	0.0143159	0.00529431	1.22536	1	1	-1.03324	1	1	-2.46834	1	1
ac	ABI3BP	chr3:100468178-100712334	17.4222	58.5137	65.2618	9.57885	1.74785	5e-05	0.00072079	0.157465	0.5695	0.765799	-2.61085	5e-05	0.00072079
	ABL1	chr9:133589267-133763062	27.0627	31.0318	32.0886	26.0902	0.197442	0.41985	0.645022	0.0483127	0.8614	0.937815	-0.250239	0.35535	0.584342
	ABL2	chr1:179068461-179198819	9.1716	10.3636	15.8301	15.9755	0.176284	0.5157	0.725502	0.611138	0.04405	0.147368	0.62433	0.0385	0.134213
ac	ABLIM1	chr10:116190868-116444414	20.295	1.08763	1.95196	2.43846	-4.22187	5e-05	0.00072079	0.843741	0.02095	0.0867657	1.16479	0.0016	0.0124304
	ABLIM2	chr4:7967036-8160559	0.404876	0.244428	0.0610581	0.719107	-0.728067	0.1993	0.409475	-2.00116	0.01655	0.0730893	1.55679	0.01265	0.0601075
b	ABLIM3	chr5:148521053-148639999	22.7647	41.0429	96.7701	42.7319	0.850332	0.00115	0.00956332	1.23743	5e-05	0.00072079	0.0581817	0.83595	0.925563
	ABO	chr9:136130562-136150630	0.359172	0.00789188	0.0197792	0	-5.50816	0.1969	0.406344	1.32554	1	1	-1e+99	1	1
	ABP1	chr7:150549572-150558379	0.0296045	0.0971472	0.0636097	0	1.71436	1	1	-0.610925	1	1	-1e+99	1	1
	ABR	chr17:906758-1090616	29.6507	31.9067	25.6271	34.662	0.105793	0.67275	0.834486	-0.316189	0.24445	0.464881	0.119497	0.6504	0.820565
	ABRA	chr8:107771710-107782472	0.00263073	0.0021396	0.0135188	0.015746	-0.298123	1	1	2.65955	1	1	2.87957	1	1
c	ABT1	chr6:26597170-26600277	23.2866	14.1752	22.9392	29.2735	-0.716129	0.00695	0.0383538	0.694446	0.0199	0.083653	1.04622	0.00075	0.0068526
	ABTB1	chr3:127391780-127399769	3.81021	3.60385	5.52331	5.6958	-0.0803313	0.8224	0.918663	0.615993	0.1122	0.282129	0.660359	0.08165	0.227038
c	ABTB2	chr11:34172533-34379555	4.49244	2.93246	3.50522	8.15158	-0.615388	0.04085	0.139927	0.257395	0.45745	0.677797	1.47497	5e-05	0.00072079
	ACAA1	chr3:38080695-38178733	28.4299	20.1819	16.1656	28.9983	-0.494345	0.0631	0.189679	-0.320131	0.2973	0.523983	0.522907	0.0746	0.213239
	ACAA2	chr18:47309873-47340251	22.4319	17.722	25.1788	25.6162	-0.340007	0.1937	0.402095	0.506663	0.0797	0.223311	0.531511	0.06855	0.200952
	ACACA	chr17:35441926-35766902	30.6631	20.7026	29.1799	14.499	-0.566695	0.02175	0.0891115	0.495168	0.07405	0.212138	-0.513857	0.0632	0.189872
	ACACB	chr12:109577201-109706030	1.13546	1.00652	1.8639	1.1401	-0.173898	0.59135	0.780815	0.888946	0.01235	0.059004	0.179788	0.61845	0.799739
	ACAD10	chr12:112123856-112194911	4.89291	3.9614	4.89506	3.83997	-0.304683	0.28365	0.509109	0.305317	0.3412	0.570157	-0.044916	0.8959	0.953535
	ACAD11	chr3:132276981-132593050	5.2844	6.621	4.77185	5.4917	0.325309	0.48855	0.703955	-0.472501	0.4181	0.643542	-0.269796	0.59675	0.784621
	ACAD8	chr11:134123433-134135746	7.34993	11.5838	9.52617	11.6421	0.656307	0.02715	0.104355	-0.282141	0.3624	0.591369	0.00723894	0.9809	0.991606
	ACAD9	chr3:128598332-128631957	24.8533	31.5077	29.0604	29.4205	0.342271	0.16745	0.366759	-0.11665	0.6628	0.828106	-0.0988853	0.715	0.859499
	ACADL	chr2:211052715-211090215	0.00418377	0.0132308	0	0.00876967	1.66103	1	1	-1e+99	1	1	-0.593311	1	1
c	ACADM	chr1:76190042-76229355	6.07427	11.851	16.165	3.47919	0.964221	0.0022	0.0159709	0.447874	0.13755	0.323185	-1.76818	5e-05	0.00072079
b	ACADS	chr12:121163570-121177811	1.53762	2.94186	0.751254	2.35634	0.936027	0.02905	0.109527	-1.96935	0.0004	0.00415283	-0.32018	0.4358	0.659302
	ACADSB	chr10:124768428-124817806	2.32543	3.2055	3.64193	2.16726	0.463053	0.11375	0.28473	0.184154	0.55465	0.754835	-0.564676	0.0924	0.247142
b	ACADVL	chr17:7093209-7128585	91.3831	102.799	46.1737	152.787	0.169826	0.5238	0.731972	-1.15468	0.0001	0.00131761	0.571694	0.0489	0.158652
	ACAN	chr15:89346673-89418585	0.0269192	0.124941	0.00712779	0.0668081	2.21454	1	1	-4.13165	1	1	-0.903156	1	1
	ACAP1	chr17:7239847-7254793	0.107769	0.146335	0.178549	0.52603	0.441328	1	1	0.287047	1	1	1.84587	0.0154	0.0694001
	ACAP2	chr3:194995464-195163817	4.75521	7.69724	6.47119	4.29141	0.694833	0.00705	0.0387482	-0.25031	0.3706	0.599449	-0.842889	0.00575	0.0332984
	ACAP3	chr1:1227763-1243269	4.98086	7.38837	12.1096	12.3446	0.568862	0.05615	0.174978	0.712829	0.0206	0.0856662	0.740553	0.01655	0.0730893
	ACAT1	chr11:107992257-108018891	30.3208	34.5496	28.2129	29.9597	0.188361	0.45785	0.678186	-0.292316	0.2965	0.523183	-0.205646	0.45975	0.679898
	ACAT2	chr6:160181290-160210735	102.386	77.4997	149.965	99.0466	-0.401761	0.44915	0.670858	0.952367	0.06735	0.19848	0.353917	0.4953	0.709323
	ACBD3	chr1:226332379-226374423	25.3228	20.0886	25.1118	20.7491	-0.334063	0.17435	0.376095	0.32199	0.2455	0.466117	0.0466773	0.86635	0.9403
a	ACBD4	chr17:43209966-43221543	2.64819	5.41293	4.52543	7.25643	1.0314	0.0052	0.0308101	-0.258354	0.49785	0.711372	0.422851	0.2311	0.449207
	ACBD5	chr10:27484142-27531068	5.01465	5.22622	7.79457	4.49708	0.0596181	0.8373	0.926261	0.576702	0.0586	0.180166	-0.216779	0.5049	0.716836
	ACBD6	chr1:180257351-180472022	35.5049	36.2343	34.4879	28.903	0.0293371	0.9122	0.960878	-0.0712675	0.79915	0.906609	-0.326135	0.2527	0.473921
ab	ACBD7	chr10:15117473-15130775	0.503943	1.87853	0.437182	2.02759	1.89827	5e-05	0.00072079	-2.1033	0.00015	0.00185907	0.110165	0.77565	0.894101
	ACCN1	chr17:31340105-32483825	0.137766	0.0449741	0.0232671	0.012109	-1.61505	1	1	-0.950805	1	1	-1.89301	1	1
c	ACCN2	chr12:50451486-50477394	4.44612	4.91787	2.48856	0.885093	0.145488	0.6191	0.800244	-0.982722	0.005	0.029927	-2.47413	5e-05	0.00072079
c	ACCN3	chr7:150745604-150749843	0.64481	0.304273	0.239505	2.31356	-1.08351	0.06555	0.194723	-0.345309	0.6442	0.816389	2.92668	0.0001	0.00131761
	ACCN4	chr2:220378891-220403494	0.0142269	0.0825986	0.0325088	0.0372675	2.53749	1	1	-1.34529	1	1	-1.1482	1	1
	ACCN5	chr4:156750880-156787425	0	0	0	0	0	1	1	0	1	1	0	1	1
	ACCS	chr11:44087728-44105569	1.5207	1.63568	1.34376	3.146	0.105154	0.792	0.903038	-0.28361	0.54065	0.744552	0.943633	0.0264	0.102363
	ACCSL	chr11:44069530-44081527	0.00206073	0	0.00899434	0	-1e+99	1	1	1e+99	1	1	0	1	1
	ACD	chr16:67679029-67694718	42.3585	22.6596	22.1115	31.6928	-0.90253	0.0009	0.00791387	-0.0353221	0.90905	0.959533	0.484033	0.09565	0.253109
ab	ACE	chr17:61554421-61575741	0.102962	0.446951	0.0964938	0.263496	2.11801	0.00075	0.0068526	-2.21161	0.0023	0.0165234	-0.762338	0.15355	0.346958
	ACE2	chrX:15579155-15620192	0.036544	0.00496287	0.0324868	0.00341275	-2.88039	1	1	2.71061	1	1	-0.54024	1	1
	ACER1	chr19:6306509-6333640	0.0134646	0.0243872	0	0.0525402	0.856952	1	1	-1e+99	1	1	1.10729	1	1
a	ACER2	chr9:19408924-19452500	3.21755	1.12003	2.27737	1.18154	-1.52242	0.00025	0.00283604	1.02383	0.02005	0.0840854	0.0771215	0.86195	0.938097
	ACER3	chr11:76571916-76734850	9.6369	5.93941	6.30106	3.898	-0.698249	0.01035	0.0517	0.0852751	0.77935	0.896258	-0.607587	0.0587	0.18035
	ACHE	chr7:100487614-100493541	0.121052	0.411638	0.37143	0.295201	1.76574	0.0238	0.0950017	-0.148283	0.81785	0.916166	-0.479676	0.44795	0.66987
	ACIN1	chr14:23527773-23569665	82.9703	79.0595	90.5983	87.7604	-0.0696561	0.82305	0.91898	0.196545	0.5476	0.749784	0.15063	0.64515	0.817055
	ACLY	chr17:40023178-40075272	194.146	126.072	98.916	95.2337	-0.62289	0.01935	0.0819696	-0.349978	0.2125	0.426571	-0.404709	0.1486	0.339631
	ACMSD	chr2:135596185-135676176	0.0063781	0	0	0	-1e+99	1	1	0	1	1	0	1	1
	ACN9	chr7:96745904-96811075	7.73701	5.25721	5.57913	4.52	-0.557479	0.07165	0.20737	0.0857432	0.80695	0.91069	-0.217975	0.55025	0.751764
	ACO1	chr9:32384600-32450832	36.3647	43.2221	41.8243	24.0755	0.249229	0.3059	0.533297	-0.0474262	0.85955	0.936953	-0.844201	0.00185	0.0139253
	ACO2	chr22:41865128-41940479	32.673	28.205	19.3873	29.4507	-0.212149	0.5744	0.769271	-0.540839	0.2063	0.418547	0.0623519	0.87705	0.9453
	ACOT1	chr14:73945188-74025651	2.19841	2.70103	4.09199	4.85801	0.297051	0.7376	0.872564	0.599291	0.41815	0.643586	0.846854	0.2902	0.516376
a	ACOT11	chr1:55013806-55100417	2.05729	0.464974	0.584511	0.723392	-2.14553	0.00025	0.00283604	0.33008	0.5904	0.780146	0.637628	0.2708	0.494672
	ACOT12	chr5:80256507-81047072	0.00265156	0.0143438	0.0202063	0	2.43552	1	1	0.494377	1	1	-1e+99	1	1
	ACOT13	chr6:24667262-24719403	10.1829	6.10245	9.36007	7.26197	-0.73869	0.195	0.403859	0.617131	0.2719	0.49599	0.250973	0.6768	0.836782
	ACOT2	chr14:74034323-74042362	9.1798	11.3624	10.0655	17.2721	0.307737	0.3047	0.532014	-0.174856	0.59595	0.784119	0.604168	0.0563	0.175283
c	ACOT4	chr14:74058409-74062470	2.54402	1.88943	2.8329	5.4861	-0.429158	0.27525	0.499852	0.584328	0.19415	0.402617	1.53783	0.0006	0.00575119
	ACOT6	chr14:74083547-74086592	0.0831742	0.0251281	0.0650356	0.167722	-1.72683	1	1	1.37193	1	1	2.7387	1	1
a	ACOT7	chr1:6324331-6453826	198.998	89.4369	91.7924	138.777	-1.15381	0.0001	0.00131761	0.0375036	0.89245	0.952047	0.633822	0.02255	0.0914199
	ACOT8	chr20:44462469-44486048	22.6314	19.8375	15.5978	21.8418	-0.190099	0.62585	0.804717	-0.346884	0.44395	0.666569	0.138864	0.74895	0.87924
	ACOT9	chrX:23721776-23761407	50.2908	35.7109	31.5562	44.4419	-0.493932	0.04645	0.152949	-0.17844	0.52695	0.734356	0.315556	0.2656	0.488677
	ACOX1	chr17:73937588-74002080	6.91179	6.46125	5.45713	4.73517	-0.0972466	0.74475	0.876685	-0.24367	0.4605	0.680551	-0.448395	0.21035	0.423743
	ACOX2	chr3:58490862-58522929	0.548528	0.316548	0.464019	0.269141	-0.793142	0.14705	0.337297	0.551758	0.37595	0.604509	-0.234065	0.73245	0.869725
b	ACOX3	chr4:8368008-8442452	5.06344	7.29513	3.39798	5.47062	0.526816	0.0813	0.226452	-1.10226	0.00155	0.0121176	-0.415228	0.20565	0.417778
	ACOXL	chr2:111490149-111875799	0.779056	0.00191662	0	0.0774947	-8.66702	0.1198	0.294857	-1e+99	1	1	5.33746	1	1
	ACP1	chr2:264868-278282	57.1111	54.6204	68.8955	66.5506	-0.0643316	0.79645	0.905287	0.33497	0.2314	0.44956	0.285013	0.30315	0.530302
	ACP2	chr11:47260852-47290584	17.7912	19.9601	16.0305	30.0276	0.165952	0.56705	0.76415	-0.316295	0.31355	0.541278	0.589169	0.05495	0.172349
a	ACP5	chr19:11685474-11689801	6.73028	1.33578	0.73458	1.49185	-2.33298	5e-05	0.00072079	-0.862693	0.14055	0.327736	0.159413	0.75195	0.880984
	ACP6	chr1:147119167-147142634	12.1281	10.2378	10.8249	14.4014	-0.244436	0.40065	0.627589	0.0804449	0.8033	0.908621	0.492292	0.12055	0.296088
abc	ACPL2	chr3:140950681-141013486	2.04653	5.96364	1.60841	2.24755	1.54301	5e-05	0.00072079	-1.89056	5e-05	0.00072079	-1.40784	0.0003	0.00329051
	ACPP	chr3:132036210-132087146	0.218264	0.0372332	0.0497157	0.00731549	-2.55141	0.0146	0.0667007	0.41711	1	1	-2.34756	1	1
	ACPT	chr19:51293671-51298481	0.0233658	0.0208329	0.0184464	0.00867631	-0.165533	1	1	-0.175527	1	1	-1.26371	1	1
	ACR	chr22:51176651-51183727	0.109404	0.0816609	0.0258348	0.0332297	-0.421946	1	1	-1.66033	1	1	-1.29717	1	1
	ACRBP	chr12:6747241-6756580	0.101513	0.0948055	0.0264489	0.405911	-0.0986197	1	1	-1.84176	1	1	2.09812	0.0331	0.12036
	ACRC	chrX:70430034-70948962	0	0.397818	0.302491	0.529907	0	1	1	-0.395219	0.58435	0.775975	0.413629	0.73715	0.872345
	ACRV1	chr11:125495030-125550793	0.159825	0.303945	0.253916	0.328804	0.927312	0.80595	0.910075	-0.259459	0.93225	0.9703	0.113419	0.96905	0.986466
c	ACSBG1	chr15:78463186-78527049	0.268138	0.119707	0.176002	0.847422	-1.16347	0.07445	0.212905	0.556083	0.471	0.689453	2.82357	0.00075	0.0068526
	ACSBG2	chr19:6135709-6193112	0.0426683	0.0517362	0.0302221	0.0276924	0.27801	1	1	-0.77557	1	1	-0.901686	1	1
b	ACSF2	chr17:48503518-48552200	10.2401	12.5201	5.35611	6.55567	0.290009	0.29155	0.517832	-1.22498	0.00015	0.00185907	-0.933425	0.00405	0.0255445
	ACSF3	chr16:89160216-89222171	7.09191	5.98344	6.64001	7.63277	-0.245201	0.3835	0.611612	0.150211	0.63095	0.807941	0.351232	0.2529	0.474134
ac	ACSL1	chr4:185676748-185747215	6.50868	20.0254	12.5453	7.46454	1.6214	5e-05	0.00072079	-0.674689	0.01555	0.0699058	-1.42371	5e-05	0.00072079
	ACSL3	chr2:223725731-223808119	31.9422	32.934	47.5036	37.6272	0.0441131	0.8505	0.932617	0.52846	0.0514	0.164335	0.192201	0.4754	0.693145
c	ACSL4	chrX:108884563-108976621	16.853	26.3756	25.3067	12.0394	0.646198	0.00775	0.0415901	-0.0596863	0.83015	0.922654	-1.13144	0.0001	0.00131761
c	ACSL5	chr10:114133915-114188138	0.618313	1.01429	1.17306	2.21285	0.714066	0.0892	0.241344	0.209796	0.634	0.810031	1.12543	0.0083	0.0438047
	ACSL6	chr5:131285666-131347761	0.0542205	0.0331799	0.0303679	0.0790798	-0.708527	1	1	-0.127764	1	1	1.253	1	1
	ACSM1	chr16:20634558-20702578	0.0345255	0	0.0160826	0.00541319	-1e+99	1	1	1e+99	1	1	1e+99	1	1
	ACSM2A	chr16:20462858-20498991	0.0018335	0.00759928	0	0	2.05126	1	1	-1e+99	1	1	-1e+99	1	1
	ACSM2B	chr16:20548082-20587695	0.00329261	0	0.00246157	0	-1e+99	1	1	1e+99	1	1	0	1	1
	ACSM3	chr16:20775311-20860990	0.244793	0.455057	0.146358	0.26791	0.894485	0.6527	0.821911	-1.63655	0.5338	0.739571	-0.764299	0.718	0.861427
	ACSM4	chr12:7456927-7480969	0	0.00232357	0	0	1e+99	1	1	-1e+99	1	1	-1e+99	1	1
	ACSM5	chr16:20420855-20452281	0	0.0143939	0.0119588	0.0120913	1e+99	1	1	-0.267388	1	1	-0.251486	1	1
	ACSS1	chr20:24986865-25038818	1.54295	1.63457	1.20874	2.66264	0.0832214	0.8093	0.911847	-0.435412	0.2913	0.517568	0.703949	0.06955	0.203095
a	ACSS2	chr20:33462765-33515769	31.4941	13.0421	8.7483	18.4055	-1.2719	5e-05	0.00072079	-0.576102	0.05355	0.169249	0.496961	0.08305	0.229611
a	ACSS3	chr12:81471808-81649582	0.189811	0.662521	0.920205	0.536298	1.8034	0.0026	0.0181887	0.47399	0.3244	0.552609	-0.30493	0.553	0.753698
	ACTA1	chr1:229566992-229569843	0.0658788	0.132664	0.149051	0.226525	1.00989	1	1	0.16803	1	1	0.771895	0.38085	0.609204
	ACTA2	chr10:90694830-90775542	14.2642	13.4857	18.8814	6.20125	-0.0809614	0.8462	0.93068	0.485532	0.28855	0.514591	-1.1208	0.0281	0.107033
	ACTB	chr7:5566778-5570232	0	0	3997.9	5291.2	0	1	1	0	1	1	0	1	1
c	ACTBL2	chr5:56775842-56778636	0.0918438	0.0838307	0.0510726	1.21707	-0.131703	1	1	-0.714931	1	1	3.85979	0.0003	0.00329051
	ACTC1	chr15:35080296-35087927	0.0243411	0.0876689	0.0222546	0.108336	1.84867	1	1	-1.97796	1	1	0.30538	1	1
	ACTG1	chr17:79476996-79479892	2562.29	1902.09	1989.87	1611.92	-0.429848	0.20445	0.416209	0.0650894	0.85995	0.937078	-0.238807	0.49735	0.710993
b	ACTG2	chr2:74120092-74146780	1.99407	2.31239	5.41426	3.56912	0.213665	0.62775	0.805942	1.22738	0.00905	0.0467266	0.626188	0.1666	0.365541
	ACTL10	chr20:32244892-32262264	2.05822	0.573911	0.809018	1.63954	-1.8425	0.0795	0.222936	0.495343	0.673	0.834607	1.51439	0.17505	0.377045
	ACTL6A	chr3:179280707-179306193	38.409	49.8406	61.588	30.4964	0.375879	0.1541	0.347877	0.305327	0.27935	0.504241	-0.708682	0.01445	0.0661993
	ACTL6B	chr7:100240725-100254084	0.00264589	0.00379818	0	0	0.521557	1	1	-1e+99	1	1	-1e+99	1	1
	ACTL7A	chr9:111624602-111626035	0.0724417	0.0748582	0.0106678	0.0257316	0.0473399	1	1	-2.81089	1	1	-1.54062	1	1
	ACTL7B	chr9:111616868-111618275	0.0118347	0.0251371	0	0.00726993	1.0868	1	1	-1e+99	1	1	-1.78981	1	1
	ACTL8	chr1:18081807-18153558	0.0943837	0.0229679	0.034146	0.0180742	-2.03892	1	1	0.5721	1	1	-0.345689	1	1
	ACTL9	chr19:8807750-8809172	0.00469565	0.0509223	0	0	3.4389	1	1	-1e+99	1	1	-1e+99	1	1
	ACTN1	chr14:69340839-69446083	380.374	230.632	274.269	249.559	-0.72183	0.00945	0.0482881	0.250003	0.4013	0.628195	0.11379	0.7059	0.854257
	ACTN2	chr1:236849769-236927558	0.00466163	0.0113953	0.00560902	0.0278113	1.28953	1	1	-1.02262	1	1	1.28723	1	1
	ACTN3	chr11:66314390-66330797	0.0122966	0.0456153	0.0218064	0	1.89126	1	1	-1.06477	1	1	-1e+99	1	1
	ACTN4	chr19:39138266-39235114	354.171	186.327	122.097	213.436	-0.926614	0.00345	0.022618	-0.609809	0.04575	0.151284	0.19597	0.53515	0.740582
	ACTR10	chr14:58666832-58702353	15.1661	18.4723	12.1597	12.6926	0.284514	0.3199	0.547851	-0.603258	0.057	0.176853	-0.541374	0.0825	0.228581
	ACTR1A	chr10:104238985-104262512	105.24	93.2629	88.4078	90.0944	-0.174311	0.47225	0.690511	-0.0771293	0.77325	0.893038	-0.0498655	0.85285	0.933789
	ACTR1B	chr2:98272401-98280561	22.8353	25.1032	18.4608	27.1065	0.136604	0.5927	0.781782	-0.443404	0.1291	0.309612	0.110769	0.69815	0.849853
	ACTR2	chr2:65454828-65498390	56.9249	89.2869	112.945	48.8596	0.649388	0.01215	0.0583064	0.339101	0.22435	0.441344	-0.869808	0.0029	0.0197779
	ACTR3	chr2:114647536-114716167	49.4559	78.576	71.1679	47.9784	0.667946	0.01	0.0503802	-0.142863	0.60285	0.788683	-0.711705	0.01075	0.0532346
	ACTR3B	chr7:152456850-152552463	5.10519	2.7179	4.29527	3.83492	-0.90947	0.0085	0.0445899	0.660256	0.086	0.235249	0.496704	0.19535	0.404369
	ACTR3BP2	chr2:92129158-92130496	0	0.00477231	0	0.0316472	1e+99	1	1	-1e+99	1	1	2.72932	1	1
	ACTR3BP5	chr10:38989726-38991371	0.0614591	0	0.00437643	0.0276499	-1e+99	1	1	1e+99	1	1	1e+99	1	1
	ACTR3C	chr7:149944300-150035245	1.0313	0.176355	0.141824	0.612064	-2.5479	0.169	0.368986	-0.314381	1	1	1.7952	0.3482	0.577195
b	ACTR5	chr20:37377096-37401089	10.1215	5.80697	12.0601	5.50442	-0.801561	0.00705	0.0387482	1.05439	0.00175	0.0133347	-0.077195	0.8179	0.916201
	ACTR6	chr12:100594573-100618201	4.43597	5.34213	7.41791	2.9232	0.268167	0.4584	0.678641	0.473596	0.19155	0.399284	-0.869869	0.0323	0.118189
	ACTR8	chr3:53901093-53916229	7.45413	8.24505	9.48353	8.308	0.145489	0.586	0.777037	0.201895	0.4912	0.706082	0.0109716	0.9713	0.987405
	ACTRT1	chrX:127184940-127186382	0.0146283	0.0697439	0.0213965	0	2.25331	1	1	-1.7047	1	1	-1e+99	1	1
	ACTRT2	chr1:2938045-2939467	0	0.0124138	0.0469612	0.00655828	1e+99	1	1	1.91952	1	1	-0.920559	1	1
	ACVR1	chr2:158592957-158732374	6.20918	11.2132	10.6022	10.4352	0.852718	0.0018	0.0136286	-0.080831	0.78255	0.897873	-0.10373	0.72575	0.865924
	ACVR1B	chr12:52345450-52390863	10.5891	7.69992	10.1526	5.64214	-0.459658	0.08285	0.229195	0.398938	0.1762	0.378673	-0.448601	0.14515	0.334463
	ACVR1C	chr2:158383278-158485399	0.0223473	0.0196113	0.0260861	0.0437921	-0.188419	1	1	0.411598	1	1	1.15899	1	1
	ACVR2A	chr2:148602569-149271044	0.604945	1.17186	1.33642	1.07226	0.953927	0.272	0.49608	0.189577	0.81755	0.915955	-0.128141	0.876	0.944843
	ACVR2B	chr3:38492517-38534633	0.671593	0.728379	1.30019	1.00777	0.117104	0.7279	0.867042	0.835955	0.0212	0.0875097	0.468404	0.20735	0.419929
abc	ACVRL1	chr12:52301201-52317145	0.08128	0.412918	0.0901103	0.0447976	2.34488	0.00225	0.0162502	-2.19609	0.00615	0.0350067	-3.20436	0.0023	0.0165234
a	ACY1	chr3:52009041-52023218	43.2722	14.9448	13.3209	20.1015	-1.5338	5e-05	0.00072079	-0.165956	0.6341	0.810075	0.42766	0.21085	0.424404
	ACY3	chr11:67410025-67418130	0.152351	0.113882	0.124785	0.0680227	-0.419852	1	1	0.131903	1	1	-0.743454	1	1
c	ACYP1	chr14:75519927-75530736	21.8067	21.3323	20.9055	43.5592	-0.0317299	0.92105	0.964953	-0.0291556	0.93685	0.972282	1.02994	0.003	0.0203074
c	ACYP2	chr2:54342409-54532435	3.52508	3.74762	5.64559	8.07988	0.0883176	0.82	0.91729	0.591149	0.1542	0.348018	1.10836	0.0075	0.0405884
	ADA	chr20:43248162-43280376	18.5879	11.2043	10.0366	7.78701	-0.730313	0.0133	0.0623316	-0.158781	0.6308	0.807874	-0.524913	0.1238	0.301127
	ADAD1	chr4:123300120-123350947	0.0016651	0.00319652	0.00769018	0	0.940891	1	1	1.26652	1	1	-1e+99	1	1
	ADAD2	chr16:84224722-84230772	0.112548	0	0	0.0099727	-1e+99	1	1	0	1	1	1e+99	1	1
	ADAL	chr15:43622871-43646096	2.98622	4.82265	2.74679	4.24393	0.691504	0.0558	0.174225	-0.812079	0.04475	0.14908	-0.184424	0.6305	0.807742
	ADAM1	chr12:112336866-112339706	0.745526	0.812032	0.970569	1.24678	0.123278	0.77435	0.893556	0.257294	0.582	0.774307	0.6186	0.1801	0.384204
c	ADAM10	chr15:58888509-59042177	16.4161	32.0256	43.1137	11.4041	0.964113	0.00015	0.00185907	0.428921	0.11385	0.284879	-1.48967	5e-05	0.00072079
ac	ADAM11	chr17:42836567-42859214	0.184271	0.945561	0.501088	0.246215	2.35934	0.0001	0.00131761	-0.916105	0.0468	0.153794	-1.94125	0.0006	0.00575119
ac	ADAM12	chr10:127702901-128077127	0.858715	8.73993	5.47864	2.86768	3.34737	5e-05	0.00072079	-0.673804	0.02825	0.107386	-1.60774	5e-05	0.00072079
	ADAM15	chr1:155006281-155042029	78.4038	62.8106	42.9729	62.891	-0.319915	0.2137	0.428045	-0.54758	0.05335	0.168783	0.00184552	0.99495	0.997579
	ADAM17	chr2:9629410-9695917	13.7054	17.262	12.3355	10.6826	0.33285	0.18605	0.391959	-0.484782	0.08605	0.235346	-0.692334	0.01785	0.0772877
	ADAM18	chr8:39442086-39587583	0	0	0	0	0	1	1	0	1	1	0	1	1
	ADAM19	chr5:156904311-157002783	23.5938	34.727	22.9479	25.2554	0.557651	0.044	0.147244	-0.597692	0.0362	0.128313	-0.459466	0.1004	0.261853
	ADAM2	chr8:39601254-39695779	0	0	0	0.00822844	0	1	1	0	1	1	1e+99	1	1
	ADAM20	chr14:70989077-71001732	0.017117	0.0477119	0.0344239	0.0356784	1.47892	1	1	-0.470939	1	1	-0.419299	1	1
c	ADAM21	chr14:70918873-70926622	0.135476	0.428342	0.181914	0.0574212	1.66073	0.01235	0.059004	-1.2355	0.07215	0.208353	-2.89911	0.0086	0.0449822
	ADAM21P1	chr14:70712469-70714518	0.0978855	0.134544	0.117313	0.00541898	0.45891	1	1	-0.197713	1	1	-4.63391	1	1
	ADAM22	chr7:87563565-87832204	0.0896979	0.550762	0.787132	0.162906	2.61828	0.113	0.283437	0.515177	0.3984	0.625448	-1.75739	0.0142	0.0653331
ac	ADAM23	chr2:207308367-207482679	0.540912	1.81497	0.81079	0.354734	1.74648	0.00015	0.00185907	-1.16254	0.01145	0.0557699	-2.35513	5e-05	0.00072079
	ADAM28	chr8:24151579-24212726	0.0351101	0.013965	0.165723	0.0033322	-1.33008	1	1	3.56889	0.03975	0.137299	-2.06726	1	1
	ADAM29	chr4:175839508-175899331	0.0108241	0.0214959	0.0273033	0	0.989822	1	1	0.34501	1	1	-1e+99	1	1
	ADAM30	chr1:120436155-120439147	0.00617973	0.0369903	0.0341695	0.0129479	2.58153	1	1	-0.114436	1	1	-1.51443	1	1
b	ADAM32	chr8:38965049-39142436	0.0639958	0.175723	0.793171	0.0278387	1.45725	0.09125	0.245151	2.17433	0.00255	0.0179219	-2.65814	0.05895	0.180826
a	ADAM33	chr20:3648619-3662738	0.0388383	0.404516	0.111415	0.0279568	3.38065	0.002	0.0148318	-1.86025	0.01505	0.0682112	-3.85493	0.26465	0.487469
	ADAM3A	chr8:39308563-39380470	0	0.00230856	0	0	1e+99	1	1	-1e+99	1	1	-1e+99	1	1
	ADAM5P	chr8:39172181-39260375	0	0	0	0	0	1	1	0	1	1	0	1	1
	ADAM6	chr14:106435818-106438358	0	0.129239	0.0341555	0.00609356	1e+99	1	1	-1.91985	1	1	-4.40661	1	1
	ADAM7	chr8:24298508-24367077	0.00146967	0	0	0	-1e+99	1	1	0	1	1	0	1	1
ac	ADAM8	chr10:135075919-135090407	40.2575	1.98646	2.29064	12.1574	-4.34099	5e-05	0.00072079	0.205554	0.60115	0.787593	2.61357	5e-05	0.00072079
ac	ADAM9	chr8:38854504-38962779	61.2485	136.845	198.775	62.373	1.15979	5e-05	0.00072079	0.538596	0.0619	0.187167	-1.13354	0.0001	0.00131761
	ADAMDEC1	chr8:24241797-24263526	0	0	0.0209628	0	0	1	1	1e+99	1	1	0	1	1
	ADAMTS1	chr21:28208605-28217728	6.04138	11.9863	21.6449	21.6655	0.988438	0.0004	0.00415283	0.852635	0.0032	0.0213391	0.854008	0.0029	0.0197779
	ADAMTS10	chr19:8645125-8675588	0	0.111876	0.0290604	0.00998827	1e+99	1	1	-1.94478	1	1	-3.48552	1	1
	ADAMTS12	chr5:33527286-33892124	6.08482	9.84134	10.366	15.5723	0.69364	0.0096	0.0488573	0.074931	0.79835	0.906236	0.662059	0.02035	0.0849224
	ADAMTS13	chr9:136243283-136324508	0.447043	0.698485	0.602553	0.500699	0.643817	0.7118	0.857638	-0.213141	0.8916	0.951572	-0.480288	0.7768	0.894695
ab	ADAMTS14	chr10:72432558-72522195	0.119222	0.887828	0.323466	0.840992	2.89663	5e-05	0.00072079	-1.45667	0.0034	0.0223745	-0.0781887	0.85215	0.933458
	ADAMTS15	chr11:130318868-130346539	0.554092	0.828036	0.658956	1.3686	0.579568	0.14605	0.335763	-0.329513	0.4474	0.669494	0.724935	0.07475	0.213532
	ADAMTS16	chr5:5140442-5320412	0.00943532	0.107987	0.0463811	0.0610182	3.51664	1	1	-1.21925	1	1	-0.823548	1	1
	ADAMTS17	chr15:100511642-100882183	0.0461495	0.0282793	0.0267701	0.0482878	-0.706569	1	1	-0.0791234	1	1	0.771912	1	1
	ADAMTS18	chr16:77316024-77469011	0.0016509	0.026562	0.00611831	0.0112906	4.00804	1	1	-2.11816	1	1	-1.23424	1	1
	ADAMTS19	chr5:128796102-129074376	0.00722698	0.00412816	0.00269776	0.00236354	-0.807892	1	1	-0.61374	1	1	-0.804549	1	1
abc	ADAMTS2	chr5:178537851-178772431	0.0690578	5.12804	2.06658	0.457184	6.21446	5e-05	0.00072079	-1.31116	0.0087	0.0453785	-3.48756	5e-05	0.00072079
	ADAMTS20	chr12:43748011-43945724	0.00226333	0.0109421	0.00106419	0.0119608	2.27337	1	1	-3.36206	1	1	0.128424	1	1
	ADAMTS3	chr4:73146685-73434516	0.0698789	0.175279	0.104834	0.0903398	1.32673	0.02875	0.108679	-0.741555	0.23295	0.451368	-0.956223	0.1412	0.328692
	ADAMTS4	chr1:161159537-161168845	0.824698	1.43553	1.50028	0.883928	0.799643	0.03845	0.134086	0.0636478	0.87375	0.943819	-0.699579	0.08875	0.240478
	ADAMTS5	chr21:28290230-28339439	0.00842575	0.106219	0.0880859	0.186646	3.65609	1	1	-0.270054	1	1	0.813267	1	1
	ADAMTS6	chr5:64444562-64777704	3.36355	5.42204	4.59644	7.68418	0.688853	0.01055	0.0524618	-0.23832	0.41265	0.638687	0.503054	0.07925	0.222471
ac	ADAMTS7	chr15:79051544-79103773	4.90777	14.2657	9.95659	6.18482	1.53941	5e-05	0.00072079	-0.518826	0.0686	0.201047	-1.20575	0.00015	0.00185907
	ADAMTS8	chr11:130274817-130298539	0.00953323	0.0416588	0.00987065	0.0080233	2.12758	1	1	-2.0774	1	1	-2.37635	1	1
ac	ADAMTS9	chr3:64501330-64997143	0.0387032	0.225934	0.380144	0.89973	2.54538	0.00085	0.00756682	0.750647	0.12045	0.295896	1.99359	0.0001	0.00131761
	ADAMTS9-AS2	chr3:64501330-64997143	0.00791542	0.0282408	0.008917	0.0519498	1.83504	1	1	-1.66315	1	1	0.879337	1	1
ac	ADAMTSL1	chr9:18474078-18910947	1.49241	10.3859	17.3471	2.81879	2.79891	5e-05	0.00072079	0.740071	0.0337	0.121928	-1.88147	5e-05	0.00072079
	ADAMTSL2	chr9:136397285-136440641	0.0186595	0.0228533	0.0148432	0.0114698	0.292492	1	1	-0.622593	1	1	-0.994557	1	1
	ADAMTSL3	chr15:84322837-84708593	0.0283695	0.133846	0.0955902	0.346849	2.23816	1	1	-0.485641	1	1	1.37373	0.01615	0.0717984
a	ADAMTSL4	chr1:150521897-150533412	20.3499	8.35231	4.99612	4.4311	-1.28478	5e-05	0.00072079	-0.741367	0.0204	0.0850759	-0.914509	0.0056	0.0326392
c	ADAMTSL5	chr19:1505016-1513188	1.61951	2.09949	1.1214	4.53556	0.374482	0.31295	0.540703	-0.904736	0.03965	0.137072	1.11124	0.00455	0.0279131
ac	ADAP1	chr7:937536-994289	7.75138	0.664427	0.292391	4.28634	-3.54427	5e-05	0.00072079	-1.18421	0.0698	0.203548	2.68956	5e-05	0.00072079
c	ADAP2	chr17:29248753-29286211	0.212081	0.201602	0.15651	0.692938	-0.0731096	0.90495	0.957596	-0.365253	0.6122	0.795082	1.78122	0.0067	0.0373333
	ADAR	chr1:154554533-154600456	69.0214	63.0473	58.216	56.8073	-0.130609	0.61195	0.794931	-0.115019	0.6851	0.842001	-0.15036	0.595	0.783412
	ADARB1	chr21:46494492-46646478	13.0424	6.56751	7.83848	5.96479	-0.989793	0.00055	0.00536575	0.255229	0.409	0.63525	-0.138875	0.6629	0.828168
	ADARB2	chr10:1223252-1779670	0.00229132	0.00495898	0.00756899	0	1.11386	1	1	0.610056	1	1	-1e+99	1	1
	ADARB2-AS1	chr10:1223252-1779670	0	0.0579184	0	0	1e+99	1	1	-1e+99	1	1	-1e+99	1	1
	ADAT1	chr16:75632246-75657221	10.6618	8.7733	7.03046	8.47954	-0.281262	0.2895	0.515657	-0.3195	0.2924	0.51875	-0.0491334	0.87015	0.941979
	ADAT2	chr6:143743968-143771841	2.87019	1.52606	1.97649	1.09014	-0.911334	0.00325	0.0216035	0.373128	0.29335	0.519707	-0.485302	0.1979	0.407635
	ADAT3	chr19:1905372-1926012	5.39387	4.64048	9.87532	10.4734	-0.217048	0.855	0.934816	1.08955	0.3542	0.583112	1.17439	0.3122	0.539905
	ADC	chr1:33546713-33585995	0.955683	1.91764	1.9285	0.857577	1.00473	0.0236	0.094453	0.00814863	0.98575	0.993875	-1.16099	0.01985	0.0834926
a	ADCK1	chr14:78266425-78400297	4.19345	1.82427	2.7431	3.72013	-1.20082	0.00115	0.00956332	0.588486	0.16555	0.364074	1.02804	0.01355	0.0631453
c	ADCK2	chr7:140372952-140394908	11.4499	7.05392	9.1791	16.6296	-0.698834	0.0188	0.0802993	0.379927	0.2541	0.475552	1.23725	0.00025	0.00283604
	ADCK3	chr1:227127937-227175246	10.5091	7.04151	11.4277	5.73116	-0.577677	0.0434	0.145833	0.698573	0.02655	0.102785	-0.297059	0.35745	0.586505
	ADCK4	chr19:41197433-41222790	7.99729	7.77639	6.32258	14.839	-0.0404109	0.8946	0.952966	-0.298585	0.3828	0.610904	0.93222	0.0038	0.0243285
	ADCK5	chr8:145597730-145634733	6.28609	6.38214	5.68958	8.19412	0.0218767	0.98425	0.993256	-0.165719	0.87885	0.946151	0.360548	0.7235	0.864591
a	ADCY1	chr7:45614124-45762714	0.859172	0.284661	0.272887	0.279287	-1.5937	0.00025	0.00283604	-0.060942	0.8873	0.949736	-0.0274965	0.94575	0.97625
	ADCY10	chr1:167778624-167883453	0.0234266	0.0270137	0.0112424	0.0148173	0.205547	1	1	-1.26474	1	1	-0.866407	1	1
	ADCY2	chr5:7396342-7830194	0.018214	0.00148487	0.0334716	0.00476921	-3.61664	1	1	4.49453	1	1	1.68341	1	1
	ADCY3	chr2:25013135-25142055	23.2506	27.281	14.5454	22.1968	0.230629	0.5201	0.728887	-0.907338	0.0201	0.0842091	-0.297549	0.41375	0.639727
	ADCY4	chr14:24787554-24804277	0.122777	0.0518179	0.034458	0.0369759	-1.24452	1	1	-0.588609	1	1	-0.486863	1	1
	ADCY5	chr3:123001142-123167392	0.0642985	0.114656	0.138523	0.132793	0.834461	1	1	0.272806	1	1	0.211859	1	1
	ADCY6	chr12:49159974-49182820	7.63029	10.6898	9.0669	9.37612	0.486426	0.0604	0.183996	-0.237554	0.40185	0.62869	-0.189172	0.5054	0.717223
	ADCY7	chr16:50321822-50352043	3.64141	3.56861	2.2684	2.30603	-0.0291356	0.9163	0.96275	-0.653688	0.0492	0.159342	-0.629949	0.0553	0.173131
	ADCY8	chr8:131792546-132052835	0.00904517	0.0236146	0.00389231	0.0106059	1.38446	1	1	-2.60098	1	1	-1.15481	1	1
	ADCY9	chr16:4012649-4166186	4.3326	4.91272	4.88829	3.89904	0.181289	0.49795	0.711473	-0.00719313	0.9799	0.991117	-0.333403	0.2595	0.481542
	ADCYAP1	chr18:904943-912173	0	0.00448291	0.00605589	0	1e+99	1	1	0.433904	1	1	-1e+99	1	1
	ADCYAP1R1	chr7:31092075-31151093	0.000607475	0.00375906	0.00714961	0	2.62948	1	1	0.92749	1	1	-1e+99	1	1
	ADD1	chr4:2845583-2931802	56.7297	55.7492	66.9892	45.8439	-0.0251522	0.9198	0.964436	0.264977	0.33765	0.566438	-0.282224	0.31115	0.538801
ab	ADD2	chr2:70889215-70995375	9.88584	0.811768	0.217986	0.792188	-3.60622	5e-05	0.00072079	-1.89683	0.0012	0.00988306	-0.0352254	0.93835	0.972845
c	ADD3	chr10:111705316-111895323	5.29874	7.32077	6.22579	2.1111	0.466346	0.09115	0.244958	-0.233739	0.43745	0.660764	-1.794	5e-05	0.00072079
	ADGB	chr6:146920135-147136597	0.0064887	0.00894126	0.0210304	0	0.462547	1	1	1.23393	1	1	-1e+99	1	1
	ADH1A	chr4:100010007-100222513	0.00958082	0	0.0161163	0	-1e+99	1	1	1e+99	1	1	0	1	1
	ADH1B	chr4:100227526-100242572	0	0	0.010231	0	0	1	1	1e+99	1	1	0	1	1
	ADH1C	chr4:100257648-100273917	0.0105858	0.0224278	0.249371	0.0774113	1.08315	1	1	3.47493	0.12535	0.303684	1.78726	1	1
	ADH4	chr4:100010007-100222513	0.0255395	0.0028398	0.00376656	0.0125871	-3.16887	1	1	0.407459	1	1	2.14808	1	1
	ADH5	chr4:99992129-100009931	57.5741	52.2558	72.6605	41.2069	-0.139829	0.5569	0.756423	0.475581	0.0793	0.222561	-0.342703	0.20525	0.417315
	ADH6	chr4:100010007-100222513	0.0539801	0	0.0127512	0.0386176	-1e+99	1	1	1e+99	1	1	1e+99	1	1
	ADH7	chr4:100333417-100356667	0	0	0.0474534	0.013171	0	1	1	1e+99	1	1	1e+99	1	1
	ADHFE1	chr8:67344717-67381044	0.635837	0.70743	0.716159	1.56153	0.153932	0.7607	0.886073	0.0176911	0.9762	0.989525	1.1423	0.02685	0.103581
	ADI1	chr2:3501689-3523350	37.6106	44.4723	46.0041	63.0352	0.241768	0.33905	0.567828	0.0488568	0.86285	0.938655	0.503252	0.0693	0.202545
	ADIG	chr20:37209837-37217104	0.00667323	0.0356022	0	0	2.41551	1	1	-1e+99	1	1	-1e+99	1	1
	ADIPOQ	chr3:186560462-186576252	0.0242198	0	0.0174801	0.00287553	-1e+99	1	1	1e+99	1	1	1e+99	1	1
a	ADIPOR1	chr1:202909959-202927700	100.206	53.2566	57.182	74.6365	-1.07737	5e-05	0.00072079	0.1026	0.7026	0.852438	0.48692	0.0753	0.214647
	ADIPOR2	chr12:1800246-1897845	47.2504	55.1736	63.6035	32.6588	0.223651	0.35025	0.579289	0.205126	0.44415	0.666707	-0.75651	0.00575	0.0332984
	ADK	chr10:75910942-76469061	58.9261	48.4319	44.7988	49.6407	-0.282948	0.282	0.507187	-0.112498	0.6888	0.844109	0.0355662	0.89725	0.954258
ab	ADM	chr11:10326641-10328923	12.8118	30.671	74.1799	49.1195	1.2594	0.0001	0.00131761	1.27415	5e-05	0.00072079	0.679421	0.0241	0.0958167
ac	ADM2	chr22:50919984-50924866	0.764827	2.26203	2.75949	9.83674	1.56441	0.00025	0.00283604	0.286787	0.43895	0.662077	2.12056	5e-05	0.00072079
c	ADNP	chr20:49506882-49547527	24.2553	24.515	28.3065	11.0152	0.015368	0.94935	0.977906	0.207466	0.44195	0.66476	-1.15417	0.0001	0.00131761
	ADNP2	chr18:77866914-77898228	12.9875	10.5022	8.77213	9.45541	-0.306437	0.21915	0.434854	-0.259691	0.35445	0.583368	-0.151477	0.58325	0.77512
	ADO	chr10:64564515-64568239	9.70639	8.55499	8.31907	7.31677	-0.182169	0.49135	0.70614	-0.040343	0.8933	0.952445	-0.22556	0.45945	0.679658
	ADORA1	chr1:203096835-203136533	0.872423	0.965286	0.520268	0.728712	0.145929	0.7383	0.872987	-0.891701	0.09475	0.251442	-0.405608	0.41605	0.641782
	ADORA2A	chr22:24823529-24890783	0.305132	0.408015	0.357474	0.510711	0.419186	0.49895	0.712276	-0.190781	0.7771	0.894873	0.323886	0.6057	0.79065
	ADORA2B	chr17:15848230-15879210	19.1047	14.0152	16.7265	19.585	-0.446933	0.11165	0.281176	0.255135	0.4186	0.643977	0.482749	0.12265	0.299308
	ADORA3	chr1:112025969-112106597	0.0528818	0.157842	0.0720355	0.0948859	1.57764	1	1	-1.1317	1	1	-0.734219	1	1
	ADPGK	chr15:73043707-73090540	22.5049	27.6143	32.5793	19.8722	0.295177	0.253	0.474255	0.238541	0.39235	0.620107	-0.474666	0.0934	0.248908
	ADPRH	chr3:119298522-119308792	1.21755	1.08247	0.496835	1.53291	-0.169656	0.66625	0.830453	-1.12348	0.0238	0.0950017	0.501952	0.23225	0.450513
c	ADPRHL1	chr13:114076259-114107839	0.773356	0.584451	1.08069	1.86083	-0.404051	0.43745	0.660764	0.886797	0.119	0.293479	1.6708	0.0044	0.0272083
	ADPRHL2	chr1:36554452-36559533	26.5473	27.5469	20.9716	47.1713	0.0533273	0.832	0.923621	-0.393452	0.17945	0.383259	0.776018	0.0071	0.0389478
	ADRA1A	chr8:26605666-26722922	0.0165434	0.0335025	0.0249267	0.0107974	1.01801	1	1	-0.426577	1	1	-1.63358	1	1
bc	ADRA1B	chr5:159343739-159400017	1.30484	2.25646	5.11126	11.2117	0.790183	0.06025	0.183637	1.17962	0.00505	0.030158	2.31287	5e-05	0.00072079
b	ADRA1D	chr20:4201277-4229659	0.103191	0.0773436	0.698118	0.346912	-0.415966	1	1	3.17412	0.00665	0.0371288	2.16521	0.03385	0.122306
	ADRA2A	chr10:112836789-112840662	0.0338236	0.0913856	0.0946377	0.0836375	1.43394	1	1	0.0504492	1	1	-0.127816	1	1
	ADRA2B	chr2:96778622-96781888	0.0702827	0.0431542	0.00570861	0.0319792	-0.703668	1	1	-2.91829	1	1	-0.432365	1	1
	ADRA2C	chr4:3768295-3770253	0.0222896	0.0238083	0.0878792	0.0981415	0.0950903	1	1	1.88406	1	1	2.0434	1	1
	ADRB1	chr10:115803805-115806667	0.158677	0.232967	0.303697	0.442342	0.554032	0.3895	0.617303	0.382507	0.5632	0.761096	0.925037	0.14445	0.333436
ac	ADRB2	chr5:148206155-148208197	10.7912	1.89816	4.04685	7.55478	-2.50719	5e-05	0.00072079	1.0922	0.01365	0.0634734	1.99279	5e-05	0.00072079
	ADRB3	chr8:37820513-37824184	0.0101008	0.0227073	0	0.00410755	1.16869	1	1	-1e+99	1	1	-2.46681	1	1
	ADRBK1	chr11:67033904-67054029	29.2671	23.1165	19.0389	31.6262	-0.340357	0.16885	0.368767	-0.279975	0.3082	0.535679	0.452198	0.0982	0.257805
b	ADRBK2	chr22:25960860-26125258	2.0523	1.66429	0.768323	2.65879	-0.302338	0.30695	0.53441	-1.11512	0.00225	0.0162502	0.675863	0.04105	0.140332
	ADRM1	chr20:60878026-60883918	188.937	124.074	145.508	201.505	-0.60671	0.0143	0.065689	0.229903	0.40165	0.628497	0.699619	0.0118	0.0570727
	ADSL	chr22:40742503-40762575	76.4833	66.2717	33.5822	75.3951	-0.206752	0.39855	0.625571	-0.980697	0.00065	0.00612495	0.186077	0.48975	0.704991
	ADSS	chr1:244571793-244615436	16.7345	21.0065	20.761	17.2965	0.328009	0.22845	0.446095	-0.0169637	0.94825	0.977399	-0.280353	0.335	0.563814
b	ADSSL1	chr14:105190533-105213647	2.16614	4.12054	1.47874	2.07735	0.927704	0.0155	0.0697382	-1.47846	0.00185	0.0139253	-0.988089	0.01855	0.0795322
ac	ADTRP	chr6:11713887-11779280	8.95306	0.829653	1.34729	5.08088	-3.4318	5e-05	0.00072079	0.69948	0.1805	0.384702	2.6145	5e-05	0.00072079
ab	AEBP1	chr7:44143959-44154159	16.8354	34.5769	15.1915	26.4446	1.03831	5e-05	0.00072079	-1.18655	0.00015	0.00185907	-0.386834	0.17205	0.373184
	AEBP2	chr12:19592607-19675173	4.69191	5.86392	6.78483	3.84558	0.32169	0.2379	0.457551	0.210448	0.4747	0.692581	-0.608661	0.05695	0.176738
	AEN	chr15:89164526-89175512	22.1745	16.451	21.1406	20.0226	-0.430726	0.098	0.257413	0.36184	0.20665	0.41901	0.283453	0.3161	0.543999
	AES	chr19:3052907-3062964	168.253	159.602	136.914	149.123	-0.0761514	0.76395	0.887826	-0.221206	0.4155	0.641281	-0.0979718	0.71665	0.860581
a	AFAP1	chr4:7755816-7941653	10.7528	23.0307	19.5704	12.894	1.09885	5e-05	0.00072079	-0.234884	0.38565	0.613672	-0.836863	0.00205	0.0151253
	AFAP1-AS1	chr4:7755816-7941653	0.29269	0.147033	0.115102	0.173331	-0.993236	0.7083	0.855713	-0.353229	1	1	0.237396	0.93405	0.971156
	AFAP1L1	chr5:148651400-148721367	13.2152	10.2435	12.031	7.98469	-0.36749	0.14705	0.337297	0.232042	0.42715	0.651698	-0.359404	0.2229	0.439549
abc	AFAP1L2	chr10:116054582-116164515	24.0881	4.15645	1.81435	9.46153	-2.5349	5e-05	0.00072079	-1.1959	0.0007	0.00648991	1.18672	0.00035	0.00373028
	AFF1	chr4:87856153-88062206	7.6881	5.86848	5.57609	3.46828	-0.38964	0.13335	0.316456	-0.0737344	0.79405	0.903983	-0.758769	0.00785	0.0420049
	AFF2	chrX:147582138-148082193	0.00586969	0.023354	0.0138124	0.00167466	1.99231	1	1	-0.757706	1	1	-3.80173	1	1
	AFF3	chr2:100163715-100759037	0.00911148	0.0588362	0.0450213	0.0154137	2.69095	1	1	-0.386096	1	1	-1.93249	1	1
c	AFF4	chr5:132211070-132299354	16.0975	19.3209	17.6928	8.21865	0.263325	0.27145	0.49548	-0.127005	0.63485	0.81055	-1.23319	5e-05	0.00072079
	AFG3L1P	chr16:90036182-90067195	8.37631	6.49025	8.46102	11.4651	-0.368041	0.27535	0.499948	0.382558	0.2896	0.515767	0.820903	0.02325	0.0934362
	AFG3L2	chr18:12328942-12377275	39.2181	37.2734	41.9403	29.1568	-0.0733729	0.76635	0.88926	0.170193	0.5267	0.734201	-0.354312	0.19065	0.398182
	AFM	chr4:74347461-74369718	0	0.00323028	0	0	1e+99	1	1	-1e+99	1	1	-1e+99	1	1
	AFMID	chr17:76183397-76203782	13.1064	10.9115	11.2607	10.8367	-0.264415	0.41135	0.637422	0.0454444	0.90195	0.956377	-0.00993237	0.97745	0.990195
	AFP	chr4:74301932-74321492	0.0360506	0.0296042	0.0188613	0.205508	-0.284224	1	1	-0.650369	1	1	2.79532	0.03955	0.136819
	AFTPH	chr2:64751438-64820138	6.05814	5.66754	8.13338	7.00019	-0.0961507	0.7256	0.865814	0.521132	0.0865	0.23618	0.30467	0.3303	0.558903
	AGA	chr4:178351928-178363657	4.23529	3.93178	2.42039	5.13053	-0.107281	0.74615	0.877467	-0.699944	0.07435	0.21273	0.383925	0.3026	0.529665
	AGAP1	chr2:236402732-237040444	5.35082	4.5283	6.39417	5.4717	-0.24079	0.4526	0.673639	0.497786	0.1773	0.380192	0.27302	0.4414	0.664209
	AGAP11	chr10:88728187-88769960	0.591062	0.486355	0.640712	0.294626	-0.281301	0.8425	0.928827	0.397666	0.74015	0.874113	-0.723124	0.6243	0.803611
	AGAP2	chr12:58118075-58135944	0.841607	2.02445	0.891696	0.745695	1.26631	0.0727	0.209434	-1.18291	0.08815	0.239299	-1.44087	0.06995	0.203869
a	AGAP3	chr7:150783825-150841523	45.5434	21.5023	17.0495	22.6582	-1.08275	5e-05	0.00072079	-0.334763	0.25815	0.479964	0.075543	0.7997	0.906892
	AGAP4	chr10:46321049-46342921	2.41001	1.65091	2.16654	2.32089	-0.54578	0.13645	0.321539	0.392132	0.3351	0.563911	0.491419	0.22595	0.443154
	AGAP5	chr10:75434032-75457554	2.57716	2.6388	3.13833	2.95542	0.0340971	0.92255	0.965616	0.250115	0.5058	0.717543	0.163483	0.66305	0.828285
	AGAP6	chr10:51748077-51770259	6.3987	5.73922	7.86405	7.68892	-0.156925	0.5856	0.776813	0.454418	0.1574	0.352627	0.421927	0.1862	0.392158
	AGAP7	chr10:51464161-51486327	0.0805499	0.29193	0.152362	0.1418	1.85767	0.02135	0.0879572	-0.938121	0.19895	0.408989	-1.04176	0.1657	0.364307
	AGAP8	chr10:51026324-51371331	0.217785	0.436352	0.403525	0.377429	1.00259	0.66615	0.830391	-0.112835	0.961	0.983017	-0.209286	0.9161	0.962691
	AGAP9	chr10:48215723-48237508	0.00640651	0	0.00271989	0.00458939	-1e+99	1	1	1e+99	1	1	1e+99	1	1
	AGBL1	chr15:86685241-87572283	0.00760786	0.0016613	0.00398599	0	-2.19518	1	1	1.26263	1	1	-1e+99	1	1
	AGBL2	chr11:47681142-47736928	0.167063	0.239416	0.123195	0.382812	0.519126	0.3614	0.590466	-0.958571	0.15635	0.351088	0.677119	0.24195	0.462229
	AGBL3	chr7:134671258-134820530	0.0521661	0.0681806	0.013935	0.0219772	0.38625	1	1	-2.29064	1	1	-1.63336	1	1
	AGBL4	chr1:48998526-50489626	0.00776706	0.00196084	0.00861452	0.00357083	-1.9859	1	1	2.1353	1	1	0.864787	1	1
	AGBL5	chr2:27274490-27294567	19.1731	20.7515	12.6719	16.7387	0.114133	0.8239	0.919381	-0.711578	0.14	0.326912	-0.310028	0.5377	0.742479
	AGER	chr6_ssto_hap7:3496472-3499827	1.7748	1.77837	0.957684	2.64746	0.00289564	0.995	0.997622	-0.892933	0.07405	0.212138	0.574054	0.1912	0.398874
	AGFG1	chr2:228336887-228425938	8.4416	8.66433	6.31766	4.82032	0.0375723	0.88325	0.947992	-0.455698	0.10245	0.265576	-0.84596	0.00305	0.0205715
b	AGFG2	chr7:100136833-100165843	5.35053	4.73382	1.99411	7.31929	-0.176675	0.5379	0.742589	-1.24726	0.00065	0.00612495	0.628697	0.0457	0.151183
	AGGF1	chr5:76326209-76361058	7.59563	7.95952	8.70251	6.90204	0.0675119	0.79825	0.906178	0.128752	0.6604	0.826677	-0.205658	0.4861	0.702072
c	AGK	chr7:141251077-141354209	22.4506	16.7953	11.1818	4.41451	-0.418698	0.0961	0.253982	-0.586909	0.04335	0.145734	-1.92773	5e-05	0.00072079
bc	AGL	chr1:100315639-100389579	3.31146	3.55202	1.46836	1.18266	0.101172	0.71805	0.861438	-1.27444	0.00045	0.00455593	-1.58661	5e-05	0.00072079
	AGMAT	chr1:15853351-15911605	4.99067	2.56519	2.08488	3.27651	-0.960168	0.0905	0.243827	-0.299097	0.719	0.862004	0.353094	0.6049	0.790086
	AGMO	chr7:15239942-15601640	0.0166833	0.297008	0.0811779	0.0153246	4.15402	0.02505	0.0985743	-1.87134	0.04215	0.142914	-4.27658	0.06455	0.1927
	AGPAT1	chr6_ssto_hap7:3468303-3493616	57.2638	55.3987	64.1518	70.8606	-0.0477714	0.87155	0.942646	0.211639	0.5137	0.723962	0.355131	0.2654	0.488431
	AGPAT2	chr9:139567594-139581911	47.6512	46.3097	39.2218	63.7734	-0.0411973	0.8688	0.941309	-0.239661	0.40685	0.633273	0.461639	0.09815	0.257697
	AGPAT3	chr21:45285115-45407475	13.3769	22.9227	29.907	16.4975	0.777032	0.0015	0.0118047	0.383703	0.1608	0.357613	-0.474527	0.08255	0.228673
	AGPAT4	chr6:161551056-161695107	1.56018	2.70152	3.94461	2.49028	0.792064	0.0104	0.0518938	0.546111	0.0753	0.214647	-0.117464	0.71665	0.860581
	AGPAT4-IT1	chr6:161551056-161695107	0.299245	0.420363	0.299001	0.345067	0.49031	0.7933	0.903664	-0.491486	0.85215	0.933458	-0.284757	0.90125	0.95608
	AGPAT5	chr8:6565877-6619021	7.1592	9.57887	13.2711	5.39574	0.420058	0.1168	0.289855	0.470365	0.09985	0.260823	-0.828036	0.0063	0.0356589
	AGPAT6	chr8:41435706-41482520	15.736	22.2444	28.7634	28.5229	0.499376	0.0401	0.138115	0.370789	0.16805	0.367606	0.358677	0.1779	0.381032
ac	AGPAT9	chr4:84457066-84527027	3.58939	0.273152	0.434911	2.05849	-3.71597	5e-05	0.00072079	0.67102	0.2701	0.493917	2.91381	5e-05	0.00072079
	AGPHD1	chr15:78799905-78829715	3.36882	3.27438	2.4109	2.63653	-0.0410208	0.92495	0.966706	-0.441649	0.37305	0.601722	-0.312582	0.52795	0.735279
	AGPS	chr2:178257470-178408564	4.92664	7.65647	10.4653	5.71661	0.636074	0.01375	0.0638361	0.450865	0.108	0.275262	-0.421518	0.15	0.341707
	AGR2	chr7:16832263-16844738	0.66013	0.0146276	0.533331	5.00822	-5.49598	0.1453	0.334663	5.18826	0.19125	0.398928	8.41946	0.1912	0.398874
	AGR3	chr7:16899029-16921613	0	0	0.0861097	0	0	1	1	1e+99	1	1	0	1	1
	AGRN	chr1:955502-991499	76.3935	55.4645	28.0164	55.9806	-0.461884	0.06105	0.18535	-0.985296	0.00055	0.00536575	0.0133612	0.9614	0.983236
	AGRP	chr16:67516473-67517716	0.0118178	0.0285649	0	0.0346499	1.27328	1	1	-1e+99	1	1	0.278605	1	1
	AGSK1	chr15:83130032-83182930	0.0380039	0.0741151	0.118306	0.129015	0.963618	1	1	0.674688	1	1	0.799702	1	1
	AGT	chr1:230838271-230850336	0.0435521	0.0930339	0.142606	0.135965	1.09502	1	1	0.61621	1	1	0.547402	1	1
	AGTPBP1	chr9:88161453-88356944	2.83375	5.19494	5.26575	2.87768	0.874395	0.00445	0.0274441	0.0195339	0.95225	0.979094	-0.852199	0.01365	0.0634734
b	AGTR1	chr3:148415657-148460790	0.0518057	1.81677	6.70806	1.50966	5.13212	0.0596	0.182249	1.88452	5e-05	0.00072079	-0.267158	0.58035	0.773091
	AGTR2	chrX:115301957-115306225	0.0096432	0.137959	0.0103024	0	3.83858	1	1	-3.74319	1	1	-1e+99	1	1
a	AGTRAP	chr1:11796141-11810828	80.7205	34.3541	47.6189	60.6634	-1.23245	5e-05	0.00072079	0.47105	0.11745	0.290921	0.820343	0.00515	0.0305996
	AGXT	chr2:241808161-241818536	0.00640241	0	0	0	-1e+99	1	1	0	1	1	0	1	1
	AGXT2	chr5:34998205-35048240	0	0.0107953	0.00677716	0	1e+99	1	1	-0.671645	1	1	-1e+99	1	1
	AGXT2L1	chr4:109663201-109684235	0	0	0	0.0228684	0	1	1	0	1	1	1e+99	1	1
	AGXT2L2	chr5:177631507-177659803	4.53164	7.99723	2.53971	8.43115	0.819468	0.65805	0.825292	-1.65484	0.5051	0.716948	0.0762303	0.9627	0.983818
	AHCTF1	chr1:247002401-247094726	10.5274	13.5185	13.1485	7.49652	0.360797	0.1463	0.336176	-0.0400469	0.88305	0.947901	-0.850647	0.00275	0.0189841
a	AHCY	chr20:32868070-32899608	226.62	111.667	97.6742	145.51	-1.02108	5e-05	0.00072079	-0.193149	0.4624	0.682133	0.381922	0.15695	0.351997
	AHCYL1	chr1:110527386-110566364	44.9968	57.3117	31.1922	31.6989	0.34901	0.1535	0.346883	-0.877647	0.0013	0.010536	-0.854398	0.00175	0.0133347
	AHCYL2	chr7:128864854-129070052	6.71434	3.37568	2.55255	2.23941	-0.992068	0.00045	0.00455593	-0.40324	0.2313	0.44943	-0.592062	0.0874	0.237826
	AHDC1	chr1:27860755-27930143	8.35528	7.39999	7.17604	7.62436	-0.175165	0.5087	0.719876	-0.0443356	0.88115	0.947097	0.0430927	0.8827	0.947766
ac	AHI1	chr6:135605109-135818903	1.33637	3.89197	4.31955	1.54625	1.54218	5e-05	0.00072079	0.150378	0.64795	0.819038	-1.33173	0.0006	0.00575119
c	AHNAK	chr11:62201015-62314332	101.827	108.472	110.259	40.534	0.0912023	0.79845	0.906245	0.02357	0.95475	0.980126	-1.42012	0.0069	0.0381561
	AHNAK2	chr14:105403590-105444694	6.56665	6.23637	10.8061	5.27816	-0.0744516	0.77195	0.892268	0.793062	0.00615	0.0350067	-0.240671	0.4017	0.628522
	AHR	chr7:17338275-17385775	8.57031	10.3934	11.6361	5.33151	0.278253	0.27295	0.49717	0.162931	0.5656	0.763023	-0.963056	0.00215	0.0156841
	AHRR	chr5:271735-438405	0.48361	1.41921	0.916948	0.894111	1.55317	0.2069	0.419327	-0.630173	0.5589	0.75795	-0.66656	0.53555	0.740837
	AHSA1	chr14:77924372-77935815	189.293	126.216	114.835	207.888	-0.584726	0.01655	0.0730893	-0.136337	0.6084	0.792625	0.719912	0.0087	0.0453785
	AHSA2	chr2:61404554-61697849	7.45658	9.5806	8.76832	10.3525	0.361602	0.58455	0.776095	-0.127816	0.86145	0.937815	0.111796	0.8369	0.926026
	AHSG	chr3:186330849-186339107	0.279909	0.00792605	0	0.0343481	-5.14221	0.1969	0.406344	-1e+99	1	1	2.11555	1	1
	AHSP	chr16:31539202-31540124	0.0686635	0.0172197	0	0	-1.99549	1	1	-1e+99	1	1	-1e+99	1	1
	AICDA	chr12:8754761-8765442	0.00333678	0.0116782	0.0051765	0.00926926	1.80729	1	1	-1.17376	1	1	-0.333289	1	1
	AIDA	chr1:222841354-222885864	26.3369	33.8461	39.7623	30.1922	0.361901	0.16055	0.357229	0.232411	0.4007	0.627641	-0.164813	0.5488	0.750601
	AIF1	chr6_ssto_hap7:2913800-2915605	0.00749626	0.0509103	0.246636	0.00772393	2.76372	1	1	2.27636	0.3301	0.55868	-2.72055	1	1
c	AIF1L	chr9:133971862-133998539	3.52234	2.36291	1.14321	5.05516	-0.575971	0.07535	0.214753	-1.04747	0.01055	0.0524618	1.0972	0.00205	0.0151253
	AIFM1	chrX:129263337-129299861	35.8249	32.2507	40.9109	35.5007	-0.15163	0.5425	0.745905	0.343153	0.2071	0.419572	0.138515	0.62085	0.801344
	AIFM2	chr10:71812356-71892690	9.59046	16.0623	24.8329	30.9682	0.744002	0.0972	0.256002	0.628577	0.1265	0.30548	0.947115	0.02385	0.0951525
	AIFM3	chr22:21319417-21335649	0.411528	0.29346	0.171969	0.48157	-0.487827	0.3952	0.622458	-0.771014	0.2726	0.496783	0.714583	0.23655	0.455903
	AIG1	chr6:143382022-143661441	40.6683	24.8222	16.5619	37.3548	-0.712273	0.0082	0.0434178	-0.583758	0.05915	0.181255	0.589664	0.04675	0.153708
c	AIM1	chr6:106959729-107018334	20.7985	11.2386	13.7548	5.01834	-0.888015	0.00045	0.00455593	0.291475	0.30225	0.529322	-1.16318	0.00015	0.00185907
ac	AIM1L	chr1:26648349-26680621	4.75729	0.216223	0.175177	2.55905	-4.45955	5e-05	0.00072079	-0.3037	0.60385	0.78937	3.56502	5e-05	0.00072079
	AIM2	chr1:159032274-159046647	0.0120416	0.0317981	0.0283794	0.0157222	1.40091	1	1	-0.1641	1	1	-1.01614	1	1
	AIMP1	chr4:106967232-107270381	15.5543	15.2146	19.1844	15.337	-0.0318558	0.9129	0.961253	0.334472	0.28575	0.511551	0.0115604	0.9714	0.987445
	AIMP2	chr7:6048881-6098860	64.6675	29.9459	54.8542	36.0382	-1.11068	0.13315	0.316108	0.873246	0.232	0.450247	0.26717	0.73155	0.869305
	AIP	chr11:67250504-67258579	46.3643	49.7597	45.7087	52.8561	0.101964	0.6876	0.843308	-0.122507	0.6603	0.826622	0.0870925	0.75265	0.881372
	AIPL1	chr17:6327058-6338519	0.0128177	0.020171	0.0104714	0	0.654147	1	1	-0.945833	1	1	-1e+99	1	1
c	AIRE	chr21:45705762-45718110	0.0215227	0.219844	0.035333	0	3.35254	0.229	0.446786	-2.63739	0.28095	0.505994	-1e+99	5e-05	0.00072079
	AJAP1	chr1:4715104-4843851	0.471068	0.686189	0.277214	0.537775	0.542671	0.2928	0.519192	-1.30761	0.06085	0.184899	-0.351602	0.54915	0.750885
a	AJUBA	chr14:23440409-23451848	51.3154	21.2364	23.5464	37.7565	-1.27285	5e-05	0.00072079	0.148961	0.60055	0.78726	0.830182	0.00295	0.0200312
c	AK1	chr9:130628758-130640022	34.1514	22.1618	30.2934	53.2139	-0.62387	0.0135	0.0629599	0.450931	0.1103	0.279144	1.26373	5e-05	0.00072079
	AK2	chr1:33473540-33502512	149.451	77.9651	84.1611	73.3187	-0.93877	0.0015	0.0118047	0.110326	0.68955	0.844531	-0.0886471	0.74895	0.87924
	AK3	chr9:4709556-4742043	10.4456	11.9714	13.482	10.9182	0.196701	0.44595	0.668115	0.171444	0.5417	0.745256	-0.132857	0.64085	0.814375
b	AK4	chr1:65613231-65697828	12.1659	9.13657	4.03055	5.33171	-0.413117	0.1302	0.311347	-1.18067	0.0004	0.00415283	-0.777053	0.01475	0.0672034
abc	AK5	chr1:77747661-78025654	0.33163	3.98236	8.25248	0.764202	3.58598	5e-05	0.00072079	1.0512	0.00285	0.0195079	-2.3816	5e-05	0.00072079
	AK7	chr14:96858447-96955112	0.318319	0.608102	0.776999	0.23223	0.933842	0.0668	0.197327	0.353599	0.484	0.70046	-1.38876	0.0286	0.10825
	AK8	chr9:135600964-135754198	0.258539	0.308018	0.152489	0.143398	0.25263	0.67675	0.836762	-1.01431	0.1754	0.377579	-1.10299	0.14545	0.334857
a	AKAP1	chr17:55162552-55198710	31.8167	14.1734	15.5438	13.4904	-1.1666	5e-05	0.00072079	0.133152	0.63345	0.80965	-0.0712461	0.7949	0.904352
	AKAP10	chr17:19808749-19881129	8.56463	9.69611	10.0756	5.66719	0.179014	0.5147	0.724688	0.0553879	0.85655	0.935667	-0.774771	0.01615	0.0717984
c	AKAP11	chr13:42846288-42897403	4.1966	6.048	4.74796	1.97034	0.527236	0.0413	0.140923	-0.349149	0.21395	0.428314	-1.61801	5e-05	0.00072079
a	AKAP12	chr6:151561133-151679694	13.4303	40.4236	35.2482	33.4631	1.58971	5e-05	0.00072079	-0.19765	0.4848	0.70109	-0.272628	0.33385	0.562608
	AKAP13	chr15:85923870-86292586	8.71463	7.76138	9.44342	7.44427	-0.167126	0.5437	0.746862	0.282995	0.3618	0.590787	-0.0601835	0.8407	0.927962
	AKAP14	chrX:119029935-119054679	0	0	0.302012	0	0	1	1	1e+99	0.1552	0.349449	0	1	1
	AKAP17A	chrY:1660485-1711974	0	0	0	0	0	1	1	0	1	1	0	1	1
	AKAP2	chr9:112403067-112934791	52.6028	52.8935	66.463	41.1242	0.00795091	0.97575	0.989285	0.329462	0.26695	0.490192	-0.363104	0.2242	0.441201
	AKAP3	chr12:4724675-4754343	0.601759	0.244916	0.274434	0.488093	-1.2969	0.0141	0.0650043	0.164176	0.78745	0.90034	0.994873	0.08815	0.239299
	AKAP4	chrX:49955410-49965664	0.00253873	0.0429392	0.0124845	0	4.08012	1	1	-1.78216	1	1	-1e+99	1	1
a	AKAP5	chr14:64932216-64941221	0.1048	0.572655	0.244966	0.285141	2.45003	5e-05	0.00072079	-1.22508	0.0115	0.0559656	-1.00599	0.03605	0.127975
	AKAP6	chr14:32798478-33302268	0.161353	0.083517	0.151008	0.0869362	-0.95008	0.0576	0.178094	0.854487	0.12605	0.304781	0.0578872	1	1
	AKAP7	chr6:131456825-131604675	0.78814	1.42158	0.931715	0.68107	0.850974	0.03855	0.134324	-0.609536	0.1776	0.380621	-1.06162	0.0283	0.107496
	AKAP8	chr19:15464331-15490612	16.5105	13.2826	16.7003	18.2357	-0.313844	0.22475	0.441743	0.330335	0.24425	0.46468	0.457231	0.10935	0.277661
c	AKAP8L	chr19:15490858-15529833	28.7447	28.9965	42.7339	58.252	0.0125792	0.95905	0.982224	0.559503	0.04695	0.15413	1.00643	0.0004	0.00415283
a	AKAP9	chr7:91570188-91739987	1.22859	2.87276	3.38031	2.75581	1.22544	5e-05	0.00072079	0.234716	0.40865	0.634919	-0.0599611	0.838	0.926578
	AKD1	chr6:109814058-110012415	0.331322	0.675889	1.33594	0.429677	1.02855	0.041	0.140229	0.983002	0.0431	0.145194	-0.653534	0.2434	0.463802
	AKIP1	chr11:8932700-8954553	31.5559	22.622	29.6563	35.629	-0.480186	0.07665	0.21727	0.390617	0.2057	0.417799	0.655326	0.033	0.120097
	AKIRIN1	chr1:39456915-39471737	26.8963	32.8649	40.3351	40.1672	0.289136	0.24825	0.469172	0.295489	0.29185	0.518166	0.289473	0.2908	0.517046
	AKIRIN2	chr6:88384577-88411985	34.9964	21.8066	19.1922	20.5021	-0.68244	0.00775	0.0415901	-0.184248	0.5339	0.739619	-0.0889971	0.76225	0.88686
	AKIRIN2-AS1	chr6:88384577-88411985	1.16083	0.940758	1.00375	0.410058	-0.303259	0.8904	0.951114	0.0935059	0.9233	0.965923	-1.198	0.7345	0.870839
	AKNA	chr9:117096432-117156685	4.04128	2.5945	4.02977	3.57188	-0.639354	0.02785	0.106347	0.635239	0.0485	0.157696	0.461225	0.14415	0.332936
	AKNAD1	chr1:109358524-109399716	0.241252	0.148067	0.105765	0.198201	-0.704292	0.2329	0.451319	-0.485388	0.5148	0.724754	0.420715	0.53835	0.742885
	AKR1A1	chr1:46016454-46035723	49.1663	60.8936	50.8709	70.696	0.30862	0.2229	0.439549	-0.25945	0.35865	0.58766	0.215339	0.44	0.662898
	AKR1B1	chr7:134127106-134143888	109.312	142.344	107.572	145.756	0.380932	0.1133	0.283983	-0.404077	0.13095	0.312585	0.0341674	0.89545	0.953337
	AKR1B10	chr7:134212343-134226166	0.539434	0.350036	0.861605	0.322057	-0.623944	0.31015	0.537698	1.29953	0.04505	0.149756	-0.120186	0.86555	0.939824
	AKR1B15	chr7:134233848-134264592	0.036194	0	0.0191242	0.0070081	-1e+99	1	1	1e+99	1	1	1e+99	1	1
a	AKR1C1	chr10:5005453-5020158	12.3798	4.76174	6.13359	3.3442	-1.37843	5e-05	0.00072079	0.365245	0.33965	0.568543	-0.509825	0.21485	0.429488
a	AKR1C2	chr10:5029967-5060225	1.4158	0.240854	0.2855	0.146212	-2.55539	5e-05	0.00072079	0.24533	0.67505	0.835861	-0.720094	0.29555	0.52216
	AKR1C3	chr10:5090957-5149878	9.04501	7.94496	11.5226	5.55129	-0.187083	0.5693	0.765676	0.536351	0.13235	0.314805	-0.517217	0.17535	0.377493
	AKR1C4	chr10:5238797-5260910	0	0	0	0	0	1	1	0	1	1	0	1	1
	AKR1CL1	chr10:5196654-5227150	0	0.00283119	0	0.00522871	1e+99	1	1	-1e+99	1	1	0.885049	1	1
	AKR1D1	chr7:137761177-137803050	0.00562723	0.00211377	0.00248841	0.00420584	-1.41261	1	1	0.235401	1	1	0.992575	1	1
	AKR1E2	chr10:4868401-4890251	1.98085	1.4528	1.75446	2.91134	-0.447281	0.2871	0.513012	0.272188	0.5668	0.763938	1.00285	0.0303	0.112897
	AKR7A2	chr1:19629201-19638640	33.7244	25.4942	18.2487	35.1426	-0.403626	0.1055	0.270906	-0.482378	0.08865	0.240286	0.463053	0.0962	0.254173
	AKR7A2P1	chr1:113454469-113498975	0.578718	0.406203	0.568107	0.542044	-0.51066	0.8698	0.941834	0.48396	0.84085	0.928079	0.416208	0.87535	0.944561
	AKR7A3	chr1:19609056-19615280	0.497995	0.737446	0.717798	0.717117	0.566406	0.35905	0.588061	-0.038961	0.9499	0.978071	-0.0403291	0.9473	0.976985
	AKR7L	chr1:19592475-19600568	0.134189	0.308669	0.44415	0.333749	1.2018	0.06835	0.200624	0.524986	0.3995	0.62651	0.112702	0.85745	0.935959
	AKT1	chr14:105235686-105262080	94.1807	92.387	89.5738	69.8807	-0.0277411	0.91005	0.959884	-0.0446141	0.86725	0.94069	-0.402796	0.14695	0.337151
	AKT1S1	chr19:50372296-50380644	93.9619	54.3827	60.5953	81.6552	-0.788928	0.00265	0.0184599	0.156058	0.58485	0.776277	0.586397	0.04065	0.139435
	AKT2	chr19:40736223-40791302	38.9074	24.8498	22.8795	22.8086	-0.646815	0.01265	0.0601075	-0.119179	0.6576	0.825049	-0.123651	0.6559	0.823831
	AKT3	chr1:243419306-244006886	9.02063	13.8221	7.12459	7.18044	0.615677	0.1721	0.373227	-0.956097	0.063	0.189517	-0.944833	0.05825	0.17943
	AKTIP	chr16:53468350-53537170	6.18765	6.30612	10.617	7.05139	0.0273614	0.9682	0.986089	0.751553	0.23595	0.455132	0.161154	0.78755	0.900399
	ALAD	chr9:116148591-116163618	11.4883	13.4565	10.0863	8.18485	0.228135	0.38135	0.609563	-0.415897	0.1557	0.350143	-0.717272	0.0169	0.0741989
	ALAS1	chr3:52232098-52248343	48.4301	29.6141	47.431	36.9088	-0.709617	0.0054	0.0317183	0.679545	0.01355	0.0631453	0.317677	0.24785	0.468709
	ALAS2	chrX:55035487-55057497	0.0487716	0.0591169	0	0.0490382	0.277528	1	1	-1e+99	1	1	-0.269666	1	1
	ALB	chr4:74269971-74287129	0.0137119	0.0129516	0.0128091	0.0108412	-0.0822971	1	1	-0.0159634	1	1	-0.256612	1	1
a	ALCAM	chr3:105085556-105295757	21.0629	65.187	68.5492	34.0999	1.62988	5e-05	0.00072079	0.0725572	0.79925	0.906654	-0.934814	0.00075	0.0068526
	ALDH16A1	chr19:49956472-49974305	20.287	19.2506	13.4099	19.1182	-0.07565	0.7722	0.892438	-0.521603	0.06965	0.203271	-0.00995833	0.97125	0.987405
	ALDH18A1	chr10:97365685-97416567	52.1697	59.9722	60.0844	31.9941	0.201081	0.4059	0.632366	0.00269615	0.9928	0.996686	-0.906489	0.0014	0.0111764
b	ALDH1A1	chr9:75515577-75568233	0.0228004	0	0.712571	0	-1e+99	1	1	1e+99	5e-05	0.00072079	0	1	1
	ALDH1A2	chr15:58245621-58358121	0.0169409	0.0290976	0.0534346	0.0486666	0.780391	1	1	0.876875	1	1	0.742033	1	1
ab	ALDH1A3	chr15:101420008-101456830	44.7883	5.75543	2.43831	5.15279	-2.96013	5e-05	0.00072079	-1.23904	0.00065	0.00612495	-0.15957	0.6219	0.802091
	ALDH1B1	chr9:38392660-38398662	44.8076	23.2391	20.7034	26.9496	-0.947191	0.00045	0.00455593	-0.166686	0.5459	0.748571	0.213713	0.43495	0.658601
a	ALDH1L1	chr3:125822407-125899485	0.124631	0.735213	0.54366	0.556109	2.5605	0.00045	0.00455593	-0.435458	0.4016	0.628485	-0.402795	0.4369	0.660257
	ALDH1L2	chr12:105413561-105478341	5.5931	8.7695	8.1121	10.3642	0.648846	0.0166	0.0732511	-0.112419	0.6996	0.850637	0.241043	0.40035	0.627358
	ALDH2	chr12:112204690-112247789	0.0281729	0.0136495	0.227581	0.0615475	-1.04546	1	1	4.05946	0.23485	0.453642	2.17285	1	1
	ALDH3A1	chr17:19641297-19651746	1.45299	1.17756	1.88947	0.608533	-0.303222	0.50265	0.715048	0.682183	0.1856	0.391423	-0.952392	0.0863	0.235847
c	ALDH3A2	chr17:19552063-19580908	18.5497	19.4487	20.2378	7.86379	0.0682809	0.7919	0.902993	0.0573761	0.83395	0.924573	-1.30638	5e-05	0.00072079
a	ALDH3B1	chr11:67776047-67796743	2.46284	8.13641	4.91363	10.2538	1.72407	5e-05	0.00072079	-0.727602	0.0321	0.117646	0.33369	0.28035	0.505381
a	ALDH3B2	chr11:67429632-67448685	0.293918	0	0.0196077	0	-1e+99	5e-05	0.00072079	1e+99	1	1	0	1	1
	ALDH4A1	chr1:19197923-19229293	10.2261	7.50029	8.53299	9.6961	-0.447238	0.1175	0.290992	0.186105	0.5468	0.749125	0.370458	0.2215	0.437914
abc	ALDH5A1	chr6:24495196-24537435	0.535335	1.39438	0.641716	0.36719	1.38111	0.0004	0.00415283	-1.11961	0.0074	0.0401986	-1.92502	5e-05	0.00072079
	ALDH6A1	chr14:74486058-74551196	4.81747	6.50441	3.5683	3.65685	0.433142	0.19275	0.400859	-0.866182	0.04025	0.138483	-0.830817	0.03315	0.120489
	ALDH7A1	chr5:125877532-125931082	29.4576	25.0295	26.4953	21.1381	-0.23501	0.3685	0.597358	0.0821078	0.7615	0.886447	-0.243782	0.37375	0.602372
	ALDH8A1	chr6:135238527-135271260	0.0801108	0.107524	0.273267	0.227654	0.424587	1	1	1.34566	0.08245	0.228494	1.08219	0.16355	0.361437
	ALDH9A1	chr1:165631448-165667900	30.3127	39.2041	45.6856	27.7423	0.371085	0.13565	0.320286	0.220734	0.4205	0.645571	-0.49892	0.07055	0.205161
	ALDOA	chr16:30064410-30081741	1307.84	1056.19	789.994	851.289	-0.308306	0.2796	0.504508	-0.41896	0.1742	0.375952	-0.311154	0.31445	0.542288
	ALDOB	chr9:104182841-104198062	0.0148197	0.0169388	0.0209206	0.0142921	0.192819	1	1	0.304594	1	1	-0.24511	1	1
c	ALDOC	chr17:26900132-26903951	33.3152	38.0082	26.2442	7.10224	0.190131	0.47125	0.689621	-0.534315	0.07115	0.206387	-2.41997	5e-05	0.00072079
	ALG1	chr16:5121809-5147789	8.09178	7.98797	11.8749	10.2707	-0.0186287	0.96235	0.983718	0.572013	0.15125	0.343619	0.362633	0.38225	0.6105
	ALG10	chr12:34175215-34181236	1.52587	1.73856	2.54955	1.35821	0.188255	0.609	0.792909	0.55235	0.1595	0.35569	-0.356182	0.4021	0.628915
	ALG10B	chr12:38710556-38723528	0.776904	0.822003	0.935404	0.736316	0.0814085	0.8038	0.908861	0.186445	0.6171	0.798726	-0.15882	0.68555	0.842253
	ALG11	chr13:52586522-52607736	3.13103	4.76691	8.26148	4.19962	0.606415	0.39695	0.624125	0.793346	0.2105	0.423936	-0.182794	0.79525	0.904597
	ALG12	chr22:50296853-50312106	10.223	10.6707	15.1087	13.8541	0.0618357	0.8227	0.91881	0.501722	0.10775	0.274805	0.376659	0.21885	0.43448
	ALG13	chrX:110924345-111003875	6.60648	5.04622	4.83506	5.62324	-0.388678	0.18005	0.384119	-0.0616694	0.8492	0.931992	0.156197	0.6407	0.814331
	ALG14	chr1:95448278-95538507	11.2172	8.90434	9.31441	9.8108	-0.333135	0.30755	0.535002	0.0649553	0.861	0.937608	0.139861	0.7021	0.852117
	ALG1L	chr3:125635443-125655887	0.337688	0.189169	0.771205	0.817763	-0.836018	0.65315	0.82217	2.02744	0.2802	0.505209	2.11201	0.2646	0.487395
	ALG1L2	chr3:129800673-129830276	0.0553284	0.0408347	0.034748	0	-0.438226	1	1	-0.232863	1	1	-1e+99	1	1
c	ALG2	chr9:101978706-101984246	17.4383	13.1167	21.2936	29.5783	-0.410861	0.11795	0.291852	0.69902	0.0135	0.0629599	1.17314	0.0001	0.00131761
	ALG3	chr3:183948316-183967313	85.5808	48.9467	70.1627	77.8385	-0.806076	0.0021	0.0153968	0.519493	0.06765	0.19913	0.669272	0.0188	0.0802993
	ALG5	chr13:37523907-37573504	16.7835	25.8793	35.8592	22.5744	0.624755	0.0331	0.12036	0.470545	0.1319	0.314098	-0.197109	0.53325	0.739169
	ALG6	chr1:63833260-63904233	1.81162	2.19761	1.71752	1.30577	0.278655	0.43315	0.657113	-0.355605	0.37515	0.603734	-0.751031	0.07725	0.218473
c	ALG8	chr11:77811987-77850699	23.5884	22.97	26.2492	11.3995	-0.0383267	0.8876	0.949871	0.192522	0.5216	0.730138	-1.01078	0.00165	0.0127306
	ALG9	chr11:111652918-111742305	5.34386	4.08362	5.08268	4.17871	-0.388032	0.15555	0.34996	0.315739	0.30775	0.535199	0.0332067	0.91475	0.962058
	ALK	chr2:29415639-30144477	0.0164356	0.0100535	0.0381183	0.0272534	-0.709119	1	1	1.92278	1	1	1.43873	1	1
	ALKBH1	chr14:78138748-78174356	6.00038	5.75441	6.16881	6.85053	-0.0603848	0.84385	0.929533	0.100323	0.7635	0.887547	0.251546	0.44785	0.669795
	ALKBH2	chr12:109525992-109531293	25.5957	16.8745	14.6756	16.5551	-0.601054	0.045	0.14963	-0.201424	0.55325	0.753831	-0.0275708	0.93615	0.972055
	ALKBH3	chr11:43902356-43942494	21.4682	15.8388	15.4612	22.8899	-0.438742	0.111	0.280116	-0.0348111	0.9119	0.960794	0.531253	0.0836	0.230636
	ALKBH4	chr7:102073995-102105321	7.25265	6.62907	8.12836	6.99087	-0.129703	0.8147	0.914569	0.294159	0.6609	0.826932	0.0766655	0.90935	0.95961
	ALKBH5	chr17:18086866-18113267	77.4458	59.6902	54.612	59.5681	-0.375693	0.12425	0.301919	-0.128275	0.62795	0.806066	-0.00295454	0.9911	0.995911
	ALKBH6	chr19:36500021-36505141	23.796	19.4409	19.141	38.7181	-0.291624	0.32225	0.550556	-0.02243	0.9466	0.976712	0.993913	0.0022	0.0159709
	ALKBH7	chr19:6372443-6375261	19.0963	22.2936	40.2967	33.0479	0.223337	0.43875	0.661897	0.854033	0.0068	0.0377342	0.56793	0.06165	0.186628
	ALKBH8	chr11:107373452-107436461	2.31285	3.16341	3.77259	1.98709	0.451806	0.1498	0.341441	0.254073	0.44445	0.666907	-0.67082	0.06525	0.194104
	ALLC	chr2:3705785-3750260	0.00215573	0	0	0.00719409	-1e+99	1	1	0	1	1	1e+99	1	1
c	ALMS1	chr2:73612885-73837046	2.03526	2.97606	2.95168	1.39645	0.548192	0.0362	0.128313	-0.0118685	0.96835	0.986153	-1.09164	0.0006	0.00575119
	ALMS1P	chr2:73872045-73912694	0.0555879	0.168381	0.374485	0.550119	1.59889	1	1	1.15318	0.14245	0.330495	1.70801	0.0356	0.126879
	ALOX12	chr17:6888441-6915653	0.0889774	0.189555	0.0282395	0.23441	1.0911	0.3051	0.532423	-2.74683	0.21295	0.427103	0.306421	0.7487	0.879139
	ALOX12B	chr17:7975953-7991021	0.158204	0.0697917	0.066765	0.196018	-1.18066	1	1	-0.063962	1	1	1.48986	0.09705	0.255766
ac	ALOX12P2	chr17:6756894-6803668	1.76716	0.132848	0.14306	2.51143	-3.73358	5e-05	0.00072079	0.106838	1	1	4.24065	0.0002	0.00235999
	ALOX15	chr17:4534213-4544960	0.0279885	0.0208275	1.53735	0.0276895	-0.426344	1	1	6.20581	0.0296	0.111047	0.410851	1	1
abc	ALOX15B	chr17:7942357-7952451	20.1034	0.960259	0.0966098	0.304062	-4.38787	5e-05	0.00072079	-3.31318	0.0007	0.00648991	-1.65906	0.00385	0.0245785
	ALOX15P1	chr17:6561037-6564701	0.0781876	0.0476487	0.0203013	0	-0.714502	1	1	-1.23087	1	1	-1e+99	1	1
	ALOX5	chr10:45869623-45941567	0.160421	0.214722	0.0109067	0.252224	0.420611	0.68515	0.842027	-4.29918	0.12345	0.300592	0.232235	0.81465	0.91454
abc	ALOX5AP	chr13:31287614-31338565	0.987454	3.57371	0.984169	1.14148	1.85564	0.00245	0.0173667	-1.86045	0.0051	0.0303769	-1.64652	0.00805	0.0427966
abc	ALOXE3	chr17:7999217-8022234	3.30007	0.52034	0.0736379	6.07248	-2.66497	5e-05	0.00072079	-2.82093	0.00215	0.0156841	3.54476	5e-05	0.00072079
	ALPI	chr2:233320832-233324742	0	0.00429751	0.00663336	0	1e+99	1	1	0.626238	1	1	-1e+99	1	1
	ALPK1	chr4:113218498-113363764	1.46514	1.92643	1.9273	1.55603	0.394892	0.22195	0.43837	0.000649706	0.9984	0.999122	-0.308062	0.3886	0.616431
ac	ALPK2	chr18:56148481-56296189	0.206939	1.84686	2.64537	5.77985	3.1578	5e-05	0.00072079	0.518393	0.1219	0.298152	1.64595	5e-05	0.00072079
	ALPK3	chr15:85359910-85416713	0.0908754	0.0602956	0.0510479	0.112193	-0.591837	1	1	-0.240201	1	1	0.895852	1	1
b	ALPL	chr1:21835857-21904905	0.176536	0.336251	0.034581	0.734905	0.929578	0.1647	0.362841	-3.28149	0.00585	0.0337205	1.12802	0.0661	0.195842
	ALPP	chr2:233243347-233247599	0.313556	0.0207631	0	1.0972	-3.91663	0.02435	0.0965694	-1e+99	1	1	5.72366	0.04385	0.146891
	ALPPL2	chr2:233271551-233275424	0.0160617	0.00220129	0	0.0288077	-2.8672	1	1	-1e+99	1	1	3.71003	1	1
	ALS2	chr2:202564985-202645895	6.86185	9.21084	8.72371	5.31951	0.424736	0.12415	0.301775	-0.0783903	0.78705	0.900196	-0.792039	0.01145	0.0557699
ac	ALS2CL	chr3:46710484-46735194	16.0375	0.539663	0.251078	24.6081	-4.89325	5e-05	0.00072079	-1.10392	0.05	0.161126	5.51093	5e-05	0.00072079
	ALS2CR11	chr2:202352143-202483905	0.0554325	0.175664	0.130388	0.121087	1.66402	0.04805	0.156657	-0.430009	0.61145	0.794654	-0.536771	0.53585	0.741121
a	ALS2CR12	chr2:202153146-202222101	0.0668532	0.322063	0.224764	0.107299	2.26828	0.0088	0.0457872	-0.518935	0.43275	0.656809	-1.58571	0.06885	0.201616
c	ALS2CR8	chr2:203776977-203851060	0.654415	0.764488	0.922166	0.237848	0.224288	0.5573	0.756751	0.270533	0.5129	0.723254	-1.68446	0.0021	0.0153968
	ALX1	chr12:85674035-85695561	0.021577	0.00993305	0.0757219	0.0364542	-1.11919	1	1	2.9304	1	1	1.87578	1	1
	ALX3	chr1:110602996-110613322	1.36983	1.10633	0.977581	1.19511	-0.308222	0.52205	0.730485	-0.17849	0.74845	0.879069	0.111366	0.831	0.923051
	ALX4	chr11:44282277-44331716	0.0298808	0.062399	0.0319977	0.0148202	1.0623	1	1	-0.963553	1	1	-2.07396	1	1
	ALYREF	chr17:79845710-79849462	166.217	153.701	149.806	198.828	-0.112945	0.65285	0.821974	-0.0370265	0.8942	0.952842	0.371396	0.1635	0.361365
	AMACR	chr5:33987090-34124633	2.96438	2.35434	3.9283	2.04204	-0.332408	0.3226	0.550881	0.738582	0.0459	0.151631	-0.205315	0.60795	0.792322
	AMBN	chr4:71457974-71473004	0.00789498	0	0	0	-1e+99	1	1	0	1	1	0	1	1
	AMBP	chr9:116822407-116840752	0.0406265	0.084482	0.108487	0	1.05622	1	1	0.360804	1	1	-1e+99	1	1
	AMBRA1	chr11:46417963-46612914	8.35466	7.98086	7.37886	5.70209	-0.066038	0.8045	0.909249	-0.113146	0.69235	0.846308	-0.485054	0.0976	0.256736
	AMD1	chr6:111195986-111216913	21.0604	26.1518	17.5025	16.4007	0.312375	0.22845	0.446095	-0.579347	0.0425	0.143814	-0.673149	0.01905	0.081049
	AMDHD1	chr12:96337070-96362370	0.140822	0.285538	0.316769	0.513896	1.01981	0.1448	0.333968	0.149748	0.82855	0.921783	0.847792	0.1905	0.397986
	AMDHD2	chr16:2570362-2581409	7.77897	9.09525	11.9937	12.0445	0.225535	0.5591	0.758026	0.399097	0.3558	0.584835	0.40519	0.33855	0.567318
	AMELX	chrX:11155662-11683821	0	0.0948764	0	0	1e+99	1	1	-1e+99	1	1	-1e+99	1	1
	AMELY	chrY:6733958-6742068	0	0	0	0	0	1	1	0	1	1	0	1	1
	AMFR	chr16:56395363-56459444	32.7584	46.2983	48.0709	31.507	0.499096	0.04335	0.145734	0.0542033	0.83995	0.927625	-0.555289	0.0402	0.138376
c	AMH	chr19:2249112-2252072	2.40245	3.35157	3.9168	13.9283	0.480331	0.21965	0.435601	0.224838	0.58825	0.77857	2.05511	5e-05	0.00072079
	AMHR2	chr12:53817638-53825318	0.00307739	0.00394861	0.0500124	0.0438453	0.35964	1	1	3.66287	1	1	3.473	1	1
	AMICA1	chr11:118064441-118095809	0	0	0.0854943	0.0247518	0	1	1	1e+99	1	1	1e+99	1	1
	AMIGO1	chr1:110049445-110052336	1.20418	1.80058	2.26217	0.865929	0.58041	0.1435	0.332031	0.32925	0.4162	0.641946	-1.05614	0.0207	0.085983
c	AMIGO2	chr12:47469489-47473734	13.1258	10.9283	18.5719	24.5951	-0.264337	0.3407	0.569637	0.765049	0.01515	0.0685553	1.1703	0.0007	0.00648991
	AMIGO3	chr3:49726949-49761384	1.11757	2.26495	2.93794	7.06033	1.01911	0.42915	0.653422	0.375325	0.734	0.870497	1.64026	0.12225	0.298672
b	AMMECR1	chrX:109437413-109699562	5.9405	3.6894	1.26063	4.02116	-0.6872	0.0178	0.0771344	-1.54925	0.0001	0.00131761	0.124227	0.7035	0.852991
	AMMECR1L	chr2:128619206-128643514	9.73413	8.99623	9.40274	9.49905	-0.113732	0.6576	0.825049	0.063761	0.8241	0.919507	0.0784619	0.78615	0.899827
c	AMN	chr14:103388992-103397179	0.0119516	0	0	0.339532	-1e+99	1	1	0	1	1	1e+99	5e-05	0.00072079
	AMN1	chr12:31824070-31882108	1.48926	2.05544	1.24647	0.956474	0.464855	0.3059	0.533297	-0.721599	0.13675	0.321985	-1.10365	0.03175	0.116731
a	AMOT	chrX:112018104-112084043	0.328296	0.0978052	0.124069	0.0181719	-1.74702	0.0029	0.0197779	0.343166	1	1	-2.4282	1	1
	AMOTL1	chr11:94501507-94609918	30.6724	16.2874	11.8342	9.61129	-0.913187	0.0001	0.00131761	-0.460785	0.09065	0.244111	-0.76095	0.0063	0.0356589
	AMOTL2	chr3:134074189-134093406	36.7495	32.3222	39.595	24.8035	-0.1852	0.45585	0.676428	0.292793	0.27315	0.497393	-0.381978	0.15905	0.355028
	AMPD1	chr1:115215719-115238239	0.0289482	0.00248197	0.00819822	0.00456266	-3.54392	1	1	1.72383	1	1	0.878394	1	1
	AMPD2	chr1:110162458-110174677	15.9467	19.786	12.1747	16.3266	0.311225	0.2198	0.43577	-0.700598	0.0146	0.0667007	-0.277254	0.3181	0.546044
ac	AMPD3	chr11:10471867-10529126	6.90622	1.52446	1.48602	3.43878	-2.1796	5e-05	0.00072079	-0.0368416	0.927	0.967769	1.1736	0.00135	0.0108545
	AMPH	chr7:38423296-38671167	0.0202061	0.0475544	0.040179	0.0188547	1.23479	1	1	-0.243138	1	1	-1.33465	1	1
	AMT	chr3:49454210-49466757	1.13182	1.57827	1.57573	3.74312	0.479697	0.5379	0.742589	-0.00232027	0.998	0.999025	1.2459	0.10385	0.268087
	AMTN	chr4:71384297-71398459	0.0083985	0	0	0	-1e+99	1	1	0	1	1	0	1	1
	AMY1A	chr1:104292278-104301311	0	0	0	0	0	1	1	0	1	1	0	1	1
	AMY1B	chr1:104292278-104301311	0	0	0	0	0	1	1	0	1	1	0	1	1
	AMY1C	chr1:104292278-104301311	0	0	0	0	0	1	1	0	1	1	0	1	1
	AMY2A	chr1:104159998-104168400	0.0471547	0.0764888	0.0387827	0.0794232	0.697847	1	1	-0.979835	1	1	0.054312	1	1
	AMY2B	chr1:104068577-104122149	0.089759	0.295179	0.405535	0.19223	1.71746	0.418	0.643462	0.458236	0.7621	0.886804	-0.618757	0.71475	0.859373
c	AMZ1	chr7:2719162-2755069	0.342994	0.397141	0.260988	1.89179	0.211469	0.6651	0.829579	-0.60567	0.26915	0.492801	2.25203	5e-05	0.00072079
a	AMZ2	chr17:66244144-66253305	109.83	44.4096	74.6732	41.0436	-1.30634	5e-05	0.00072079	0.74972	0.0083	0.0438047	-0.113715	0.6837	0.841202
	AMZ2P1	chr17:62962667-62971703	1.62308	1.72254	3.11271	1.16943	0.0858036	0.8118	0.913114	0.853633	0.0244	0.0966977	-0.558739	0.1756	0.377866
	ANAPC1	chr2:112525213-112641741	12.442	12.755	6.84131	8.0107	0.0358545	0.88215	0.947478	-0.898724	0.0016	0.0124304	-0.671067	0.01495	0.0678765
	ANAPC10	chr4:145915726-146050676	7.34264	6.79949	8.94745	7.5112	-0.110872	0.8993	0.955278	0.396049	0.6862	0.842541	0.143616	0.8586	0.936414
	ANAPC11	chr17:79849598-79858363	142.485	100.53	124.768	140.387	-0.50319	0.0547	0.171802	0.311623	0.26975	0.493546	0.481791	0.08765	0.238339
	ANAPC13	chr3:134196545-134293855	21.739	30.1488	32.9041	14.4743	0.471817	0.1917	0.399461	0.126163	0.74375	0.876093	-1.05861	0.01455	0.0665421
	ANAPC16	chr10:73855789-73995618	17.5742	18.0271	28.9535	26.1833	0.0367072	0.91145	0.960532	0.683569	0.061	0.185259	0.538478	0.1164	0.289192
	ANAPC2	chr9:140069235-140084822	13.41	17.0577	14.2869	17.4863	0.347117	0.39455	0.621937	-0.255737	0.532	0.738273	0.0358001	0.932	0.970162
	ANAPC4	chr4:25378847-25420120	3.15362	5.65723	3.74119	4.17287	0.843088	0.0155	0.0697382	-0.596596	0.0906	0.24403	-0.439057	0.2107	0.424183
	ANAPC5	chr12:121746047-121792012	58.4626	52.799	40.2783	48.4458	-0.147001	0.54755	0.749743	-0.390509	0.15375	0.347283	-0.124139	0.65505	0.823295
	ANAPC7	chr12:110810704-110841535	26.5229	23.4272	18.0982	22.8167	-0.179052	0.47185	0.690192	-0.372339	0.19575	0.404913	-0.0380991	0.89	0.950987
	ANG	chr14:21152335-21168758	1.55617	2.52499	1.39849	4.0459	0.69828	0.3303	0.558903	-0.852401	0.24195	0.462229	0.680183	0.24345	0.463868
	ANGEL1	chr14:77253585-77279283	12.1316	6.8475	7.01092	5.35417	-0.825119	0.0029	0.0197779	0.0340276	0.9117	0.960686	-0.354915	0.2438	0.464265
	ANGEL2	chr1:213165523-213189168	3.57667	4.48011	4.12929	2.69133	0.32492	0.26755	0.490928	-0.117642	0.72115	0.863156	-0.735216	0.03105	0.114893
	ANGPT1	chr8:108261709-108510254	0.0114116	0.2816	0.612327	0.00320694	4.62507	0.1373	0.322761	1.12066	0.0377	0.132152	-6.4563	0.19475	0.403471
	ANGPT2	chr8:6264112-6501140	0.0338352	0.0364483	0.0159508	0.0243215	0.107328	1	1	-1.19222	1	1	-0.583623	1	1
	ANGPT4	chr20:853296-896960	0.0459878	0	0.0132431	0.00465637	-1e+99	1	1	1e+99	1	1	1e+99	1	1
	ANGPTL1	chr1:178694299-178889237	0.00625438	0.0536189	0.0218308	0.0299339	3.0998	1	1	-1.29637	1	1	-0.84096	1	1
ac	ANGPTL2	chr9:129677052-129985445	0.725709	3.25674	3.65623	0.689972	2.16597	0.00215	0.0156841	0.166927	0.68485	0.841826	-2.23882	0.0046	0.0281452
	ANGPTL3	chr1:62920396-63153969	0.0221484	0.00402638	0.00742258	0.00520466	-2.45965	1	1	0.882438	1	1	0.37032	1	1
ac	ANGPTL4	chr19:8429010-8439257	57.8339	23.5413	41.9812	81.9935	-1.29672	5e-05	0.00072079	0.834548	0.0053	0.0312712	1.80031	5e-05	0.00072079
	ANGPTL5	chr11:101761404-101871793	0	0	0.0144634	0.00677311	0	1	1	1e+99	1	1	1e+99	1	1
	ANGPTL6	chr19:10196805-10213425	1.47682	3.15956	5.53892	7.38643	1.09723	0.1798	0.383746	0.80988	0.28205	0.507222	1.22515	0.10715	0.273784
	ANGPTL7	chr1:11166587-11322608	0.0430165	0.0910151	0.142499	0.0997593	1.08122	1	1	0.64677	1	1	0.132347	1	1
ac	ANK1	chr8:41510743-41754280	0.187933	0.668012	0.760432	0.182423	1.82966	0.0002	0.00235999	0.186946	0.6746	0.835541	-1.87258	0.0001	0.00131761
ac	ANK2	chr4:113739238-114304896	0.123754	0.445981	0.195465	0.0847423	1.84951	0.0002	0.00235999	-1.19007	0.01275	0.0604371	-2.39583	0.0002	0.00235999
ac	ANK3	chr10:61786055-62493284	0.961856	0.355315	0.517314	0.102927	-1.43672	0.00035	0.00373028	0.541939	0.2022	0.413368	-1.78747	0.00205	0.0151253
	ANKAR	chr2:190540710-190611376	0.110943	0.134538	0.157719	0.079305	0.278188	1	1	0.229345	1	1	-0.762525	1	1
a	ANKDD1A	chr15:65204100-65251041	0.670803	1.57853	1.11768	0.698004	1.23462	0.0025	0.0176518	-0.498083	0.24415	0.464615	-1.17728	0.0126	0.0599353
	ANKFN1	chr17:54230835-54560007	0	0	0.0121302	0.0340759	0	1	1	1e+99	1	1	1e+99	1	1
	ANKFY1	chr17:4066664-4167274	15.3289	19.6093	11.4421	14.3765	0.355283	0.15665	0.351532	-0.777188	0.00625	0.0354382	-0.447824	0.1027	0.266
c	ANKH	chr5:14704908-14871887	5.4495	7.19213	6.66129	3.31845	0.400294	0.13635	0.321396	-0.110617	0.71185	0.857656	-1.11591	0.0021	0.0153968
	ANKHD1	chr5:139781398-139929163	13.6912	21.0959	25.8328	15.2746	0.623709	0.31545	0.543304	0.292242	0.5255	0.733316	-0.465825	0.40645	0.63295
	ANKHD1-EIF4EBP3	chr5:139781398-139929163	15.7801	11.6677	10.3187	16.6403	-0.435597	0.4028	0.629551	-0.177259	0.727	0.866542	0.51217	0.2404	0.460308
	ANKIB1	chr7:91875547-92030698	9.75009	12.4837	12.494	7.75619	0.356562	0.14865	0.339688	0.00118675	0.9965	0.99826	-0.686629	0.01515	0.0685553
a	ANKK1	chr11:113258512-113271140	0.52448	0.140492	0.0984784	0.490498	-1.9004	0.0071	0.0389478	-0.512609	1	1	1.80376	0.02015	0.0843303
	ANKLE1	chr19:17392453-17398454	1.08954	0.649087	0.412669	0.814641	-0.747236	0.08285	0.229195	-0.653426	0.22125	0.437601	0.327753	0.49355	0.707989
	ANKLE2	chr12:133302253-133338451	32.6052	27.9311	35.3001	44.4175	-0.22323	0.3485	0.577499	0.337798	0.20495	0.416928	0.669257	0.0124	0.0591971
	ANKMY1	chr2:241418838-241497405	0.869689	0.937812	0.583454	0.79138	0.108799	0.8039	0.908925	-0.68468	0.1812	0.385567	-0.244927	0.6117	0.794781
	ANKMY2	chr7:16639400-16685442	5.19192	10.2705	8.85174	7.09507	0.984166	0.0007	0.00648991	-0.214473	0.48985	0.705032	-0.533617	0.09515	0.252232
	ANKRA2	chr5:72848024-72861511	4.51321	5.23414	6.90099	6.66068	0.213798	0.5349	0.740409	0.398852	0.2545	0.475904	0.347718	0.3243	0.552541
ac	ANKRD1	chr10:92671856-92681032	0.22588	7.81805	15.1492	284.184	5.11318	5e-05	0.00072079	0.954357	0.00475	0.0288093	5.18387	5e-05	0.00072079
	ANKRD10	chr13:111530886-111567416	6.619	10.8891	16.6226	12.2426	0.718204	0.01665	0.073417	0.610257	0.04395	0.147127	0.169016	0.5739	0.768908
	ANKRD11	chr16:89334028-89556969	28.6813	27.8419	34.9468	29.5858	-0.0428519	0.88025	0.946715	0.3279	0.29285	0.51925	0.0876442	0.77255	0.892682
ab	ANKRD12	chr18:9136750-9285983	0.672302	1.54589	3.13349	1.2795	1.20126	0.0001	0.00131761	1.01933	0.001	0.00859806	-0.272864	0.4115	0.637567
	ANKRD13A	chr12:110437234-110477235	29.4074	17.7902	17.6754	28.7216	-0.725096	0.00365	0.0236061	-0.00934042	0.9725	0.987919	0.691054	0.0135	0.0629599
a	ANKRD13B	chr17:27920526-27948441	12.193	5.9758	5.29065	8.13736	-1.02885	0.00265	0.0184599	-0.175686	0.6303	0.80759	0.44543	0.29775	0.524407
	ANKRD13C	chr1:70724684-70820417	3.0978	4.68258	4.0579	4.51654	0.596061	0.03325	0.120761	-0.206569	0.49805	0.711547	-0.0520848	0.8638	0.939033
	ANKRD13D	chr11:67056761-67069955	15.4468	9.63236	12.3372	16.5436	-0.681344	0.01635	0.0724547	0.35705	0.2584	0.480254	0.780313	0.01075	0.0532346
	ANKRD16	chr10:5903688-5931860	3.91454	2.54749	1.48383	2.47507	-0.619767	0.1043	0.268813	-0.779755	0.0883	0.239631	-0.0416069	0.92525	0.966883
	ANKRD17	chr4:73940501-74124502	22.0365	16.4639	13.8824	10.1844	-0.420596	0.09715	0.255934	-0.24605	0.3745	0.603108	-0.692935	0.0133	0.0623316
b	ANKRD18A	chr9:38571360-38620360	0.847946	0.865325	0.271799	0.991527	0.0292709	0.94085	0.974004	-1.67071	0.00235	0.0167946	0.19641	0.6585	0.825632
	ANKRD18B	chr9:33524410-33573001	1.85526	1.74671	1.289	1.05482	-0.0869853	0.7991	0.906601	-0.438386	0.256	0.477562	-0.72764	0.0748	0.213642
	ANKRD18DP	chr3:197784403-197807542	0.00498678	0.00390151	0.00373327	0	-0.354077	1	1	-0.0635919	1	1	-1e+99	1	1
a	ANKRD19P	chr9:95571892-95600739	2.45949	0.264254	0.106557	0.261558	-3.21836	5e-05	0.00072079	-1.31031	0.11415	0.285408	-0.0147937	0.98265	0.992433
ac	ANKRD2	chr10:99332255-99343641	1.52143	0.117688	0.378871	5.82975	-3.69239	0.0001	0.00131761	1.68674	0.06275	0.188992	5.63039	0.0004	0.00415283
	ANKRD20A1	chr9:67926760-67970293	0.0159354	0.0290388	0.00145569	0	0.865747	1	1	-4.3182	1	1	-1e+99	1	1
	ANKRD20A11P	chr21:15316095-15352765	0.461036	0.48589	0.188281	0.455237	0.0757487	0.90955	0.959698	-1.36774	0.1306	0.312001	-0.0940098	0.8962	0.953648
	ANKRD20A2	chr9:43089971-43133544	0.00584231	0.00495596	0	0	-0.237373	1	1	-1e+99	1	1	-1e+99	1	1
	ANKRD20A3	chr9:67926760-67970293	1.87514e-06	8.20467e-07	0	0	-1.19248	1	1	-1e+99	1	1	-1e+99	1	1
	ANKRD20A4	chr9:69381980-69425109	0.0136043	0.0444582	0.0171114	0.0030357	1.70839	1	1	-1.37749	1	1	-3.87235	1	1
a	ANKRD20A5P	chr18:14179095-14227049	0.0382952	0.213325	0.182247	0.125253	2.47781	0.0039	0.0248248	-0.227158	0.7113	0.857364	-0.768207	0.2755	0.500097
	ANKRD20A8P	chr2:95421070-95522820	0.010022	0.0319896	0.0274273	0.0264363	1.67443	1	1	-0.22199	1	1	-0.275083	1	1
	ANKRD20A9P	chr13:19408542-19446109	0.067067	0.0907959	0.0688481	0.155349	0.437023	1	1	-0.39921	1	1	0.774813	1	1
a	ANKRD22	chr10:90562486-90611732	0.30676	0.0170379	0.0289777	0.00532762	-4.17029	0.00405	0.0255445	0.766194	1	1	-1.67719	1	1
b	ANKRD23	chr2:97503650-97509758	0.463151	0.605971	1.76786	0.797177	0.387766	0.4373	0.660652	1.54468	0.0042	0.0262601	0.395653	0.45065	0.672095
	ANKRD24	chr19:4183350-4224811	0.0429676	0.106383	0.0718101	0.267908	1.30794	1	1	-0.567005	1	1	1.33248	0.04985	0.160783
a	ANKRD26	chr10:27293044-27389427	0.884808	1.91557	2.55387	1.0853	1.11434	0.0015	0.0118047	0.414912	0.19865	0.40856	-0.819677	0.027	0.103956
	ANKRD26P1	chr16:46503248-46603009	0.00799773	0.00277565	0.0145987	0.00340949	-1.52677	1	1	2.39494	1	1	0.296731	1	1
	ANKRD26P3	chr13:19836939-19919113	0.000493002	0	0.0023434	0	-1e+99	1	1	1e+99	1	1	0	1	1
	ANKRD27	chr19:33087906-33166102	13.2751	12.7946	18.8366	8.45878	-0.0531878	0.83105	0.923072	0.558001	0.04445	0.148391	-0.597014	0.03745	0.131503
	ANKRD28	chr3:15708743-15901053	7.187	13.2447	18.7808	7.48775	0.881959	0.0005	0.00495902	0.50384	0.0666	0.196893	-0.822815	0.0045	0.0276672
	ANKRD29	chr18:21179977-21242849	0.802259	0.936325	0.553911	0.506309	0.222941	0.6144	0.796736	-0.757356	0.15185	0.344474	-0.886992	0.10365	0.267749
	ANKRD30A	chr10:37414784-37521495	0.000791349	0.00480034	0.0106699	0	2.60075	1	1	1.15234	1	1	-1e+99	1	1
	ANKRD30B	chr18:14748238-14852737	0.00918948	0.0937395	0.303963	0.0605863	3.3506	1	1	1.69717	0.0123	0.0588373	-0.629665	1	1
	ANKRD30BL	chr2:132905163-133015542	0.0198477	0.00237714	0	0	-3.06167	1	1	-1e+99	1	1	-1e+99	1	1
	ANKRD30BP2	chr21:14410486-14490571	0.0386603	0.0508576	0.00480178	0.0217891	0.395609	1	1	-3.40482	1	1	-1.22286	1	1
	ANKRD31	chr5:74364121-74532703	0.0214433	0.0765616	0.0372782	0.024184	1.83609	1	1	-1.03829	1	1	-1.66257	1	1
	ANKRD32	chr5:93954390-94031573	2.32396	3.70811	3.3671	2.86834	0.674098	0.0338	0.122188	-0.139177	0.68135	0.839658	-0.370466	0.29295	0.519334
	ANKRD33	chr12:52281792-52285505	0.0188626	0.0607855	0.00500473	0.0409962	1.6882	1	1	-3.60236	1	1	-0.568236	1	1
	ANKRD33B	chr5:10564434-10657928	3.0363	2.33696	3.00458	4.00782	-0.377682	0.18385	0.389035	0.362533	0.2534	0.474759	0.778185	0.0132	0.0619767
	ANKRD34A	chr1:145470507-145475647	1.31086	2.10594	1.28236	1.23082	0.683948	0.06045	0.184114	-0.715665	0.07715	0.218269	-0.77485	0.053	0.168002
	ANKRD34B	chr5:79852573-79866304	0.0111726	0.0105577	0.00556207	0.0592711	-0.0816795	1	1	-0.924596	1	1	2.48904	1	1
	ANKRD34C	chr15:79484048-79590581	0.0142147	0.0271405	0.0244745	0.00193194	0.933067	1	1	-0.149169	1	1	-3.81232	1	1
	ANKRD35	chr1:145549208-145568526	1.36533	2.34725	1.50152	1.33959	0.781725	0.03025	0.112768	-0.64455	0.0999	0.260917	-0.809176	0.0363	0.128563
ac	ANKRD36	chr2:97779232-97930257	0.572364	1.20135	0.780483	0.455357	1.06966	0.0027	0.0187114	-0.622221	0.0988	0.258921	-1.39959	0.0011	0.00923889
a	ANKRD36B	chr2:98121260-98206428	0.451341	0.903517	0.637029	0.567138	1.00133	0.00845	0.0443984	-0.504193	0.2075	0.420118	-0.671853	0.1061	0.271932
a	ANKRD36BP1	chr1:168214818-168216668	2.98742	1.44693	1.09553	1.5739	-1.0459	0.0072	0.0393694	-0.401367	0.3921	0.619877	0.121343	0.7877	0.900445
	ANKRD36BP2	chr2:89065418-89106109	0.00438473	0.0330303	0.00275704	0.00653362	2.91323	1	1	-3.5826	1	1	-2.33784	1	1
	ANKRD37	chr4:186317839-186347139	0.890536	1.30394	0.908211	1.85262	0.55013	0.7192	0.862126	-0.521776	0.7578	0.884436	0.506689	0.70205	0.852106
	ANKRD39	chr2:97513723-97523756	15.9816	12.6353	15.2323	18.8093	-0.338948	0.29695	0.523615	0.269673	0.45885	0.679035	0.57398	0.10435	0.268881
	ANKRD40	chr17:48770550-48785270	26.0921	18.6491	16.9408	16.2094	-0.48451	0.0501	0.161364	-0.138605	0.6192	0.800317	-0.202272	0.4578	0.678125
	ANKRD42	chr11:82905290-82960013	1.92608	1.89819	2.23961	1.5454	-0.0210451	0.95245	0.979171	0.238625	0.54595	0.748612	-0.296646	0.479	0.696281
	ANKRD44	chr2:197851385-198175521	0.351573	0.585652	0.473111	0.742107	0.736217	0.2556	0.477099	-0.307864	0.6343	0.810163	0.341585	0.5945	0.783033
	ANKRD45	chr1:173577474-173639001	0.154497	0.19016	0.0982282	0.0384908	0.299638	0.6587	0.825715	-0.953003	0.2617	0.484162	-2.30463	0.0432	0.145432
	ANKRD46	chr8:101532999-101572012	1.9101	1.69591	1.13662	1.06118	-0.17159	0.64105	0.81449	-0.577303	0.191	0.398676	-0.676383	0.13255	0.315093
	ANKRD49	chr11:94227152-94232744	2.5756	3.71745	4.05335	4.41811	0.529406	0.1469	0.337099	0.124804	0.7404	0.87422	0.249119	0.51765	0.72705
ac	ANKRD5	chr20:10004459-10288066	5.53126	0.4585	0.707314	2.45098	-3.59262	5e-05	0.00072079	0.625431	0.28645	0.512327	2.41837	0.00065	0.00612495
ac	ANKRD50	chr4:125585203-125633887	2.38755	4.93664	7.0869	1.77089	1.048	0.00025	0.00283604	0.521624	0.0662	0.196071	-1.47905	5e-05	0.00072079
	ANKRD52	chr12:56623819-56652143	25.0958	22.5346	18.6148	43.8609	-0.155308	0.5402	0.74423	-0.275689	0.32405	0.552357	0.960796	0.00045	0.00455593
	ANKRD53	chr2:71205574-71212629	0.382791	0.638129	0.412967	0.754885	0.737289	0.1843	0.389648	-0.62782	0.28895	0.515031	0.24241	0.6495	0.820094
	ANKRD54	chr22:38226861-38240378	11.7976	14.1666	17.1564	18.6555	0.263999	0.34425	0.573254	0.276253	0.3581	0.587155	0.397101	0.1833	0.388316
	ANKRD55	chr5:55395506-55529186	0.0811681	0.0289104	0.00255837	0.0214143	-1.48932	1	1	-3.49829	1	1	-0.433019	1	1
	ANKRD6	chr6:90142896-90348474	1.36922	0.318997	0.250601	0.282363	-2.10173	0.0879	0.238835	-0.34815	0.838	0.926578	-0.175991	0.9092	0.959568
	ANKRD62P1-PARP4P3	chr22:17134598-17156430	0	0	0	0	0	1	1	0	1	1	0	1	1
	ANKRD63	chr15:40573644-40574787	0.0121641	0.0651599	0	0	2.42136	1	1	-1e+99	1	1	-1e+99	1	1
ac	ANKRD65	chr1:1353799-1356824	8.37544	1.92623	1.3721	0.659178	-2.12039	5e-05	0.00072079	-0.489399	0.3313	0.559955	-1.54704	0.0052	0.0308101
	ANKRD7	chr7:117864711-117882784	0.100439	0.365899	0.269594	0.0882043	1.86513	0.04545	0.150635	-0.440658	0.57325	0.76851	-2.05253	0.07125	0.206612
	ANKRD9	chr14:102973197-102976128	18.2483	18.8543	31.4042	35.2321	0.047134	0.87975	0.946528	0.736061	0.0267	0.103199	0.901995	0.0058	0.0335106
	ANKS1A	chr6:34857037-35059190	11.4626	6.7305	6.27466	5.00513	-0.768154	0.0026	0.0181887	-0.101176	0.726	0.866089	-0.427306	0.1454	0.334794
	ANKS1B	chr12:99039077-100378432	1.30096	1.25925	1.42221	2.28372	-0.0470111	0.9592	0.982313	0.175571	0.8605	0.937401	0.858821	0.3077	0.535168
	ANKS3	chr16:4746510-4799397	3.74674	6.42187	5.37661	8.25856	0.777359	0.0172	0.0752081	-0.256295	0.45695	0.67732	0.362898	0.2673	0.490628
	ANKS4B	chr16:21245015-21263750	0.00100092	0.0150799	0.00441369	0.0276532	3.91323	1	1	-1.77257	1	1	0.874824	1	1
	ANKS6	chr9:101494290-101558794	7.33741	4.98841	4.27598	3.08872	-0.55669	0.0343	0.123498	-0.222327	0.45155	0.672813	-0.691574	0.02525	0.0991162
	ANKUB1	chr3:149478889-149510610	0.0670445	0.0262675	0.067538	0	-1.35184	1	1	1.36242	1	1	-1e+99	1	1
	ANKZF1	chr2:220094478-220101391	13.377	10.2991	9.03713	16.0752	-0.37724	0.16575	0.364357	-0.188583	0.54235	0.745824	0.642319	0.03085	0.114371
c	ANLN	chr7:36363758-36493400	57.6672	70.0014	40.3126	21.6923	0.279633	0.2697	0.493466	-0.796153	0.00455	0.0279131	-1.6902	5e-05	0.00072079
a	ANO1	chr11:69924407-70035652	11.3736	0.167875	0.0150683	0.236525	-6.08215	5e-05	0.00072079	-3.47781	0.26065	0.482871	0.494604	0.4245	0.649341
	ANO10	chr3:43407817-43663560	20.966	19.586	16.9355	14.9816	-0.0982335	0.70455	0.853586	-0.209771	0.46445	0.683781	-0.386624	0.18395	0.389147
	ANO2	chr12:5671816-6055398	0.00603721	0.011722	0.0353212	0.105305	0.957269	1	1	1.59131	1	1	3.16728	1	1
	ANO3	chr11:26353677-26684836	0.00822133	0	0.00120499	0	-1e+99	1	1	1e+99	1	1	0	1	1
a	ANO4	chr12:101188373-101522419	2.06	0.967461	1.19554	1.29281	-1.09037	0.00315	0.0210932	0.305383	0.46215	0.682002	0.418238	0.31105	0.53871
	ANO5	chr11:22214721-22304913	0.00250127	0.00234295	0.00689317	0.00156361	-0.0943343	1	1	1.55684	1	1	-0.583446	1	1
	ANO6	chr12:45566816-45834187	15.0814	14.8251	18.1414	7.68863	-0.0247318	0.92225	0.965513	0.291244	0.3052	0.532554	-0.947242	0.0012	0.00988306
	ANO7	chr2:242127923-242164791	0.369927	0.49544	0.278262	0.616638	0.421469	0.3891	0.616934	-0.832268	0.1254	0.303756	0.315714	0.51625	0.725966
	ANO8	chr19:17420336-17445638	2.85863	3.03775	5.73571	3.22241	0.087682	0.92235	0.965529	0.916967	0.24285	0.463363	0.0851338	0.92475	0.966579
ac	ANO9	chr11:417929-442011	4.75917	0.269363	0.0432327	2.16257	-4.14309	5e-05	0.00072079	-2.63936	0.01955	0.0825852	3.00512	0.0001	0.00131761
	ANP32A	chr15:69070874-69113261	83.3067	77.432	63.3941	46.3018	-0.105502	0.65855	0.82566	-0.288582	0.28685	0.512727	-0.741862	0.00665	0.0371288
	ANP32A-IT1	chr15:69070874-69113261	0.327252	0.407324	0.207672	0.330098	0.315774	0.93625	0.97207	-0.971872	0.833	0.924094	-0.303285	0.9323	0.970324
	ANP32AP1	chr15:35529526-35530264	0.0548604	0.0729249	0.0290236	0	0.410647	1	1	-1.32918	1	1	-1e+99	1	1
	ANP32B	chr9:100745488-100778224	309.562	268.132	310.109	274.791	-0.207286	0.4068	0.633248	0.209832	0.4639	0.683318	0.035392	0.9025	0.956652
	ANP32C	chr4:164445449-165304407	0.0599447	0	0.0600442	0	-1e+99	1	1	1e+99	1	1	0	1	1
	ANP32D	chr12:48866447-48866843	0	0	0	0	0	1	1	0	1	1	0	1	1
	ANP32E	chr1:150190716-150208504	23.4993	43.6782	40.8717	30.9068	0.894295	0.00015	0.00185907	-0.0958085	0.717	0.860771	-0.498988	0.0639	0.191346
	ANPEP	chr15:90328125-90358072	168.135	317.42	210.916	160.841	0.916771	0.00785	0.0420049	-0.589723	0.0807	0.225315	-0.980763	0.00605	0.0345824
	ANTXR1	chr2:69240275-69476459	26.6206	26.101	37.7016	16.5441	-0.0284367	0.926	0.967236	0.530521	0.08115	0.226162	-0.657788	0.035	0.125348
	ANTXR2	chr4:80822770-80994477	6.74479	6.58586	5.00229	3.45542	-0.0344028	0.9256	0.967051	-0.396782	0.3111	0.538746	-0.930509	0.02405	0.0956899
	ANTXRL	chr10:47658233-47701446	0	0	0	0	0	1	1	0	1	1	0	1	1
	ANXA1	chr9:75766780-75785307	412.95	250.609	323.883	277.87	-0.720528	0.0051	0.0303769	0.370033	0.1795	0.383311	0.148972	0.59075	0.78042
	ANXA10	chr4:169013687-169108893	0.145015	0.0492029	0.073484	0	-1.55939	1	1	0.578689	1	1	-1e+99	1	1
	ANXA11	chr10:81914879-81965328	71.521	57.6911	50.9348	69.8281	-0.310019	0.22045	0.436602	-0.179696	0.521	0.729664	0.27546	0.3262	0.55468
	ANXA13	chr8:124693033-124749647	0.0114534	0	0.0599108	0	-1e+99	1	1	1e+99	1	1	0	1	1
	ANXA2	chr15:60639349-60690185	0	2186.99	2114.35	3043.15	0	1	1	-0.0487312	0.8909	0.951339	0.476621	0.19635	0.405644
	ANXA2P1	chr4:154074269-154260474	0.0405861	0.152453	0.0129125	0.0750538	1.9093	1	1	-3.56152	1	1	-1.02236	1	1
c	ANXA2P2	chr9:33624222-33625532	19.7375	14.1407	24.9032	3.86282	-0.481087	0.11375	0.28473	0.816479	0.015	0.0680409	-1.87213	0.0001	0.00131761
	ANXA2P3	chr10:66585284-66586634	0.0210375	0	0.0140399	0.0222832	-1e+99	1	1	1e+99	1	1	1e+99	1	1
ac	ANXA3	chr4:79472741-79531605	99.3343	3.34645	5.45116	78.2935	-4.89159	5e-05	0.00072079	0.703934	0.06785	0.199588	4.54819	5e-05	0.00072079
	ANXA4	chr2:69969126-70053596	31.5753	16.3646	19.4482	18.938	-0.94822	0.00035	0.00373028	0.249059	0.38815	0.616054	0.210706	0.47095	0.689441
	ANXA5	chr4:122589151-122618147	221.538	312.842	335.185	397.669	0.497885	0.0453	0.150283	0.0995211	0.7212	0.863174	0.346131	0.21545	0.430234
a	ANXA6	chr5:150480266-150537443	16.1506	94.7317	61.4499	58.9977	2.55226	5e-05	0.00072079	-0.624437	0.023	0.0927185	-0.683187	0.0147	0.0670313
	ANXA7	chr10:75135188-75173841	75.8548	81.9787	73.9322	80.0376	0.112009	0.64235	0.815204	-0.149047	0.57525	0.769734	-0.0345726	0.8965	0.95381
	ANXA8	chr10:48255224-48271368	0.0932153	3.56187e-05	2.73418e-05	0	-11.3537	1	1	-0.381528	1	1	-1e+99	1	1
	ANXA8L1	chr10:48255224-48271368	7.43251	0.498214	0.12012	4.30869	-3.89901	1	1	-2.05228	1	1	3.11241	1	1
abc	ANXA8L2	chr10:47746919-47763040	13.7307	0.688335	0.157246	11.6462	-4.31815	5e-05	0.00072079	-2.13009	0.0096	0.0488573	4.08061	5e-05	0.00072079
	ANXA9	chr1:150954498-150968114	0.92841	0.829682	0.471025	0.72649	-0.162204	0.72475	0.865365	-0.816755	0.1636	0.361472	-0.191615	0.71525	0.859681
	AOAH	chr7:36552548-36764154	0.0132658	0.00509688	0	0.0139904	-1.38002	1	1	-1e+99	1	1	1.45675	1	1
	AOC2	chr17:40996608-41002724	0.873791	0.679638	1.00812	1.45386	-0.362522	0.42495	0.649734	0.568823	0.254	0.475431	1.09705	0.0244	0.0966977
	AOC3	chr17:41003200-41010140	0.262485	0.123051	0.171782	0.228762	-1.09298	0.07315	0.210374	0.481324	1	1	0.894596	0.1759	0.378237
	AOC4	chr17:41019161-41021234	0.0311182	0	0.033343	0.00478977	-1e+99	1	1	1e+99	1	1	1e+99	1	1
abc	AOX1	chr2:201450730-201536217	7.44857	25.904	56.5153	9.05055	1.79814	5e-05	0.00072079	1.12546	0.0001	0.00131761	-1.5171	5e-05	0.00072079
	AOX2P	chr2:201560445-201658941	0.0153165	0.00440594	0.0103615	0.028218	-1.79757	1	1	1.23371	1	1	2.6791	1	1
	AP1AR	chr4:113152894-113191211	4.04577	4.38718	8.02838	4.79166	0.11688	0.7098	0.856462	0.871813	0.00825	0.0436232	0.12723	0.70875	0.855907
	AP1B1	chr22:29723668-29784572	47.845	33.6338	31.3403	34.886	-0.508455	0.03935	0.136322	-0.101895	0.7121	0.857783	0.0527332	0.84875	0.931809
	AP1B1P1	chr22:32517963-32529456	0	0.0889553	0	0	1e+99	1	1	-1e+99	1	1	-1e+99	1	1
	AP1G1	chr16:71762904-71842976	21.5442	18.8507	21.1269	13.0584	-0.192679	0.43095	0.655172	0.164463	0.53705	0.742066	-0.529647	0.0525	0.166889
c	AP1G2	chr14:23980968-24048009	24.3191	13.0767	6.94048	31.704	-0.895084	0.00445	0.0274441	-0.913896	0.0253	0.0992625	1.27766	0.00035	0.00373028
	AP1M1	chr19:16308664-16346156	42.2107	51.2932	45.4666	35.5454	0.28116	0.2414	0.46159	-0.173962	0.51715	0.726686	-0.529103	0.0498	0.160677
ac	AP1M2	chr19:10683346-10697991	56.8056	0.577726	0.597522	33.5098	-6.6195	5e-05	0.00072079	0.0486054	0.9368	0.972253	5.85806	5e-05	0.00072079
	AP1S1	chr7:100797685-100804557	107.971	70.6016	46.1596	65.5489	-0.612865	0.0119	0.0574119	-0.613072	0.02955	0.11091	-0.10713	0.69495	0.847945
ac	AP1S2	chrX:15843928-15873100	1.63017	4.44062	3.91244	0.68988	1.44574	0.00015	0.00185907	-0.182693	0.62705	0.805497	-2.68634	5e-05	0.00072079
c	AP1S3	chr2:224620046-224702319	5.23061	3.183	3.18815	6.76364	-0.716594	0.0214	0.088097	0.0023322	0.99455	0.997387	1.08741	0.00155	0.0121176
	AP2A1	chr19:50270179-50316567	51.2537	54.4289	55.0635	55.3538	0.0867165	0.73295	0.870046	0.0167241	0.95285	0.979296	0.024309	0.93515	0.971589
	AP2A2	chr11:925808-1012245	25.2731	23.8202	25.6929	20.6098	-0.0854176	0.72935	0.867959	0.109181	0.69095	0.845511	-0.208853	0.4456	0.6678
	AP2B1	chr17:33914281-34053436	84.4124	73.272	60.5944	67.6621	-0.204194	0.41055	0.636648	-0.274077	0.32145	0.549627	-0.114913	0.67265	0.834411
	AP2M1	chr3:183892633-183901879	209.974	281.554	227.674	298.582	0.423201	0.088	0.239023	-0.306439	0.27385	0.498288	0.0847177	0.76035	0.885966
	AP2S1	chr19:47341422-47354203	194.516	220.585	137.323	379.236	0.181447	0.4528	0.673814	-0.683758	0.012	0.0577889	0.78176	0.0043	0.0267374
	AP3B1	chr5:77298149-77590528	18.1998	23.1264	16.2518	13.3587	0.34562	0.1688	0.36868	-0.508941	0.06695	0.197644	-0.791757	0.0048	0.0290411
a	AP3B2	chr15:83211950-83378635	2.26034	0.308039	0.157627	0.395798	-2.87536	0.00025	0.00283604	-0.966599	0.3057	0.533074	0.361654	0.61555	0.79748
	AP3D1	chr19:2100992-2151556	57.459	53.3929	30.0481	83.9	-0.105883	0.66985	0.83285	-0.829376	0.0028	0.0192467	0.652022	0.02	0.0839423
	AP3M1	chr10:75880014-75910826	14.893	16.118	11.5386	11.2545	0.114034	0.6518	0.821344	-0.482206	0.08725	0.237592	-0.518166	0.0665	0.196684
	AP3M2	chr8:42010463-42028701	12.4896	9.2056	8.89578	9.62542	-0.440142	0.1007	0.26246	-0.0493901	0.86965	0.941782	0.0643386	0.8311	0.923114
	AP3S1	chr5:115177618-115249778	32.1545	38.236	37.1378	38.5321	0.249913	0.34505	0.574031	-0.0420447	0.88155	0.947246	0.0111299	0.96845	0.986208
	AP3S2	chr15:90373830-90456222	13.8844	12.4502	14.9766	13.1913	-0.157293	0.63795	0.812763	0.266532	0.4992	0.712372	0.0834159	0.81725	0.915806
	AP4B1	chr1:114356432-114447741	8.85274	7.92968	7.38383	10.3236	-0.158861	0.5751	0.769651	-0.102894	0.75925	0.885276	0.380606	0.2382	0.457896
	AP4E1	chr15:51200868-51298097	3.74484	4.10098	4.46708	2.87196	0.131066	0.63155	0.808359	0.123361	0.6772	0.837045	-0.513934	0.1043	0.268813
	AP4M1	chr7:99690403-99723128	7.90798	7.96377	6.71051	8.74744	0.0101436	0.9954	0.99782	-0.24703	0.9056	0.957928	0.135408	0.94275	0.97486
	AP4S1	chr14:31363004-31565656	2.6874	3.34423	2.16786	3.26989	0.315462	0.62845	0.806414	-0.625405	0.41175	0.637808	-0.0324354	0.95815	0.981805
	AP5B1	chr11:65543377-65547822	6.29147	6.14186	5.0235	11.8737	-0.0347207	0.8988	0.954946	-0.289984	0.351	0.580147	0.951027	0.00235	0.0167946
	APAF1	chr12:99039077-100378432	3.24445	3.57261	4.49733	3.04358	0.139002	0.63315	0.809455	0.332093	0.29145	0.517716	-0.231209	0.51055	0.721412
a	APBA1	chr9:72042448-72287275	0.0547602	0.336611	0.204732	0.136008	2.61988	0.00035	0.00373028	-0.717348	0.17085	0.371474	-1.30739	0.0279	0.106488
	APBA2	chr15:29213839-29410516	8.21555	5.8067	4.76952	4.00255	-0.500638	0.0771	0.218173	-0.283876	0.37665	0.605214	-0.536798	0.0973	0.256169
	APBA3	chr19:3750770-3761673	8.25882	6.45283	7.32856	12.0828	-0.356003	0.24495	0.465461	0.183597	0.5992	0.786396	0.904953	0.007	0.0385607
a	APBB1	chr11:6416354-6440644	7.14361	17.325	12.7584	18.2095	1.27813	5e-05	0.00072079	-0.441411	0.13845	0.324506	0.071831	0.8008	0.907361
	APBB1IP	chr10:26727265-26856732	0.0765449	0.0234707	0.0556149	0.0243209	-1.70545	1	1	1.24461	1	1	0.0513379	1	1
	APBB2	chr4:40812043-41216635	10.2834	12.9269	12.5865	7.1212	0.330063	0.19555	0.404658	-0.0384975	0.88625	0.94934	-0.860186	0.00235	0.0167946
	APBB3	chr5:139937852-139944189	3.17673	4.1185	6.62055	6.17736	0.374577	0.28435	0.50989	0.684831	0.06175	0.186858	0.584871	0.11085	0.279942
c	APC	chr5:112043201-112181936	3.48763	5.74204	4.39122	1.92234	0.719317	0.00445	0.0274441	-0.386939	0.17495	0.376912	-1.5787	5e-05	0.00072079
	APC2	chr19:1450147-1479228	0.0466069	0.0746779	0.0566255	0.159343	0.680139	1	1	-0.399229	1	1	1.09338	1	1
c	APCDD1	chr18:10454624-10488698	0.547859	0.582787	0.585174	0.0496391	0.0891643	0.8554	0.935046	0.00589628	0.9916	0.996075	-3.55342	0.00405	0.0255445
abc	APCDD1L	chr20:57034425-57089949	2.02108	5.3454	1.08639	2.02129	1.40317	0.0002	0.00235999	-2.29875	5e-05	0.00072079	-1.40302	0.0006	0.00575119
	APCS	chr1:159557615-159558661	0	0.0554461	0	0.0134768	1e+99	1	1	-1e+99	1	1	-2.04061	1	1
	APEH	chr3:49711434-49720934	79.3901	50.9856	33.6999	53.9918	-0.638869	0.0076	0.0409648	-0.597345	0.0296	0.111047	0.0826508	0.76115	0.886326
	APEX1	chr14:20923289-20925931	279.535	175.4	273.429	200.705	-0.672382	0.00945	0.0482881	0.640518	0.022	0.0898076	0.194428	0.47705	0.694552
	APEX2	chrX:55026779-55034212	49.3132	28.3911	14.9001	37.7069	-0.796534	0.00175	0.0133347	-0.930122	0.0026	0.0181887	0.409389	0.14505	0.334321
	APH1A	chr1:150237798-150241609	88.1065	81.879	97.9106	75.0386	-0.105755	0.66755	0.831324	0.257971	0.34215	0.5711	-0.125861	0.6418	0.814848
a	APH1B	chr15:63569748-63601325	1.46443	4.48	3.75055	5.52476	1.61316	5e-05	0.00072079	-0.256398	0.43335	0.657261	0.302413	0.34655	0.57564
	API5	chr11:43333504-43366080	28.5263	35.469	40.3307	22.9454	0.314264	0.21075	0.424266	0.185321	0.49945	0.712585	-0.628354	0.0237	0.0947405
	APIP	chr11:34903842-35017675	15.5494	21.084	26.6864	15.081	0.439288	0.41915	0.644441	0.339953	0.44875	0.670497	-0.483423	0.31465	0.542481
	APITD1	chr1:10490158-10512060	17.0621	19.2619	23.1806	27.5283	0.174954	0.54135	0.745038	0.267171	0.39375	0.621258	0.51517	0.0963	0.254342
	APITD1-CORT	chr1:10490158-10512060	0.901905	0.643043	1.01802	0.958883	-0.48806	0.7933	0.903664	0.662776	0.7276	0.866908	0.57644	0.7751	0.893857
	APLF	chr2:68694690-68807294	0.538368	0.868892	0.769637	0.5653	0.690585	0.08665	0.236437	-0.174998	0.6907	0.84531	-0.62016	0.18465	0.390115
ac	APLN	chrX:128779235-128788933	10.919	1.51458	0.654838	0.33539	-2.84985	5e-05	0.00072079	-1.20971	0.01175	0.0568811	-2.17501	0.00025	0.00283604
	APLNR	chr11:57001051-57004927	0.0151293	0.0273978	0.00491575	0.010808	0.85671	1	1	-2.47858	1	1	-1.34196	1	1
a	APLP1	chr19:36359400-36370699	1.35765	6.72395	3.51361	3.73469	2.30819	5e-05	0.00072079	-0.936354	0.01175	0.0568811	-0.848321	0.01755	0.0763528
	APLP2	chr11:129939715-130014706	199.605	215.972	232.356	133.308	0.113701	0.6678	0.831496	0.10549	0.7236	0.864669	-0.696082	0.01745	0.0760026
	APOA1	chr11:116706468-116708338	0.113176	0.140008	0.093806	0.138576	0.306946	1	1	-0.57776	1	1	-0.0148318	1	1
a	APOA1BP	chr1:156561557-156564091	142.619	67.8831	58.1313	90.3653	-1.07104	5e-05	0.00072079	-0.223735	0.42	0.645145	0.412717	0.134	0.317515
c	APOA2	chr1:161192082-161193418	0.204088	0	0	0.490233	-1e+99	1	1	0	1	1	1e+99	0.00075	0.0068526
	APOA4	chr11:116691417-116694011	0.00740259	0.00589896	0	0	-0.327571	1	1	-1e+99	1	1	-1e+99	1	1
	APOA5	chr11:116660085-116663136	0.0138946	0.0207576	0	0	0.579112	1	1	-1e+99	1	1	-1e+99	1	1
	APOB	chr2:21224300-21266945	0.0134199	0.0251484	0.0139701	0.00541013	0.906086	1	1	-0.848122	1	1	-2.21673	1	1
	APOBEC1	chr12:7801995-7818502	0.00926938	0.0501163	0.0826416	0	2.43473	1	1	0.72159	1	1	-1e+99	1	1
	APOBEC2	chr6:41020939-41032630	0.1004	0.0592816	0.0762501	0.0208942	-0.760097	1	1	0.363153	1	1	-1.50448	1	1
	APOBEC3A	chr22:39353526-39388783	0.297097	0.103879	0.196866	0.284209	-1.51603	0.48545	0.701571	0.922313	0.7496	0.87961	1.45205	0.6509	0.820762
a	APOBEC3B	chr22:39353526-39388783	3.00678	10.5721	7.14379	17.15	1.81397	5e-05	0.00072079	-0.565498	0.1058	0.271375	0.697946	0.034	0.122726
a	APOBEC3C	chr22:39410264-39414825	94.5598	39.3832	39.2113	22.8222	-1.26365	5e-05	0.00072079	-0.00631225	0.9833	0.992791	-0.787146	0.01135	0.0554361
	APOBEC3D	chr22:39417117-39429256	0.365722	0.449988	0.247522	0.821159	0.299141	0.58605	0.777082	-0.862329	0.17595	0.378312	0.867775	0.1069	0.273334
	APOBEC3F	chr22:39436672-39451975	4.56787	3.74124	2.90072	5.25266	-0.288004	0.54175	0.745283	-0.367105	0.4966	0.710402	0.489531	0.31405	0.541889
	APOBEC3G	chr22:39473009-39483748	4.25376	5.15327	4.46945	4.77951	0.276751	0.4068	0.633248	-0.205393	0.5787	0.771984	-0.108626	0.7619	0.886685
	APOBEC3H	chr22:39493228-39500072	0.32604	0.26242	0.777024	0.525439	-0.313168	0.7628	0.887179	1.56608	0.2638	0.486484	1.00164	0.39265	0.620356
	APOBEC4	chr1:183605207-183897666	0.0111719	0.0332501	0.121074	0.0319584	1.57348	1	1	1.86445	1	1	-0.0571665	1	1
	APOBR	chr16:28505969-28510291	0.0355087	0.0446498	0.0904593	0.128418	0.330482	1	1	1.01861	1	1	1.52412	1	1
a	APOC1	chr19:45417920-45422606	28.3109	9.93521	6.19166	12.9058	-1.51073	0.00025	0.00283604	-0.682223	0.1748	0.376682	0.377392	0.3974	0.62456
	APOC1P1	chr19:45430059-45434643	0.0587438	0.0477564	0	0.0339231	-0.298743	1	1	-1e+99	1	1	-0.493426	1	1
	APOC2	chr19:45445494-45452822	0	0.000952533	0	1.55101e-06	1e+99	1	1	-1e+99	1	1	-9.26242	1	1
	APOC3	chr11:116700623-116703787	0	0.031757	0	0	1e+99	1	1	-1e+99	1	1	-1e+99	1	1
	APOC4	chr19:45445494-45452822	0	0.0222186	0	0	1e+99	1	1	-1e+99	1	1	-1e+99	1	1
	APOC4-APOC2	chr19:45445494-45452822	0.0390833	0.00889326	0	0.0305994	-2.13577	1	1	-1e+99	1	1	1.78272	1	1
	APOD	chr3:195295572-195311076	1.07414	0.572821	1.44964	0.237715	-0.907027	0.1207	0.296299	1.33954	0.0426	0.144074	-1.26885	0.12135	0.297273
b	APOE	chr19:45409038-45412650	38.9003	30.4137	13.2637	29.2392	-0.355059	0.21985	0.435839	-1.19724	0.0011	0.00923889	-0.0568186	0.8511	0.932915
	APOF	chr12:56754354-56756583	0.0122794	0.0308105	0.0500796	0.0749007	1.32718	1	1	0.700801	1	1	1.28156	1	1
	APOH	chr17:64208146-64225556	0	0	0	0	0	1	1	0	1	1	0	1	1
ac	APOL1	chr22:36649116-36663577	3.32396	14.831	14.1789	31.7777	2.15765	5e-05	0.00072079	-0.0648721	0.8253	0.920131	1.09939	5e-05	0.00072079
ac	APOL2	chr22:36622254-36636000	9.3004	21.4151	17.4661	45.2851	1.20326	5e-05	0.00072079	-0.29407	0.30625	0.5337	1.08041	0.0002	0.00235999
a	APOL3	chr22:36536370-36562225	1.32127	5.15961	7.95244	6.19285	1.96533	5e-05	0.00072079	0.624136	0.0839	0.231231	0.263342	0.4549	0.675676
	APOL4	chr22:36585175-36600879	0.0171072	0.025353	0.0208224	0.0857836	0.56755	1	1	-0.284023	1	1	1.75855	1	1
	APOL5	chr22:36113918-36125529	0.035597	0	0	0	-1e+99	1	1	0	1	1	0	1	1
	APOL6	chr22:36044423-36064456	2.88995	4.91711	6.4809	6.88913	0.766768	0.0047	0.0285963	0.398382	0.1601	0.356549	0.486511	0.08615	0.235537
a	APOLD1	chr12:12878850-12944399	0.713969	1.72919	0.838155	1.67244	1.27617	0.00085	0.00756682	-1.04481	0.01065	0.0528472	-0.0481439	0.9015	0.956181
	APOM	chr6_ssto_hap7:2937601-2956785	1.96043	4.3961	3.43444	4.55729	1.16505	0.74065	0.874348	-0.356148	0.8999	0.95555	0.0519512	0.9863	0.994084
	APOO	chrX:23851464-23926057	18.8168	16.7472	12.7743	10.208	-0.168101	0.57115	0.766938	-0.390673	0.2533	0.474631	-0.714227	0.04685	0.153897
	APOOL	chrX:84258897-84363974	3.14273	3.0966	2.95706	3.64166	-0.0213363	0.94385	0.975363	-0.0665175	0.839	0.927178	0.233915	0.47375	0.691782
	APOPT1	chr14:104029298-104057236	24.7654	21.9206	19.2402	36.6183	-0.176037	0.5154	0.725232	-0.188163	0.54135	0.745038	0.740275	0.0147	0.0670313
	APP	chr21:27252860-27543446	308.913	203.731	214.782	151.726	-0.600536	0.02645	0.102508	0.0762062	0.79685	0.905436	-0.425193	0.14075	0.327996
a	APPBP2	chr17:58520519-58603580	3.12638	7.70492	6.31005	5.36064	1.30129	5e-05	0.00072079	-0.288129	0.3231	0.551417	-0.523375	0.0822	0.22801
	APPL1	chr3:57261764-57326710	8.73165	10.9315	11.6872	8.68819	0.324165	0.19595	0.405191	0.0964428	0.7302	0.868426	-0.331364	0.2467	0.467556
	APPL2	chr12:105567074-105630008	10.6945	11.0399	11.8917	8.29054	0.0458533	0.8648	0.939513	0.107227	0.71535	0.859739	-0.413191	0.1669	0.365945
	APRT	chr16:88875876-88878342	150.942	120.613	94.7423	154.829	-0.323607	0.21425	0.428694	-0.348308	0.22475	0.441743	0.360289	0.1952	0.404177
	APTX	chr9:32972603-33001639	44.4154	27.5352	37.4056	44.3493	-0.68978	0.0058	0.0335106	0.441977	0.1157	0.288115	0.687634	0.0133	0.0623316
	AQP1	chr7:30951414-30965131	0.130025	0.155469	0.280537	0.10993	0.257838	1	1	0.851569	0.2692	0.492856	-0.500036	1	1
	AQP10	chr1:154293591-154297801	0.00596783	0	0	0.0112536	-1e+99	1	1	0	1	1	1e+99	1	1
	AQP11	chr11:77300679-77321401	0.32854	0.579024	1.10829	1.21468	0.817555	0.14935	0.340819	0.936639	0.07815	0.22026	1.06888	0.0462	0.152343
	AQP12A	chr2:241631261-241637900	0	0	0	0	0	1	1	0	1	1	0	1	1
	AQP12B	chr2:241615834-241622317	0	0	0	0	0	1	1	0	1	1	0	1	1
	AQP2	chr12:50344523-50352664	0.000938102	0	0.00386736	0	-1e+99	1	1	1e+99	1	1	0	1	1
a	AQP3	chr9:33441151-33447631	10.8978	2.16655	1.53002	1.53202	-2.33056	5e-05	0.00072079	-0.50185	0.2914	0.517665	-0.49996	0.267	0.490229
	AQP4	chr18:24432007-24765302	0.00577002	0.00621937	0.0217868	0.00409895	0.108192	1	1	1.80861	1	1	-0.601514	1	1
	AQP5	chr12:50355278-50359461	0.00359436	0.116706	0.389842	0.018552	5.021	1	1	1.74001	0.0661	0.195842	-2.65323	1	1
	AQP6	chr12:50366619-50370922	0.126318	0.0711271	0.0281537	0.0461724	-0.828586	1	1	-1.33708	1	1	-0.623368	1	1
	AQP7	chr9:33384947-33402517	0.0505177	0.0765784	0.0793873	0.0278578	0.600149	1	1	0.0519705	1	1	-1.45885	1	1
	AQP7P1	chr9:67270214-67289492	0.555048	1.12816	0.708368	1.80604	1.02328	0.01635	0.0724547	-0.671395	0.1364	0.321478	0.67886	0.0995	0.260152
	AQP7P3	chr9:42844369-42893137	2.7902	1.34612	1.09431	3.51092	-1.05156	0.1238	0.301127	-0.298786	0.70915	0.856118	1.38304	0.0581	0.179113
	AQP8	chr16:25228284-25240253	0.00860418	0.0592994	0.0273013	0.0363975	2.78491	1	1	-1.11905	1	1	-0.70418	1	1
	AQP9	chr15:58430407-58478110	0.00451236	0.00536864	0.0193786	0.00417891	0.250674	1	1	1.85184	1	1	-0.361431	1	1
	AQPEP	chr5:115298150-115363299	0.0363366	0.021484	0.0075597	0.0146033	-0.758161	1	1	-1.50686	1	1	-0.556967	1	1
	AQR	chr15:35148551-35261995	15.5846	13.6622	11.2589	6.96	-0.189937	0.4463	0.66845	-0.279127	0.3159	0.543813	-0.973028	0.0012	0.00988306
	AR	chrX:66763873-66950461	0.00589311	0.0275431	0.0186215	0.00212439	2.22459	1	1	-0.564725	1	1	-3.69657	1	1
	ARAF	chrX:47420498-47479256	43.2351	30.6967	19.9616	38.2425	-0.494117	0.38195	0.610146	-0.620853	0.36295	0.591894	0.317093	0.624	0.803476
	ARAP1	chr11:72396113-72463434	22.0285	17.8517	18.8286	17.4322	-0.303309	0.22905	0.446848	0.076868	0.7817	0.897433	-0.0343091	0.9017	0.956297
	ARAP2	chr4:36067619-36245979	1.12692	0.600544	0.431223	0.867574	-0.908043	0.01165	0.0565079	-0.477837	0.2604	0.482559	0.530717	0.19455	0.403209
	ARAP3	chr5:141032967-141061800	6.82059	7.58698	4.00036	6.7907	0.15363	0.56005	0.758751	-0.923396	0.00305	0.0205715	-0.159966	0.5867	0.777499
	ARC	chr8:143692409-143695833	0.581911	0.614801	0.547969	0.580954	0.0793213	0.8744	0.944128	-0.166024	0.7606	0.886057	-0.0816943	0.8801	0.946609
	ARCN1	chr11:118443101-118473747	73.3045	68.4399	77.6647	62.0081	-0.0990653	0.68835	0.843844	0.182422	0.50425	0.716312	-0.14238	0.59755	0.785212
ac	AREG	chr4:75480628-75490485	68.7443	2.1961	3.32204	43.9771	-4.96822	5e-05	0.00072079	0.597127	0.17355	0.37514	4.32374	5e-05	0.00072079
	ARF1	chr1:228270360-228286913	457.63	282.181	294.635	320.171	-0.697563	0.0074	0.0401986	0.0623114	0.81725	0.915806	0.182223	0.51255	0.722961
	ARF3	chr12:49329991-49351252	126.487	74.0689	42.2637	111.874	-0.772048	0.0034	0.0223745	-0.80945	0.00395	0.0250623	0.59494	0.03135	0.115636
	ARF4	chr3:57557089-57583215	100.437	134.505	102.219	151.288	0.421371	0.08405	0.231519	-0.395987	0.15055	0.34258	0.169643	0.531	0.737597
b	ARF5	chr7:127228405-127231759	213.949	114.433	54.5026	154.77	-0.902763	0.0003	0.00329051	-1.07011	0.0001	0.00131761	0.435624	0.1042	0.268649
	ARF6	chr14:50359735-50363772	47.1327	30.7204	37.2933	40.3893	-0.617532	0.0119	0.0574119	0.279717	0.29885	0.525631	0.394776	0.1468	0.336922
	ARFGAP1	chr20:61904164-61921142	29.9653	31.193	36.9136	52.0611	0.0579292	0.80925	0.911846	0.242931	0.37595	0.604509	0.738984	0.00625	0.0354382
	ARFGAP2	chr11:46958250-47198676	34.3338	22.8799	24.7312	32.7083	-0.58555	0.0482	0.15699	0.11225	0.7303	0.868482	0.515577	0.12435	0.302087
	ARFGAP3	chr22:43192531-43253408	10.1451	17.0134	8.79382	22.072	0.745889	0.00695	0.0383538	-0.952112	0.0018	0.0136286	0.375541	0.18975	0.39689
c	ARFGEF1	chr8:68109883-68255912	7.14473	9.04719	6.56868	4.46648	0.340591	0.18345	0.388511	-0.461865	0.1	0.261109	-1.01833	0.0008	0.0072137
	ARFGEF2	chr20:47538274-47653230	8.94574	7.88355	11.2459	6.21499	-0.182356	0.4525	0.673578	0.512486	0.0632	0.189872	-0.343094	0.2201	0.436136
	ARFIP1	chr4:153701111-153833063	4.9929	8.5521	7.17059	4.4824	0.776401	0.0153	0.0690799	-0.254188	0.427	0.651603	-0.932009	0.0051	0.0303769
	ARFIP2	chr11:6495912-6505911	14.9817	16.9589	14.7836	27.2232	0.178845	0.6169	0.798537	-0.198047	0.5731	0.76842	0.682793	0.03535	0.126232
	ARFRP1	chr20:62289162-62367494	15.1905	15.6443	9.79097	22.7522	0.0424688	0.9397	0.973563	-0.676111	0.22245	0.43896	0.540373	0.2846	0.510208
	ARG1	chr6:131894343-131949363	0.00717323	0.0846709	0	0	3.56117	1	1	-1e+99	1	1	-1e+99	1	1
	ARG2	chr14:68086578-68141602	11.9169	7.37407	8.25463	13.2156	-0.69247	0.2469	0.467737	0.162743	0.8191	0.916845	0.841704	0.1969	0.406344
	ARGFX	chr3:121286777-121309469	0.00412133	0.0219871	0	0.0115483	2.41547	1	1	-1e+99	1	1	-0.928972	1	1
	ARGFXP2	chr17:30469472-30552746	0.115723	0.33802	0.426453	0.34671	1.54644	0.6853	0.842099	0.335278	0.90195	0.956377	0.0366222	0.98075	0.991549
	ARGLU1	chr13:107195661-107220514	37.7107	58.8571	53.4383	40.3454	0.642244	0.0127	0.0602735	-0.139342	0.6115	0.794654	-0.544812	0.05215	0.166066
a	ARHGAP1	chr11:46698631-46722120	62.4425	30.615	29.397	32.5752	-1.02829	5e-05	0.00072079	-0.0585681	0.83065	0.922898	0.0895344	0.74185	0.875025
	ARHGAP10	chr4:148653452-148993927	12.4583	10.8655	13.9387	14.6604	-0.197354	0.4519	0.673111	0.35934	0.21165	0.425482	0.432163	0.13815	0.323993
	ARHGAP11A	chr15:32907690-32931868	21.9377	31.6405	33.334	17.1086	0.528359	0.1283	0.308343	0.0752243	0.8458	0.930448	-0.887049	0.01385	0.0641736
	ARHGAP11B	chr15:30918878-30931013	4.14899	6.53727	7.56099	4.33283	0.655929	0.08685	0.236825	0.209886	0.61025	0.793859	-0.593381	0.16155	0.358581
c	ARHGAP12	chr10:32095224-32217770	3.39002	4.7462	5.16753	1.78356	0.48548	0.09385	0.249703	0.122702	0.69805	0.849822	-1.41201	5e-05	0.00072079
	ARHGAP15	chr2:143886898-144525921	0.00264551	0	0	0	-1e+99	1	1	0	1	1	0	1	1
	ARHGAP17	chr16:24930711-25026675	23.9442	23.2151	29.3026	20.7667	-0.0446134	0.8653	0.939739	0.335964	0.22055	0.436742	-0.160794	0.55695	0.756435
ac	ARHGAP18	chr6:129898239-130031370	9.67054	25.5151	40.9911	6.21422	1.39968	5e-05	0.00072079	0.683958	0.0136	0.0633026	-2.03771	5e-05	0.00072079
c	ARHGAP19	chr10:98757794-99052430	8.47636	9.04265	11.3967	1.76519	0.0933001	0.7221	0.863755	0.333793	0.23965	0.459508	-2.35692	5e-05	0.00072079
	ARHGAP19-SLIT1	chr10:98757794-99052430	0.349834	0.110357	0	0	-1.6645	0.7016	0.851818	-1e+99	1	1	-1e+99	1	1
	ARHGAP20	chr11:110447765-110583451	0.0145779	0.0524029	0.0166242	0.0019038	1.84587	1	1	-1.65636	1	1	-4.78269	1	1
	ARHGAP21	chr10:24872537-25012597	17.2037	10.9692	14.8807	8.39397	-0.649261	0.0105	0.0522694	0.439984	0.11525	0.287314	-0.386033	0.17235	0.373561
ac	ARHGAP22	chr10:49654067-49864310	6.01962	20.9481	13.7014	7.77575	1.79908	5e-05	0.00072079	-0.612498	0.0377	0.132152	-1.42977	5e-05	0.00072079
	ARHGAP23	chr17:36584719-36668628	32.5864	22.6598	26.1781	23.3051	-0.524136	0.0431	0.145194	0.208226	0.454	0.674935	0.0405127	0.88185	0.947383
	ARHGAP24	chr4:86396283-86923823	0.71732	0.913245	0.685572	0.520288	0.348385	0.4024	0.629172	-0.413695	0.34895	0.57794	-0.811692	0.07765	0.219243
a	ARHGAP25	chr2:68961912-69053957	7.92403	0.662996	0.399659	0.725385	-3.57916	5e-05	0.00072079	-0.730232	0.1604	0.356976	0.129746	0.7913	0.902671
	ARHGAP26	chr5:142150291-142608572	4.21667	2.25619	3.34217	3.21024	-0.902213	0.0019	0.0142221	0.566897	0.06825	0.200426	0.508793	0.10445	0.269059
	ARHGAP27	chr17_ctg5_hap1:121842-125407	1.89563	1.14557	0.973695	3.00618	-0.726616	0.15875	0.354621	-0.234521	0.7098	0.856462	1.39187	0.01215	0.0583064
a	ARHGAP28	chr18:6834431-6915712	0.0224897	0.244684	0.400105	0.0953069	3.44358	0.0009	0.00791387	0.70946	0.16315	0.360893	-1.36027	0.0414	0.141196
	ARHGAP29	chr1:94634462-94703307	14.7518	11.0255	11.2087	8.50301	-0.420041	0.10365	0.267749	0.0237624	0.9328	0.970517	-0.374805	0.20285	0.414171
	ARHGAP30	chr1:161016731-161039760	0.291728	0.210129	0.280931	0.221192	-0.473348	0.3493	0.578313	0.418941	0.45845	0.678681	0.0740267	0.89225	0.951902
ab	ARHGAP31	chr3:119013219-119138323	2.25677	5.15484	2.09802	2.70115	1.19167	5e-05	0.00072079	-1.2969	0.00015	0.00185907	-0.932352	0.00265	0.0184599
	ARHGAP32	chr11:128834954-129062093	4.99677	2.93855	2.98139	2.69793	-0.765892	0.00465	0.0283784	0.0208828	0.94235	0.974691	-0.123251	0.68095	0.839346
	ARHGAP33	chr19:36266416-36279724	1.31388	2.28662	2.25485	2.68737	0.799383	0.02555	0.099936	-0.0201853	0.9549	0.980212	0.232974	0.51995	0.728787
	ARHGAP35	chr19:47421932-47508333	19.3732	21.2534	18.0736	12.8126	0.133626	0.5845	0.776049	-0.233809	0.392	0.619766	-0.730129	0.0094	0.0481057
	ARHGAP36	chrX:130192215-130223857	0.00163758	0	0.00270812	0	-1e+99	1	1	1e+99	1	1	0	1	1
	ARHGAP39	chr8:145754562-145838888	4.0256	2.31617	1.25402	3.45329	-0.797461	0.011	0.0541609	-0.88518	0.02155	0.0885003	0.576227	0.0944	0.250751
	ARHGAP4	chrX:153172829-153191714	0.683539	0.441299	0.296596	0.233901	-0.631268	0.18065	0.384861	-0.573257	0.3164	0.544256	-0.91586	0.1096	0.278105
	ARHGAP40	chr20:37230576-37279295	0.338387	0.0854783	0.0124979	0.137401	-1.98504	0.01185	0.0572267	-2.77387	1	1	0.684757	1	1
	ARHGAP42	chr11:100558406-100861656	0.557226	0.423792	0.492328	0.779472	-0.394906	0.357	0.586033	0.216264	0.6562	0.824061	0.879139	0.0609	0.185013
	ARHGAP44	chr17:12692828-12921381	0.306901	0.351434	0.21777	0.218172	0.195477	0.94895	0.977712	-0.690447	0.84575	0.930441	-0.687786	0.84125	0.928251
	ARHGAP5	chr14:32546494-32628934	2.39392	3.63366	3.39809	1.99531	0.602046	0.0351	0.125587	-0.0966997	0.74715	0.878197	-0.864808	0.0071	0.0389478
a	ARHGAP5-AS1	chr14:32544624-32545905	3.72886	1.05407	1.48427	2.15144	-1.82276	0.0002	0.00235999	0.49378	0.36155	0.590574	1.02933	0.05285	0.167671
	ARHGAP6	chrX:11155662-11683821	0.0472699	0.157385	0.096395	0.0436766	1.7353	1	1	-0.707267	1	1	-1.84937	1	1
	ARHGAP8	chr22:45064426-45258664	19.7805	0	0.0116184	0.470942	-1e+99	0.0152	0.0687332	1e+99	1	1	1e+99	0.0463	0.152591
	ARHGAP9	chr12:57853917-57873633	0.046224	0.162927	0.055689	0.152309	1.81751	1	1	-1.54876	1	1	-0.0972263	1	1
a	ARHGDIA	chr17:79825596-79829282	508.198	249.015	225.292	252.473	-1.02916	0.00015	0.00185907	-0.144437	0.61615	0.797964	0.0198956	0.94545	0.976172
ab	ARHGDIB	chr12:15094949-15114562	116.885	15.9835	33.6455	23.754	-2.87043	5e-05	0.00072079	1.07383	0.0011	0.00923889	0.571586	0.07915	0.222266
	ARHGDIG	chr16:330605-333003	0.0612658	0.202	0	0.0494714	1.7212	1	1	-1e+99	1	1	-2.02969	1	1
	ARHGEF1	chr19:42387266-42411604	43.0555	30.994	27.7883	24.8833	-0.47421	0.0514	0.164335	-0.157509	0.56685	0.763964	-0.316808	0.24905	0.469928
	ARHGEF10	chr8:1772148-1906807	9.69033	10.5733	13.2222	6.81277	0.125806	0.6183	0.799615	0.322539	0.247	0.467837	-0.63411	0.0273	0.104803
a	ARHGEF10L	chr1:17866329-18024370	1.86814	4.17562	5.07577	4.1139	1.16039	0.00035	0.00373028	0.281636	0.37555	0.604089	-0.0214833	0.9451	0.975994
	ARHGEF11	chr1:156904631-157015162	11.6768	9.35088	6.38968	8.60857	-0.320467	0.21175	0.425608	-0.549358	0.05755	0.177973	-0.119328	0.6777	0.83737
c	ARHGEF12	chr11:120207617-120360645	11.0128	16.9069	21.3879	6.77781	0.618425	0.01285	0.0607943	0.339182	0.2096	0.422871	-1.31872	5e-05	0.00072079
	ARHGEF15	chr17:8213555-8225834	0.0980693	0.053636	0.0193027	0.128151	-0.870601	1	1	-1.4744	1	1	1.25657	1	1
ac	ARHGEF16	chr1:3371146-3397677	11.4171	1.53222	1.70657	4.8099	-2.8975	5e-05	0.00072079	0.155476	0.7085	0.855794	1.65038	5e-05	0.00072079
	ARHGEF17	chr11:73019662-73080425	4.5884	7.92646	5.68057	6.54358	0.788688	0.002	0.0148318	-0.48064	0.0953	0.252494	-0.276597	0.3283	0.556862
	ARHGEF18	chr19:7459998-7537371	12.3927	11.5439	9.36895	22.5377	-0.102367	0.68275	0.840571	-0.301167	0.28835	0.514401	0.965214	0.0007	0.00648991
	ARHGEF19	chr1:16524598-16539104	1.94313	2.1176	3.32748	2.21137	0.124043	0.72485	0.865412	0.652003	0.09125	0.245151	0.0625129	0.87455	0.944159
c	ARHGEF2	chr1:155916629-155948336	33.6209	24.5216	26.487	50.142	-0.455301	0.0685	0.200869	0.111228	0.68235	0.840337	1.03196	0.00025	0.00283604
ac	ARHGEF25	chr12:58003962-58011028	4.05907	10.8027	10.9623	4.47687	1.41217	5e-05	0.00072079	0.0211579	0.9416	0.974385	-1.27083	0.0002	0.00235999
	ARHGEF26	chr3:153742189-153975616	1.66353	1.63407	1.79243	2.04574	-0.0257769	0.93925	0.973308	0.133445	0.711	0.857176	0.324152	0.38115	0.609348
	ARHGEF26-AS1	chr3:153742189-153975616	0.00197437	0.0159464	0.0221932	0.163411	3.01376	1	1	0.476889	1	1	3.3572	1	1
ac	ARHGEF3	chr3:56761445-57113336	26.0261	2.17749	2.66607	5.31716	-3.57922	5e-05	0.00072079	0.292044	0.4152	0.640985	1.28799	0.0004	0.00415283
	ARHGEF33	chr2:39146503-39202590	0.0356652	0.0644485	0.0993039	0.0469214	0.85363	1	1	0.623703	1	1	-0.457899	1	1
ac	ARHGEF35	chr7:143883175-143892791	11.9333	3.15915	2.58681	12.9293	-1.91738	5e-05	0.00072079	-0.288361	0.4533	0.674301	2.03304	5e-05	0.00072079
a	ARHGEF37	chr5:148961134-149014527	2.58563	1.09865	0.746864	1.59092	-1.23478	0.00045	0.00455593	-0.556818	0.17995	0.383972	0.534127	0.1641	0.362118
	ARHGEF38	chr4:106473776-106602070	0.00735245	0.00104234	0.00951122	0	-2.81839	1	1	3.1898	1	1	-1e+99	1	1
a	ARHGEF4	chr2:131674223-131804836	8.94699	1.40207	0.606471	1.3044	-2.67385	5e-05	0.00072079	-1.20904	0.01025	0.0513062	-0.104167	0.79845	0.906245
abc	ARHGEF40	chr14:21538526-21558036	3.52039	9.1535	4.21487	3.94044	1.37859	5e-05	0.00072079	-1.11884	0.00025	0.00283604	-1.21597	5e-05	0.00072079
ac	ARHGEF5	chr7:144052488-144077725	10.1078	1.79001	1.02677	6.92746	-2.49742	5e-05	0.00072079	-0.801853	0.0334	0.121169	1.95236	5e-05	0.00072079
ac	ARHGEF6	chrX:135747711-135863503	0.258954	1.48029	1.2157	0.309773	2.51511	5e-05	0.00072079	-0.284086	0.4492	0.670913	-2.25659	0.0001	0.00131761
	ARHGEF7	chr13:111767623-111958081	13.9245	13.7236	8.94021	11.1591	-0.0209656	0.9333	0.970799	-0.618281	0.02995	0.111979	-0.298438	0.28795	0.513923
	ARHGEF9	chrX:62854847-63005426	6.26716	5.73841	6.62877	7.07152	-0.12716	0.63705	0.812091	0.20809	0.4827	0.699276	0.301368	0.3071	0.534521
	ARID1A	chr1:27022521-27108601	24.3763	18.0067	14.1375	13.1963	-0.436946	0.0948	0.251543	-0.349007	0.21555	0.430388	-0.448393	0.10785	0.274975
	ARID1B	chr6:157099063-157531913	9.61909	9.04796	7.91964	6.0891	-0.0883068	0.7324	0.869679	-0.192158	0.496	0.709879	-0.571364	0.04435	0.148127
c	ARID2	chr12:46123619-46301819	5.73624	4.21713	3.80526	1.6494	-0.443842	0.09545	0.252778	-0.148267	0.60815	0.792457	-1.35432	5e-05	0.00072079
c	ARID3A	chr19:926036-972803	4.06261	2.42439	4.25439	7.40149	-0.744786	0.0259	0.100974	0.811334	0.0298	0.111576	1.6102	5e-05	0.00072079
ac	ARID3B	chr15:74833547-74890472	8.66812	2.05258	1.86959	9.32491	-2.07828	5e-05	0.00072079	-0.134723	0.7228	0.864166	2.18365	5e-05	0.00072079
	ARID3C	chr9:34621454-34628011	0.0402007	0.0347892	0.00792467	0	-0.20858	1	1	-2.13422	1	1	-1e+99	1	1
	ARID4A	chr14:58765221-58840451	1.99509	3.6243	3.93585	2.53391	0.86125	0.00235	0.0167946	0.118972	0.69695	0.849084	-0.516335	0.1102	0.279005
	ARID4B	chr1:235330209-235491532	3.62744	6.12343	6.50112	3.22835	0.75539	0.00635	0.0358665	0.0863483	0.76525	0.888597	-0.923543	0.00315	0.0210932
	ARID5A	chr2:97202463-97218371	4.21959	3.85962	5.08243	7.68144	-0.128644	0.69685	0.849046	0.397058	0.27355	0.497876	0.992918	0.0053	0.0312712
c	ARID5B	chr10:63661012-63856707	3.54849	6.20044	8.40283	1.79658	0.805165	0.003	0.0203074	0.438505	0.1279	0.307706	-1.78712	5e-05	0.00072079
	ARIH1	chr15:72766666-72878896	14.5708	13.3877	11.1653	8.15643	-0.12217	0.6271	0.805527	-0.261887	0.3473	0.576349	-0.714898	0.0126	0.0599353
	ARIH2	chr3:48955220-49022971	28.7974	31.6807	28.0649	34.4433	0.137666	0.57235	0.767804	-0.174837	0.5204	0.729121	0.12062	0.65385	0.822548
	ARL1	chr12:101786902-101801572	15.9055	15.9807	16.0016	17.5189	0.00680492	0.97875	0.990705	0.00188455	0.99475	0.997486	0.132587	0.63875	0.813229
bc	ARL10	chr5:175792501-175800503	5.00253	7.05616	3.00213	2.62705	0.496226	0.1111	0.280272	-1.2329	0.00125	0.0102153	-1.42544	0.0002	0.00235999
	ARL11	chr13:50202434-50208008	0.0208741	0.0710253	0.0429989	0.0198079	1.76662	1	1	-0.724032	1	1	-1.84226	1	1
	ARL13A	chrX:100224696-100245820	0.0275839	0.0273348	0	0.0102053	-0.0130907	1	1	-1e+99	1	1	-1.42142	1	1
	ARL13B	chr3:93698982-93774522	4.3079	8.42007	9.65482	8.49988	0.966846	0.0004	0.00415283	0.197417	0.50355	0.715805	0.0136111	0.96255	0.983784
ac	ARL14	chr3:160394947-160396235	0.206446	0	0.015299	0.356841	-1e+99	5e-05	0.00072079	1e+99	1	1	1e+99	5e-05	0.00072079
c	ARL15	chr5:53180613-53606403	2.63494	2.3729	2.21258	0.419359	-0.15112	0.6699	0.832856	-0.100923	0.7995	0.906769	-2.50039	5e-05	0.00072079
	ARL16	chr17:79648223-79650954	15.2961	26.7413	31.375	32.6821	0.8059	0.005	0.029927	0.230546	0.44385	0.666466	0.289432	0.3273	0.555912
	ARL17A	chr17_ctg5_hap1:1450905-1513884	0.269525	0.344676	0.355157	0.270177	0.354826	0.83195	0.923614	0.0432153	0.98215	0.992206	-0.351336	0.8456	0.930422
	ARL17B	chr17_ctg5_hap1:195720-458604	0.0536628	0.172488	0.18143	0.121056	1.6845	1	1	0.0729199	1	1	-0.510815	1	1
b	ARL2	chr11:64781584-64808044	96.1158	94.2191	22.6242	135.424	-0.028754	0.9227	0.965643	-2.05815	0.0003	0.00329051	0.523388	0.1072	0.273865
	ARL2-SNX15	chr11:64781584-64808044	0.0141226	0.0702032	0.115667	0	2.31353	1	1	0.72037	1	1	-1e+99	1	1
c	ARL2BP	chr16:57279037-57287545	47.7335	25.9902	43.6256	9.18167	-0.877038	0.00085	0.00756682	0.74721	0.0083	0.0438047	-1.50114	5e-05	0.00072079
b	ARL3	chr10:104433483-104474190	8.77967	14.1123	5.33137	11.3643	0.684715	0.0098	0.0496328	-1.40438	5e-05	0.00072079	-0.312446	0.2723	0.496413
a	ARL4A	chr7:12726451-12730558	2.3586	5.9361	6.93783	4.63658	1.33158	0.0002	0.00235999	0.224969	0.49405	0.708294	-0.356455	0.3044	0.531709
a	ARL4C	chr2:235401685-235405693	10.143	5.02685	5.3589	4.68878	-1.01276	0.0005	0.00495902	0.0922812	0.77135	0.89195	-0.100442	0.75995	0.885709
	ARL4D	chr17:41476352-41478504	27.9021	15.7001	15.7987	17.2104	-0.8296	0.0026	0.0181887	0.00903248	0.9768	0.989821	0.13251	0.6666	0.830687
	ARL5A	chr2:152657479-152685009	3.67059	5.2877	6.5885	2.86507	0.526628	0.08525	0.233863	0.31731	0.32725	0.555871	-0.884071	0.017	0.0745296
	ARL5B	chr10:18948312-18966940	1.92709	1.91088	1.26736	1.15947	-0.0121868	0.97355	0.988429	-0.592415	0.13705	0.322414	-0.72077	0.0875	0.238036
	ARL5C	chr17:37313146-37322414	0.0236097	0.0218574	0	0	-0.111261	1	1	-1e+99	1	1	-1e+99	1	1
	ARL6	chr3:97483594-97517373	1.35777	2.06463	1.72613	0.988115	0.604646	0.1709	0.371534	-0.258336	0.58795	0.778375	-1.06313	0.04835	0.157347
a	ARL6IP1	chr16:18802990-18812857	46.8216	98.495	106.787	73.5195	1.07288	0.0002	0.00235999	0.116608	0.6728	0.834513	-0.421923	0.12935	0.309986
	ARL6IP4	chr12:123464879-123467460	83.5085	95.6925	98.8031	131.079	0.196482	0.4272	0.65172	0.0461511	0.8679	0.940982	0.453965	0.09885	0.25902
	ARL6IP5	chr3:69134089-69155239	33.0674	30.7626	31.5484	19.6056	-0.104235	0.68685	0.842898	0.0363896	0.8928	0.952152	-0.649907	0.02445	0.0968259
	ARL6IP6	chr2:153574406-153617767	5.6423	11.0265	12.2129	6.56038	0.966622	0.0008	0.0072137	0.147432	0.6306	0.807786	-0.749126	0.0205	0.0853822
	ARL8A	chr1:202102531-202113871	38.6385	21.9668	21.9521	31.2517	-0.814715	0.00175	0.0133347	-0.00096565	0.99715	0.998587	0.508614	0.07975	0.223425
	ARL8B	chr3:5163929-5222601	11.315	15.9273	20.9565	16.1742	0.493262	0.0636	0.190721	0.395892	0.1711	0.371832	0.0221938	0.93985	0.973636
	ARL9	chr4:57371374-57390058	1.2159	0.643869	0.170739	1.00743	-0.91719	0.1481	0.338839	-1.91497	0.06375	0.191013	0.64584	0.3616	0.590617
	ARMC1	chr8:66514690-66546452	12.2897	14.9362	15.2445	12.0826	0.281366	0.27885	0.503769	0.0294779	0.91995	0.964504	-0.305882	0.3015	0.528459
c	ARMC10	chr7:102715327-102789569	11.4899	11.2344	13.9315	4.86361	-0.0324389	0.9283	0.96834	0.310429	0.4085	0.634753	-1.20783	0.0025	0.0176518
	ARMC12	chr6:35704858-35716685	0.252517	0.408102	0.351369	1.44978	0.69255	0.3557	0.584716	-0.215942	0.7893	0.901473	1.82883	0.01225	0.0586588
	ARMC2	chr6:109169618-109295352	0.62941	0.716039	0.716098	0.324142	0.186038	0.66525	0.829717	0.000118969	0.99825	0.999067	-1.14341	0.03615	0.128213
	ARMC3	chr10:23216953-23326514	0.00374268	0.0254077	0.234118	0	2.76312	1	1	3.2039	0.0254	0.0995334	-1e+99	1	1
	ARMC4	chr10:28101096-28287977	0.0544446	0.0461755	0.0862795	0.0185251	-0.237663	1	1	0.901891	1	1	-1.31764	1	1
	ARMC5	chr16:31470316-31478488	4.88838	3.91352	3.74178	6.88866	-0.320891	0.30655	0.53399	-0.0647421	0.8525	0.933662	0.815758	0.0155	0.0697382
	ARMC6	chr19:19144386-19168987	24.9667	20.813	24.1438	23.1956	-0.262519	0.30985	0.537342	0.214171	0.44705	0.6692	0.156366	0.5745	0.76934
	ARMC7	chr17:73106081-73127890	5.23977	7.83172	8.67946	8.76067	0.579826	0.27545	0.500043	0.148277	0.7385	0.873049	0.161713	0.7533	0.881749
	ARMC8	chr3:137906147-138048728	8.32137	15.6306	17.4605	12.3063	0.909478	0.00065	0.00612495	0.159727	0.58165	0.77405	-0.344978	0.24915	0.470015
	ARMC9	chr2:232063341-232209914	8.39247	10.8872	8.52616	10.0966	0.375468	0.1804	0.384578	-0.352668	0.26195	0.484431	-0.10877	0.7224	0.863939
	ARMCX1	chrX:100805513-100809675	10.2667	11.1487	17.0261	11.6787	0.118899	0.66715	0.831064	0.610869	0.0468	0.153794	0.0670083	0.82495	0.91997
	ARMCX2	chrX:100910267-100914863	7.62662	12.7159	7.86578	9.75205	0.737518	0.0087	0.0453785	-0.69297	0.0236	0.094453	-0.382856	0.20365	0.415225
	ARMCX3	chrX:100878119-100882831	6.58683	11.7897	12.2837	17.2683	0.839872	0.00305	0.0205715	0.0592129	0.8398	0.92757	0.550599	0.05925	0.181456
a	ARMCX4	chrX:100673250-100790975	2.15731	5.33286	4.72335	4.68282	1.30568	5e-05	0.00072079	-0.175099	0.57265	0.76806	-0.187533	0.5462	0.748781
	ARMCX5	chrX:101854095-101972661	7.18396	4.64425	3.31482	5.04036	-0.629333	0.12975	0.310622	-0.486516	0.331	0.559633	0.118079	0.80765	0.911091
	ARMCX5-GPRASP2	chrX:101854095-101972661	0.609832	1.27716	0.261041	0.72605	1.06646	0.31225	0.539916	-2.29059	0.14075	0.327996	-0.8148	0.45565	0.676254
	ARMCX6	chrX:100870107-100872991	34.7517	33.8356	20.386	35.557	-0.0385395	0.8963	0.953686	-0.730963	0.02725	0.104652	0.0715911	0.81455	0.91449
	ARMS2	chr10:124214178-124216868	0.0726634	0.0784049	0.106272	0	0.109715	1	1	0.438747	1	1	-1e+99	1	1
	ARNT	chr1:150782180-150849244	13.6922	11.1724	9.8986	8.00926	-0.293414	0.2492	0.470061	-0.174645	0.53225	0.738446	-0.4802	0.0929	0.248036
	ARNT2	chr15:80696691-80890277	0.698445	1.0913	0.530416	1.03702	0.643825	0.0737	0.211467	-1.04085	0.0168	0.0738892	-0.0736022	0.84865	0.931748
	ARNTL	chr11:13299324-13408812	9.00151	5.61708	6.59224	9.38724	-0.680347	0.0168	0.0738892	0.230948	0.47685	0.694336	0.74088	0.0215	0.0883661
	ARNTL2	chr12:27485786-27578746	14.262	7.1611	7.54757	12.2405	-0.993919	5e-05	0.00072079	0.0758307	0.7844	0.898873	0.773405	0.00665	0.0371288
c	ARPC1A	chr7:98923495-98963885	160.707	125.668	129.328	52.6318	-0.35481	0.13805	0.32384	0.0414071	0.87445	0.944148	-1.25562	5e-05	0.00072079
	ARPC1B	chr7:98972297-99006305	170.347	119.946	47.8589	152.06	-0.506093	0.218	0.433438	-1.32553	0.02775	0.106061	0.342256	0.4396	0.662599
	ARPC2	chr2:219081873-219119071	440.505	300.875	152.283	288.332	-0.549995	0.03185	0.116985	-0.98241	0.00055	0.00536575	-0.0614296	0.81695	0.91565
	ARPC3	chr12:110872705-110888158	233.092	242.51	180.149	270.156	0.0571458	0.81695	0.91565	-0.428852	0.12405	0.301596	0.155749	0.5699	0.766031
	ARPC4	chr3:9821653-9878040	126.027	101.408	97.9532	184.766	-0.31356	0.33	0.558568	-0.0500039	0.8903	0.95109	0.679578	0.06635	0.19635
	ARPC4-TTLL3	chr3:9821653-9878040	0.562681	1.4262	0.893749	1.20582	1.34179	0.58285	0.774853	-0.674234	0.7574	0.884192	0.210567	0.91985	0.964468
	ARPC5	chr1:183595331-183604985	64.1621	52.3144	28.4063	68.8745	-0.294513	0.2231	0.439808	-0.880998	0.0023	0.0165234	0.39676	0.1433	0.331708
	ARPC5L	chr9:127631483-127639696	78.615	63.6957	61.9374	86.0546	-0.303609	0.23055	0.448485	-0.0403844	0.88505	0.94887	0.434056	0.12125	0.297146
c	ARPM1	chr3:169484710-169487683	2.75252	1.93483	1.89132	4.61701	-0.508548	0.1844	0.389792	-0.032814	0.94125	0.974186	1.25475	0.0028	0.0192467
	ARPP19	chr15:52839431-52861213	22.7741	21.3995	29.023	22.1932	-0.0898211	0.71735	0.860996	0.439621	0.11205	0.281843	0.0525426	0.84785	0.931353
	ARPP21	chr3:35683848-35835988	0.00161078	0.0483364	0.00313688	0	4.90728	1	1	-3.94571	1	1	-1e+99	1	1
	ARR3	chrX:69488184-69501690	0.00604055	0.0244784	0.00577863	0.0269043	2.01876	1	1	-2.08271	1	1	0.136328	1	1
abc	ARRB1	chr11:74971165-75062875	0.538498	1.65196	0.488206	0.537006	1.61717	5e-05	0.00072079	-1.75862	0.0001	0.00131761	-1.62117	5e-05	0.00072079
	ARRB2	chr17:4613788-4624795	29.9691	34.6301	44.1736	26.0486	0.208552	0.42055	0.645574	0.351155	0.2074	0.41999	-0.410819	0.1484	0.339352
ac	ARRDC1	chr9:140500095-140513308	67.0451	17.3212	15.8704	51.2884	-1.95259	5e-05	0.00072079	-0.126206	0.77375	0.893295	1.56609	5e-05	0.00072079
	ARRDC2	chr19:18111943-18124911	4.77028	6.70973	8.31353	6.65277	0.492181	0.11305	0.283515	0.309207	0.34155	0.570549	-0.0122996	0.9705	0.987107
ac	ARRDC3	chr5:90664540-90716532	2.23341	4.97374	5.0736	2.19225	1.15508	0.00015	0.00185907	0.0286768	0.9324	0.970374	-1.18192	0.00475	0.0288093
b	ARRDC4	chr15:98503932-98517068	4.89097	3.00556	1.41603	1.89698	-0.702489	0.0231	0.0930001	-1.08577	0.00555	0.032409	-0.663927	0.07625	0.216513
	ARRDC5	chr19:4890448-4902879	0.00620084	0.0223755	0	0.00549584	1.85138	1	1	-1e+99	1	1	-2.02551	1	1
	ARSA	chr22:51061181-51066601	5.51661	5.8096	4.51317	6.5931	0.074656	0.7923	0.903213	-0.364297	0.2597	0.481768	0.182519	0.54935	0.75102
a	ARSB	chr5:78073036-78282357	4.2471	8.59868	11.4957	6.98482	1.01764	0.00105	0.00892171	0.418909	0.18025	0.38438	-0.299891	0.35165	0.580761
	ARSD	chrX:2822010-2847416	2.47132	1.71539	2.19483	3.03174	-0.526745	0.0925	0.247284	0.355574	0.31965	0.547613	0.82161	0.02145	0.0882537
a	ARSE	chrX:2852672-2882494	0.119696	0.565493	0.64449	0.297352	2.24013	0.0056	0.0326392	0.188648	0.73585	0.871622	-0.927337	0.1322	0.31459
	ARSF	chrX:2958274-3030770	0.00774089	0	0.00385761	0	-1e+99	1	1	1e+99	1	1	0	1	1
	ARSG	chr17:66255322-66417000	0.505767	0.641066	0.619152	0.563246	0.342002	0.54165	0.745243	-0.0501813	0.93355	0.970984	-0.186709	0.75635	0.883517
	ARSH	chrX:2924653-2951426	0.0135391	0.0644897	0.0097631	0	2.25194	1	1	-2.72366	1	1	-1e+99	1	1
	ARSI	chr5:149675908-149682525	4.83683	7.34566	5.54542	5.29674	0.602831	0.04605	0.15197	-0.405595	0.2117	0.425542	-0.471788	0.1424	0.330415
	ARSJ	chr4:114821439-114900878	5.73138	9.23021	13.8739	5.9756	0.687481	0.0112	0.0548864	0.587942	0.04285	0.144628	-0.627282	0.0369	0.130053
c	ARSK	chr5:94890824-94940806	2.20008	3.1736	3.32429	1.08514	0.528564	0.1137	0.284653	0.0669239	0.8508	0.93278	-1.54824	0.0007	0.00648991
	ART1	chr11:3666360-3685646	0.0227515	0	0.00809322	0	-1e+99	1	1	1e+99	1	1	0	1	1
	ART3	chr4:76932332-77033955	0.039414	0.0413363	0.0287294	0.0405137	0.0687024	1	1	-0.524882	1	1	-0.0290004	1	1
	ART4	chr12:14982244-14996413	0.0217109	0.0422237	0.0824074	0.0330185	0.959634	1	1	0.964722	1	1	-0.354775	1	1
	ART5	chr11:3659735-3663546	0.359598	0.787118	0.545901	0.283755	1.13019	0.08295	0.229386	-0.527942	0.42465	0.649484	-1.47193	0.03935	0.136322
ac	ARTN	chr1:44398991-44402912	17.5955	0.75415	0.332591	7.92706	-4.54421	5e-05	0.00072079	-1.1811	0.0793	0.222561	3.39386	5e-05	0.00072079
	ARV1	chr1:231114822-231136479	12.2262	12.8665	8.21444	7.38329	0.073649	0.809	0.911724	-0.64739	0.06225	0.187933	-0.801287	0.02545	0.0996766
	ARVCF	chr22:19863039-20004309	1.70534	1.44526	1.24261	2.30383	-0.238735	0.85115	0.932922	-0.217946	0.8371	0.926122	0.672708	0.53615	0.741383
	ARX	chrX:25021812-25034065	0	0.0280601	0.0100704	0.0195296	1e+99	1	1	-1.47841	1	1	-0.52286	1	1
	AS3MT	chr10:104613966-104661655	1.43702	2.97321	1.18386	1.12344	1.04893	0.09015	0.243123	-1.32852	0.0469	0.154023	-1.40409	0.0398	0.137414
	ASAH1	chr8:17913924-17942507	17.6649	17.9803	35.2669	17.1281	0.0255333	0.9215	0.965097	0.971895	0.0009	0.00791387	-0.070057	0.80875	0.911588
a	ASAH2	chr10:51946999-52008370	1.33263	0.460982	0.51694	0.543904	-1.53149	0.0026	0.0181887	0.165288	0.7671	0.889552	0.238644	0.65945	0.826138
	ASAH2B	chr10:52499707-52514569	1.37475	0.491657	0.261726	0.589447	-1.48345	0.0492	0.159342	-0.909596	0.3768	0.605304	0.26171	0.7676	0.889874
	ASAP1	chr8:131064350-131455906	34.5962	36.8559	48.0387	18.512	0.0912801	0.72655	0.866333	0.382302	0.1601	0.356549	-0.993435	0.00045	0.00455593
	ASAP1-IT1	chr8:131064350-131455906	0.0206933	0.0775236	0.024408	0.103251	1.90547	1	1	-1.66728	1	1	0.413442	1	1
	ASAP2	chr2:9346893-9545812	27.8196	22.6329	18.7206	18.2768	-0.297682	0.22635	0.443586	-0.273794	0.31765	0.545582	-0.308406	0.25815	0.479964
	ASAP3	chr1:23755055-23810750	11.2857	8.16756	5.01024	14.6568	-0.46652	0.0767	0.217353	-0.705025	0.0227	0.0918419	0.84359	0.00335	0.0221014
	ASB1	chr2:239335625-239360891	7.60213	9.63347	9.93689	11.3733	0.341653	0.1726	0.373917	0.0447393	0.8704	0.942137	0.239517	0.3858	0.613819
	ASB10	chr7:150872784-150884919	0	0	0.00694349	0	0	1	1	1e+99	1	1	0	1	1
	ASB11	chrX:15299830-15333746	0.0237792	0	0	0.00792398	-1e+99	1	1	0	1	1	1e+99	1	1
	ASB12	chrX:63444071-63450511	0.102067	0.170627	0.0560926	0.083574	0.741323	1	1	-1.60496	1	1	-1.02972	1	1
c	ASB13	chr10:5680819-5708558	10.1253	6.17847	6.7487	2.69813	-0.71265	0.0161	0.0716493	0.127361	0.7059	0.854257	-1.19529	0.00175	0.0133347
	ASB14	chr3:57261764-57326710	0.130378	0.298217	0.178011	0.24387	1.19366	0.7544	0.882499	-0.744397	0.8542	0.934465	-0.29025	0.9339	0.971109
	ASB15	chr7:123249111-123277932	0.0164702	0	0	0	-1e+99	1	1	0	1	1	0	1	1
	ASB16	chr17:42248073-42264082	0.865045	1.41908	3.31132	2.90731	0.714108	0.4802	0.697183	1.22245	0.1344	0.318198	1.03473	0.2113	0.424992
	ASB17	chr1:76384557-76398116	0	0	0.0235413	0	0	1	1	1e+99	1	1	0	1	1
	ASB18	chr2:237103514-237172988	0	0	0	0.0206637	0	1	1	0	1	1	1e+99	1	1
	ASB2	chr14:94400498-94443076	0.258072	0.0181062	0.0595055	0.0402961	-3.83322	0.1719	0.372979	1.71654	1	1	1.15416	1	1
	ASB3	chr2:53897116-54087170	4.68865	6.05229	4.75841	5.33296	0.368309	0.58905	0.779224	-0.347002	0.65495	0.823225	-0.182546	0.81285	0.913712
	ASB4	chr7:95115212-95169543	0.0369499	0.0892987	0.0273378	0	1.27307	1	1	-1.70774	1	1	-1e+99	1	1
	ASB5	chr4:177134825-177190373	0.00237553	0.0105442	0.0203693	0.0231907	2.15013	1	1	0.949949	1	1	1.1371	1	1
	ASB6	chr9:132388434-132404448	16.7753	13.8767	14.8266	20.0269	-0.273675	0.38885	0.616676	0.0955305	0.78505	0.899235	0.529281	0.11695	0.290071
	ASB7	chr15:101142754-101191904	6.02855	5.78995	6.90489	4.40923	-0.0582592	0.88335	0.948024	0.254067	0.5768	0.770846	-0.393025	0.3076	0.535051
	ASB8	chr12:48541571-48551377	9.78147	9.4899	7.34601	7.25078	-0.0436583	0.88115	0.947097	-0.369432	0.2413	0.4615	-0.388257	0.21695	0.432128
	ASB9	chrX:15262108-15288589	1.60071	0.756306	0.661425	0.252841	-1.08167	0.0198	0.0833368	-0.193393	0.733	0.870071	-1.58074	0.023	0.0927185
	ASB9P1	chr15:93338713-93340338	0.161246	0.0698474	0.122605	0.490529	-1.20699	1	1	0.81174	1	1	2.81206	0.02605	0.101385
	ASCC1	chr10:73855789-73995618	14.3683	15.2931	23.3316	11.0413	0.0899865	0.82965	0.922424	0.609408	0.1925	0.400525	-0.469966	0.3492	0.578205
	ASCC2	chr22:30184596-30234293	30.8037	22.0109	30.5767	38.9217	-0.484883	0.0526	0.167117	0.474213	0.08815	0.239299	0.822357	0.0036	0.0233521
c	ASCC3	chr6:100956607-101329224	12.7725	13.3121	12.4799	6.50266	0.059693	0.81695	0.91565	-0.093128	0.75065	0.880186	-1.03363	0.00065	0.00612495
	ASCL1	chr12:103351451-103354294	0	0.0110547	0.0393909	0	1e+99	1	1	1.8332	1	1	-1e+99	1	1
	ASCL2	chr11:2289727-2292182	0.081545	0.00919247	0.0384272	0	-3.14907	1	1	2.0636	1	1	-1e+99	1	1
	ASCL3	chr11:8959118-8964580	0.0147727	0.580684	0.380786	0.151417	5.29675	0.2393	0.459093	-0.608775	0.51195	0.722534	-1.93922	0.10245	0.265576
	ASCL4	chr12:108168161-108170421	0.00556532	0.0343247	0.0208945	0.0283781	2.62471	1	1	-0.716126	1	1	-0.274469	1	1
	ASF1A	chr6:119134611-119256327	4.73023	8.5196	16.3714	4.50412	0.848877	0.0722	0.20844	0.942316	0.02535	0.099398	-0.919542	0.0464	0.152819
	ASF1B	chr19:14230320-14247440	52.2107	65.309	50.0423	88.7604	0.322937	0.1844	0.389793	-0.384133	0.1616	0.358638	0.442635	0.1046	0.26931
	ASGR1	chr17:7076750-7082883	0.274743	0.666273	0.321402	0.442417	1.27803	0.0495	0.160034	-1.05174	0.12255	0.299143	-0.590708	0.33775	0.566535
	ASGR2	chr17:7004640-7018130	0	0	0.0218775	0	0	1	1	1e+99	1	1	0	1	1
c	ASH1L	chr1:155305051-155533735	8.38664	9.1187	9.45234	3.16815	0.120735	0.6274	0.805695	0.0518433	0.85075	0.932746	-1.52519	5e-05	0.00072079
	ASH2L	chr8:37963010-37997228	21.0633	20.3796	11.391	17.0789	-0.047609	0.84875	0.931809	-0.839224	0.00425	0.0265	-0.254908	0.3682	0.597074
	ASIP	chr20:32848170-32857148	0.0671809	0.0415203	0	0.320545	-0.694235	1	1	-1e+99	1	1	2.94864	0.21755	0.43288
	ASL	chr7:65540775-65558329	28.9048	19.361	11.0741	35.5571	-0.578154	0.02825	0.107386	-0.805964	0.0101	0.0507424	0.876984	0.0026	0.0181887
	ASMT	chrY:1660485-1711974	0	0	0	0	0	1	1	0	1	1	0	1	1
	ASMTL	chrY:1469423-1522655	0	0	0	0	0	1	1	0	1	1	0	1	1
	ASMTL-AS1	chrY:1469423-1522655	0	0	0	0	0	1	1	0	1	1	0	1	1
	ASNA1	chr19:12848305-12859137	123.121	88.1615	74.3682	130.189	-0.481852	0.06235	0.188128	-0.245463	0.3715	0.600288	0.562391	0.03715	0.130689
	ASNS	chr7:97481428-97501854	22.3554	39.7915	37.8441	58.783	0.831839	0.00255	0.0179219	-0.0723951	0.8077	0.911099	0.562937	0.06405	0.191648
a	ASNSD1	chr2:190526124-190535557	7.36857	16.9426	18.4022	11.3649	1.2012	5e-05	0.00072079	0.119225	0.68585	0.842349	-0.576071	0.06105	0.18535
	ASPA	chr17:3377403-3402700	0.0732988	0.155665	0.245888	0.0259391	1.08659	0.43535	0.658958	0.659554	0.4567	0.677106	-2.58525	0.27405	0.498505
	ASPDH	chr19:51014856-51017947	0	0	0	0.114598	0	1	1	0	1	1	1e+99	1	1
	ASPG	chr14:104552022-104579046	0	0	0	0	0	1	1	0	1	1	0	1	1
	ASPH	chr8:62200524-62627199	49.2071	94.8038	107.965	55.1253	0.946077	0.0002	0.00235999	0.187543	0.51275	0.723167	-0.78223	0.00645	0.0362914
a	ASPHD1	chr16:29912146-29917377	4.56659	9.7421	11.1442	15.817	1.09312	0.00135	0.0108545	0.193985	0.57525	0.769734	0.699171	0.03425	0.123381
b	ASPHD2	chr22:26825279-26840978	2.12214	3.54847	1.43426	3.97821	0.741674	0.02705	0.104097	-1.30688	0.0014	0.0111764	0.164925	0.63605	0.811425
ac	ASPM	chr1:197053256-197115824	3.46786	9.44372	10.6464	2.37462	1.44531	5e-05	0.00072079	0.172939	0.5532	0.753797	-1.99166	5e-05	0.00072079
	ASPN	chr9:95059639-95432547	0	0.0195253	0.0462848	0.0253446	1e+99	1	1	1.2452	1	1	0.376333	1	1
	ASPRV1	chr2:70187223-70314147	0.247796	0.229797	0.145857	0.0660325	-0.108794	0.91955	0.964337	-0.655807	0.5947	0.783171	-1.79911	0.35485	0.583805
	ASPSCR1	chr17:79935425-79975282	12.6592	13.7432	12.3561	18.8598	0.118525	0.68145	0.839718	-0.153485	0.6295	0.80707	0.4566	0.13725	0.322685
a	ASRGL1	chr11:62104773-62160887	0.541082	3.62991	2.43332	3.79977	2.74602	5e-05	0.00072079	-0.577011	0.1298	0.310692	0.0659782	0.86005	0.937152
	ASS1	chr9:133320093-133376661	44.4811	70.4827	57.6155	47.8061	0.664079	0.00845	0.0443984	-0.290813	0.28575	0.511551	-0.560076	0.0404	0.138867
	ASTE1	chr3:130569368-130745646	2.70791	3.14003	2.06889	2.57402	0.213595	0.83345	0.924323	-0.601924	0.62895	0.80672	-0.286752	0.7634	0.887493
	ASTL	chr2:96789588-96804175	0	0.0203782	0	0	1e+99	1	1	-1e+99	1	1	-1e+99	1	1
	ASTN1	chr1:176830202-177134024	0.010208	0.0848699	0.0262358	0	3.05555	1	1	-1.69372	1	1	-1e+99	1	1
	ASTN2	chr9:119187503-120177317	0.546246	2.18777	3.20588	3.62125	2.00184	0.11165	0.281176	0.55126	0.563	0.760944	0.727025	0.3647	0.593623
	ASUN	chr12:27058111-27091254	16.4947	19.1481	19.178	12.8045	0.215196	0.4125	0.638522	0.00225284	0.99335	0.996846	-0.58055	0.0435	0.146079
	ASXL1	chr20:30946146-31027122	22.5267	24.5376	28.7546	22.6234	0.123361	0.66085	0.826905	0.228799	0.4338	0.6576	-0.11718	0.69695	0.849084
c	ASXL2	chr2:25962252-26101312	13.6753	9.35143	10.7232	4.37589	-0.548319	0.03535	0.126232	0.197476	0.48405	0.700492	-1.09561	0.0003	0.00329051
	ASXL3	chr18:31158540-31327399	0.00135768	0.0322885	0.0121665	0	4.57181	1	1	-1.4081	1	1	-1e+99	1	1
	ASZ1	chr7:117003275-117067577	0	0.0177605	0	0.00601042	1e+99	1	1	-1e+99	1	1	-1.56313	1	1
	ATAD1	chr10:89512874-89577917	15.9589	16.4598	22.7148	13.1252	0.0445892	0.86705	0.940618	0.464683	0.1082	0.275587	-0.326613	0.2655	0.488548
c	ATAD2	chr8:124332090-124408705	16.2607	28.7087	16.5149	10.2101	0.820095	0.00135	0.0108545	-0.797718	0.0045	0.0276672	-1.49149	5e-05	0.00072079
c	ATAD2B	chr2:23971533-24149936	1.18562	1.7489	2.00479	0.767303	0.560806	0.0741	0.212236	0.196999	0.5467	0.749064	-1.18858	0.00165	0.0127306
	ATAD3A	chr1:1447522-1470067	33.4632	31.6865	24.0647	41.3782	-0.0787077	0.76155	0.886478	-0.39695	0.1709	0.371534	0.385004	0.1697	0.369936
c	ATAD3B	chr1:1407163-1431582	22.9877	15.6493	23.8108	36.749	-0.554761	0.04085	0.139927	0.605515	0.03915	0.135826	1.2316	5e-05	0.00072079
ac	ATAD3C	chr1:1385068-1405538	0.611197	0.168663	0.228312	0.758032	-1.8575	0.00215	0.0156841	0.436865	0.5103	0.721244	2.16812	0.00215	0.0156841
ac	ATAD5	chr17:29159022-29222295	1.31052	3.30179	2.86659	1.36014	1.33311	0.00015	0.00185907	-0.20391	0.52455	0.73255	-1.27949	0.00075	0.0068526
	ATAT1	chr6_ssto_hap7:1926891-1946878	6.61524	5.69883	3.51318	5.78489	-0.215127	0.50465	0.71666	-0.697889	0.0702	0.204409	0.021624	0.95135	0.978713
	ATCAY	chr19:3880617-3928080	0.00592141	0.0281113	0.00625938	0.0177636	2.24714	1	1	-2.16706	1	1	-0.662227	1	1
	ATE1	chr10:123502624-123687546	10.1892	10.8327	9.5295	6.87492	0.0883527	0.7528	0.88145	-0.184922	0.5526	0.753354	-0.655979	0.0447	0.148953
	ATF1	chr12:51157788-51214943	15.1243	10.7866	11.827	7.25886	-0.487628	0.08385	0.23111	0.132849	0.6527	0.821911	-0.571424	0.07445	0.212905
	ATF2	chr2:175936977-176032934	8.39932	8.38086	4.48868	6.48877	-0.00317371	0.9912	0.995951	-0.900809	0.0052	0.0308101	-0.369155	0.23385	0.452431
abc	ATF3	chr1:212738675-212794119	7.27697	2.59102	9.76966	32.9449	-1.48982	5e-05	0.00072079	1.91479	5e-05	0.00072079	3.66847	5e-05	0.00072079
c	ATF4	chr22:39916568-39918691	373.629	274.171	376.08	702.965	-0.446531	0.08655	0.236282	0.455966	0.10765	0.274621	1.35838	5e-05	0.00072079
	ATF5	chr19:50392913-50437193	30.6538	16.3935	15.0733	31.6869	-0.902947	0.11455	0.286103	-0.121125	0.8396	0.927488	0.950765	0.11705	0.290261
	ATF6	chr1:161736033-161933860	8.75586	10.4515	9.25971	8.14843	0.255393	0.303	0.530159	-0.174675	0.5305	0.737318	-0.35912	0.19825	0.408038
	ATF6B	chr6_mcf_hap5:3462872-3475845	41.7356	35.854	51.9308	29.6696	-0.219146	0.37885	0.607298	0.534456	0.0511	0.163634	-0.27315	0.32345	0.551798
	ATF7	chr12:53905842-54020199	11.0114	8.55198	8.76454	7.51555	-0.364664	0.52415	0.732247	0.035421	0.95265	0.979234	-0.186379	0.7574	0.884192
	ATF7IP	chr12:14518610-14651697	16.1636	11.7873	11.5895	7.57953	-0.455509	0.07925	0.222471	-0.0244239	0.92965	0.969004	-0.637059	0.02795	0.106616
	ATF7IP2	chr16:10479911-10577495	0.853591	0.458587	0.354467	0.741777	-0.89635	0.04085	0.139927	-0.371545	0.4883	0.703752	0.693789	0.1672	0.366418
	ATG10	chr5:81267843-81551216	3.26531	3.55112	3.82169	3.90448	0.121056	0.727	0.866542	0.105934	0.7786	0.89582	0.136856	0.7206	0.86286
b	ATG12	chr5:115163893-115177548	7.18224	9.6811	4.63439	15.3644	0.430737	0.1012	0.263318	-1.06279	0.00105	0.00892171	0.666348	0.0194	0.0821297
	ATG13	chr11:46638825-46697568	18.5515	13.3953	14.7194	24.6367	-0.469812	0.0626	0.188678	0.135994	0.61215	0.795066	0.879085	0.0012	0.00988306
	ATG14	chr14:55833108-55878576	3.56281	4.30607	5.95139	5.10826	0.273354	0.33315	0.561857	0.466856	0.13115	0.312901	0.246462	0.4313	0.655468
	ATG16L1	chr2:234160216-234204320	10.7412	10.3232	14.0236	14.0222	-0.05726	0.82995	0.922598	0.441963	0.13585	0.320539	0.441812	0.13355	0.316799
	ATG16L2	chr11:72525450-72540680	3.09761	4.93717	2.83919	4.84782	0.672527	0.06775	0.199369	-0.798202	0.04025	0.138483	-0.0263467	0.94245	0.974737
	ATG2A	chr11:64662003-64684722	7.26029	7.86367	7.55805	9.76399	0.115175	0.65285	0.821974	-0.0571892	0.8458	0.930448	0.312267	0.27425	0.498727
c	ATG2B	chr14:96747594-96829678	3.3124	4.46788	4.71697	1.88837	0.431712	0.0897	0.242324	0.0782716	0.782	0.897596	-1.24244	0.0001	0.00131761
	ATG3	chr3:112251358-112280485	44.2468	54.2356	81.3125	66.4829	0.293668	0.24415	0.464615	0.584237	0.0337	0.121928	0.293742	0.2876	0.513602
	ATG4A	chrX:107334898-107397901	5.67671	4.7178	4.90552	7.19985	-0.266941	0.38725	0.615273	0.0562935	0.87045	0.942137	0.609853	0.07945	0.222855
	ATG4B	chr2:242577026-242613271	16.8353	20.5508	16.7773	25.7961	0.287705	0.2634	0.486019	-0.292682	0.3018	0.528797	0.327962	0.24435	0.464793
	ATG4C	chr1:63249776-63330941	1.86608	3.02191	2.72736	1.65526	0.695448	0.0588	0.180549	-0.147957	0.69255	0.846399	-0.868405	0.0338	0.122188
	ATG4D	chr19:10654646-10676702	9.99438	7.9489	7.21305	17.4803	-0.330361	0.62855	0.806465	-0.140147	0.8654	0.939772	1.1369	0.1207	0.296299
	ATG5	chr6:106632351-106773695	8.46949	12.4979	13.199	9.26202	0.561338	0.0401	0.138115	0.0787411	0.7912	0.902613	-0.432287	0.15595	0.350493
	ATG7	chr3:11314009-11762220	7.1256	8.36647	7.17118	8.79761	0.231609	0.5525	0.753301	-0.22241	0.584	0.775692	0.0724915	0.86385	0.939053
	ATG9A	chr2:220084101-220094361	21.077	26.1172	13.428	29.6487	0.30933	0.21895	0.434602	-0.959754	0.0012	0.00988306	0.18297	0.5021	0.714616
	ATG9B	chr7:150688143-150721586	0.0627802	0.0776788	0.0684057	0.0821559	0.30721	1	1	-0.183403	1	1	0.0808444	1	1
	ATHL1	chr11:289137-295688	1.15186	2.20115	3.14908	1.9992	0.934299	0.01415	0.065178	0.516672	0.1711	0.371832	-0.138836	0.72025	0.862706
	ATIC	chr2:216176678-216214496	79.1637	69.539	71.592	66.3995	-0.187018	0.4335	0.657401	0.041976	0.8782	0.945796	-0.0666491	0.80775	0.91112
	ATL1	chr14:50999799-51099784	2.40661	1.89931	2.66474	2.69242	-0.341525	0.33695	0.565847	0.488517	0.21895	0.434602	0.503422	0.20925	0.422407
c	ATL2	chr2:38522028-38604432	9.67325	12.874	10.2882	4.43039	0.412387	0.13915	0.325538	-0.323464	0.2939	0.520363	-1.53895	5e-05	0.00072079
	ATL3	chr11:63396436-63439083	20.518	18.6921	20.4698	22.2069	-0.134466	0.6033	0.788978	0.13107	0.64835	0.819264	0.248584	0.3873	0.615306
ac	ATM	chr11:108093558-108239826	2.3728	5.97748	6.57846	2.12003	1.33295	5e-05	0.00072079	0.138213	0.623	0.802845	-1.49545	5e-05	0.00072079
c	ATMIN	chr16:81069457-81080951	14.5042	11.8746	13.5328	4.71835	-0.2886	0.2496	0.470504	0.188587	0.49125	0.706092	-1.33152	5e-05	0.00072079
	ATN1	chr12:7033625-7051484	75.9859	57.6605	50.3132	64.2989	-0.398149	0.14335	0.331772	-0.196645	0.49195	0.706659	0.157211	0.58645	0.777286
	ATOH1	chr4:94750077-94751142	0	0.0994961	0	0	1e+99	1	1	-1e+99	1	1	-1e+99	1	1
	ATOH7	chr10:69990351-69991870	0.193001	0.214535	0.143617	0.0633224	0.152609	0.8605	0.937401	-0.578986	0.56995	0.766084	-1.76043	0.1368	0.322046
c	ATOH8	chr2:85980908-86018506	0.00320864	0.755563	0.52991	0.057272	7.87945	0.10535	0.270657	-0.511805	0.2605	0.482678	-3.72165	5e-05	0.00072079
c	ATOX1	chr5:151122382-151138210	237.564	135.74	100.421	325.149	-0.807466	0.0019	0.0142221	-0.434786	0.1467	0.336776	1.26025	5e-05	0.00072079
	ATP10A	chr15:25923859-26108349	0.0108524	0.00902064	0.0117822	0.00200456	-0.266708	1	1	0.385307	1	1	-2.16995	1	1
	ATP10B	chr5:159990126-160279219	0.00225077	0.00530041	0.0343005	0.00137173	1.23568	1	1	2.69405	1	1	-1.95011	1	1
	ATP10D	chr4:47487409-47595503	6.17957	5.47362	8.17848	3.42185	-0.175013	0.49625	0.710086	0.579338	0.04375	0.146659	-0.677717	0.0275	0.105383
	ATP11A	chr13:113344642-113541482	10.2942	5.94933	7.64583	3.03703	-0.791029	0.00205	0.0151253	0.361946	0.1994	0.409573	-0.970066	0.00135	0.0108545
c	ATP11B	chr3:182511290-182639421	5.93723	10.965	12.9873	2.97639	0.885043	0.00115	0.00956332	0.244193	0.3767	0.605241	-1.88127	5e-05	0.00072079
ac	ATP11C	chrX:138808504-138914447	2.13111	4.27739	4.58067	0.650446	1.00513	0.00125	0.0102153	0.0988265	0.75075	0.880254	-2.71723	5e-05	0.00072079
	ATP12A	chr13:25254548-25285923	0.160595	0.0121942	0.0127183	0.0028577	-3.71916	0.2138	0.428112	0.0607112	1	1	-2.09327	1	1
	ATP13A1	chr19:19756009-19774503	21.1633	19.062	22.4627	24.2685	-0.150866	0.5556	0.7556	0.236833	0.39765	0.624768	0.348391	0.21375	0.428064
	ATP13A2	chr1:17312452-17338423	31.6729	31.6456	20.8287	40.5475	-0.0012434	0.9964	0.998194	-0.603433	0.031	0.114792	0.357607	0.1829	0.387801
	ATP13A3	chr3:194123402-194188968	10.9609	13.9712	16.1791	10.772	0.35009	0.16955	0.369778	0.211668	0.4433	0.665911	-0.375174	0.1837	0.388863
	ATP13A4	chr3:193119865-193272696	0.00330123	0.0287097	0.024473	0.0132014	3.12046	1	1	-0.230344	1	1	-1.12084	1	1
	ATP13A5	chr3:192992830-193096514	0	0.00101099	0	0	1e+99	1	1	-1e+99	1	1	-1e+99	1	1
	ATP1A1	chr1:116915794-116961244	237.188	178.095	262.733	174.102	-0.413385	0.1185	0.292724	0.560951	0.059	0.180934	-0.0327114	0.91265	0.961147
	ATP1A1OS	chr1:116915794-116961244	5.28622	4.52981	3.59826	10.763	-0.222786	0.9496	0.97798	-0.332151	0.86115	0.937723	1.24856	0.78445	0.89891
	ATP1A2	chr1:160085519-160113374	0.0102032	0.0461156	0.0382113	0.0507523	2.17623	1	1	-0.271255	1	1	0.138219	1	1
	ATP1A3	chr19:42470733-42498428	0.129179	0.274089	0.125002	0.184076	1.08528	0.07385	0.211779	-1.13269	0.0916	0.245802	-0.574342	0.3375	0.566321
	ATP1A4	chr1:160121351-160156767	0	0.0056659	0.0018782	0	1e+99	1	1	-1.59295	1	1	-1e+99	1	1
	ATP1B1	chr1:169075946-169337186	15.3462	23.3385	34.8029	22.6848	0.604829	0.0869	0.236909	0.576495	0.10265	0.265927	-0.0409843	0.90935	0.95961
	ATP1B2	chr17:7554253-7561089	0.284893	0.440334	0.11485	0.316733	0.628181	0.2178	0.433191	-1.93884	0.0105	0.0522694	-0.475333	0.40025	0.627288
	ATP1B3	chr3:141595469-141645382	56.2224	78.0394	111.549	89.8444	0.473058	0.05705	0.176948	0.515407	0.0612	0.185653	0.203227	0.45535	0.675978
	ATP1B4	chrX:119495939-119517104	0.00230239	0	0.00942335	0.00743419	-1e+99	1	1	1e+99	1	1	1e+99	1	1
	ATP2A1	chr16:28889808-28936532	0.350288	0.571412	0.159357	1.09995	0.705991	0.55515	0.755127	-1.84227	0.2648	0.487636	0.944834	0.3475	0.576532
	ATP2A2	chr12:110719031-110788897	96.8284	54.9883	70.2315	41.8917	-0.816305	0.00375	0.0240918	0.352993	0.224	0.440989	-0.392459	0.18095	0.385229
abc	ATP2A3	chr17:3827162-3867758	0.0936362	1.43313	0.484672	0.556436	3.93595	5e-05	0.00072079	-1.56408	0.0011	0.00923889	-1.36488	0.00255	0.0179219
ac	ATP2B1	chr12:89981825-90049844	6.36222	27.3078	38.6498	13.1691	2.10171	5e-05	0.00072079	0.50115	0.0777	0.219339	-1.05215	0.00015	0.00185907
	ATP2B2	chr3:10365706-10547268	0.00906447	0.0240079	0.017423	0.00343392	1.40521	1	1	-0.462513	1	1	-2.80558	1	1
	ATP2B3	chrX:152801579-152848387	0.00986468	0.0294229	0.00322008	0.00273689	1.5766	1	1	-3.19177	1	1	-3.42633	1	1
	ATP2B4	chr1:203595914-203713209	24.913	13.285	7.75626	7.72653	-0.907108	0.00065	0.00612495	-0.77636	0.0073	0.0398015	-0.7819	0.0062	0.0352181
c	ATP2C1	chr3:130569368-130745646	21.6654	29.8059	31.0561	13.3193	0.460202	0.0895	0.241948	0.05928	0.83735	0.926281	-1.16208	0.0004	0.00415283
a	ATP2C2	chr16:84402132-84497793	0.665684	0.059594	0.240676	0.288108	-3.4816	0.00025	0.00283604	2.01385	0.03125	0.115408	2.27337	0.0162	0.0719602
	ATP4A	chr19:36041094-36054560	0	0.00891385	0.0124209	0.0113023	1e+99	1	1	0.478652	1	1	0.342494	1	1
	ATP4B	chr13:114303121-114312513	0.0103378	0.0125789	0	0	0.283081	1	1	-1e+99	1	1	-1e+99	1	1
	ATP5A1	chr18:43664109-43684199	277.66	300.939	258.84	196.407	0.116151	0.64275	0.815424	-0.217411	0.435	0.658623	-0.615628	0.02775	0.106061
	ATP5B	chr12:57031958-57039852	515.094	402.376	400.394	260.456	-0.356291	0.1637	0.361596	-0.007122	0.9803	0.991318	-0.627505	0.02705	0.104097
	ATP5C1	chr10:7830092-7849762	180.619	124.806	76.3628	82.8892	-0.533261	0.0343	0.123498	-0.708749	0.0116	0.0563318	-0.590435	0.03565	0.127006
b	ATP5D	chr19:1241748-1244824	185.423	128.865	63.625	211.133	-0.524952	0.03945	0.136556	-1.0182	0.001	0.00859806	0.712289	0.01145	0.0557699
	ATP5E	chr20:57603732-57617901	519.992	475.066	443.443	502.03	-0.130361	0.7037	0.853108	-0.0993788	0.8153	0.914805	0.0796454	0.82325	0.919071
	ATP5EP2	chr13:28519342-28519710	0.0932816	0	0.115835	0	-1e+99	1	1	1e+99	1	1	0	1	1
	ATP5F1	chr1:111982511-112004525	89.1038	91.2079	65.9605	80.1605	0.0336717	0.9197	0.964392	-0.467557	0.1488	0.339926	-0.186267	0.5539	0.754244
	ATP5G1	chr17:46970147-46973232	360.164	208.345	138.704	228.307	-0.789684	0.0018	0.0136286	-0.586958	0.03945	0.136556	0.132007	0.634	0.810031
	ATP5G2	chr12:54058943-54070512	240.308	256.639	301.927	178.508	0.0948548	0.6924	0.846348	0.234461	0.38475	0.61284	-0.523746	0.0544	0.171165
	ATP5G3	chr2:176040985-176046490	109.73	76.8635	63.7751	101.691	-0.513585	0.0449	0.149394	-0.269305	0.31805	0.545996	0.40382	0.13465	0.318642
	ATP5H	chr17:73034954-73043074	285.337	303.031	355.437	319.795	0.0867978	0.72575	0.865924	0.230129	0.3978	0.62491	0.0776817	0.77175	0.892169
	ATP5I	chr4:666224-668127	504.766	416.28	420.147	676.188	-0.27806	0.27385	0.498288	0.0133397	0.9648	0.984699	0.699871	0.0115	0.0559656
	ATP5J	chr21:27096790-27144771	100.349	104.627	99.5394	59.721	0.0602258	0.8874	0.949774	-0.0719155	0.87105	0.942436	-0.808945	0.0526	0.167117
a	ATP5J2	chr7:99006600-99063824	1058.59	434.812	294.252	740.35	-1.28368	0.0013	0.010536	-0.56334	0.17755	0.380547	0.767815	0.043	0.144969
	ATP5J2-PTCD1	chr7:99006600-99063824	1.81945	1.07148	0.193747	2.8561	-0.763897	0.69835	0.849929	-2.46736	0.4507	0.672095	1.41444	0.4251	0.649863
	ATP5L	chr11:118230295-118289530	226.019	153.272	135.64	294.756	-0.560354	0.0723	0.208631	-0.176315	0.61175	0.794804	0.943426	0.0047	0.0285963
	ATP5L2	chr22:43013845-43045405	0.0241797	0.0538713	0.0812718	0.134631	1.15572	1	1	0.593237	1	1	1.32142	1	1
	ATP5O	chr21:35275756-35288158	209.105	255.141	223.685	170.23	0.287067	0.25225	0.473503	-0.189825	0.50125	0.713976	-0.583814	0.034	0.122726
	ATP5S	chr14:50779046-50792946	2.91591	3.202	3.1778	4.11744	0.135027	0.727	0.866542	-0.010946	0.97895	0.990785	0.362773	0.37135	0.600177
	ATP5SL	chr19:41937222-41945843	55.5043	31.1637	38.0601	32.1757	-0.832732	0.0015	0.0118047	0.288413	0.3179	0.54584	0.0461069	0.86755	0.940809
	ATP6AP1	chrX:153656977-153664862	53.9943	74.2434	117.72	95.8346	0.459456	0.05925	0.181456	0.665028	0.01505	0.0682112	0.368283	0.1752	0.377263
	ATP6AP1L	chr5:81601165-81614147	2.06238	2.68579	5.39541	3.77583	0.381035	0.44355	0.666137	1.00638	0.04435	0.148127	0.491447	0.33385	0.562608
	ATP6AP2	chrX:40440215-40465888	36.4093	45.9707	59.2652	33.8043	0.336408	0.1806	0.384799	0.366472	0.1922	0.40016	-0.443506	0.11855	0.292774
	ATP6V0A1	chr17:40610861-40674597	19.6645	16.2419	13.1743	20.7344	-0.275871	0.28045	0.505493	-0.301997	0.29155	0.517832	0.3523	0.2103	0.423689
	ATP6V0A2	chr12:124196864-124246301	6.98296	4.74541	5.96425	4.33901	-0.557307	0.0367	0.129546	0.329808	0.25975	0.481819	-0.129165	0.66355	0.828595
abc	ATP6V0A4	chr7:138391038-138490769	0.361234	0.0583386	0.347049	0.670322	-2.63041	0.00315	0.0210932	2.57262	0.0097	0.0492443	3.52233	0.00185	0.0139253
	ATP6V0B	chr1:44440601-44443972	105.388	97.9958	149.711	159.044	-0.104917	0.67525	0.835913	0.611386	0.0297	0.111323	0.698636	0.0112	0.0548864
a	ATP6V0C	chr16:2563726-2570224	440.376	215.713	253.367	417.358	-1.02963	0.0004	0.00415283	0.232119	0.3973	0.624496	0.952175	0.00065	0.00612495
	ATP6V0CP3	chr6:42695313-42695932	0.129741	0.0121345	0.0240631	0	-3.41844	1	1	0.987703	1	1	-1e+99	1	1
c	ATP6V0D1	chr16:67471916-67515089	66.2189	59.5158	75.7084	122.481	-0.153971	0.53175	0.738133	0.347182	0.20875	0.42176	1.04122	0.0002	0.00235999
	ATP6V0D2	chr8:87111138-87166454	0.0324182	0.005032	0.0362204	0.151847	-2.6876	1	1	2.8476	1	1	4.91534	1	1
	ATP6V0E1	chr5:172410762-172461900	114.233	134.138	219.528	164.125	0.231738	0.352	0.581099	0.710691	0.0097	0.0492443	0.291076	0.28825	0.514285
a	ATP6V0E2	chr7:149564782-149577787	5.082	12.3289	13.3009	10.2477	1.27857	5e-05	0.00072079	0.109485	0.73025	0.86845	-0.266735	0.4046	0.631238
	ATP6V1A	chr3:113465865-113530905	14.3437	17.5151	20.3352	9.31238	0.288179	0.2763	0.500941	0.215385	0.43635	0.659756	-0.911374	0.0022	0.0159709
	ATP6V1B1	chr2:71162997-71192561	0.0519838	0.0900073	0.0467957	0	0.791981	1	1	-0.943666	1	1	-1e+99	1	1
	ATP6V1B2	chr8:20054703-20079207	41.7982	34.2751	48.2544	29.309	-0.28628	0.24565	0.466295	0.493499	0.07155	0.207194	-0.225815	0.40525	0.631764
	ATP6V1C1	chr8:104033247-104085285	7.84535	10.9411	8.39581	7.76421	0.479847	0.06335	0.190176	-0.382016	0.18655	0.392593	-0.494845	0.0868	0.236737
	ATP6V1C2	chr2:10861774-10952960	0.173886	0.210308	0.336775	0.377841	0.27436	0.74005	0.874079	0.679281	0.664	0.828919	0.845272	0.7041	0.853341
	ATP6V1D	chr14:67804580-67826720	32.763	37.1414	36.5014	39.0145	0.180962	0.48485	0.701115	-0.0250768	0.9293	0.968776	0.070984	0.8003	0.907142
	ATP6V1E1	chr22:18074902-18111588	80.4941	69.6282	75.2114	70.4094	-0.209211	0.4005	0.627487	0.111279	0.68595	0.842395	0.0160961	0.95235	0.979122
c	ATP6V1E2	chr2:46738985-46747096	1.03384	0.596359	0.819157	1.65656	-0.793759	0.09305	0.248297	0.457959	0.39735	0.624528	1.47394	0.00625	0.0354382
a	ATP6V1F	chr7:128502856-128505903	344.179	163.606	202.046	245.716	-1.07294	0.00015	0.00185907	0.304461	0.2667	0.489903	0.586768	0.03175	0.116731
c	ATP6V1G1	chr9:117349993-117361152	71.2187	42.9949	63.2454	96.5576	-0.728089	0.0044	0.0272083	0.556794	0.0447	0.148953	1.16722	5e-05	0.00072079
	ATP6V1G2	chr6_ssto_hap7:2827543-2845430	0.294656	1.59794	1.58517	0.475748	2.4391	0.6006	0.787284	-0.0115737	0.9916	0.996075	-1.74794	0.7031	0.852737
	ATP6V1G2-DDX39B	chr6_ssto_hap7:2827543-2845430	0.381625	2.40977	0.347254	1.4287	2.65867	0.5584	0.75757	-2.79483	0.5634	0.761207	-0.75419	0.84325	0.929217
	ATP6V1G3	chr1:198492351-198510075	0	0.0598224	0.0100332	0	1e+99	1	1	-2.5759	1	1	-1e+99	1	1
	ATP6V1H	chr8:54628114-54755850	29.9965	22.486	21.0888	30.248	-0.415765	0.12565	0.304162	-0.0925518	0.75415	0.882326	0.427811	0.14195	0.329717
ac	ATP7A	chrX:77166193-77305892	0.690715	1.65631	0.948612	0.461604	1.26181	0.0003	0.00329051	-0.804087	0.0236	0.094453	-1.84325	5e-05	0.00072079
c	ATP7B	chr13:52506805-52585630	1.43392	1.48825	1.07756	0.493089	0.0536509	0.8669	0.940531	-0.465842	0.2078	0.420518	-1.59369	0.00035	0.00373028
	ATP8A1	chr4:42410391-42659122	0.00559419	0.0277153	0.0220237	0.00401315	2.30868	1	1	-0.33163	1	1	-2.78788	1	1
ac	ATP8A2	chr13:25946208-26595420	1.37256	0.40102	0.227646	2.28674	-1.77513	0.0001	0.00131761	-0.816878	0.1276	0.307299	2.51155	5e-05	0.00072079
	ATP8B1	chr18:55297533-55470327	6.98741	9.96365	18.9394	13.4896	0.511916	0.0489	0.158652	0.926644	0.0011	0.00923889	0.437106	0.1207	0.296299
ab	ATP8B2	chr1:154298035-154323780	7.74079	18.0803	8.98576	14.8903	1.22386	5e-05	0.00072079	-1.0087	0.00125	0.0102153	-0.280045	0.3394	0.568266
a	ATP8B3	chr19:1782073-1812270	0.100643	0.507066	0.262398	0.454489	2.33293	0.0001	0.00131761	-0.950416	0.0567	0.17618	-0.157926	0.73135	0.869151
	ATP8B4	chr15:50150434-50411419	0.015399	0.00919234	0.0357123	0	-0.744333	1	1	1.95792	1	1	-1e+99	1	1
	ATP8B5P	chr9:35406751-35483026	0.0223272	0.0890984	0.00769292	0.0688335	1.9966	1	1	-3.5338	1	1	-0.372289	1	1
c	ATP9A	chr20:50213313-50384908	3.28602	2.09911	1.55583	4.34045	-0.646567	0.0289	0.109109	-0.432092	0.21745	0.432745	1.04807	0.0015	0.0118047
	ATP9B	chr18:76829396-77138282	2.34931	3.30317	4.08544	3.35549	0.491616	0.1223	0.29873	0.306638	0.35195	0.581049	0.0226693	0.946	0.976358
	ATPAF1	chr1:47100710-47134099	27.413	28.436	33.3216	16.1629	0.0528551	0.84395	0.929587	0.228738	0.4245	0.649341	-0.815028	0.00695	0.0383538
	ATPAF1-AS1	chr1:47137496-47139256	0.102198	0.0245254	0.0426296	0.124402	-2.05902	1	1	0.797581	1	1	2.34266	1	1
	ATPAF2	chr17:17921333-17942480	12.8209	11.6939	10.5739	13.7463	-0.13275	0.65495	0.823225	-0.145246	0.65915	0.826	0.233289	0.46385	0.683278
b	ATPBD4	chr15:35663169-36151202	3.45008	2.65481	5.4538	1.56526	-0.378024	0.3302	0.558798	1.03866	0.0085	0.0445899	-0.762201	0.09045	0.243706
	ATPIF1	chr1:28562601-28564616	315.525	250.884	217.475	437.058	-0.330731	0.24715	0.467995	-0.206175	0.49275	0.707376	0.800804	0.00555	0.032409
c	ATR	chr3:142168076-142297668	2.86592	5.30266	5.85701	1.8123	0.887721	0.00195	0.0145317	0.143448	0.61585	0.797736	-1.5489	0.0001	0.00131761
	ATRIP	chr3:48488217-48507054	8.64977	6.07968	8.49549	7.3193	-0.508666	0.08075	0.225412	0.482701	0.1358	0.320456	0.267708	0.41305	0.639052
	ATRN	chr20:3451664-3631769	24.1933	18.6852	19.9752	10.4306	-0.37271	0.1643	0.36231	0.0963109	0.75215	0.881058	-0.841082	0.0062	0.0352181
	ATRNL1	chr10:116853123-117708496	0.00502184	0.0203462	0.0532935	0.0935422	2.01847	1	1	1.3892	1	1	2.20086	1	1
ac	ATRX	chrX:76760355-77041719	2.62783	6.34044	5.6644	2.26331	1.27071	5e-05	0.00072079	-0.162661	0.5568	0.756349	-1.48615	5e-05	0.00072079
b	ATXN1	chr6:16299342-16761721	1.06613	1.72462	3.50276	2.37491	0.693895	0.0229	0.0924211	1.02221	0.0014	0.0111764	0.461592	0.14385	0.332555
	ATXN10	chr22:46067677-46241187	30.0469	34.588	26.6686	31.6178	0.203055	0.41285	0.638856	-0.375131	0.1675	0.36682	-0.129534	0.6331	0.809433
	ATXN1L	chr16:71879898-71919174	11.1628	9.98547	10.3653	8.47488	-0.160793	0.608	0.792352	0.0538641	0.87605	0.944862	-0.236638	0.4869	0.70274
a	ATXN2	chr12:111890017-112037480	24.5613	12.2342	11.603	12.1498	-1.00547	0.0001	0.00131761	-0.0764139	0.78905	0.901285	-0.00998427	0.97195	0.987692
	ATXN2L	chr16:28834413-28848558	75.9441	51.932	64.5714	70.693	-0.548313	0.03415	0.12312	0.314272	0.264	0.486671	0.444944	0.1127	0.282963
	ATXN3	chr14:92524895-92572965	2.60002	2.80144	3.63018	3.25686	0.107649	0.70965	0.856414	0.373873	0.2338	0.452388	0.217311	0.49585	0.709727
	ATXN3L	chrX:13328770-13338518	0.00300168	0.0511627	0.00713981	0	4.09125	1	1	-2.84113	1	1	-1e+99	1	1
	ATXN7	chr3:63850232-63989136	9.53237	7.3651	8.4785	6.85493	-0.37213	0.16165	0.358701	0.203104	0.47905	0.696299	-0.103564	0.7223	0.863882
	ATXN7L1	chr7:105245220-105517031	2.18489	1.79405	1.86614	1.39327	-0.284341	0.52115	0.729757	0.0568353	0.9065	0.958332	-0.364743	0.46855	0.687396
	ATXN7L2	chr1:110026560-110035420	4.09979	2.63521	3.63123	3.2802	-0.637631	0.06755	0.198907	0.46254	0.22895	0.446729	0.315864	0.41655	0.642192
	ATXN7L3	chr17:42269172-42275529	22.3118	21.7062	29.6861	23.6391	-0.0397043	0.86925	0.941542	0.451683	0.10165	0.264182	0.123072	0.6476	0.818791
	ATXN7L3B	chr12:74931550-74935232	27.5663	23.917	21.9433	29.35	-0.204868	0.40085	0.627816	-0.124256	0.65085	0.820755	0.295322	0.27765	0.502416
	ATXN8OS	chr13:70274724-70713885	0	0	0.0197291	0	0	1	1	1e+99	1	1	0	1	1
b	AUH	chr9:93976096-94124206	6.73854	7.19214	15.3342	5.887	0.0939855	0.76585	0.888966	1.09226	0.00145	0.0114918	-0.288889	0.4279	0.652257
c	AUP1	chr2:74753774-74784678	127.56	77.2418	81.9552	182.183	-0.723726	0.0198	0.0833368	0.0854548	0.7992	0.906645	1.23794	0.00045	0.00455593
	AURKA	chr20:54944444-54967351	106.456	73.2867	41.0747	60.9694	-0.538633	0.03425	0.123381	-0.8353	0.0021	0.0153968	-0.265467	0.3298	0.558421
	AURKAIP1	chr1:1309109-1310818	182.526	147.556	135.607	274.388	-0.306843	0.22235	0.438862	-0.121827	0.6547	0.823092	0.894958	0.00185	0.0139253
	AURKAPS1	chr1:220321609-220445843	0.611915	0.317819	0.507008	0.946624	-0.945129	0.75975	0.885552	0.673804	0.83385	0.924538	1.57459	0.5438	0.746937
	AURKB	chr17:8108048-8113883	99.5863	78.7092	46.6501	94.0359	-0.339416	0.1683	0.368006	-0.754651	0.0079	0.042184	0.256679	0.34655	0.57564
	AURKC	chr19:57742376-57746916	2.09723	0.881334	0.555313	1.75887	-1.25073	0.01525	0.0689088	-0.666388	0.29415	0.520594	0.996892	0.0763	0.216589
a	AUTS2	chr7:69063904-70257885	2.68487	0.118901	0.098397	0.0384766	-4.49702	5e-05	0.00072079	-0.273071	1	1	-1.62771	1	1
	AVEN	chr15:34158427-34357287	18.6497	16.5314	21.3591	22.0741	-0.173943	0.53055	0.73736	0.369645	0.2216	0.438018	0.417145	0.16945	0.369658
	AVIL	chr12:58176527-58209852	0.104836	0.164665	0.111661	0.269292	0.651396	0.8239	0.919381	-0.560413	0.8596	0.936979	0.709633	0.7805	0.89689
	AVL9	chr7:32535175-32758780	9.41647	9.04877	4.7455	10.9763	-0.0574644	0.84185	0.928504	-0.931162	0.0059	0.0339373	0.278593	0.3724	0.601067
	AVP	chr20:3063201-3065370	0	0	0	0	0	1	1	0	1	1	0	1	1
ab	AVPI1	chr10:99437180-99447015	39.2427	14.3629	30.6534	27.3342	-1.45008	5e-05	0.00072079	1.0937	0.00095	0.00825786	0.92836	0.00345	0.022618
	AVPR1A	chr12:63540215-63546590	0.0132652	0.0102104	0.0174032	0	-0.377603	1	1	0.769312	1	1	-1e+99	1	1
	AVPR1B	chr1:206224282-206231482	0	0	0	0	0	1	1	0	1	1	0	1	1
	AVPR2	chrX:153167984-153172620	0.035124	0.100373	0.0495227	0.028084	1.51484	1	1	-1.01921	1	1	-1.83755	1	1
	AWAT1	chrX:69454504-69460511	0	0	0	0	0	1	1	0	1	1	0	1	1
	AWAT2	chrX:69260391-69269788	0.0176898	0.013127	0.00460579	0	-0.430386	1	1	-1.51101	1	1	-1e+99	1	1
	AXDND1	chr1:179334854-179545084	0.00300217	0.015549	0.0155186	0.0322118	2.37274	1	1	-0.00282154	1	1	1.05077	1	1
	AXIN1	chr16:337439-402676	17.6016	12.3166	15.4081	17.7355	-0.515098	0.0467	0.153588	0.323083	0.25745	0.479138	0.526031	0.06515	0.1939
a	AXIN2	chr17:63524682-63557740	0.102226	0.508403	0.399694	0.192137	2.31421	0.00055	0.00536575	-0.347076	0.4846	0.700952	-1.40384	0.0141	0.0650043
	AXL	chr19:41725107-41767671	81.8988	114.107	116.269	82.9735	0.478477	0.0901	0.243037	0.0270747	0.92655	0.967538	-0.459667	0.11245	0.282541
	AZGP1	chr7:99564349-99573735	0.0244186	0	0.0553825	0.0405836	-1e+99	1	1	1e+99	1	1	1e+99	1	1
	AZGP1P1	chr7:99578384-99581860	0.0311526	0.0876887	0.0554043	0.0128977	1.49304	1	1	-0.662393	1	1	-2.76528	1	1
	AZI1	chr17:79163392-79196751	7.5478	10.4608	13.3107	13.4078	0.470859	0.08285	0.229195	0.347605	0.23545	0.454422	0.358085	0.2197	0.435688
	AZI2	chr3:28363844-28390618	10.6503	14.7078	16.4466	20.5524	0.465691	0.1506	0.342657	0.161209	0.63895	0.81335	0.482724	0.1637	0.361596
	AZIN1	chr8:103838535-103876397	31.5493	29.058	47.7423	25.3344	-0.118668	0.6499	0.820312	0.716331	0.00875	0.0455831	-0.197841	0.4709	0.689389
	AZU1	chr19:827830-832017	0.00938127	0.00757732	0.0999277	0.0276524	-0.308097	1	1	3.72113	1	1	1.86765	1	1
	B2M	chr15:45003684-45010357	698.701	1068.23	1044.95	951.103	0.612472	0.0322	0.117919	-0.0317873	0.91755	0.9634	-0.167547	0.5881	0.778462
c	B3GALNT1	chr3:160801670-160823160	3.02339	4.56787	4.38445	1.67018	0.595353	0.06065	0.18453	-0.0591243	0.86405	0.93916	-1.45152	0.0004	0.00415283
	B3GALNT2	chr1:235530727-235667781	11.1899	8.96786	11.9391	8.18223	-0.319362	0.35855	0.587567	0.412854	0.2803	0.505321	-0.132271	0.71675	0.860604
	B3GALT1	chr2:168675181-168727366	0.0197819	0.276288	0.497526	0.0274254	3.80392	0.03025	0.112768	0.848596	0.19935	0.409516	-3.33259	0.0307	0.113971
	B3GALT2	chr1:193091087-193223942	0.062155	0.258294	0.388989	0	2.05507	0.5897	0.779673	0.590715	0.828	0.921469	-1e+99	0.2012	0.412029
	B3GALT4	chr6_qbl_hap6:4477155-4478841	0.889894	0.857299	0.423973	0.828129	-0.0538335	0.91785	0.963504	-1.01583	0.1194	0.294176	-0.049944	0.9302	0.969236
	B3GALT5	chr21:41029253-41034815	0.0286184	0.068111	0.0730685	0.0123847	1.25095	1	1	0.101362	1	1	-2.45933	1	1
	B3GALT6	chr1:1167628-1170420	10.5841	17.1633	17.4639	18.3484	0.697422	0.01215	0.0583064	0.0250536	0.93085	0.969524	0.0963311	0.7421	0.875187
c	B3GALTL	chr13:31774111-31906411	2.87637	4.52622	3.90917	2.20094	0.654059	0.03055	0.113583	-0.211442	0.51105	0.721835	-1.04019	0.00415	0.0260233
	B3GAT1	chr11:134248397-134281812	0	0	0.00934974	0.00302872	0	1	1	1e+99	1	1	1e+99	1	1
	B3GAT2	chr6:71377478-71666788	0.197667	0.805213	0.405694	0.190661	2.0263	0.4989	0.71226	-0.988977	0.7224	0.863939	-2.07836	0.53495	0.740436
	B3GAT3	chr11:62382767-62389647	23.0401	37.2841	51.4696	55.5331	0.694412	0.009	0.046548	0.46516	0.10095	0.262903	0.574786	0.04295	0.144867
ac	B3GNT1	chr11:66112842-66115161	9.99613	24.3462	28.9105	1.33457	1.28426	5e-05	0.00072079	0.247896	0.3796	0.607967	-4.18925	5e-05	0.00072079
	B3GNT2	chr2:62423261-62451866	10.0691	6.62883	8.32639	4.9776	-0.603115	0.03385	0.122306	0.328938	0.3017	0.528697	-0.413304	0.22165	0.438058
ac	B3GNT3	chr19:17905918-17924385	14.8582	0.171692	0.123869	10.694	-6.43529	5e-05	0.00072079	-0.471009	1	1	5.96083	5e-05	0.00072079
ac	B3GNT4	chr12:122688227-122692084	1.1291	0.341577	0.0975971	1.98841	-1.72489	0.00665	0.0371288	-1.8073	0.077	0.21799	2.54133	0.0011	0.00923889
	B3GNT5	chr3:182895830-183145855	7.75463	12.2256	11.0338	7.53675	0.656772	0.01685	0.0740431	-0.147978	0.6237	0.803279	-0.697888	0.02515	0.098839
	B3GNT6	chr11:76745434-76753005	0.0378455	0.00237663	0.0117441	0.0352575	-3.99313	1	1	2.30495	1	1	3.89094	1	1
	B3GNT7	chr2:232260334-232265875	0.591855	0.491823	0.427088	0.79079	-0.267106	0.5625	0.76056	-0.203604	0.7055	0.854108	0.685158	0.1549	0.349028
a	B3GNT8	chr19:41931263-41934635	3.22042	0.803698	0.410941	0.767051	-2.00253	0.0002	0.00235999	-0.967722	0.1301	0.311208	-0.0673302	0.9022	0.956532
	B3GNT9	chr16:67143914-67184902	14.246	16.9889	19.0094	18.0961	0.254031	0.45	0.671552	0.16212	0.65245	0.821799	0.0910864	0.79265	0.90332
	B3GNTL1	chr17:80901666-81009686	2.69478	2.45322	1.68224	1.36415	-0.135489	0.74195	0.875087	-0.544295	0.256	0.477562	-0.846675	0.0845	0.232335
	B4GALNT1	chr12:58013692-58026985	7.44789	14.4893	9.93178	8.08425	0.96009	0.00145	0.0114918	-0.544869	0.07785	0.219641	-0.841807	0.0078	0.0417978
	B4GALNT2	chr17:47209821-47247351	0.0476415	0.020232	0.0217859	0.0350641	-1.23558	1	1	0.106757	1	1	0.793356	1	1
a	B4GALNT3	chr12:569542-671058	0.92553	0.206078	0.152161	0.138155	-2.16709	5e-05	0.00072079	-0.437596	0.5385	0.74296	-0.576902	0.38235	0.610574
	B4GALNT4	chr11:369794-382117	4.55749	7.87042	5.16228	5.60791	0.788201	0.00885	0.0459794	-0.608431	0.0708	0.205702	-0.488976	0.12285	0.299643
	B4GALT1	chr9:33110638-33167356	71.962	58.4221	99.7441	53.2437	-0.300722	0.2177	0.433085	0.771717	0.0062	0.0352181	-0.133903	0.6238	0.803351
a	B4GALT2	chr1:44444873-44456843	69.8009	32.1056	31.1485	43.5272	-1.12042	5e-05	0.00072079	-0.0436623	0.8775	0.945468	0.439094	0.1155	0.287806
	B4GALT3	chr1:161141099-161147758	32.3854	20.3499	21.8565	26.69	-0.670323	0.0083	0.0438047	0.103042	0.72045	0.86282	0.391279	0.17315	0.374637
c	B4GALT4	chr3:118930588-118959752	17.7893	15.0131	25.0814	34.6763	-0.244784	0.3427	0.571651	0.74039	0.0107	0.0530473	1.20772	0.0001	0.00131761
	B4GALT5	chr20:48249482-48330421	33.1675	20.4671	24.8452	20.4987	-0.696464	0.0048	0.0290411	0.27966	0.2974	0.524084	0.002224	0.99325	0.996792
bc	B4GALT6	chr18:29202208-29264686	2.10328	2.05081	0.395634	0.482338	-0.0364506	0.90875	0.959422	-2.37395	5e-05	0.00072079	-2.08808	5e-05	0.00072079
	B4GALT7	chr5:177027118-177037346	20.2982	24.2877	19.4018	24.6737	0.258878	0.33215	0.560822	-0.324033	0.27765	0.502416	0.0227446	0.937	0.972335
	B7H6	chr11:17373308-17398868	4.02783	3.5192	4.01185	3.4335	-0.194754	0.48715	0.702937	0.18902	0.54505	0.747904	-0.0355669	0.9085	0.959267
	B9D1	chr17:19240866-19290532	16.0787	17.1458	10.4114	20.8515	0.0927057	0.862	0.93811	-0.719693	0.2717	0.495771	0.282296	0.5972	0.78501
	B9D2	chr19:41860321-41889987	4.0161	5.24018	4.3001	6.40984	0.383822	0.43005	0.654335	-0.285246	0.575	0.769601	0.290671	0.5342	0.739903
ac	BAALC	chr8:104145190-104242533	0.191809	0.848026	0.837975	0.0472256	2.14444	0.00155	0.0121176	-0.0172008	0.97475	0.988867	-4.16647	0.00195	0.0145317
	BAAT	chr9:104122698-104147287	0.0340369	0.0535227	0.110017	0.0368591	0.653052	1	1	1.0395	1	1	-0.53813	1	1
	BABAM1	chr19:17378231-17390162	91.9981	82.5554	70.8001	118.027	-0.156241	0.52865	0.735866	-0.221612	0.41705	0.642641	0.515684	0.05645	0.175588
abc	BACE1	chr11:117103403-117186972	10.1627	20.3971	7.82054	9.31447	1.00508	0.00125	0.0102153	-1.38302	0.0004	0.00415283	-1.13082	0.00095	0.00825786
	BACE1-AS	chr11:117103403-117186972	1.96076	2.16124	3.2459	1.40523	0.140442	0.96155	0.983281	0.586761	0.83095	0.923023	-0.621054	0.86035	0.937328
	BACE2	chr21:42539727-42648524	33.0911	19.2374	13.0208	14.3511	-0.782529	0.00235	0.0167946	-0.563096	0.0554	0.173331	-0.422749	0.1464	0.336322
	BACH1	chr21:30671219-30734217	5.12153	5.73809	8.40657	6.38154	0.163996	0.5752	0.769716	0.550946	0.09125	0.245151	0.153333	0.6309	0.807933
	BACH2	chr6:90636246-91006627	0.361278	0.199409	0.145179	0.201639	-0.857381	0.047	0.154225	-0.457892	0.3956	0.62281	0.016046	0.97755	0.990215
	BAD	chr11:64037299-64056972	56.6426	64.1005	54.6644	103	0.178449	0.586	0.777037	-0.229735	0.49795	0.711473	0.68424	0.0453	0.150283
	BAG1	chr9:33252469-33264759	18.4855	11.1334	17.075	18.5662	-0.731499	0.0042	0.0262601	0.616989	0.03195	0.117277	0.737784	0.00985	0.0498178
	BAG2	chr6:57037103-57050012	6.9966	13.7381	15.4841	9.84289	0.973458	0.0008	0.0072137	0.172606	0.57025	0.766293	-0.481031	0.1321	0.314448
a	BAG3	chr10:121410881-121437329	146.242	49.6212	57.6083	75.1549	-1.55932	5e-05	0.00072079	0.21532	0.43375	0.657558	0.59891	0.0314	0.115774
	BAG4	chr8:38020838-38070819	7.36062	6.41679	4.90329	3.70018	-0.197978	0.6463	0.817853	-0.388101	0.42585	0.650526	-0.794254	0.12875	0.309013
	BAG5	chr14:104022880-104029151	11.8938	13.8116	15.0858	9.03726	0.215668	0.38335	0.611472	0.127309	0.6401	0.813946	-0.611919	0.03055	0.113583
	BAG6	chr6_ssto_hap7:2937601-2956785	61.9162	64.1658	32.5816	54.9981	0.0514874	0.83445	0.924843	-0.977747	0.00055	0.00536575	-0.222423	0.42575	0.650453
	BAGE	chr21:11020841-11098937	0.0157498	0.00905551	0.0495282	0	-0.798466	1	1	2.45138	1	1	-1e+99	1	1
	BAGE2	chr21:11020841-11098937	0	2.58535e-06	6.25717e-06	7.15645e-06	1e+99	1	1	1.27515	1	1	1.46888	1	1
	BAGE4	chr21:11020841-11098937	0.0016529	0.0637266	0.014399	0.00625625	5.26883	1	1	-2.14593	1	1	-3.34853	1	1
	BAGE5	chr21:11020841-11098937	0.0234489	0.0509708	0.0546677	0.00659194	1.12015	1	1	0.101018	1	1	-2.9509	1	1
c	BAHCC1	chr17:79373539-79433358	2.0688	2.8147	3.54934	1.04497	0.444186	0.11515	0.287146	0.33457	0.26455	0.487357	-1.42952	5e-05	0.00072079
	BAHD1	chr15:40733410-40760441	12.9501	8.79923	10.1086	10.0449	-0.557514	0.0353	0.12612	0.20013	0.49305	0.707594	0.191013	0.50385	0.716025
	BAI1	chr8:143545376-143626368	0.0209157	0.0111193	0.003936	0.01239	-0.911522	1	1	-1.49826	1	1	0.156108	1	1
abc	BAI2	chr1:32192717-32229648	1.43603	7.28983	1.98486	1.87787	2.3438	5e-05	0.00072079	-1.87684	5e-05	0.00072079	-1.95678	5e-05	0.00072079
	BAI3	chr6:69345631-70099403	0.0135972	0.0808575	0.0176412	0.0129958	2.57207	1	1	-2.19643	1	1	-2.63734	1	1
a	BAIAP2	chr17:79008946-79156964	29.1142	13.466	13.462	25.0543	-1.1124	5e-05	0.00072079	-0.000428491	0.9988	0.999333	0.89574	0.00245	0.0173667
ac	BAIAP2L1	chr7:97910978-98030427	32.6411	5.27153	4.00593	25.3936	-2.63039	5e-05	0.00072079	-0.396085	0.5188	0.727954	2.26817	5e-05	0.00072079
	BAIAP2L2	chr22:38480895-38506676	5.07898	2.79598	1.59009	2.54516	-0.861185	0.0167	0.0735608	-0.81425	0.0684	0.200727	-0.135597	0.7364	0.871904
	BAIAP3	chr16:1383605-1401873	0.117843	0.300079	0.42298	0.298912	1.34848	0.5943	0.782853	0.495246	0.7865	0.899984	-0.00562349	0.99805	0.999025
c	BAK1	chr6:33540322-33548070	41.0871	24.7291	15.7098	53.6509	-0.732475	0.00375	0.0240918	-0.654545	0.0258	0.100698	1.11739	5e-05	0.00072079
	BAMBI	chr10:28966423-28971868	1.49313	0.942071	2.27477	2.29455	-0.66443	0.1434	0.331867	1.27181	0.01045	0.0520941	1.2843	0.00995	0.0502001
	BANF1	chr11:65764015-65771617	390.306	227.52	227.654	246.607	-0.778612	0.007	0.0385607	0.000848473	0.9981	0.999025	0.116221	0.70945	0.856291
	BANF2	chr20:17674319-17716517	0	0	0	0.0529438	0	1	1	0	1	1	1e+99	1	1
	BANK1	chr4:102711763-102995969	0	0.0027444	0.00486761	0.0103009	1e+99	1	1	0.826724	1	1	1.90821	1	1
	BANP	chr16:87985037-88110924	8.11222	6.35386	7.09122	8.38703	-0.352463	0.24285	0.463363	0.158401	0.64005	0.813925	0.400526	0.22635	0.443586
	BAP1	chr3:52435024-52444009	37.0876	29.4024	38.7526	20.6462	-0.335004	0.16455	0.36264	0.39836	0.14895	0.340153	-0.510055	0.0685	0.200869
c	BARD1	chr2:215593274-215674428	3.39558	6.75513	5.30791	2.17188	0.992326	0.0023	0.0165234	-0.347839	0.30135	0.528302	-1.63704	5e-05	0.00072079
	BARHL1	chr9:135457992-135465640	0.0121219	0.00319336	0	0	-1.92447	1	1	-1e+99	1	1	-1e+99	1	1
	BARHL2	chr1:91177578-91182794	0.00855144	0	0.00702728	0	-1e+99	1	1	1e+99	1	1	0	1	1
	BARX1	chr9:96713908-96717608	0.0335684	0.121546	0.00830344	0.0561057	1.85633	1	1	-3.87165	1	1	-1.11529	1	1
a	BARX2	chr11:129245880-129322174	0.590032	0	0.0636194	0.0445033	-1e+99	5e-05	0.00072079	1e+99	1	1	1e+99	1	1
c	BASP1	chr5:17217749-17276943	104.96	135.241	128.166	61.2944	0.365692	0.1419	0.329612	-0.077523	0.77425	0.893489	-1.14171	5e-05	0.00072079
	BASP1P1	chr13:23471168-23472320	0	0.0584746	0.0113311	0	1e+99	1	1	-2.36752	1	1	-1e+99	1	1
	BATF	chr14:75988783-76013334	0.00426176	0	0.106321	0	-1e+99	1	1	1e+99	1	1	0	1	1
	BATF2	chr11:64755416-64764517	1.3076	1.27774	1.82918	2.16773	-0.0333218	0.9388	0.97308	0.5176	0.2583	0.480164	0.762592	0.08985	0.242566
a	BATF3	chr1:212859758-212873327	0.720461	3.58624	1.59284	5.63184	2.31548	0.00055	0.00536575	-1.17087	0.02775	0.106061	0.651136	0.12855	0.308723
	BAX	chr19:49458116-49465055	126.583	115.615	146.739	156.131	-0.130762	0.60895	0.792899	0.343925	0.2235	0.440268	0.433429	0.118	0.291937
c	BAZ1A	chr14:35221936-35344853	14.1712	14.7128	9.46074	7.14796	0.0541078	0.82285	0.918888	-0.637045	0.02075	0.0861423	-1.04147	0.0002	0.00235999
	BAZ1B	chr7:72854727-72936615	38.3241	38.1123	42.0725	32.2002	-0.00799596	0.9747	0.988844	0.142618	0.60655	0.791348	-0.243189	0.3709	0.599757
	BAZ2A	chr12:56915608-57030163	28.1485	15.8303	14.5675	17.5241	-0.830374	0.0292	0.10995	-0.119931	0.744	0.876248	0.146658	0.71215	0.857801
	BAZ2B	chr2:160175489-160473059	2.09837	1.89246	1.64133	1.62525	-0.149005	0.60355	0.78911	-0.205394	0.52415	0.732247	-0.219601	0.50645	0.71799
b	BBC3	chr19:47724078-47736023	4.39491	4.10071	12.3336	7.13715	-0.099958	0.79915	0.906609	1.58865	0.0001	0.00131761	0.799474	0.04115	0.140548
	BBIP1	chr10:112631552-112679124	5.40942	8.98431	7.44674	10.488	0.731933	0.34025	0.569155	-0.270798	0.69655	0.848876	0.22326	0.69255	0.846399
	BBOX1	chr11:27062508-27149354	0.0549256	0	0.00365224	0.00674666	-1e+99	1	1	1e+99	1	1	1e+99	1	1
	BBS1	chr11:66278118-66301084	4.30686	5.92475	3.19532	5.58684	0.460118	0.1206	0.296166	-0.890795	0.00965	0.049051	-0.0847231	0.7953	0.90464
	BBS10	chr12:76738265-76742222	1.19175	1.76158	2.64303	0.852942	0.563792	0.13155	0.313491	0.585325	0.1293	0.309906	-1.04635	0.0189	0.0805915
c	BBS12	chr4:123653856-123666098	0.55553	1.14482	1.13512	0.40294	1.04319	0.0254	0.0995334	-0.0122832	0.9792	0.990916	-1.50649	0.0046	0.0281452
c	BBS2	chr16:56518258-56554008	15.0146	14.6236	9.06059	7.08525	-0.0380691	0.8879	0.949986	-0.69062	0.0222	0.0904046	-1.04541	0.0011	0.00923889
	BBS4	chr15:72978519-73030817	7.08943	8.04478	6.2047	5.26746	0.182384	0.5196	0.728558	-0.374692	0.24015	0.460049	-0.610947	0.0646	0.192806
	BBS5	chr2:170336005-170363165	3.62747	4.17276	4.18965	4.64228	0.202038	0.52	0.728815	0.00582961	0.98645	0.994148	0.153833	0.6548	0.823141
	BBS7	chr4:122745483-122791652	6.48244	7.89888	12.365	7.88657	0.285111	0.3274	0.555998	0.646539	0.0384	0.133952	-0.00224973	0.99515	0.997698
a	BBS9	chr7:33169151-33645680	1.53841	4.10144	3.22613	2.63133	1.41469	5e-05	0.00072079	-0.346328	0.3131	0.540855	-0.640338	0.0698	0.203548
c	BBX	chr3:107241782-107530049	9.50115	14.5347	15.797	6.31763	0.613325	0.01155	0.0561517	0.12015	0.6565	0.824249	-1.20204	5e-05	0.00072079
ab	BCAM	chr19:45312337-45324678	76.3476	14.0111	6.05619	12.5135	-2.44601	5e-05	0.00072079	-1.21009	0.00035	0.00373028	-0.16308	0.5891	0.779235
c	BCAN	chr1:156611739-156629324	0.166803	0.176789	0.140943	1.29094	0.0838889	0.89915	0.95516	-0.326923	0.6502	0.820487	2.86832	5e-05	0.00072079
	BCAP29	chr7:107220421-107263762	5.16905	5.47938	6.19449	3.5543	0.0841149	0.7565	0.883615	0.176973	0.5523	0.753181	-0.624446	0.05205	0.165833
	BCAP31	chrX:152965946-152990201	222.58	145.138	195.476	201.78	-0.616899	0.01535	0.069238	0.429563	0.14215	0.330032	0.47536	0.09595	0.253712
	BCAR1	chr16:75262927-75301951	79.1298	43.3376	64.7546	60.0995	-0.868603	0.00075	0.0068526	0.579364	0.0405	0.139091	0.471734	0.09215	0.246759
a	BCAR3	chr1:94027348-94147385	63.2891	27.7619	37.0184	45.335	-1.18885	5e-05	0.00072079	0.415136	0.13215	0.314526	0.707519	0.01115	0.0547011
	BCAR4	chr16:11913691-11922689	0.0827474	0.0789334	0	0.0495757	-0.068078	1	1	-1e+99	1	1	-0.671003	1	1
	BCAS1	chr20:52560078-52687304	0.00661171	0.0146856	0.109535	0.0190552	1.1513	1	1	2.89892	1	1	0.375782	1	1
	BCAS2	chr1:115110180-115124265	23.7544	35.958	47.0305	42.6575	0.59812	0.02745	0.105229	0.387285	0.17515	0.377194	0.246488	0.3946	0.62195
	BCAS3	chr17:58755171-59470199	4.06436	5.12491	3.53312	3.42658	0.334496	0.2595	0.481542	-0.536581	0.113	0.283437	-0.580755	0.0841	0.231597
b	BCAS4	chr20:49411466-49493714	16.6119	13.2818	6.05681	13.5445	-0.322767	0.28635	0.512229	-1.13282	0.00335	0.0221014	0.0282527	0.93275	0.970517
a	BCAT1	chr12:24962957-25102393	4.81716	14.7059	24.8223	8.98552	1.61013	5e-05	0.00072079	0.755248	0.00595	0.0341546	-0.710717	0.01115	0.0547011
b	BCAT2	chr19:49298318-49314320	55.8368	39.0711	9.37565	67.4729	-0.515114	0.0451	0.149865	-2.05911	5e-05	0.00072079	0.788205	0.0052	0.0308101
	BCCIP	chr10:127512103-127569884	72.074	90.9462	100.227	81.2777	0.335535	0.2871	0.513012	0.140192	0.66545	0.829798	-0.162154	0.6158	0.797678
	BCDIN3D	chr12:50222325-50236912	2.07732	1.82127	2.30371	1.91551	-0.189776	0.60505	0.790206	0.339008	0.41255	0.638566	0.0727802	0.85835	0.936293
c	BCHE	chr3:165490691-165555253	0.160384	0.468719	0.353368	0	1.54719	0.0271	0.104214	-0.407553	0.51245	0.722895	-1e+99	5e-05	0.00072079
b	BCKDHA	chr19:41903693-41930910	24.3323	24.1181	10.7841	20.5521	-0.0127577	0.95945	0.982382	-1.16121	0.00035	0.00373028	-0.230829	0.4341	0.657886
	BCKDHB	chr6:80816343-81055987	6.65153	12.811	10.3032	9.27639	0.945624	0.00655	0.0367326	-0.314289	0.37155	0.600303	-0.465746	0.17945	0.383259
	BCKDK	chr16:31119661-31124112	47.2084	51.6932	28.6566	38.9512	0.13093	0.5905	0.780236	-0.851108	0.0028	0.0192467	-0.408308	0.13805	0.32384
	BCL10	chr1:85731459-85743771	9.16343	8.02869	8.61318	11.3875	-0.190724	0.5082	0.71952	0.101381	0.7544	0.882499	0.504211	0.11165	0.281176
a	BCL11A	chr2:60678301-60780633	0.98588	0.274488	0.0868123	0.112854	-1.84467	0.0015	0.0118047	-1.66077	0.0412	0.140683	-1.28229	0.0942	0.250373
a	BCL11B	chr14:99635624-99737822	1.63135	0.0353825	0.0170566	0.0124572	-5.52689	5e-05	0.00072079	-1.05271	1	1	-1.50606	1	1
	BCL2	chr18:60790578-60986613	0.360144	0.346049	0.710171	0.332452	-0.0575969	0.93625	0.97207	1.03719	0.15145	0.343925	-0.0578289	0.9436	0.975255
ac	BCL2A1	chr15:80253231-80263643	0.512555	0	0.0345061	0.197468	-1e+99	5e-05	0.00072079	1e+99	1	1	1e+99	0.00015	0.00185907
c	BCL2L1	chr20:30252260-30310656	138.327	81.6503	108.827	173.133	-0.760553	0.00325	0.0216035	0.414505	0.12415	0.301775	1.08435	0.0001	0.00131761
	BCL2L10	chr15:52401821-52404972	1.37303	0.448696	0.163796	0.77989	-1.61355	0.0296	0.111047	-1.45384	0.2057	0.417799	0.797531	0.31425	0.542095
	BCL2L11	chr2:111878490-111926022	3.08077	2.27344	3.43129	2.59703	-0.438411	0.35865	0.58766	0.593874	0.18675	0.392858	0.191987	0.6969	0.849065
	BCL2L12	chr19:50162825-50177173	43.2547	31.8627	21.8628	57.1543	-0.440988	0.23705	0.456539	-0.543392	0.22825	0.445857	0.842993	0.0418	0.142115
	BCL2L13	chr22:18121484-18211989	23.8755	22.1287	26.505	25.9313	-0.109609	0.6593	0.826104	0.260344	0.34375	0.572744	0.228772	0.40415	0.630895
	BCL2L14	chr12:12223877-12252627	0.0288046	0.0107498	0.0668772	0.138193	-1.42199	1	1	2.63721	1	1	3.68431	1	1
	BCL2L15	chr1:114356432-114447741	0.0200706	0.0270051	0.214157	0.027478	0.42815	1	1	2.98736	0.3697	0.59853	0.0250453	1	1
	BCL2L2	chr14:23775970-23795394	18.2503	15.0622	13.1342	18.8568	-0.276989	0.65865	0.825702	-0.197602	0.7717	0.89216	0.324153	0.61035	0.793933
	BCL2L2-PABPN1	chr14:23775970-23795394	76.6549	61.7025	57.901	64.0667	-0.313051	0.4805	0.697393	-0.0917391	0.83235	0.923788	0.0542473	0.89745	0.954347
	BCL3	chr19:45251977-45263301	22.305	20.8922	15.7652	19.4165	-0.0944009	0.72855	0.867481	-0.406221	0.1874	0.39366	-0.105684	0.72385	0.864793
	BCL6	chr3:187416046-187463513	4.4337	7.08033	9.63545	6.51973	0.675306	0.0224	0.0909763	0.444535	0.1455	0.334951	-0.119005	0.7117	0.857573
	BCL6B	chr17:6926368-6932961	0.0269739	0.0220162	0.0102126	0.0181707	-0.292998	1	1	-1.10822	1	1	-0.276956	1	1
a	BCL7A	chr12:122459860-122499950	14.3192	6.61848	9.604	6.96805	-1.11338	5e-05	0.00072079	0.537136	0.07965	0.223225	0.0742556	0.80775	0.91112
a	BCL7B	chr7:72950682-72972065	77.6542	37.548	48.0764	65.8486	-1.04833	0.0002	0.00235999	0.35659	0.20175	0.41279	0.810415	0.0039	0.0248248
	BCL7C	chr16:30899115-30905399	84.6611	58.6553	66.901	62.721	-0.529438	0.04185	0.14222	0.189767	0.5003	0.713227	0.096689	0.7329	0.870022
	BCL9	chr1:147013181-147098015	5.80551	3.76798	5.08439	2.42166	-0.623631	0.0299	0.111846	0.432285	0.15575	0.350229	-0.637792	0.04905	0.159006
	BCL9L	chr11:118754474-118781613	33.1928	17.6692	22.2932	27.1136	-0.909635	0.00025	0.00283604	0.335373	0.23315	0.451632	0.617781	0.02625	0.101931
	BCLAF1	chr6:136578000-136610989	22.068	24.0317	32.2333	16.5021	0.122982	0.62335	0.803058	0.423613	0.1183	0.292386	-0.542284	0.04955	0.160136
	BCMO1	chr16:81272295-81324747	0.0251585	0.0462742	0.041674	0.0265183	0.879163	1	1	-0.151061	1	1	-0.80322	1	1
	BCO2	chr11:112046207-112089649	0.368596	0.205575	0.366224	0.20761	-0.842373	0.1268	0.30599	0.83306	0.17625	0.37872	0.0142066	0.9837	0.993006
	BCOR	chrX:39910498-40036582	6.54606	6.84214	7.11451	4.26531	0.0638228	0.8143	0.914376	0.0563158	0.84575	0.930441	-0.681798	0.0211	0.0872259
	BCORL1	chrX:129139163-129192058	6.00683	5.15918	4.43588	3.16676	-0.219462	0.41905	0.644368	-0.21792	0.46455	0.68386	-0.704134	0.0201	0.0842091
	BCORP1	chrY:21617316-21665039	0	0	0	0	0	1	1	0	1	1	0	1	1
	BCR	chr22:23522551-23660224	16.163	8.14591	7.65582	12.2991	-0.988547	5e-05	0.00072079	-0.0895188	0.7543	0.882445	0.594403	0.036	0.127837
	BCRP2	chr22:21457304-21476575	0.617133	0.6174	0.342822	0.58557	0.000623124	0.9944	0.997324	-0.848744	0.1697	0.369936	-0.0763622	0.88905	0.950605
	BCRP3	chr22:25028881-25055114	0.0563583	0.0695582	0.0626745	0.105783	0.303592	1	1	-0.150342	1	1	0.604821	1	1
	BCS1L	chr2:219524378-219528166	26.8098	17.4045	21.1107	22.2053	-0.623305	0.0215	0.0883661	0.278515	0.3685	0.597358	0.351449	0.2467	0.467556
	BCYRN1	chrX:70430034-70948962	0	712.788	771.938	2480.63	0	1	1	0.115012	0.97425	0.988638	1.79916	0.2978	0.524458
	BDAG1	chr9:100000707-100139577	0.327428	0.484757	0.602457	0.240792	0.566085	0.313	0.540771	0.313597	0.5944	0.782943	-1.00947	0.17115	0.371903
	BDH1	chr3:197236653-197300194	12.9406	7.65405	10.6323	14.565	-0.757614	0.00475	0.0288093	0.47416	0.1214	0.297322	0.928209	0.00235	0.0167946
	BDH2	chr4:103998781-104021024	4.40632	5.55056	7.05853	5.90394	0.333059	0.2705	0.49438	0.346734	0.2872	0.513129	0.0890452	0.79065	0.902298
bc	BDKRB1	chr14:96722546-96731100	4.69839	2.92354	0.454284	0.93003	-0.684449	0.1017	0.26427	-2.68605	0.0007	0.00648991	-1.65237	0.00375	0.0240918
bc	BDKRB2	chr14:96671134-96710666	6.41822	5.78629	0.981304	0.657628	-0.149535	0.58215	0.774402	-2.55987	5e-05	0.00072079	-3.13729	5e-05	0.00072079
a	BDNF	chr11:27528398-27743605	0.69034	4.10869	5.925	3.58646	2.5733	5e-05	0.00072079	0.528138	0.10695	0.273415	-0.196118	0.57055	0.766473
	BDNF-AS1	chr11:27528398-27743605	0.265682	0.328042	0.718718	0.247062	0.304181	0.83245	0.923851	1.13155	0.49175	0.706482	-0.409009	0.84175	0.92847
c	BDP1	chr5:70751441-70863649	3.46763	4.94358	5.79931	2.177	0.511606	0.04925	0.159466	0.230326	0.4012	0.628138	-1.18322	0.0002	0.00235999
c	BEAN1	chr16:66461199-66527432	0.217651	0.445465	0.0517437	0.0454186	1.0333	0.10855	0.276193	-3.10586	0.28615	0.511982	-3.29396	0.00235	0.0167946
	BECN1	chr17:40950853-40976310	30.2032	29.1651	18.9482	39.2588	-0.0504589	0.84075	0.927996	-0.622184	0.02965	0.111181	0.428774	0.1269	0.306127
ab	BEGAIN	chr14:101003483-101036131	0.45847	1.6547	0.252735	1.60305	1.85167	0.0002	0.00235999	-2.71087	0.0002	0.00235999	-0.045746	0.9131	0.961313
	BEND2	chrX:18181050-18239024	0.00256113	0	0.0199053	0.00227556	-1e+99	1	1	1e+99	1	1	1e+99	1	1
a	BEND3	chr6:107386384-107435636	4.21554	2.02133	1.05236	1.60363	-1.06041	0.0006	0.00575119	-0.941681	0.0111	0.0545299	-0.333962	0.3369	0.565795
	BEND4	chr4:42112869-42154895	0.00596102	0.0112207	0.00100504	0	0.912534	1	1	-3.48083	1	1	-1e+99	1	1
	BEND5	chr1:48998526-50489626	0	0.0768861	0.0113796	0	1e+99	1	1	-2.75627	1	1	-1e+99	1	1
ac	BEND6	chr6:56819772-56892142	0.556056	2.42043	2.44221	0.866742	2.12196	5e-05	0.00072079	0.0129235	0.97275	0.988057	-1.48159	0.0012	0.00988306
a	BEND7	chr10:13480483-13544976	0.287255	0.876055	0.893679	0.854269	1.60869	0.00655	0.0367326	0.0287339	0.95685	0.981003	-0.0363321	0.942	0.974479
	BEST1	chr11:61717355-61735132	0.305033	0.603212	0.468866	0.515101	0.983699	0.24845	0.469274	-0.363491	0.26395	0.486621	-0.22781	0.24295	0.463464
	BEST2	chr19:12863406-12869271	0.0994027	0.154936	0.0334559	0.555783	0.640311	1	1	-2.21133	1	1	1.84285	0.0377	0.132152
c	BEST3	chr12:70047388-70093196	0.0585817	0.121817	0.166015	1.65347	1.0562	1	1	0.446591	0.5431	0.746364	3.76271	0.0001	0.00131761
ac	BEST4	chr1:45249256-45253426	0.733588	0.147283	0.319455	0.878503	-2.31638	0.00215	0.0156841	1.11702	0.1544	0.348347	2.57645	0.0023	0.0165234
	BET1	chr7:93620999-93633690	5.03756	4.4648	6.54041	5.79684	-0.174129	0.5638	0.76158	0.550785	0.10575	0.271298	0.376671	0.2694	0.493076
	BET1L	chr11:202923-207422	36.2149	26.9041	20.6517	27.4318	-0.428758	0.084	0.23145	-0.381561	0.17765	0.380684	0.0280238	0.9207	0.964785
	BET3L	chr6:116817650-116880031	0.0443722	0	0	0.0327262	-1e+99	1	1	0	1	1	1e+99	1	1
bc	BEX1	chrX:102317580-102319168	13.0604	15.3246	37.1715	47.8753	0.230647	0.4752	0.692956	1.27835	0.0004	0.00415283	1.64343	5e-05	0.00072079
c	BEX2	chrX:102564273-102565974	11.7462	9.21679	13.3881	42.9609	-0.349854	0.2992	0.525947	0.538618	0.1452	0.334521	2.22069	5e-05	0.00072079
	BEX4	chrX:102470019-102472128	15.9946	22.0374	14.43	22.1182	0.462367	0.1066	0.272864	-0.610884	0.05855	0.180073	0.0052794	0.9871	0.99441
	BEX5	chrX:101408678-101410986	0.252589	0.142721	0.29514	1.01831	-0.82359	0.5351	0.740533	1.0482	0.46265	0.682285	2.8349	0.2068	0.419217
	BFAR	chr16:14726667-14763093	27.1832	24.7666	28.0907	23.2545	-0.13432	0.58295	0.774909	0.181697	0.50615	0.717723	-0.0908862	0.7456	0.877134
a	BFSP1	chr20:17474549-17539605	1.51039	0.677924	0.557211	1.50892	-1.15573	0.0073	0.0398015	-0.282898	0.59925	0.786406	1.15432	0.01785	0.0772877
	BFSP2	chr3:133118789-133194056	0	0.0463513	0	0.00700325	1e+99	1	1	-1e+99	1	1	-2.72651	1	1
	BGLAP	chr1:156182778-156213123	1.89175	0.331964	0.135923	0.141266	-2.51063	0.6105	0.794016	-1.28823	0.577	0.770946	-1.23262	0.5519	0.752906
abc	BGN	chrX:152760346-152775004	3.81113	70.2166	28.4689	12.6236	4.20352	5e-05	0.00072079	-1.30242	5e-05	0.00072079	-2.47568	5e-05	0.00072079
c	BHLHA15	chr7:97841565-97842271	0.227077	0.196721	0.344172	9.2302	-0.207028	1	1	0.806976	0.4825	0.699124	5.55214	0.0037	0.0238482
	BHLHA9	chr17:1173857-1174565	0	0	0	0.0230035	0	1	1	0	1	1	1e+99	1	1
	BHLHB9	chrX:101975641-102007369	1.48924	2.15945	2.20664	1.57167	0.536087	0.11215	0.282032	0.0311882	0.92925	0.968758	-0.458362	0.23315	0.451632
	BHLHE22	chr8:65492794-65496191	0	0	0.00586373	0.00629782	0	1	1	1e+99	1	1	1e+99	1	1
	BHLHE23	chr20:61637330-61638387	0	0	0	0	0	1	1	0	1	1	0	1	1
	BHLHE40	chr3:5021096-5026865	53.6424	44.3138	22.7187	53.7877	-0.275619	0.27605	0.500715	-0.963876	0.00065	0.00612495	0.279521	0.3128	0.540545
	BHLHE41	chr12:26272958-26278003	1.73147	0.910899	1.27349	0.980562	-0.926637	0.01615	0.0717984	0.48342	0.2772	0.501909	0.106318	0.81415	0.914326
	BHMT	chr5:78407603-78428113	0.00349424	0.00474916	0.00265186	0.00858814	0.442693	1	1	-0.840668	1	1	0.854675	1	1
	BHMT2	chr5:78365546-78385897	0.100198	0.286024	0.14861	0.532714	1.51328	0.03485	0.124941	-0.944605	0.17895	0.382545	0.897228	0.1292	0.309777
ac	BICC1	chr10:60272903-60588845	5.24022	12.2892	12.7594	2.40803	1.22969	0.00015	0.00185907	0.054163	0.84895	0.931911	-2.35147	5e-05	0.00072079
	BICD1	chr12:32260184-32531141	5.77953	7.08317	4.18665	4.77894	0.293444	0.3087	0.536328	-0.758598	0.0226	0.0915599	-0.567706	0.0746	0.213239
b	BICD2	chr9:95473644-95527083	25.6293	19.2801	8.13236	10.199	-0.410684	0.1038	0.268005	-1.24537	5e-05	0.00072079	-0.918687	0.00205	0.0151253
	BID	chr22:18216905-18257431	29.3972	27.436	13.9058	26.9225	-0.0996114	0.70405	0.853315	-0.980382	0.00065	0.00612495	-0.0272589	0.92135	0.965056
ac	BIK	chr22:43506753-43525718	4.89954	0.348576	0.150063	4.86142	-3.8131	5e-05	0.00072079	-1.21591	0.25905	0.481039	3.80183	0.0004	0.00415283
	BIN1	chr2:127805598-127864903	30.9429	56.5994	60.656	56.5001	0.871178	0.001	0.00859806	0.0998629	0.7199	0.862552	-0.00253367	0.9933	0.996816
	BIN2	chr12:51674821-51717938	0.00746209	0.04247	0.0311066	0	2.50879	1	1	-0.449227	1	1	-1e+99	1	1
	BIN3	chr8:22462144-22526661	18.4347	15.7182	11.9757	20.5221	-0.229996	0.73535	0.871344	-0.392325	0.62375	0.803315	0.38475	0.59215	0.781328
	BIRC2	chr11:102217965-102249401	8.23606	11.3144	15.7696	13.8004	0.45814	0.08315	0.22981	0.478982	0.0987	0.258728	0.286539	0.3327	0.561411
c	BIRC3	chr11:102188180-102210135	1.80033	1.76071	3.28523	15.224	-0.0321075	0.92355	0.966027	0.899841	0.0119	0.0574119	3.11212	5e-05	0.00072079
b	BIRC5	chr17:76210276-76221716	69.2147	82.5578	22.1665	77.6155	0.254327	0.29965	0.526426	-1.89702	5e-05	0.00072079	-0.0890595	0.73895	0.873281
c	BIRC6	chr2:32582095-32843965	5.56755	7.73351	7.42559	3.0228	0.474081	0.051	0.163416	-0.0586169	0.8247	0.919878	-1.35524	5e-05	0.00072079
	BIRC7	chr20:61867275-61871854	0.0244055	0	0	0	-1e+99	1	1	0	1	1	0	1	1
	BIRC8	chr19:53792853-53794875	0	0	0.0316445	0	0	1	1	1e+99	1	1	0	1	1
	BIVM	chr13:103436630-103528351	4.92607	7.2799	8.24873	4.50352	0.56348	0.3653	0.594201	0.180255	0.76895	0.890657	-0.692866	0.26785	0.491272
	BIVM-ERCC5	chr13:103436630-103528351	2.30827	3.11746	1.03927	0.0600723	0.433561	0.7097	0.856439	-1.58481	0.36965	0.598475	-5.69753	0.2613	0.483658
	BK250D10.8	chr22:42348190-42354946	0.131456	0.259	0.318291	0.696879	0.978368	0.2362	0.455489	0.297394	0.7063	0.854482	1.42796	0.0479	0.156302
a	BLCAP	chr20:36145818-36156333	108.785	34.2357	45.5675	57.7952	-1.66791	5e-05	0.00072079	0.412504	0.1462	0.33603	0.755449	0.00915	0.0471278
	BLID	chr11:121959810-122073770	0.0459082	0.187192	0.173319	0.196782	2.0277	0.6755	0.836061	-0.111087	0.77015	0.891259	0.0720785	0.9017	0.956297
	BLK	chr8:11351520-11422108	0.0173333	0.00914254	0.0218716	0.0303089	-0.922882	1	1	1.25839	1	1	1.72908	1	1
	BLM	chr15:91260578-91358686	5.6531	5.74477	3.77514	4.11018	0.0232055	0.934	0.971144	-0.605717	0.0565	0.175688	-0.483047	0.12895	0.309363
b	BLMH	chr17:28575212-28619184	23.476	31.3189	10.3511	21.8335	0.415848	0.0957	0.253187	-1.59725	5e-05	0.00072079	-0.520491	0.0642	0.191961
	BLNK	chr10:97951454-98031333	0.827722	0.0579317	0.202582	0.0664293	-3.83672	0.1189	0.29332	1.80608	0.28345	0.508892	0.197468	1	1
	BLOC1S1	chr12:56109817-56118526	71.1651	60.2029	57.2287	118.39	-0.241336	0.3967	0.623858	-0.0730946	0.8266	0.920769	0.97564	0.00275	0.0189841
	BLOC1S1-RDH5	chr12:56109817-56118526	0.870262	1.57546	0.927737	4.02934	0.856248	0.65535	0.823448	-0.763983	0.7206	0.86286	1.35477	0.4011	0.628041
	BLOC1S2	chr10:102033034-102046469	15.3001	16.201	17.514	16.9216	0.0825466	0.78245	0.897814	0.112423	0.7142	0.859026	0.0627836	0.8357	0.925431
ac	BLOC1S3	chr19:45682002-45685058	16.0666	7.72727	9.57512	17.4723	-1.05604	0.0003	0.00329051	0.309332	0.3519	0.581025	1.17704	0.0004	0.00415283
	BLVRA	chr7:43798271-43846941	30.4973	40.7495	47.3138	50.3191	0.418102	0.1295	0.310209	0.215479	0.46175	0.681636	0.304322	0.29665	0.523311
	BLVRB	chr19:40953690-40971725	37.9956	33.5081	47.5884	61.5385	-0.181325	0.522	0.730436	0.506103	0.1096	0.278105	0.876981	0.0049	0.0294799
	BLZF1	chr1:169337193-169396670	8.68389	7.16376	6.6224	7.05033	-0.277624	0.34565	0.574674	-0.113364	0.7409	0.874532	-0.0230261	0.9473	0.976985
	BMF	chr15:40380091-40401075	0.553815	0.816324	1.58038	1.71899	0.559738	0.18355	0.388656	0.953053	0.0217	0.0889633	1.07434	0.01	0.0503802
	BMI1	chr10:22605311-22620414	9.08373	7.33593	7.87236	4.44692	-0.308305	0.41365	0.639646	0.101816	0.8101	0.912269	-0.722172	0.08435	0.232065
	BMP1	chr8:22022652-22069840	28.2497	39.323	34.1084	46.897	0.47714	0.0609	0.185013	-0.205249	0.4682	0.687142	0.254123	0.36195	0.590947
	BMP10	chr2:69092612-69098649	0.0376037	0.0494113	0.0476043	0	0.393966	1	1	-0.0537504	1	1	-1e+99	1	1
	BMP15	chrX:50653734-50659641	0.0153972	0.0509591	0.0066321	0	1.72667	1	1	-2.9418	1	1	-1e+99	1	1
a	BMP2	chr20:6748744-6760910	2.02413	0.109277	0.0740189	0.296531	-4.21125	5e-05	0.00072079	-0.562018	1	1	1.4402	0.07015	0.204307
	BMP2K	chr4:79697531-79833341	7.3914	7.0054	10.1237	4.30874	-0.0773818	0.7832	0.898145	0.531204	0.07845	0.220895	-0.701199	0.0293	0.11022
	BMP3	chr4:81952118-81978685	0.0126652	0.0282896	0.0398815	0.00486521	1.15941	1	1	0.495447	1	1	-2.5397	1	1
a	BMP4	chr14:54416454-54423554	0.452166	0.0896522	0.421183	0.23166	-2.33444	0.00705	0.0387482	2.23204	0.019	0.0808874	1.3696	0.1183	0.292386
	BMP5	chr6:55620237-55740375	0.00120473	0.0384597	0	0	4.99656	1	1	-1e+99	1	1	-1e+99	1	1
	BMP6	chr6:7727010-8102828	0.382085	0.0508212	0.0177287	0.0904508	-2.91039	0.44825	0.670082	-1.51935	1	1	0.831703	1	1
	BMP7	chr20:55743808-55841707	0.0470111	0.0367583	0.0350017	0.0451949	-0.354931	1	1	-0.0706443	1	1	0.298089	1	1
	BMP8A	chr1:39957317-40025370	0.167972	0.208566	0.12141	0.364808	0.312283	0.6148	0.797011	-0.780625	0.2658	0.488869	0.806631	0.18045	0.384629
	BMP8B	chr1:40204516-40254533	0.260197	0.535299	0.279193	0.434279	1.04074	0.6069	0.791518	-0.939083	0.59395	0.782643	-0.301721	0.8812	0.947097
c	BMPER	chr7:33944522-34195484	0.103905	0.117037	0.0875294	0.406106	0.171706	1	1	-0.419127	1	1	1.79489	0.0065	0.0365089
c	BMPR1A	chr10:88516395-88684945	5.77143	10.636	14.0643	3.95418	0.881952	0.00195	0.0145317	0.403088	0.16925	0.369352	-1.4275	0.0001	0.00131761
	BMPR1B	chr4:95679127-96079601	0.204957	0.0839548	0.199094	0.135337	-1.28763	0.0271	0.104214	1.24577	0.0564	0.175473	0.688875	1	1
	BMPR2	chr2:203241049-203432474	3.91616	5.58573	5.20765	3.04572	0.512309	0.04665	0.153485	-0.101113	0.7141	0.858976	-0.874965	0.00315	0.0210932
	BMS1	chr10:43277953-43330385	23.2744	21.7217	27.1509	23.7208	-0.0996015	0.6874	0.843224	0.32186	0.2315	0.449624	0.127013	0.6303	0.80759
	BMS1P1	chr10:48927373-48952629	0.418766	0.718454	0.953516	0.662743	0.778752	0.07025	0.204506	0.408361	0.34735	0.576374	-0.116445	0.8007	0.907325
	BMS1P4	chr10:75458908-75490272	2.12572	2.57069	2.77799	2.97034	0.274207	0.4602	0.680285	0.111884	0.7818	0.897457	0.208468	0.6037	0.789243
	BMX	chrX:15518899-15574652	0.0244599	0	0	0	-1e+99	1	1	0	1	1	0	1	1
a	BNC1	chr15:83924654-83953468	49.3463	11.8494	10.0293	13.8079	-2.05812	5e-05	0.00072079	-0.240596	0.4008	0.627751	0.22068	0.4292	0.653478
ac	BNC2	chr9:16409500-16870786	0.167701	2.84245	3.00948	0.486873	4.08318	5e-05	0.00072079	0.0823797	0.7823	0.897718	-2.54552	5e-05	0.00072079
	BNIP1	chr5:172571444-172591390	18.5454	17.4625	17.2681	22.5023	-0.0867987	0.7652	0.888567	-0.0161565	0.9598	0.982564	0.365808	0.23405	0.452688
	BNIP2	chr15:59955061-59981642	14.08	15.6628	23.2981	11.5449	0.153699	0.55895	0.757962	0.572869	0.04615	0.152233	-0.440083	0.14215	0.330032
c	BNIP3	chr10:133781203-133795435	55.5958	103.5	72.6451	43.625	0.896578	0.00105	0.00892171	-0.510687	0.07845	0.220895	-1.2464	5e-05	0.00072079
a	BNIP3L	chr8:26240522-26270644	14.243	30.7682	33.5489	24.1643	1.11118	5e-05	0.00072079	0.124823	0.65035	0.820544	-0.348565	0.21095	0.424553
	BNIPL	chr1:151009028-151020076	0.167258	0.188058	0.192719	0.469848	0.169103	0.81655	0.915472	0.0353221	0.96515	0.984853	1.32102	0.07265	0.209343
	BOC	chr3:112931374-113160361	0.254696	0.3183	0.254253	0.140318	0.321613	0.7258	0.865941	-0.324122	0.78095	0.89708	-1.18169	0.33015	0.558745
	BOD1	chr5:173034147-173043666	52.2762	46.6897	68.7842	56.3673	-0.16305	0.512	0.722564	0.558973	0.04055	0.139224	0.271752	0.3245	0.552703
	BOD1L	chr4:13570365-13629328	4.91005	8.69046	9.03109	5.17986	0.823694	0.00115	0.00956332	0.0554681	0.83915	0.927268	-0.746518	0.00905	0.0467266
	BOD1P	chr18:54814292-54817639	0.00413486	0.012081	0.00465973	0.00384584	1.54683	1	1	-1.37442	1	1	-1.65137	1	1
	BOK	chr2:242483800-242513553	11.281	14.6465	11.8355	23.1736	0.376656	0.1647	0.362841	-0.307437	0.30365	0.530901	0.661931	0.0227	0.0918419
	BOK-AS1	chr2:242483800-242513553	0.0823551	0.133081	0.0580379	0.180436	0.692373	1	1	-1.19724	1	1	0.439182	1	1
	BOLA1	chr1:149871154-149872348	18.3407	9.24862	12.828	16.9193	-0.987736	0.0032	0.0213391	0.471984	0.21465	0.429228	0.871362	0.01975	0.0831855
	BOLA2	chr16:29464913-29478899	0	0	0	0.0364984	0	1	1	0	1	1	1e+99	1	1
	BOLA2B	chr16:30204255-30218248	0	0.00665861	0	0	1e+99	1	1	-1e+99	1	1	-1e+99	1	1
a	BOLA3	chr2:74362527-74375039	176.154	61.5236	50.1816	89.6889	-1.51763	5e-05	0.00072079	-0.293983	0.36275	0.591718	0.543789	0.07915	0.222266
	BOLA3-AS1	chr2:74375107-74379516	5.19226	2.54628	1.64126	3.13458	-1.02797	0.09005	0.242933	-0.633582	0.39685	0.624027	0.299883	0.65785	0.825209
	BOLL	chr2:198591602-198650938	0.0146961	0.00588135	0	0.00631437	-1.32122	1	1	-1e+99	1	1	0.102491	1	1
	BOP1	chr8:145486055-145515120	64.6499	50.2522	53.9404	46.7612	-0.363463	0.1407	0.327946	0.102181	0.70805	0.855536	-0.103874	0.6982	0.849872
	BORA	chr13:73302041-73590591	3.40397	4.90402	6.49149	2.56431	0.526746	0.45875	0.678935	0.404583	0.60945	0.793222	-0.935398	0.22405	0.441029
	BPESC1	chr3:138823026-138844005	0	0	0	0.00346217	0	1	1	0	1	1	1e+99	1	1
	BPGM	chr7:134331530-134364567	12.1502	12.8686	15.1525	8.70089	0.0828762	0.775	0.89379	0.235699	0.45435	0.675177	-0.564619	0.08275	0.229055
	BPHL	chr6:3118925-3153432	10.2803	6.12706	11.0546	7.48829	-0.746618	0.02185	0.0894098	0.851386	0.0176	0.0765051	0.289442	0.4271	0.651675
	BPI	chr20:36932551-36965905	0	0.0113827	0.0495292	0.0113565	1e+99	1	1	2.12144	1	1	-0.00332295	1	1
	BPIFA1	chr20:31823801-31831115	0	0	7.3932	0	0	1	1	1e+99	0.11285	0.283181	0	1	1
	BPIFA2	chr20:31755959-31769223	0.00785024	0	0.0325497	0	-1e+99	1	1	1e+99	1	1	0	1	1
	BPIFA3	chr20:31805134-31815559	0	0	0.00928665	0.012328	0	1	1	1e+99	1	1	1e+99	1	1
	BPIFA4P	chr20:31781410-31798268	0	0	0	0.0197931	0	1	1	0	1	1	1e+99	1	1
b	BPIFB1	chr20:31870940-31897684	0.0311019	0	9.53757	0	-1e+99	1	1	1e+99	5e-05	0.00072079	0	1	1
	BPIFB2	chr20:31595406-31611515	0	0	0	0	0	1	1	0	1	1	0	1	1
	BPIFB3	chr20:31643229-31661434	0	0	0	0	0	1	1	0	1	1	0	1	1
	BPIFB4	chr20:31669317-31699557	0.00925602	0	0	0	-1e+99	1	1	0	1	1	0	1	1
	BPIFB6	chr20:31619453-31631853	0	0	0	0	0	1	1	0	1	1	0	1	1
	BPIFC	chr22:32809833-32853373	0.0126637	0	0	0	-1e+99	1	1	0	1	1	0	1	1
	BPNT1	chr1:220046618-220321383	20.7306	16.5035	21.6714	23.4685	-0.328991	0.7058	0.854238	0.393021	0.6885	0.843902	0.507955	0.522	0.730436
	BPTF	chr17:65821779-65980494	10.7962	9.93943	8.91129	5.87361	-0.119289	0.6372	0.812227	-0.157529	0.5665	0.76368	-0.758917	0.0059	0.0339373
	BPY2B	chrY:27177049-27198251	0	0	0	0	0	1	1	0	1	1	0	1	1
	BRAF	chr7:140433812-140624564	5.64494	3.3553	3.41046	2.09939	-0.750515	0.01715	0.0750383	0.0235222	0.9487	0.977577	-0.67647	0.07365	0.211377
	BRAP	chr12:112079949-112123790	7.5724	6.04815	7.20925	8.54163	-0.324259	0.2249	0.441962	0.253357	0.4029	0.629654	0.498019	0.10425	0.268754
	BRAT1	chr7:2577443-2595392	16.1926	15.35	20.8792	14.7993	-0.0770963	0.77195	0.892268	0.443826	0.1208	0.296466	-0.0527114	0.85105	0.932895
b	BRCA1	chr17:41196311-41277500	13.9251	15.1142	6.94314	13.8406	0.118216	0.674	0.835127	-1.12224	0.0004	0.00415283	-0.126994	0.6704	0.833156
	BRCA2	chr13:32889616-32973809	1.21596	2.05379	2.24314	1.6693	0.756186	0.0104	0.0518938	0.127232	0.6784	0.837801	-0.299038	0.34405	0.573082
	BRCC3	chrX:154299694-154351349	7.53381	9.26059	10.1439	7.27436	0.297724	0.28565	0.511465	0.131431	0.66085	0.826905	-0.348283	0.25805	0.479838
	BRD1	chr22:50166936-50218452	6.7059	7.40845	8.5377	8.67459	0.143741	0.6028	0.788659	0.204676	0.49215	0.706844	0.227624	0.4461	0.668252
a	BRD2	chr6_ssto_hap7:4367204-4430060	126.267	62.8621	86.8163	102.568	-1.00621	0.0007	0.00648991	0.465775	0.11815	0.292161	0.70632	0.01475	0.0672034
	BRD3	chr9:136890560-136933141	13.5316	15.1108	17.9216	11.4307	0.159255	0.6048	0.790019	0.246119	0.4573	0.677656	-0.402669	0.23295	0.451368
	BRD4	chr19:15348300-15391262	46.0229	31.5696	43.2571	32.5114	-0.543819	0.0362	0.128313	0.454403	0.1065	0.272702	0.0424128	0.8792	0.946267
	BRD7	chr16:50352928-50402845	55.6765	43.476	47.9507	45.799	-0.356847	0.14635	0.336233	0.141332	0.6068	0.791499	0.075095	0.78795	0.900592
	BRD7P3	chr6:118781934-119031238	0.0267184	0.0338881	0.00754548	0.0387298	0.342942	1	1	-2.16709	1	1	0.192668	1	1
	BRD8	chr5:137475458-137514358	27.1055	35.7382	32.6347	33.7872	0.398882	0.1101	0.278857	-0.131058	0.6415	0.814705	-0.080988	0.76825	0.89023
	BRD9	chr5:863849-892939	20.0162	22.6236	24.4753	18.9131	0.176665	0.4868	0.702637	0.113496	0.69205	0.846172	-0.258448	0.36705	0.595941
	BRDT	chr1:92414927-92479985	0	0.0141152	0	0.0123243	1e+99	1	1	-1e+99	1	1	-0.195738	1	1
	BRE	chr2:28004265-28561767	26.3299	30.2215	42.1154	25.7385	0.198877	0.45435	0.675177	0.478769	0.1012	0.263318	-0.231651	0.44445	0.666907
	BREA2	chr8:144779284-144780583	0.660537	0.374964	0.20611	1.24439	-0.816887	0.24955	0.470457	-0.863335	0.37325	0.601841	1.73062	0.0281	0.107033
	BRF1	chr14:105675622-105864484	12.3786	13.055	14.7293	17.1974	0.0767483	0.88205	0.947433	0.174091	0.73915	0.873434	0.397593	0.45155	0.672813
	BRF2	chr8:37654400-37707431	9.02985	7.5015	9.89374	9.74982	-0.267524	0.54805	0.750088	0.399338	0.4899	0.705056	0.378197	0.4558	0.676381
	BRI3	chr7:97910978-98030427	149.725	98.0589	167.402	171.898	-0.610599	0.08805	0.239124	0.771595	0.0164	0.0726154	0.809834	0.0237	0.0947405
	BRI3BP	chr12:125478193-125510349	25.1258	12.8787	13.175	18.2116	-0.964187	0.00195	0.0145317	0.0328201	0.92355	0.966027	0.499874	0.13805	0.32384
c	BRIP1	chr17:59756546-59940920	1.69212	3.02374	2.97805	1.48481	0.837504	0.00395	0.0250623	-0.0219703	0.94305	0.975006	-1.02605	0.0035	0.0228688
	BRIX1	chr5:34915819-34925787	33.7533	37.303	51.4104	25.8232	0.144262	0.5938	0.782556	0.462769	0.1142	0.285499	-0.530621	0.0739	0.211848
	BRK1	chr3:10157332-10168874	103.162	120.768	118.011	162.196	0.227321	0.35415	0.583055	-0.0333211	0.9014	0.956143	0.425503	0.1138	0.284812
	BRMS1	chr11:66104803-66112582	78.9738	49.4398	55.0816	84.4265	-0.675703	0.0086	0.0449822	0.1559	0.57595	0.77026	0.772023	0.0061	0.0347943
c	BRMS1L	chr14:36295596-36341169	3.20827	4.64545	7.45123	2.06574	0.534025	0.09965	0.260443	0.681659	0.04375	0.146659	-1.16916	0.00225	0.0162502
	BROX	chr1:222885905-222906106	10.6	12.5129	13.9877	6.53117	0.239347	0.4154	0.64118	0.160743	0.62075	0.801264	-0.937999	0.00845	0.0443984
	BRP44	chr1:167885912-168045083	16.0689	19.1183	20.5817	33.5832	0.250686	0.62905	0.806799	0.106409	0.8348	0.925065	0.812785	0.08945	0.241843
	BRP44L	chr6:166778407-166796486	18.2186	17.8741	25.2062	25.8383	-0.0275393	0.93065	0.969398	0.495905	0.139	0.325306	0.531639	0.11285	0.283181
	BRPF1	chr3:9773433-9789699	9.1836	7.96807	9.26509	9.23779	-0.204831	0.4411	0.66392	0.217575	0.4521	0.673267	0.213318	0.4669	0.685982
	BRPF3	chr6:36164549-36200567	10.9949	12.9365	11.3692	14.8449	0.234612	0.37205	0.600698	-0.186314	0.5058	0.717543	0.198518	0.48225	0.698932
	BRS3	chrX:135570124-135574598	0.0067316	0.0208437	0.0827501	0	1.63059	1	1	1.98915	1	1	-1e+99	1	1
a	BRSK1	chr19:55795533-55823903	0.528834	3.41772	2.54835	3.17634	2.69215	5e-05	0.00072079	-0.423469	0.2518	0.473018	-0.10567	0.76195	0.886685
	BRSK2	chr11:1411128-1483919	0.0835398	0.197554	0.172796	0.130236	1.24171	0.049	0.158882	-0.193183	0.77045	0.891411	-0.601122	0.3537	0.582613
	BRWD1	chr21:40557403-40685712	4.88341	5.83085	4.60615	3.75168	0.255817	0.5254	0.733218	-0.340146	0.3967	0.623858	-0.636168	0.14155	0.329155
	BRWD1-IT2	chr21:40685860-40686888	0.330737	0.467959	0.292654	0.687733	0.500698	0.51225	0.722779	-0.677183	0.4357	0.659246	0.555469	0.4622	0.682015
c	BRWD3	chrX:79924986-80065233	1.68666	2.52107	2.1708	1.24653	0.579862	0.0341	0.122985	-0.215808	0.47075	0.689285	-1.01612	0.0025	0.0176518
	BSCL2	chr11:62457733-62494857	14.5298	9.3003	7.6573	20.6579	-0.64367	0.6978	0.849651	-0.280441	0.8949	0.953113	1.15134	0.52145	0.730025
	BSDC1	chr1:32830704-32860062	30.5471	22.2652	28.5582	38.2298	-0.456244	0.0686	0.201047	0.359116	0.19425	0.402779	0.779907	0.0057	0.0330774
	BSG	chr19:571324-583493	538.27	446.268	472.823	484.872	-0.270418	0.29825	0.524944	0.0833884	0.76705	0.889543	0.119691	0.6759	0.836304
	BSN	chr3:49591921-49708982	0.208516	0.151418	0.177035	0.15289	-0.461624	0.26465	0.487469	0.225501	0.62865	0.806531	0.0139538	1	1
	BSN-AS2	chr3:49586738-49591799	0.0955192	0.0960092	0.0408617	0.201481	0.00738101	1	1	-1.23242	1	1	1.0694	0.1743	0.376064
	BSND	chr1:55464616-55474465	0.00849688	0.0478673	0.0055933	0.0170175	2.49403	1	1	-3.09727	1	1	-1.49202	1	1
	BSPH1	chr19:48471302-48495427	0.0121618	0	0	0	-1e+99	1	1	0	1	1	0	1	1
ac	BSPRY	chr9:116111811-116133513	1.11759	0.135526	0.0540389	2.40757	-3.04375	0.00015	0.00185907	-1.32649	1	1	4.15094	5e-05	0.00072079
c	BST1	chr4:15704572-15733796	4.17654	4.9641	3.81776	10.4863	0.249222	0.48905	0.704387	-0.378805	0.36145	0.590509	1.0789	0.0067	0.0373333
a	BST2	chr19:17513754-17516384	5.10628	25.8899	22.712	35.509	2.34204	5e-05	0.00072079	-0.188934	0.59885	0.786125	0.455798	0.16205	0.359297
	BSX	chr11:122848356-122852379	0	0	0	0	0	1	1	0	1	1	0	1	1
ac	BTAF1	chr10:93683735-93790080	6.70615	14.5628	11.5285	5.56853	1.11873	5e-05	0.00072079	-0.337081	0.22175	0.438162	-1.38692	5e-05	0.00072079
	BTBD1	chr15:83685180-83736167	23.1994	25.5134	32.7084	18.1975	0.137173	0.57945	0.772456	0.358406	0.1929	0.401081	-0.487517	0.0793	0.222561
	BTBD10	chr11:13409555-13484838	17.4766	13.2221	12.757	13.8014	-0.402469	0.1283	0.308343	-0.05166	0.8643	0.939273	0.0618647	0.83485	0.925078
abc	BTBD11	chr12:107712196-108053419	4.58519	0.865505	0.209232	0.324577	-2.40537	5e-05	0.00072079	-2.04844	0.0015	0.0118047	-1.41498	0.00565	0.0328517
	BTBD16	chr10:124030820-124097676	0.0822688	0.0500195	0.021972	0.0789314	-0.717857	1	1	-1.18682	1	1	0.65811	1	1
	BTBD17	chr17:72352554-72357958	0.00453839	0	0	0	-1e+99	1	1	0	1	1	0	1	1
	BTBD18	chr11:57479994-57586652	0.151227	0.132019	0.0542459	0.170499	-0.195974	1	1	-1.28315	1	1	0.369022	0.6031	0.78887
c	BTBD19	chr1:45274153-45279801	3.14975	1.9692	1.88125	9.00835	-0.677625	0.1098	0.278455	-0.0659185	0.8952	0.953215	2.19365	0.0001	0.00131761
	BTBD2	chr19:1985446-2015702	42.7104	43.7985	35.2871	36.0734	0.0362935	0.88355	0.948129	-0.31174	0.26215	0.484655	-0.279943	0.30325	0.530395
	BTBD3	chr20:11871476-11907243	5.66333	7.28193	9.88859	6.21418	0.362671	0.18265	0.387499	0.441443	0.1398	0.326558	-0.228757	0.4599	0.680025
	BTBD6	chr14:105675622-105864484	31.1866	32.6056	42.6279	42.2914	0.0641937	0.8771	0.945306	0.386682	0.3653	0.594201	0.375248	0.405	0.631582
	BTBD7	chr14:93703895-93799385	11.5606	6.91702	10.7219	10.1912	-0.740994	0.0113	0.0552466	0.632332	0.0433	0.145619	0.559097	0.09605	0.253877
	BTBD8	chr1:92545861-92613401	0.279826	0.0860413	0.33194	0.174209	-1.70143	0.08285	0.229195	1.94782	0.0785	0.221003	1.01772	1	1
	BTBD9	chr6:38136226-38607924	1.8961	1.97809	1.52246	1.92255	0.0610701	0.8354	0.925279	-0.377704	0.25525	0.476734	-0.041089	0.8976	0.954445
	BTC	chr4:75671447-75719882	0.293374	0.101151	0.168387	0.582996	-1.53624	0.09925	0.259714	0.735272	1	1	2.52698	0.032	0.117379
	BTD	chr3:15643254-15687325	5.69407	10.4817	12.9155	9.6922	0.880338	0.00415	0.0260233	0.301237	0.33325	0.561974	-0.112976	0.7269	0.866527
	BTF3	chr5:72794249-72801448	623.385	525.845	565.573	620.445	-0.245486	0.327	0.555574	0.105078	0.70555	0.854112	0.238666	0.39	0.617791
	BTF3L4	chr1:52521856-52556388	9.92184	13.1219	14.2251	10.458	0.403299	0.1274	0.306918	0.116458	0.682	0.840095	-0.32737	0.2629	0.485508
	BTF3P11	chr13:77502584-77503224	0.0919631	0.198726	0.083441	0	1.11165	1	1	-1.25195	1	1	-1e+99	1	1
	BTG1	chr12:92378751-92539673	7.56339	5.97349	6.48557	9.30263	-0.340461	0.21005	0.423404	0.11866	0.69725	0.849302	0.639065	0.0362	0.128313
a	BTG2	chr1:203274663-203278729	44.6545	7.11249	11.5212	10.8076	-2.65038	5e-05	0.00072079	0.69586	0.03365	0.121798	0.603623	0.0702	0.204409
	BTG3	chr21:18965967-18985268	36.638	26.0751	40.185	43.3434	-0.490668	0.06465	0.192881	0.623986	0.0319	0.117148	0.73314	0.0139	0.0643549
	BTG4	chr11:111338255-111383079	0.0562339	0.00665054	0.00777457	0.0393555	-3.0799	1	1	0.225292	1	1	2.56502	1	1
	BTK	chrX:100604434-100641212	0.00217977	0.0169205	0.0258869	0.00833333	2.95653	1	1	0.61345	1	1	-1.02181	1	1
	BTLA	chr3:112182812-112218408	0.0132338	0.0195823	0.0321404	0	0.565322	1	1	0.714834	1	1	-1e+99	1	1
	BTN1A1	chr6:26501494-26510652	0.00253468	0.00618506	0.00971581	0.0225754	1.28698	1	1	0.651548	1	1	1.86789	1	1
	BTN2A1	chr6:26458152-26482737	9.81465	15.4738	22.3087	22.3411	0.656822	0.01315	0.0618224	0.527774	0.0646	0.192806	0.529868	0.06195	0.187272
	BTN2A2	chr6:26383323-26395100	6.16156	8.56122	7.24394	12.0418	0.474519	0.1025	0.265682	-0.241042	0.44865	0.670402	0.492161	0.1099	0.278603
a	BTN2A3P	chr6:26421618-26430816	0.879926	2.05294	1.57781	1.64251	1.22223	0.00285	0.0195079	-0.379762	0.3499	0.57895	-0.321783	0.4282	0.652553
	BTN3A1	chr6:26402464-26415444	3.33501	6.6233	5.48083	7.42509	0.98986	0.00115	0.00956332	-0.273155	0.3874	0.615432	0.164858	0.5903	0.780083
	BTN3A2	chr6:26365397-26378548	4.82599	6.77327	5.29825	5.17434	0.489028	0.09125	0.245151	-0.354337	0.2577	0.479434	-0.388477	0.2238	0.440672
a	BTN3A3	chr6:26440699-26453643	2.52524	5.34141	8.24382	5.56514	1.0808	0.0008	0.0072137	0.626091	0.0472	0.154717	0.0591977	0.85765	0.936012
	BTNL2	chr6_ssto_hap7:3709955-3722348	0.0136698	0.0649475	0.0258827	0	2.24828	1	1	-1.32729	1	1	-1e+99	1	1
	BTNL3	chr5:180415844-180433727	0.00756212	0	0	0	-1e+99	1	1	0	1	1	0	1	1
	BTNL8	chr5:180326076-180377906	0.0179574	0.00888216	0.0158539	0.0071208	-1.01559	1	1	0.835857	1	1	-0.31887	1	1
	BTNL9	chr5:180467224-180488523	0.0133832	0	0.0406955	0.0219005	-1e+99	1	1	1e+99	1	1	1e+99	1	1
	BTRC	chr10:103113824-103317070	8.32549	6.10466	5.93429	6.37263	-0.447624	0.08535	0.234063	-0.0408358	0.88805	0.950064	0.061978	0.8308	0.922975
c	BUB1	chr2:111395408-111435684	29.4817	35.0798	24.7424	15.4153	0.250821	0.30235	0.529428	-0.503653	0.06535	0.194331	-1.18628	5e-05	0.00072079
c	BUB1B	chr15:40453209-40569688	26.2553	35.1051	30.6736	13.4734	0.41907	0.1203	0.295626	-0.194684	0.4782	0.695549	-1.38157	5e-05	0.00072079
	BUB3	chr10:124913759-124924886	95.3025	106.717	120.473	89.2423	0.163204	0.5218	0.730287	0.174923	0.53775	0.7425	-0.257991	0.36215	0.591124
	BUD13	chr11:116618885-116643714	23.7913	14.1663	13.9021	17.5833	-0.747977	0.0038	0.0243285	-0.0271556	0.92735	0.96795	0.311746	0.2843	0.509856
	BUD31	chr7:99006600-99063824	54.1473	45.2872	47.8865	67.8708	-0.257786	0.71165	0.857534	0.0805171	0.89135	0.951422	0.583689	0.3863	0.61435
	BVES	chr6:105544698-105585049	2.08923	3.08648	4.1217	2.86399	0.562995	0.06085	0.184899	0.417275	0.19195	0.399797	-0.107939	0.7447	0.876654
	BVES-AS1	chr6:105585561-105627858	0.155758	0.150725	0.19313	0.101254	-0.0473884	1	1	0.357652	0.8848	0.948748	-0.573939	1	1
	BYSL	chr6:41888964-41900784	31.5748	25.2115	29.7006	27.7064	-0.324692	0.20805	0.420828	0.23641	0.4009	0.627854	0.136138	0.6299	0.807281
	BZRAP1	chr17:56378593-56494931	0.0839105	0.0859874	0.133877	0.0800507	0.0352751	1	1	0.638706	1	1	-0.103211	1	1
ac	BZW1	chr2:201676268-201688569	63.9893	145.762	116.411	51.1393	1.18771	0.00015	0.00185907	-0.324384	0.3457	0.574731	-1.51111	5e-05	0.00072079
	BZW2	chr7:16685758-16746148	43.2452	52.7737	37.2908	30.4089	0.287279	0.25465	0.476082	-0.500997	0.07465	0.213312	-0.795326	0.0059	0.0339373
	C10orf10	chr10:45455218-45490172	10.1565	6.92898	5.44675	10.8224	-0.551691	0.126	0.304705	-0.347247	0.43205	0.656143	0.643303	0.11265	0.282885
	C10orf103	chr10:75007124-75118617	0.041521	0.0589379	0.0487726	0.103788	0.505354	1	1	-0.273124	1	1	0.816375	1	1
	C10orf105	chr10:73156690-73575704	0.0454039	0.0193053	0.0316755	0.0085412	-1.23382	1	1	0.714372	1	1	-1.17649	1	1
	C10orf107	chr10:63422718-63526091	0.00451786	0.199941	0.14404	0.028799	5.46779	0.2372	0.456721	-0.473101	0.62415	0.803529	-2.79548	0.0912	0.245066
	C10orf108	chr10:320129-735608	0.0294963	0.00838147	0.0442419	0.0245602	-1.81526	1	1	2.40014	1	1	1.55105	1	1
	C10orf11	chr10:77542518-78317126	0.35615	0.513508	0.298685	0.472666	0.527902	0.47115	0.689543	-0.781764	0.36255	0.591516	-0.119568	0.8825	0.947634
	C10orf111	chr10:15137383-15146256	0.10302	0.0651512	0.122701	0.300152	-0.66106	1	1	0.91328	1	1	2.20383	0.53905	0.743386
	C10orf113	chr10:21068902-21463852	0	0	0	0.0916243	0	1	1	0	1	1	1e+99	1	1
	C10orf114	chr10:21783420-21786213	1.44082	1.83087	0.83797	1.54882	0.34564	0.4173	0.642799	-1.12756	0.02875	0.108679	-0.241362	0.597	0.784831
a	C10orf116	chr10:88728187-88769960	133.851	52.4996	39.784	27.4921	-1.35025	5e-05	0.00072079	-0.400119	0.22865	0.446344	-0.933289	0.00665	0.0371288
	C10orf118	chr10:115881973-115934364	1.99442	2.53562	3.20011	2.25269	0.34637	0.2475	0.468389	0.335783	0.2951	0.521714	-0.170689	0.60845	0.792625
	C10orf12	chr10:98741040-98745585	4.52407	3.93989	4.26241	2.99101	-0.199469	0.49045	0.705532	0.113517	0.7209	0.862996	-0.397522	0.2349	0.453698
	C10orf120	chr10:124457224-124459338	0.0115465	0	0	0	-1e+99	1	1	0	1	1	0	1	1
	C10orf122	chr10:127344262-127371713	0	0.0367833	0.0170609	0.065289	1e+99	1	1	-1.10835	1	1	0.827791	1	1
b	C10orf125	chr10:135168657-135171529	7.10912	13.6775	2.63594	6.74146	0.944067	0.02195	0.0896851	-2.37542	0.0002	0.00235999	-1.02068	0.0204	0.0850759
	C10orf128	chr10:50363890-50396407	0	0	0	0	0	1	1	0	1	1	0	1	1
	C10orf129	chr10:96953956-96988686	0.0177352	0.0537028	0	0.0316251	1.59838	1	1	-1e+99	1	1	-0.763926	1	1
	C10orf131	chr10:97471535-97849992	0.0536893	0.0166699	0.0621163	0.177845	-1.68739	1	1	1.89773	1	1	3.4153	1	1
	C10orf136	chr10:44340753-44346070	0	0.00588135	0.0200084	0.0107582	1e+99	1	1	1.76639	1	1	0.871216	1	1
	C10orf137	chr10:127408083-127452712	5.18519	7.55985	7.40163	6.18862	0.543961	0.04545	0.150635	-0.0305151	0.9162	0.9627	-0.28874	0.33355	0.562294
	C10orf140	chr10:21802408-21814611	0.228523	0.334609	0.347804	0.170171	0.550135	0.22325	0.439987	0.0558008	0.9103	0.95999	-0.975486	0.0692	0.202385
	C10orf2	chr10:102747292-102754158	15.2719	13.5567	18.0206	16.5245	-0.17187	0.5229	0.731177	0.410641	0.1613	0.358257	0.285602	0.34525	0.574267
	C10orf25	chr10:45493145-45500777	0.483873	0.872496	0.722568	1.03237	0.850519	0.4195	0.644705	-0.272015	0.80195	0.90792	0.242735	0.78695	0.900179
	C10orf26	chr10:104503726-104576021	14.2302	15.0565	17.6108	15.4308	0.081429	0.74375	0.876093	0.22607	0.41745	0.64295	0.0354252	0.899	0.955083
	C10orf27	chr10:72530994-72545157	0	0	0	0	0	1	1	0	1	1	0	1	1
	C10orf28	chr10:99894380-100004654	6.30903	7.84802	9.89633	14.388	0.314911	0.4056	0.632092	0.334565	0.37775	0.606178	0.874468	0.0237	0.0947405
	C10orf32	chr10:104613966-104661655	1.25683	1.93009	2.36267	3.24094	0.618879	0.28785	0.513838	0.291752	0.6089	0.792876	0.747748	0.202	0.413142
	C10orf32-AS3MT	chr10:104613966-104661655	0.551399	0.741251	0.829789	0.895127	0.426866	0.67835	0.837788	0.162781	0.8822	0.947491	0.27213	0.79645	0.905287
ac	C10orf35	chr10:71390002-71393355	14.3107	5.69942	5.45385	16.3137	-1.32821	5e-05	0.00072079	-0.0635401	0.87745	0.945456	1.51719	0.00015	0.00185907
	C10orf40	chr10:61717974-61720671	0.0275552	0.0600116	0.00859374	0	1.12292	1	1	-2.80388	1	1	-1e+99	1	1
	C10orf46	chr10:120440493-120514758	12.7176	13.0669	16.2533	7.12566	0.0390904	0.8725	0.943178	0.314811	0.2514	0.472651	-0.874823	0.00305	0.0205715
ac	C10orf47	chr10:11865396-11936709	22.1239	2.83899	2.44105	23.9252	-2.96216	5e-05	0.00072079	-0.217875	0.56785	0.764671	3.07508	5e-05	0.00072079
	C10orf53	chr10:50887683-50916956	0.0206596	0.120626	0.00913056	0.0156402	2.54566	1	1	-3.72369	1	1	-2.94721	1	1
a	C10orf54	chr10:73156690-73575704	4.05952	9.14622	5.88351	10.8234	1.17187	0.00015	0.00185907	-0.636499	0.037	0.13031	0.2429	0.4124	0.638434
	C10orf55	chr10:75669726-75682535	1.98936	0.553442	0.673831	1.06085	-1.8458	0.5307	0.73743	0.283952	0.93485	0.971523	0.938713	0.8253	0.920131
ac	C10orf58	chr10:82167584-82192753	17.8115	2.03258	2.26016	0.535462	-3.13143	5e-05	0.00072079	0.153112	0.72745	0.866785	-1.92446	0.00135	0.0108545
	C10orf62	chr10:99344101-99372555	0.0977172	0.060431	0.0795333	0.0226944	-0.693324	1	1	0.396271	1	1	-1.41295	1	1
c	C10orf67	chr10:23605519-23633772	0.392636	0.175794	0.173908	0.666114	-1.15931	0.0455	0.150713	-0.0155615	1	1	1.92189	0.00505	0.030158
	C10orf68	chr10:32735040-33171792	0.00476445	0.00940826	0.112973	0.0119685	0.981616	1	1	3.5859	1	1	0.347239	1	1
	C10orf71	chr10:50507186-50535537	0.00446551	0.0342452	0.0179989	0	2.939	1	1	-0.927993	1	1	-1e+99	1	1
	C10orf76	chr10:103605355-103815932	15.2599	10.5349	7.69935	9.27135	-0.53456	0.0406	0.139331	-0.452373	0.1223	0.29873	-0.184331	0.5196	0.728558
	C10orf81	chr10:115511212-115542192	0.00362865	0.00843149	0.49939	0.0147135	1.21636	1	1	5.88823	0.25205	0.473254	0.803282	1	1
	C10orf82	chr10:118423206-118429481	0.0109681	0	0	0	-1e+99	1	1	0	1	1	0	1	1
	C10orf88	chr10:124690418-124713919	2.86534	3.09695	3.29482	2.43912	0.112145	0.7308	0.868797	0.0893518	0.8083	0.911338	-0.344491	0.3641	0.592966
	C10orf90	chr10:128113573-128210010	0.0694914	0.135501	0.0470272	0.0367826	0.963396	1	1	-1.52673	1	1	-1.88121	1	1
	C10orf91	chr10:134258713-134261825	0.1413	0.0199422	0.0854343	0.0456288	-2.82487	1	1	2.09899	1	1	1.19412	1	1
	C10orf95	chr10:104209573-104216050	3.1566	0.705661	0.779059	2.63129	-2.16132	0.05435	0.171058	0.142756	0.914	0.961692	1.89872	0.08335	0.230208
	C10orf96	chr10:118083939-118139541	0.00576288	0	0.00366476	0	-1e+99	1	1	1e+99	1	1	0	1	1
	C10orf99	chr10:85933553-85945050	0.0188539	0	0	0	-1e+99	1	1	0	1	1	0	1	1
b	C11orf1	chr11:111744779-111754797	16.0427	9.39451	28.3023	12.5839	-0.772026	0.03955	0.136819	1.59103	0.00025	0.00283604	0.421686	0.29295	0.519334
	C11orf10	chr11:61556601-61560085	283.977	251.226	225.556	437.246	-0.17679	0.48725	0.703019	-0.1555	0.58995	0.779864	0.799463	0.00455	0.0279131
	C11orf16	chr11:8932700-8954553	0.0137507	0.0970661	0.136737	0.0232155	2.81946	1	1	0.49436	1	1	-2.06388	1	1
	C11orf2	chr11:64863682-64879180	36.9492	30.6726	33.5738	35.6713	-0.268594	0.27585	0.500499	0.130388	0.63435	0.810206	0.217815	0.4232	0.648049
a	C11orf20	chr11:64067862-64072239	1.8671	0.396728	0.234011	0.783727	-2.23458	0.00435	0.0269825	-0.761574	0.45465	0.675447	0.9822	0.2229	0.439549
	C11orf21	chr11:2317506-2323143	0	0.0102188	0	0.0272092	1e+99	1	1	-1e+99	1	1	1.41287	1	1
	C11orf24	chr11:68028802-68039469	54.0195	30.4868	25.8802	46.3627	-0.825294	0.0009	0.00791387	-0.236334	0.399	0.626078	0.604779	0.03105	0.114893
	C11orf30	chr11:76156068-76262589	7.84583	6.34873	7.71854	4.90863	-0.305457	0.26325	0.485888	0.28186	0.32805	0.556642	-0.371148	0.21615	0.431144
	C11orf31	chr11:57479994-57586652	77.5263	43.723	51.1133	66.6879	-0.826293	0.3738	0.602374	0.225306	0.80975	0.912125	0.609034	0.4805	0.697393
	C11orf34	chr11:112118875-112131583	0.0116562	0.116405	0.0834223	0.0330354	3.31999	1	1	-0.480652	1	1	-1.81708	1	1
	C11orf35	chr11:537521-560779	0.480034	0.253077	0.492152	1.41411	-0.92356	0.28355	0.508992	0.959529	0.3705	0.599314	2.48224	0.0269	0.103712
	C11orf36	chr11:3239173-3244361	0.0360863	0	0	0	-1e+99	1	1	0	1	1	0	1	1
	C11orf40	chr11:4592652-4599050	0	0	0	0	0	1	1	0	1	1	0	1	1
c	C11orf41	chr11:33563876-33695646	2.96849	2.62124	2.88346	0.98266	-0.17948	0.5161	0.725865	0.137549	0.6433	0.815738	-1.41548	0.0001	0.00131761
	C11orf42	chr11:6226797-6232365	0.0349571	0.0442489	0.234733	0	0.340055	1	1	2.40731	0.1111	0.280272	-1e+99	1	1
	C11orf45	chr11:128761312-128787951	1.21193	0.667844	0.465109	0.674556	-0.859723	0.04565	0.151085	-0.521942	0.3301	0.55868	0.0144257	0.9777	0.990258
	C11orf46	chr11:30344648-30359165	6.65024	7.43827	7.96715	7.59427	0.161561	0.6067	0.791453	0.0990961	0.775	0.89379	0.0299426	0.9325	0.970389
a	C11orf48	chr11:62430288-62441162	90.9551	42.2665	31.9284	62.9983	-1.10564	0.00035	0.00373028	-0.404673	0.2383	0.458011	0.5758	0.08105	0.225977
	C11orf49	chr11:46958250-47198676	20.1902	24.9572	11.5051	19.3858	0.305803	0.4977	0.711274	-1.11718	0.0449	0.149394	-0.364453	0.48585	0.701882
	C11orf51	chr11:71709957-71823822	80.5816	41.4447	45.5967	76.2075	-0.959262	0.27195	0.496026	0.137741	0.90005	0.955608	0.878746	0.37405	0.602619
	C11orf52	chr11:111783459-111797595	2.51372	0.802507	0.799733	5.47405	-1.64724	1	1	-0.0049951	1	1	2.77002	1	1
	C11orf53	chr11:111126706-111156972	0.0526409	0	0	0	-1e+99	1	1	0	1	1	0	1	1
a	C11orf54	chr11:93474792-93496247	1.04105	2.30792	2.18376	2.03647	1.14855	0.0067	0.0373333	-0.0797751	0.85005	0.932365	-0.18052	0.6751	0.835902
	C11orf57	chr11:111944967-111957522	8.81323	12.7631	14.8662	6.63425	0.53424	0.2826	0.507921	0.220056	0.62655	0.805128	-0.943978	0.12785	0.307661
	C11orf58	chr11:16760147-16779901	28.4269	34.2072	54.0845	36.2841	0.267047	0.2802	0.505209	0.660915	0.01615	0.0717984	0.0850356	0.7523	0.881157
	C11orf61	chr11:124636393-124670299	3.68291	5.94104	3.5673	4.87654	0.689872	0.0326	0.119013	-0.735883	0.04215	0.142914	-0.284859	0.42075	0.645734
a	C11orf63	chr11:122753472-122830430	2.71163	1.02745	0.590849	2.23785	-1.40009	0.00025	0.00283604	-0.798204	0.11935	0.294107	1.12304	0.01625	0.0721368
	C11orf65	chr11:108253726-108338258	0.217112	0.184931	0.342022	0.320428	-0.231458	0.78505	0.899235	0.887104	0.3222	0.550522	0.793018	0.39235	0.620107
a	C11orf67	chr11:77532207-77583398	10.8529	28.2436	32.3044	43.2672	1.37984	0.0001	0.00131761	0.193803	0.59385	0.782573	0.615346	0.0835	0.230459
	C11orf68	chr11:65684282-65686531	31.0371	30.6826	37.1755	44.2519	-0.016571	0.94925	0.977864	0.276929	0.34695	0.575981	0.528317	0.0695	0.202973
	C11orf70	chr11:101918168-101955291	3.17719	2.75758	1.33901	6.01949	-0.204352	0.75085	0.880288	-1.04223	0.1626	0.36008	1.12624	0.08285	0.229195
	C11orf71	chr11:114262169-114271139	2.30326	3.56728	5.15162	4.49606	0.631149	0.22405	0.441029	0.530203	0.3041	0.531405	0.333839	0.5078	0.719132
	C11orf73	chr11:86013252-86056985	18.453	26.2183	24.0565	20.173	0.506718	0.1024	0.265521	-0.12415	0.69985	0.850761	-0.37815	0.2431	0.463523
	C11orf74	chr11:36613492-36680817	11.7664	11.9704	13.1939	9.52877	0.0248096	0.9406	0.973936	0.140393	0.7003	0.851007	-0.329115	0.3803	0.60866
a	C11orf75	chr11:93211638-93276546	2.95632	6.3907	6.41199	10.6989	1.11217	0.0076	0.0409648	0.00479861	0.9906	0.995699	0.743413	0.058	0.178928
	C11orf80	chr11:66512206-66614003	7.39034	4.66291	4.77088	8.41963	-0.66441	0.1823	0.387062	0.0330242	0.95075	0.978483	0.852527	0.1233	0.30035
c	C11orf82	chr11:82612736-82645699	3.02145	5.69409	3.96235	2.60179	0.914226	0.0027	0.0187114	-0.523109	0.1191	0.293676	-1.12996	0.00125	0.0102153
	C11orf83	chr11:62430288-62441162	18.5112	10.9693	11.4521	18.67	-0.754921	0.183	0.387936	0.062143	0.9088	0.959441	0.767245	0.1623	0.359668
	C11orf84	chr11:63580922-63595190	39.0409	30.4558	36.5284	46.4246	-0.358271	0.16505	0.363299	0.262303	0.35355	0.582476	0.608173	0.0313	0.115532
	C11orf85	chr11:64705928-64727609	0	0	0	0	0	1	1	0	1	1	0	1	1
	C11orf86	chr11:66742753-66744479	0.013593	0.0324213	0.00885185	0.0100737	1.25407	1	1	-1.87289	1	1	-1.68635	1	1
	C11orf87	chr11:109292845-109299893	0.110342	0.0361172	0.0676706	0.0101664	-1.61123	1	1	0.905846	1	1	-1.82888	1	1
	C11orf88	chr11:111385509-111407756	0.0426619	0.0521264	0.616688	0.0568322	0.289065	1	1	3.56446	0.4652	0.684456	0.124694	1	1
abc	C11orf9	chr11:61520120-61555989	0.546382	3.82402	0.818292	0.377885	2.80711	5e-05	0.00072079	-2.2244	5e-05	0.00072079	-3.33907	5e-05	0.00072079
a	C11orf91	chr11:33719653-33722286	6.86568	1.49033	1.12757	3.2202	-2.20377	0.00015	0.00185907	-0.402417	0.53475	0.740326	1.11151	0.0485	0.157696
	C11orf92	chr11:111164113-111179353	0.019847	0.0371651	0.041208	0.00931374	0.905026	1	1	0.148976	1	1	-1.99652	1	1
	C11orf93	chr11:111164113-111179353	0.0361711	0.00895333	0.0300654	0	-2.01434	1	1	1.74761	1	1	-1e+99	1	1
	C11orf94	chr11:45928085-45928833	0.106564	0.0601807	0.0709058	0.215593	-0.824348	1	1	0.236603	1	1	1.84093	1	1
	C11orf95	chr11:63527363-63536113	2.34146	3.51323	4.55478	2.27065	0.585393	0.0596	0.182249	0.374583	0.24635	0.467144	-0.629695	0.0615	0.186285
	C11orf96	chr11:43964105-43965433	0.0838391	0.306009	0.0785859	1.10371	1.86788	1	1	-1.96123	1	1	1.85071	0.0639	0.191346
	C12orf10	chr12:53693469-53700965	36.3061	37.984	37.4536	49.8002	0.0651769	0.80365	0.908781	-0.0202877	0.94445	0.975656	0.390761	0.1701	0.370464
	C12orf12	chr12:91345991-91348953	0.00308071	0.0150284	0.0356774	0	2.28635	1	1	1.24732	1	1	-1e+99	1	1
a	C12orf23	chr12:107349543-107367813	6.62709	13.2944	14.9936	11.0476	1.00437	0.0004	0.00415283	0.173525	0.54255	0.745905	-0.267088	0.36105	0.590083
	C12orf26	chr12:82746082-82873016	0.717219	0.68361	0.67106	0.451005	-0.0692402	0.96225	0.98367	-0.0267315	0.9864	0.994124	-0.60003	0.73945	0.873677
	C12orf29	chr12:88429267-88535993	5.11297	4.76206	5.64592	6.20692	-0.102577	0.8256	0.920278	0.245624	0.64225	0.815126	0.382293	0.44165	0.664437
	C12orf32	chr12:2986364-2998626	39.0561	34.6228	24.3292	41.9669	-0.173827	0.49305	0.707594	-0.509032	0.07325	0.210597	0.277531	0.31545	0.543304
	C12orf33	chr12:9208184-9217666	0.010022	0.0618507	0.0823389	0.0847569	2.62562	1	1	0.412785	1	1	0.454541	1	1
	C12orf34	chr12:110152186-110211292	1.39131	0.974871	1.85488	1.19569	-0.513166	0.2368	0.456183	0.92804	0.0408	0.139807	0.294555	0.5193	0.728352
	C12orf35	chr12:32112352-32146043	1.00536	1.62862	2.11649	1.04612	0.695944	0.03855	0.134324	0.37802	0.27645	0.50109	-0.6386	0.0863	0.235847
	C12orf36	chr12:13523604-13529679	0	0	0.0208992	0.0100561	0	1	1	1e+99	1	1	1e+99	1	1
	C12orf37	chr12:91311799-91342446	0.0125354	0.00450605	0	0.00988883	-1.47607	1	1	-1e+99	1	1	1.13394	1	1
	C12orf39	chr12:21679255-21684210	0.287338	1.36644	2.12806	0.90714	2.2496	0.0209	0.0865926	0.639112	0.35615	0.58515	-0.591028	0.4452	0.667457
a	C12orf4	chr12:4596900-4647637	3.08339	6.98104	8.60485	4.44935	1.17893	5e-05	0.00072079	0.301709	0.327	0.555574	-0.649849	0.04725	0.154822
	C12orf40	chr12:40019971-40115720	0.00340713	0	0	0.010586	-1e+99	1	1	0	1	1	1e+99	1	1
	C12orf42	chr12:103695732-103889749	0.00596008	0.0402596	0	0	2.75593	1	1	-1e+99	1	1	-1e+99	1	1
	C12orf43	chr12:121440847-121454300	14.4529	11.7383	10.5451	10.8307	-0.300141	0.2792	0.504093	-0.154646	0.6183	0.799615	-0.116091	0.7137	0.858725
c	C12orf44	chr12:52463757-52471279	46.0194	37.9252	29.3215	77.285	-0.279086	0.28445	0.510032	-0.371198	0.19975	0.410019	1.02703	0.0002	0.00235999
	C12orf45	chr12:105380097-105388505	27.9755	18.7079	19.7724	23.3433	-0.58052	0.0685	0.200869	0.0798419	0.8309	0.922996	0.319366	0.3746	0.60317
	C12orf47	chr12:112277572-112331228	7.50915	6.33085	7.37709	6.37248	-0.24625	0.6662	0.830426	0.220652	0.69765	0.84958	0.00945594	0.9858	0.993905
	C12orf49	chr12:117153595-117175843	9.40357	8.87273	13.4174	8.69714	-0.0838307	0.76185	0.886659	0.596659	0.05305	0.168111	-0.0288372	0.92525	0.966883
	C12orf5	chr12:4430358-4469190	5.42919	5.29249	7.2065	3.28065	-0.0367907	0.8926	0.95209	0.445353	0.1233	0.30035	-0.689965	0.02515	0.098839
	C12orf50	chr12:88373815-88423176	0.00695119	0.0250158	0.0120553	0.019922	1.84751	1	1	-1.05317	1	1	-0.328475	1	1
	C12orf51	chr12:112597991-112819896	3.82504	4.59233	4.31092	3.69754	0.263749	0.3019	0.528922	-0.0912312	0.75005	0.879887	-0.31266	0.266	0.489091
	C12orf52	chr12:113623554-113630119	26.9486	18.4573	19.743	19.5106	-0.546025	0.0441	0.147492	0.0971551	0.74505	0.876822	0.0800676	0.78195	0.89756
abc	C12orf53	chr12:6802956-6810009	0.192591	3.40195	0.47981	0.43021	4.14275	5e-05	0.00072079	-2.82583	5e-05	0.00072079	-2.98325	5e-05	0.00072079
	C12orf54	chr12:48876285-48890297	0.906241	0.0147953	0	0	-5.93668	0.15055	0.34258	-1e+99	1	1	-1e+99	1	1
	C12orf56	chr12:64660762-64784345	0.297022	0.30943	0.178311	0.092283	0.0590436	0.9295	0.968916	-0.79522	0.26355	0.486187	-1.74548	0.0394	0.136431
c	C12orf57	chr12:7053202-7055165	77.4989	135.622	166.504	274.887	0.807347	0.0026	0.0181887	0.295961	0.30705	0.534484	1.01924	0.0004	0.00415283
	C12orf59	chr12:10331556-10344403	0.0109629	0	0	0.0167568	-1e+99	1	1	0	1	1	1e+99	1	1
	C12orf60	chr12:14956505-14976791	0.704486	1.02866	1.25413	0.37981	0.546122	0.39785	0.624956	0.285925	0.6529	0.822009	-1.43741	0.05475	0.171911
	C12orf61	chr12:62995530-62997214	0.384385	0.475525	0.173782	0.534478	0.306966	0.6245	0.803756	-1.45224	0.07875	0.221508	0.168612	0.7939	0.903944
	C12orf65	chr12:123717843-123742506	17.0878	15.2382	16.4997	18.9209	-0.165275	0.5406	0.744518	0.114752	0.69965	0.850637	0.312291	0.30245	0.529509
a	C12orf66	chr12:64586418-64616076	5.04217	2.01028	2.56131	1.08003	-1.32665	0.00025	0.00283604	0.349487	0.37395	0.602511	-0.896321	0.04515	0.149984
ac	C12orf68	chr12:48577365-48579709	0.195406	1.37872	0.599058	0.311728	2.81878	5e-05	0.00072079	-1.20257	0.02815	0.10713	-2.14497	0.0009	0.00791387
	C12orf69	chr12:14956505-14976791	0.0315193	0.0373474	0.0204597	0.0105283	0.244774	1	1	-0.868225	1	1	-1.82674	1	1
	C12orf70	chr12:27619742-27655118	0.238934	0.117948	0.129646	0.440669	-1.01846	0.2273	0.444718	0.136423	1	1	1.90154	0.04585	0.151516
	C12orf71	chr12:27233989-27235455	0.0473076	0.223049	0.131508	0.381979	2.23721	0.0988	0.258921	-0.76221	0.5212	0.729786	0.776135	0.4079	0.63414
	C12orf73	chr12:104343980-104350993	4.21859	2.36637	1.63645	3.38128	-0.834086	0.0257	0.10039	-0.532108	0.23955	0.459382	0.514894	0.2252	0.442304
	C12orf74	chr12:93096618-93102325	0.0123476	0.0158874	0.00868018	0	0.363653	1	1	-0.872082	1	1	-1e+99	1	1
	C12orf75	chr12:105724413-105765296	46.3773	66.7275	82.0765	77.3592	0.524864	0.04175	0.142017	0.298687	0.28415	0.509679	0.213291	0.4478	0.669754
	C12orf76	chr12:110478982-110505500	1.60384	2.47743	2.8616	3.5124	0.627318	0.1231	0.300031	0.20798	0.60685	0.791502	0.503611	0.21335	0.42757
	C12orf77	chr12:25146364-25150373	0	0.00830983	0.00502851	0.00761939	1e+99	1	1	-0.724688	1	1	-0.125143	1	1
	C13orf15	chr13:42031541-42045013	0.635766	0.662767	0.341385	1.35044	0.0600074	0.9191	0.964084	-0.957103	0.20475	0.416642	1.02686	0.0959	0.253607
ac	C13orf33	chr13:31456971-31506745	0.155863	1.92149	0.986392	0.247526	3.62387	5e-05	0.00072079	-0.961993	0.036	0.127837	-2.95658	0.0003	0.00329051
	C13orf35	chr13:113301357-113338811	0.00912394	0.0154286	0.0116541	0.00491437	0.757881	1	1	-0.404777	1	1	-1.65053	1	1
	C14orf1	chr14:76117232-76127538	83.4245	45.984	73.7209	68.5966	-0.859339	0.001	0.00859806	0.680941	0.0132	0.0619767	0.577005	0.03675	0.129679
	C14orf101	chr14:57046510-57116232	3.01685	2.86348	3.56719	3.18873	-0.0752706	0.8041	0.909054	0.317014	0.35435	0.583255	0.155211	0.6572	0.824785
	C14orf102	chr14:90744397-90798481	5.4933	6.40784	5.65863	4.8701	0.222163	0.42575	0.650453	-0.179385	0.55195	0.752919	-0.395885	0.2008	0.411466
	C14orf105	chr14:57936594-57960576	0.00370432	0	0.0163395	0.0215488	-1e+99	1	1	1e+99	1	1	1e+99	1	1
	C14orf109	chr14:93651295-93653431	11.1574	14.6992	17.8822	19.1942	0.397738	0.2276	0.445087	0.282788	0.41695	0.642567	0.384931	0.26105	0.48334
	C14orf118	chr14:76618258-76669134	9.28022	8.3275	8.65658	6.85184	-0.156276	0.5745	0.76934	0.0559137	0.85845	0.936326	-0.281392	0.3783	0.606679
	C14orf119	chr14:23527773-23569665	24.938	23.2865	22.294	23.4826	-0.0988531	0.88045	0.9468	-0.0628397	0.9351	0.971585	0.0120996	0.9862	0.994045
	C14orf126	chr14:31915242-31926680	5.84522	4.13647	4.74023	4.97337	-0.498857	0.10775	0.274805	0.196557	0.57325	0.76851	0.265823	0.4519	0.673111
	C14orf129	chr14:96846021-96853563	3.87849	4.87597	4.74432	2.6802	0.330194	0.3288	0.557385	-0.0394866	0.9182	0.963659	-0.863347	0.03425	0.123381
ac	C14orf132	chr14:96505660-96560226	0.46644	5.55358	4.08079	1.2854	3.57366	5e-05	0.00072079	-0.444571	0.13685	0.322123	-2.1112	5e-05	0.00072079
	C14orf133	chr14:77893017-77923983	18.0469	10.9005	10.3537	12.3141	-0.727357	0.0098	0.0496328	-0.0742394	0.80775	0.91112	0.175919	0.56315	0.761056
a	C14orf135	chr14:60558628-60601532	5.20439	11.6635	12.2245	7.838	1.1642	0.0002	0.00235999	0.0677829	0.8151	0.91474	-0.573439	0.0599	0.182894
	C14orf142	chr14:93669236-93695561	5.49329	8.0711	11.4133	7.15853	0.555096	0.51905	0.728194	0.499878	0.59285	0.781903	-0.173102	0.84785	0.931353
b	C14orf149	chr14:59939405-59951073	7.19344	7.39532	3.0105	5.43591	0.0399292	0.9021	0.956481	-1.29661	0.0027	0.0187114	-0.444089	0.2421	0.462414
	C14orf159	chr14:91580356-91691703	3.89667	6.53852	5.91635	7.83481	0.74672	0.017	0.0745296	-0.144257	0.6593	0.826104	0.260935	0.412	0.638061
	C14orf162	chr14:70036530-70037918	0.0410432	0	0.0323478	0	-1e+99	1	1	1e+99	1	1	0	1	1
	C14orf165	chr14:24391456-24403777	0.00916424	0.0555989	0	0.0270255	2.60097	1	1	-1e+99	1	1	-1.04073	1	1
	C14orf166	chr14:52456227-52471420	147.493	142.246	134.013	85.2803	-0.0522547	0.83525	0.925217	-0.0860207	0.7642	0.888005	-0.738106	0.00915	0.0471278
	C14orf166B	chr14:77292724-77336645	0.00164768	0.0197664	0	0	3.58454	1	1	-1e+99	1	1	-1e+99	1	1
	C14orf167	chr14:24407939-24438488	7.97941	4.8194	6.37255	3.2838	-0.727428	0.12535	0.303684	0.403016	0.34835	0.577347	-0.553488	0.32145	0.549627
	C14orf169	chr14:73945188-74025651	12.2466	10.0749	6.79203	11.049	-0.281604	0.3481	0.577114	-0.568858	0.1138	0.284812	0.133141	0.69345	0.846995
	C14orf176	chr14:21558204-21572863	1.0467	0.531249	0.249059	0.614343	-0.978383	0.5957	0.783957	-1.0929	0.66335	0.828464	0.209656	0.91785	0.963504
	C14orf177	chr14:99177949-99184103	0.0324021	0	0	0	-1e+99	1	1	0	1	1	0	1	1
	C14orf178	chr14:78183943-78236085	0.137939	0.191015	0.100257	0.0893685	0.469655	0.5426	0.74594	-0.92998	0.4315	0.655658	-1.09585	0.4736	0.691645
	C14orf180	chr14:105046055-105056183	0.00701853	0.0831426	0.0109928	0.00796584	3.56635	1	1	-2.91902	1	1	-3.38369	1	1
	C14orf182	chr14:50448429-50474238	0.109018	0.059356	0.0880599	0.176056	-0.877097	1	1	0.569091	1	1	1.56857	0.07575	0.215519
	C14orf183	chr14:50550368-50559361	0.0061862	0	0.042653	0.0762715	-1e+99	1	1	1e+99	1	1	1e+99	1	1
	C14orf2	chr14:104378624-104387903	174.865	159.141	146.947	128.339	-0.13593	0.59665	0.784552	-0.115019	0.69415	0.847493	-0.310356	0.2703	0.494143
	C14orf21	chr14:24769097-24774374	15.0413	13.6909	11.4489	9.58795	-0.135715	0.62985	0.807238	-0.258012	0.4198	0.644978	-0.513925	0.10635	0.272431
	C14orf23	chr14:29241909-29264000	0.124683	1.15054	2.2338	0.356433	3.20598	0.17035	0.370785	0.957183	0.2178	0.433191	-1.69062	0.08255	0.228673
	C14orf28	chr14:45366506-45376460	0.678116	0.725467	0.682233	0.956881	0.0973768	0.837	0.926053	-0.0886449	0.86645	0.94036	0.399429	0.4385	0.661695
a	C14orf37	chr14:58470807-58618847	0.0961502	0.350183	0.335922	0.210622	1.86475	0.00615	0.0350067	-0.0599824	0.9125	0.961057	-0.73345	0.2296	0.447378
	C14orf38	chr14:59951160-60043549	0.0139377	0.00906707	0.00746008	0.0125051	-0.620284	1	1	-0.281444	1	1	0.463813	1	1
	C14orf39	chr14:60902673-60952764	0	0	0	0.00577568	0	1	1	0	1	1	1e+99	1	1
	C14orf43	chr14:74181824-74253896	12.7311	8.95521	7.39774	4.9796	-0.507558	0.051	0.163416	-0.275642	0.3385	0.567272	-0.846698	0.004	0.0253047
	C14orf45	chr14:74486058-74551196	0.524034	1.17724	1.74243	0.882869	1.16768	0.1194	0.294176	0.565686	0.34085	0.569811	-0.41514	0.55055	0.75198
	C14orf49	chr14:95883830-95942173	2.24338	2.62344	2.87321	1.87988	0.225786	0.5172	0.726694	0.131203	0.7249	0.865412	-0.480819	0.21255	0.426625
	C14orf55	chr14:70935595-70950473	0.0430596	0.0982466	0.107676	0.0837761	1.19007	1	1	0.132211	1	1	-0.229868	1	1
a	C14orf64	chr14:98391946-98444461	0.229985	0	0	0.0151316	-1e+99	5e-05	0.00072079	0	1	1	1e+99	1	1
	C14orf79	chr14:105452615-105461855	4.83321	3.4657	6.68758	6.27907	-0.479834	0.1603	0.356834	0.948338	0.0124	0.0591971	0.857405	0.0226	0.0915599
c	C14orf80	chr14:105956191-105965585	17.9199	15.7529	15.6342	31.8367	-0.185945	0.52725	0.734643	-0.010912	0.97345	0.988362	1.01508	0.0013	0.010536
	C14orf93	chr14:23456109-23479360	5.45501	4.3368	3.30231	3.55544	-0.330952	0.30685	0.534324	-0.393154	0.29075	0.516994	-0.286604	0.43615	0.659588
	C15orf17	chr15:75192327-75199462	10.1075	10.9656	10.7443	11.3929	0.11756	0.64575	0.817472	-0.0294145	0.9169	0.963094	0.0551579	0.84615	0.93068
	C15orf2	chr15:24920540-24928593	0.0110604	0.0471477	0.0143991	0.00257377	2.09179	1	1	-1.71121	1	1	-4.19523	1	1
	C15orf23	chr15:40674921-40686489	51.095	60.5028	47.6327	43.0801	0.243819	0.32065	0.548697	-0.345051	0.2044	0.41617	-0.489981	0.07305	0.210164
	C15orf24	chr15:34376223-34394053	68.2104	74.1526	103.201	114.736	0.120506	0.63075	0.807874	0.476891	0.08535	0.234063	0.629752	0.0251	0.098708
	C15orf26	chr15:81426643-81441516	0.0873209	0.055323	0.134905	0.0370671	-0.658449	1	1	1.286	1	1	-0.577738	1	1
	C15orf27	chr15:76352298-76497304	0.101667	0.0427333	0.0660813	0.0723613	-1.25042	1	1	0.62888	1	1	0.759857	1	1
	C15orf29	chr15:34432874-34502297	3.32855	4.33039	4.65551	4.43292	0.379603	0.2411	0.461248	0.104443	0.76295	0.887298	0.0337607	0.92345	0.966025
	C15orf32	chr15:93014906-93044347	0.0313387	0	0.00793768	0	-1e+99	1	1	1e+99	1	1	0	1	1
	C15orf33	chr15:49447975-49913118	0.291451	0.133109	0.270062	0.324568	-1.13064	0.6591	0.825965	1.02068	0.7387	0.873125	1.28591	0.691	0.845545
	C15orf34	chr15:72635777-72671129	0.150044	0.0647302	0.147805	0.170282	-1.21287	1	1	1.19118	0.72755	0.866876	1.39542	1	1
	C15orf37	chr15:80135888-80217196	2.8288	2.79257	2.44671	4.01376	-0.0185945	0.9798	0.991117	-0.190753	0.79	0.901946	0.523358	0.46575	0.684952
	C15orf38	chr15:90373830-90456222	14.3078	10.9985	10.9899	8.77852	-0.379502	0.5326	0.738669	-0.00111958	0.9987	0.999301	-0.325253	0.63875	0.813229
	C15orf38-AP3S2	chr15:90373830-90456222	3.61827	2.93565	3.92325	3.1609	-0.301621	0.6752	0.835913	0.41837	0.6366	0.81179	0.106658	0.8918	0.951717
ac	C15orf39	chr15:75494220-75504510	14.141	6.45297	6.28469	19.4916	-1.13185	0.0002	0.00235999	-0.0381224	0.90095	0.955933	1.59482	5e-05	0.00072079
	C15orf40	chr15:83654954-83680393	13.1529	10.5826	8.29243	15.8813	-0.313686	0.5371	0.742087	-0.351828	0.5403	0.744299	0.585633	0.3005	0.527249
c	C15orf41	chr15:36871811-37110707	8.42	5.37974	6.07325	2.57014	-0.646286	0.03075	0.114097	0.174934	0.60135	0.787723	-1.06569	0.0059	0.0339373
	C15orf42	chr15:90118817-90198682	9.02727	6.52827	5.12169	4.9473	-0.467588	0.16845	0.368225	-0.350082	0.36705	0.595941	-0.400061	0.31085	0.53847
	C15orf43	chr15:45248902-45271421	0	0	0	0	0	1	1	0	1	1	0	1	1
	C15orf44	chr15:65871095-65903627	36.7211	27.6267	29.7161	21.6594	-0.41055	0.10215	0.265063	0.105181	0.7067	0.854722	-0.351065	0.2222	0.438677
ac	C15orf48	chr15:45722762-45725647	6.7578	1.37385	1.08786	7.68941	-2.29833	0.0001	0.00131761	-0.33674	0.60055	0.78726	2.48465	0.0002	0.00235999
	C15orf5	chr15:77400497-77712446	0.0121171	0.0209649	0.090563	0.0230663	0.790929	1	1	2.11095	1	1	0.137811	1	1
	C15orf50	chr15:70127572-70135306	0	0	0	0	0	1	1	0	1	1	0	1	1
	C15orf52	chr15:40623652-40633168	17.4973	15.7128	17.1521	24.3906	-0.155198	0.5364	0.741611	0.126449	0.65785	0.825209	0.634388	0.0235	0.094175
	C15orf53	chr15:38988798-38992239	0.00200754	0.024669	0.00438699	0	3.6192	1	1	-2.4914	1	1	-1e+99	1	1
	C15orf54	chr15:39542884-39547048	0.0122464	0.0235236	0.0225762	0.0199646	0.94175	1	1	-0.059304	1	1	-0.236665	1	1
	C15orf55	chr15:34638065-34649931	0.0697671	0.0967423	0.0439607	0.029571	0.4716	1	1	-1.13793	1	1	-1.70996	1	1
	C15orf56	chr15:40453209-40569688	0.118114	0.0269062	0.0644067	0.0473567	-2.13417	1	1	1.25927	1	1	0.815632	1	1
	C15orf57	chr15:40845297-40857252	11.0753	10.7303	13.0612	10.4039	-0.0456634	0.88275	0.947785	0.283596	0.38375	0.611846	-0.0445599	0.89415	0.952823
	C15orf58	chr15:90777486-90785312	1.06469	1.36865	1.55901	1.17233	0.362315	0.4604	0.680478	0.18788	0.7206	0.86286	-0.223373	0.6708	0.833471
	C15orf59	chr15:74032140-74043816	0.0782782	0.256628	0.269646	0.185887	1.71299	0.07895	0.221885	0.0713904	0.9306	0.969387	-0.46525	0.5827	0.774771
	C15orf60	chr15:73735498-73925753	0.0221869	0.0470514	0.0443749	0	1.08453	1	1	-0.0844949	1	1	-1e+99	1	1
	C15orf61	chr15:67547137-67819641	7.6539	3.36984	4.844	6.92228	-1.18352	0.02085	0.0864507	0.52352	0.34245	0.571395	1.03857	0.05585	0.17433
	C15orf62	chr15:41060066-41106767	0.813844	1.01851	0.982327	1.88463	0.323641	0.8043	0.909176	-0.0521908	0.96775	0.985898	0.887813	0.475	0.692787
	C15orf63	chr15:44038589-44094769	98.4776	64.6613	85.0172	132.177	-0.606894	0.58785	0.778263	0.394853	0.7826	0.897881	1.0315	0.3983	0.625357
	C16orf11	chr16:610421-615529	0.0252189	0.0343332	0.0625694	0.0266109	0.445096	1	1	0.865854	1	1	-0.367583	1	1
	C16orf13	chr16:684428-686347	90.6055	62.8559	41.9015	100.203	-0.527549	0.06415	0.191869	-0.585048	0.07175	0.20755	0.672804	0.02665	0.103078
	C16orf3	chr16:90089007-90114191	0.466113	0.503196	0.975784	0.596742	0.110441	0.96415	0.98443	0.955441	0.65835	0.825535	0.245985	0.927	0.967769
	C16orf42	chr16:1383605-1401873	77.5465	54.8674	50.4828	89.8612	-0.499111	0.0484	0.157454	-0.120157	0.67335	0.834825	0.711748	0.01395	0.0645117
ac	C16orf45	chr16:15528324-15682116	1.88133	6.77788	4.41448	2.67899	1.84908	5e-05	0.00072079	-0.61859	0.0739	0.211848	-1.33915	0.00025	0.00283604
	C16orf46	chr16:81087101-81110872	2.05363	1.30801	1.22556	1.44528	-0.650804	0.1272	0.306585	-0.0939264	0.8451	0.930134	0.143976	0.76365	0.887637
	C16orf48	chr16:67696849-67700628	15.9457	14.1923	19.4884	19.8091	-0.16806	0.5549	0.754988	0.457502	0.1509	0.343102	0.481051	0.1233	0.30035
b	C16orf5	chr16:4560676-4588816	12.5455	14.7215	6.19424	15.437	0.230751	0.39495	0.622223	-1.24892	0.00015	0.00185907	0.068472	0.82245	0.918691
	C16orf52	chr16:22019455-22095972	2.10056	3.67672	2.916	2.29088	0.807645	0.01175	0.0568811	-0.334428	0.33145	0.560094	-0.682516	0.0586	0.180166
	C16orf53	chr16:29827527-29859360	17.6859	14.1945	18.5047	17.7615	-0.317261	0.5412	0.744963	0.382558	0.44255	0.665196	0.323422	0.5547	0.754882
	C16orf54	chr16:29753785-29757340	0.00946665	0	0.0337695	0	-1e+99	1	1	1e+99	1	1	0	1	1
	C16orf55	chr16:89724209-89737675	4.44687	4.6662	2.34269	5.07279	0.0694581	0.8301	0.922633	-0.99408	0.01335	0.0624986	0.120534	0.73295	0.870046
	C16orf57	chr16:58035276-58055527	64.4376	52.2175	61.0419	63.7121	-0.303369	0.2274	0.444872	0.225266	0.4205	0.645571	0.287033	0.2973	0.523983
	C16orf58	chr16:31494438-31519706	32.8785	25.1665	19.53	32.8411	-0.385642	0.13065	0.312085	-0.365815	0.1962	0.405504	0.383998	0.1602	0.356665
	C16orf59	chr16:2510114-2514964	9.98034	10.7192	9.8729	14.4553	0.103041	0.73025	0.86845	-0.118657	0.72985	0.868191	0.431395	0.1831	0.38807
	C16orf62	chr16:19566736-19712485	20.3442	22.2358	15.7596	21.3086	0.128269	0.60355	0.78911	-0.496654	0.0741	0.212236	-0.0614463	0.824	0.919437
	C16orf7	chr16:89773540-89883065	2.5942	3.65103	2.84117	5.9657	0.493016	0.65675	0.824409	-0.36182	0.7572	0.884035	0.708387	0.47115	0.689543
	C16orf70	chr16:67143914-67184902	9.30906	8.51446	11.1736	8.80328	-0.12872	0.75815	0.884628	0.392102	0.3842	0.6123	0.0481266	0.9227	0.965643
	C16orf71	chr16:4746510-4799397	0.0803797	0.210925	0.254833	0.32389	1.39182	0.5154	0.725232	0.272823	0.88555	0.949071	0.618778	0.7365	0.871953
	C16orf72	chr16:9185536-9213555	11.8577	9.44472	11.1241	8.58316	-0.328242	0.2079	0.420651	0.236108	0.4148	0.640575	-0.137999	0.64095	0.81446
	C16orf73	chr16:1877224-1922179	0.0295255	0.0717083	0.00599218	0.0476628	1.28018	1	1	-3.58099	1	1	-0.589277	1	1
ac	C16orf74	chr16:85741123-85784689	63.4027	11.8336	9.0368	26.3051	-2.42165	5e-05	0.00072079	-0.389011	0.31055	0.538171	1.15245	0.0014	0.0111764
	C16orf78	chr16:49407807-49433319	0	0	0	0	0	1	1	0	1	1	0	1	1
	C16orf79	chr16:2255177-2261069	2.53176	3.11765	2.07426	9.95283	0.300318	0.8289	0.921943	-0.587859	0.69455	0.847737	1.67465	0.1229	0.299726
	C16orf80	chr16:58147496-58163296	62.5717	37.9195	34.9966	56.9244	-0.72257	0.00635	0.0358665	-0.115727	0.6892	0.844284	0.586106	0.03835	0.133806
	C16orf82	chr16:27078218-27080487	0.0129853	0.0403834	0	0	1.63688	1	1	-1e+99	1	1	-1e+99	1	1
	C16orf86	chr16:67700716-67702661	0.328204	1.17253	1.0433	0.632704	1.83696	0.0108	0.053425	-0.168473	0.7671	0.889552	-0.890027	0.1445	0.333515
	C16orf87	chr16:46835958-46865074	6.63213	8.76305	10.8422	7.20017	0.401962	0.2296	0.447378	0.307148	0.3786	0.607016	-0.283403	0.44565	0.667841
	C16orf88	chr16:19717673-19868859	30.3	20.9674	22.6411	20.539	-0.53117	0.05055	0.1624	0.110793	0.7149	0.859456	-0.0297822	0.92055	0.964744
	C16orf89	chr16:5094122-5116146	0.00676747	0.0481271	0.073782	0.0166634	2.83016	1	1	0.616419	1	1	-1.53017	1	1
	C16orf90	chr16:3543483-3545421	0	0	0.013253	0.031146	0	1	1	1e+99	1	1	1e+99	1	1
	C16orf91	chr16:1469943-1479345	2.96461	3.41369	3.53849	5.89285	0.203489	0.62605	0.804855	0.0518016	0.90515	0.957671	0.787635	0.0667	0.19713
	C16orf92	chr16:30034654-30042186	0	0	0	0	0	1	1	0	1	1	0	1	1
	C16orf93	chr16:30759619-30787628	4.37612	3.32003	1.73984	5.4654	-0.398455	0.82745	0.921224	-0.932241	0.75275	0.881426	0.71913	0.7184	0.861606
	C16orf95	chr16:87336403-87351026	3.3092	5.91107	4.21277	5.52304	0.836934	0.04405	0.147368	-0.48865	0.2747	0.499196	-0.0979559	0.8175	0.91594
[truncated: 21,287 more rows]

## Sheet: Table EV2 description
Table EV2. Expression changes regulated during EMT and following QKI-5 kd or miR-200c expression in mesHMLE cells
RNA sequencing reads for each of HMLE, mesHMLE, mesHMLE + si QKI-5, and mesHMLE + miR-200c with fold changes and associated significance shown for the indicated pairs. Where genes are significantly altered in the HMLE-mesHMLE (group a), mesHMLE-QKI-5 kd (group b), and mesHMLE-miR-200c (group c) comparisons these are indicated in the DE class column.
