# Supplementary material for: miR‐200/375 control epithelial plasticity‐associated alternative splicing by repressing the RNA‐binding protein Quaking
Source: EMBO J. 2018 Jun 6;37(13):e99016. doi: 10.15252/embj.201899016 (PMC6028027; doi:10.15252/embj.201899016)
Supplement: Supplementary file 5 — Table EV3 [file EMBJ-37-e99016-s005.xlsx]

## Sheet: Table EV3
Table EV3. Expression changes of genes regulated during EMT and by QKI-5 kd in mesHMLE compared to MDA-MB-231 cells
MesHMLE RNA-seq			MDA-MB-231 microarray
Gene Symbol (324)	Log 2 Fold-Change(QKI-5 kd vs neg)	p_value	Gene Symbol (141)	Fold-Change(QKI-5 kd vs neg)	p-value		Overlap (11)
TIE1	-3.96444	0.00075	LOC253039	-4.93234	0.00182702		BACE1
C1orf187	-3.83916	0.00495	VTA1	-4.52081	0.00665373		FLJ33630
CXCL5	-3.53306	0.0052	TNC	-4.02248	0.0149592		GFPT2
EBF4	-3.44373	0.00075	SPIN4	-3.98593	0.0056056		GLCE
MSI1	-3.40159	0.00265	GINS1	-3.76722	0.0151698		MYEF2
ALOX15B	-3.31318	0.0007	ATP8A1	-3.73046	0.0125418		NES
SYT12	-3.2679	5e-05	DDHD2	-3.6367	0.0236393		PIP4K2C
STAC2	-3.26675	5e-05	CMTM3	-3.63413	0.0416053		SDC1
MMP9	-3.26553	0.00085	LOC255187	-3.60713	0.00412722		SLC44A1
CA9	-3.22231	5e-05	MMGT1	-3.54307	0.00251399		SPINT2
NAP1L3	-3.22089	0.0094	TUBGCP5	-3.48338	0.00384693		THBD
THBD	-3.10415	5e-05	LINC00294	-3.481	0.0057101
CRLF1	-3.06364	5e-05	MKL2	-3.4272	0.0317428
H19	-3.06284	5e-05	H1F0	-3.40631	0.0178007
DUSP15	-2.94569	0.00605	HELLS	-3.3904	0.00117899
RFX8	-2.86397	0.00305	SLC44A1	-3.33046	0.0492345
CDHR1	-2.85799	0.00725	THAP10	-3.28561	0.00484804
C12orf53	-2.82583	5e-05	PSAT1	-3.2257	0.0361906
ALOXE3	-2.82093	0.00215	PIP4K2C	-3.19496	0.00990435
RBP1	-2.80813	0.00475	THBD	-3.1869	0.00443619
PALM	-2.77575	5e-05	MYEF2	-3.08104	0.00845323
KIRREL3	-2.77428	0.00125	PRTFDC1	-2.99981	0.00630949
KRT6A	-2.76315	0.00045	AGL	-2.99611	0.0147361
NOVA2	-2.75711	0.00965	FZD6	-2.83117	0.0415805
BEGAIN	-2.71087	0.0002	ZC4H2	-2.76707	0.0343382
CACNA1G	-2.66328	5e-05	HIST1H2AI	-2.71038	0.0259231
LHX6	-2.64128	0.00375	LOC647979	-2.68825	0.0158582
KCNAB3	-2.60747	5e-05	RASA1	-2.68658	0.00613631
CDK18	-2.58697	5e-05	C22orf32	-2.66895	0.00973787
CCL2	-2.58282	0.0035	BACE1	-2.65691	0.0481127
PSTPIP1	-2.56793	0.006	TMEM107	-2.61926	0.0115747
FER1L4	-2.55192	5e-05	LINC00342	-2.61603	0.00582576
LRRC15	-2.51761	0.00435	B3GALTL	-2.59139	0.0320485
CHST1	-2.49472	0.0001	EXOSC8	-2.58861	0.0116386
PLD5	-2.47409	0.00595	TSPAN6	-2.56653	0.0481408
GNG7	-2.46601	0.0012	C7orf23	-2.54878	0.00400983
TGFA	-2.45006	0.00075	BCAT2	-2.5301	0.0133759
COLEC12	-2.44631	0.00015	LOC389602	-2.52978	0.0233755
JAM2	-2.43095	5e-05	RN5S156	-2.50402	0.0131523
SPINT2	-2.42367	5e-05	ULK4P2	-2.47106	0.00912882
TMEM63C	-2.42004	0.0097	SLC25A15	-2.42093	0.0142483
S100A14	-2.40002	0.00315	HIPK3	-2.41661	0.00176334
GYLTL1B	-2.39893	0.0001	CAMK2G	-2.40179	0.0162392
CERS1	-2.3877	0.00065	NIPSNAP3A	-2.37929	0.0076451
LRP12	-2.37639	5e-05	INSIG1	-2.37645	0.0411286
TAGLN3	-2.34868	0.00165	WSB1	-2.37604	0.0468101
APCDD1L	-2.29875	5e-05	LAPTM5	-2.36871	0.0110479
PTPRN	-2.29765	0.0047	CUL5	-2.36164	0.0164463
ZNF853	-2.2787	5e-05	LRP8	-2.34428	0.00561455
MEIS3	-2.2526	5e-05	KIAA1147	-2.34396	0.0367479
HR	-2.24745	5e-05	ZNF512B	-2.34374	0.0356054
C11orf9	-2.2244	5e-05	TRIB2	-2.32584	0.0137162
MDGA1	-2.21701	0.0005	LOC647946	-2.32477	0.0309687
ACE	-2.21161	0.0023	SPINT2	-2.32248	0.0457351
GJB3	-2.20855	0.00265	HIST1H2AJ	-2.31951	0.0311458
TUBB2B	-2.20613	5e-05	GFPT2	-2.30643	0.0416028
STRA6	-2.20391	0.0006	MEX3C	-2.2923	0.0309223
PLXND1	-2.20052	5e-05	MRPS28	-2.28811	0.0352987
CRABP2	-2.19848	5e-05	MIR5047	-2.28779	0.0435581
ACVRL1	-2.19609	0.00615	ARL3	-2.27464	0.032779
FAM131B	-2.14835	0.00035	FLJ33630	-2.27243	0.0144063
ANXA8L2	-2.13009	0.0096	GLCE	-2.26622	0.0250562
COL13A1	-2.12023	5e-05	BIRC5	-2.23493	0.0320594
PSD	-2.11	0.0066	MIR21	-2.23412	0.0191588
NIM1	-2.10629	0.00935	RCC2	-2.22712	0.0179923
ACBD7	-2.1033	0.00015	ACAT2	-2.21329	0.0431228
SEMA6B	-2.07546	5e-05	RN5S289	-2.21145	0.0189046
NPTX2	-2.06885	5e-05	PURB	-2.20956	0.00670164
BTBD11	-2.04844	0.0015	TCF19	-2.20565	0.00856616
MUC12	-2.03996	0.00335	SCD	-2.20422	0.0101711
IP6K3	-2.01501	5e-05	TNNT1	-2.20178	0.00707349
CCNA1	-2.01397	0.001	TCP11L1	-2.19675	0.0166981
SCUBE3	-1.99851	0.0068	TM7SF3	-2.19381	0.0272289
CILP2	-1.96159	0.0006	BARD1	-2.19289	0.0208722
CCDC136	-1.95009	5e-05	LRRC34	-2.17779	0.00763938
COL8A2	-1.94702	5e-05	CYB5R3	-2.16596	0.0339021
RPH3AL	-1.94118	0.00815	MMS22L	-2.15268	0.0117401
LFNG	-1.92529	5e-05	DNM1	-2.14508	0.0106023
EMR2	-1.92397	0.00035	CLIC4	-2.14387	0.00690179
FOXE1	-1.91876	0.00285	FAM111B	-2.13396	0.0237134
EEF1A2	-1.91486	5e-05	PSMD5	-2.13305	0.0192583
ADD2	-1.89683	0.0012	LOC100506100	-2.1211	0.00270381
ACPL2	-1.89056	5e-05	ZWILCH	-2.11767	0.0116903
BAI2	-1.87684	5e-05	MIR29C	-2.11121	0.0338327
CD248	-1.87588	0.0082	NES	-2.10958	0.0250794
STON1	-1.86237	0.0003	ULK4P3	-2.1071	0.00153941
ALOX5AP	-1.86045	0.0051	ZNF346	-2.10568	4.77732e-05
NOTCH4	-1.84083	0.00685	IMMP1L	-2.10501	0.0204564
FIBCD1	-1.83688	0.0005	PIGA	-2.10163	0.0278788
CACNG8	-1.83507	0.00265	CBX5	-2.09957	0.00935514
CNIH2	-1.834	0.0012	TOB2P1	-2.09646	0.0340536
IRF5	-1.82336	0.0001	VEGFA	-2.0915	0.030499
TNFSF15	-1.81786	0.00385	RMI2	-2.08827	0.000808458
RASSF5	-1.81661	0.0018	FECH	-2.0796	0.0331231
SHF	-1.80952	0.0026	ANG	-2.07525	0.0251309
SERINC2	-1.79331	5e-05	SDC1	-2.07217	0.00425319
NAT8L	-1.78278	0.0009	SF3A3	-2.07215	0.0179024
GALNTL1	-1.77307	0.0004	ARPC5	-2.06925	0.0365
PSD4	-1.77201	0.0002	HPRT1	-2.06585	0.0269666
FBLL1	-1.76639	0.0096	FAM129A	-2.06056	0.0271711
TNFRSF21	-1.76586	5e-05	ARHGAP5-AS1	-2.05999	0.000174358
TNS4	-1.76235	0.0003	TCEA3	-2.03931	0.0157882
CEND1	-1.76173	0.00145	AGFG2	-2.02776	0.0390678
FAM70A	-1.75872	0.0029	FN3KRP	-2.0275	0.0183383
ARRB1	-1.75862	0.0001	NANP	-2.01989	0.0096092
HHLA3	-1.75338	0.00035	ERLIN1	-2.00645	0.0280078
KIAA1274	-1.75205	0.0002	LMBRD1	-2.00424	0.0383097
NFATC1	-1.74115	0.0046	MIR548T	-2.00346	0.0244512
FAIM2	-1.73712	0.00095	YPEL2	2.00571	0.0422292
CD200	-1.72282	0.00385	SIK1	2.01706	0.0430048
CARNS1	-1.71751	0.0096	LATS2	2.03376	0.00724164
FLJ22447	-1.70042	0.00475	B4GALT4	2.10103	0.00853529
SRRM3	-1.69929	0.00675	CCRN4L	2.10848	0.0312414
POM121L9P	-1.68902	0.00415	SH2D1B	2.13976	0.0312754
CDA	-1.68718	5e-05	SNORD38B	2.14343	0.0390633
TSTD1	-1.68587	0.00095	ABCC2	2.14779	0.0145228
SMPDL3B	-1.68565	0.00645	ATP8B1	2.19323	0.0141274
IQCA1	-1.67552	0.00175	SERPINH1	2.2013	0.0170535
RBPMS2	-1.67402	0.0001	SUSD3	2.21774	0.0326054
PIP4K2C	-1.66903	5e-05	ADA	2.22125	0.0280972
MUC6	-1.66586	0.00705	DNAPTP3	2.22273	0.0361993
SH3BGRL2	-1.65064	0.0012	LOC100506455	2.25938	0.0441185
PPP1R14A	-1.64701	0.005	LOC100506670	2.29611	0.0134209
IL32	-1.63845	5e-05	PLD6	2.35178	0.0154325
DCHS1	-1.63428	0.0001	TSPAN2	2.36594	0.035085
GLCE	-1.63237	5e-05	ZNF420	2.39422	0.00923843
IL8	-1.61601	0.0008	C11orf1	2.41587	0.00703801
ZNF711	-1.61509	0.0024	EGF	2.41877	0.00287726
GNAZ	-1.61271	0.0005	GREB1L	2.46316	0.0336689
SNAI1	-1.60646	0.00135	ZNF616	2.47073	0.0238701
KAL1	-1.58056	0.00115	C4orf26	2.48947	0.0459259
GFPT2	-1.57958	5e-05	CPA4	2.50644	0.0331735
SERPINA1	-1.56566	5e-05	PORCN	2.54172	0.0303834
ATP2A3	-1.56408	0.0011	MXD4	2.54703	0.0179733
FBLN2	-1.55071	0.00055	SMYD3-IT1	2.71284	0.0208124
PPFIA4	-1.54553	0.00055	GKN2	2.7474	0.0469489
PALM3	-1.52751	0.00035	IL7R	2.94814	0.00234038
SYNGR3	-1.52362	0.0016	TMEM236	2.95701	0.00972434
CNN1	-1.51907	0.00915	RRH	3.05408	0.0147333
SPINT1	-1.51063	5e-05	SERPINB7	3.28357	0.0209562
SLC22A17	-1.5094	5e-05	OR10V2P	3.5797	0.0364233
FGFR1	-1.49405	5e-05
FLJ33630	-1.49031	0.00185
RHOD	-1.48978	0.00015
SAA1	-1.48763	0.0002
FAM20C	-1.47453	5e-05
COL6A2	-1.47357	5e-05
REEP2	-1.46484	5e-05
TUBB4A	-1.45897	0.005
ADAMTS14	-1.45667	0.0034
PTGS1	-1.45507	0.00025
NPTXR	-1.44745	0.001
GPX7	-1.43306	0.0009
SLC38A3	-1.41952	0.0049
HHIPL1	-1.41793	0.00485
CMIP	-1.41153	5e-05
SLC2A10	-1.4083	0.00055
DMKN	-1.40582	0.00375
SCN4B	-1.40475	0.0066
GYPC	-1.39928	0.00015
NIPAL2	-1.39917	0.00485
FAM83A	-1.39005	0.0004
BACE1	-1.38302	0.0004
PITPNM3	-1.37556	0.0009
ZNF185	-1.36822	0.0001
NES	-1.36577	0.0003
DENND2A	-1.36147	0.00035
FHDC1	-1.35757	0.00445
SDC1	-1.35017	5e-05
CXCL1	-1.34067	0.0003
ZYG11A	-1.33583	0.001
PNMA2	-1.33426	0.0003
MRC2	-1.32125	5e-05
PCOLCE	-1.31882	0.0001
LOXL4	-1.3112	0.00245
ADAMTS2	-1.31116	0.0087
CELSR2	-1.30708	0.00015
BGN	-1.30242	5e-05
P4HTM	-1.30062	0.00025
ARHGAP31	-1.2969	0.00015
SLC27A3	-1.28777	0.0048
TBC1D8B	-1.27604	0.00415
CAPN5	-1.27214	0.00015
WISP1	-1.26801	5e-05
CYP27B1	-1.26691	0.0032
MAP1A	-1.26404	0.0001
LINC00085	-1.26127	0.0014
EFEMP2	-1.25195	0.006
PDPN	-1.24873	0.00015
CDH3	-1.24425	0.0022
ALDH1A3	-1.23904	0.00065
PROCR	-1.23701	0.0002
SSH3	-1.22486	0.0005
CHST15	-1.21113	0.0007
BCAM	-1.21009	0.00035
CSF3	-1.20616	0.0014
PCSK1N	-1.20512	0.00715
COL11A1	-1.20341	0.0013
GPR153	-1.20329	0.005
COL9A2	-1.20015	0.0094
CPXM1	-1.19903	0.00485
AFAP1L2	-1.1959	0.0007
MDFI	-1.19369	0.00085
WIPF1	-1.18716	0.0005
AEBP1	-1.18655	0.00015
SERPINA3	-1.17545	0.0012
SYT11	-1.16724	0.00015
TIMP2	-1.16266	5e-05
SPAG16	-1.1605	0.0059
PPP1R3F	-1.14919	0.0083
CD9	-1.14374	0.0003
S1PR3	-1.14326	0.0001
TRIM47	-1.13906	0.00195
LOC100507127	-1.13867	0.00125
RPL22L1	-1.12834	0.00125
EFNB3	-1.12571	0.0018
C1QL1	-1.12507	0.0032
ALDH5A1	-1.11961	0.0074
ARHGEF40	-1.11884	0.00025
TSHZ3	-1.096	0.00575
C6orf174	-1.09255	0.00925
ENO2	-1.08346	0.0002
STX1B	-1.06916	0.0043
CLIP3	-1.06471	0.0022
GLB1L	-1.05678	0.0058
NPAS2	-1.0505	0.00535
LOXL1	-1.04119	0.0008
MYEF2	-1.04065	0.0025
SLC44A1	-1.03668	0.00025
SLC25A42	-1.02054	0.0068
ITGA4	-1.0197	0.00355
GGT7	-1.01313	0.00445
ATP8B2	-1.0087	0.00125
PYGL	-1.00225	0.0004
IL11	-1.00184	0.00745
SLITRK4	1.00305	0.0045
TRPC4	1.00565	0.00445
IGFBP3	1.01475	0.00065
ANKRD12	1.01933	0.001
MSMO1	1.02148	0.0003
KLHL21	1.02217	0.00055
ICK	1.02232	0.00035
JAG1	1.02917	0.00055
HIVEP1	1.04108	0.0012
AK5	1.0512	0.00285
HHAT	1.05751	0.00415
RGS2	1.0613	0.00405
MXD1	1.06155	0.0043
ARHGDIB	1.07383	0.0011
UAP1L1	1.07513	0.00085
AVPI1	1.0937	0.00095
CYBRD1	1.09933	0.0001
GEM	1.10462	0.0035
PLEKHF1	1.11001	0.00715
PRR16	1.11399	0.0031
CLDN1	1.11971	0.00215
AOX1	1.12546	0.0001
S1PR1	1.12653	0.0071
FOXN3	1.13102	0.0001
FGF2	1.13376	0.0001
FLVCR2	1.13437	0.00385
KLF3	1.14113	0.0004
NEFM	1.15047	0.0036
NEGR1	1.15783	0.0003
LOC541471	1.16021	0.00025
PLEKHN1	1.17708	0.00885
TLR4	1.18976	5e-05
CCPG1	1.19831	0.0016
SYT14	1.21485	0.00155
C3orf67	1.22323	0.0044
COBLL1	1.22853	0.00675
SULT1E1	1.2413	0.0006
ADM	1.27415	5e-05
SH2D5	1.28589	0.0001
OSGIN1	1.33271	0.00465
XAF1	1.33542	0.00035
NLRP1	1.33553	0.00025
FST	1.35642	0.00445
HMOX1	1.3611	5e-05
WDR66	1.3676	0.0002
SLC3A2	1.37249	5e-05
CITED4	1.38905	5e-05
IFIT3	1.43547	5e-05
FBXO32	1.43771	5e-05
PLAC8	1.45725	0.0077
PPM1H	1.48628	0.001
F2RL2	1.49917	0.00075
OSR2	1.50092	0.00125
SPATA18	1.51751	0.00235
F2R	1.59697	5e-05
ABCA12	1.65223	0.0066
STC2	1.74261	5e-05
RNF144B	1.75864	5e-05
WDR63	1.76279	0.00195
MYO5B	1.7667	0.00665
DACT1	1.79196	0.0001
NEXN	1.81347	5e-05
IL18	1.83484	0.00045
ELF3	1.90738	0.002
ATF3	1.91479	5e-05
RSAD2	1.93455	0.00025
RGS7	1.93483	5e-05
CEACAM1	1.93547	0.0004
GLT25D2	1.97603	0.00075
FOXG1	2.0125	5e-05
SPP1	2.01853	0.0008
HDAC9	2.15747	5e-05
DUSP10	2.19134	5e-05
KLF2	2.25692	0.00015
ATP6V0A4	2.57262	0.0097
FYB	2.60281	0.00275
LOC100505633	2.93741	0.0017
WFDC2	3.87141	0.00165
SERPINB3	4.436	0.00055
SLPI	5.46751	0.0018
S100P	inf	5e-05
TMPRSS4	inf	5e-05
KRT6B	neg-inf	5e-05
SNORA10	neg-inf	0.0053
SNORA31	neg-inf	0.0019
SNORA38	neg-inf	0.001
SNORA65	neg-inf	0.0022
SNORD83A	neg-inf	0.00105
TARM1	neg-inf	0.00055

## Sheet: Table EV3 description
Table EV3. Expression changes of genes regulated during EMT and by QKI-5 kd in mesHMLE compared to MDA-MB-231 cells
Fold changes for genes whose expression is significantly altered between neg and QKI-5 kd are shown. The genes overlapping overlap between these datasets are indicated.
