# Supplementary material for: miR‐200/375 control epithelial plasticity‐associated alternative splicing by repressing the RNA‐binding protein Quaking
Source: EMBO J. 2018 Jun 6;37(13):e99016. doi: 10.15252/embj.201899016 (PMC6028027; doi:10.15252/embj.201899016)
Supplement: Supplementary file 6 — Table EV4 [file EMBJ-37-e99016-s006.xlsx]

## Sheet: Alt splicing EMT
Table EV4. Alternative splicing changes HMLE to mesHMLE EMT
Skipped and Included Exons (1138)
geneSymbol	chr	strand	exonStart_0base	exonEnd	upstreamES	upstreamEE	downstreamES	downstreamEE	IJC_SAMPLE_1	SJC_SAMPLE_1	IJC_SAMPLE_2	SJC_SAMPLE_2	IncFormLen	SkipFormLen	PValue	FDR	IncLevel1	IncLevel2	IncLevelDifference
YAP1	chr11	+	102080247	102080295	102076623	102076805	102094352	10624	634|442|424	194|172|185	274|226|344	260|241|347	82	86	0	0	0.774|0.729|0.706	0.525|0.496|0.51	0.226
STX3	chr11	+	59564755	59564869	59562844	59562955	59568327	12590	398|209|641	3|9|15	160|257|129	24|47|14	172	86	0	0	0.985|0.921|0.955	0.769|0.732|0.822	0.179
OSBPL3	chr7	-	24902818	24902911	24901231	24901388	24903114	13020	51|52|5	107|70|6	86|129|86	15|14|21	172	86	0	0	0.192|0.271|0.294	0.741|0.822|0.672	-0.493
FLNA	chrX	-	153594391	153594592	153593716	153593854	153594675	14087	3291|2651|1908	64|190|53	3425|2881|4473	6|0|111	172	86	0	0	0.963|0.875|0.947	0.997|1.0|0.953	-0.055
CA12	chr15	-	63620296	63620329	63619347	63619432	63631017	1428	79|25|25	253|97|99	0|0|2	119|322|177	44	78	0	0	0.356|0.314|0.309	0.0|0.0|0.02	0.32
CCDC50	chr3	+	191092850	191093378	191087707	191087825	191097947	14345	147|67|85	682|174|322	11|9|7	630|442|313	172	86	0	0	0.097|0.161|0.117	0.009|0.01|0.011	0.115
PLEKHA1	chr10	+	124187791	124187936	124186457	124186547	124189139	14823	24|14|60	432|517|1255	22|12|59	70|23|82	169	83	0	0	0.027|0.013|0.023	0.134|0.204|0.261	-0.179
TJP1	chr15	-	30011980	30012220	30010469	30011342	30012561	15157	35|35|309	376|538|3098	85|135|146	254|186|346	172	86	0	0	0.044|0.032|0.048	0.143|0.266|0.174	-0.153
SPTAN1	chr9	+	131355261	131355321	131353755	131353904	131356453	18295	812|965|322	59|17|4	346|329|860	424|298|346	106	86	0	0	0.918|0.979|0.985	0.398|0.472|0.668	0.448
TCF20	chr22	-	42564614	42564742	42556018	42557364	42565852	18748	42|65|38	169|131|1132	19|29|51	31|29|61	129	43	0	0	0.077|0.142|0.011	0.17|0.25|0.218	-0.136
MARK3	chr14	+	103958113	103958371	103946723	103946827	103969218	20893	1821|712|1943	9|4|0	813|639|498	63|34|3	172	86	0	0	0.99|0.989|1.0	0.866|0.904|0.988	0.074
ATP5C1	chr10	+	7848936	7848973	7844720	7844817	7849621	220	2354|297|1131	123|8|81	1139|981|283	204|191|56	60	86	0	0	0.965|0.982|0.952	0.889|0.88|0.879	0.084
MBNL1	chr3	+	152164492	152164546	152163070	152163328	152165408	22217	332|373|1234	73|181|690	101|97|324	242|333|622	94	86	0	0	0.806|0.653|0.621	0.276|0.21|0.323	0.424
PNPO	chr17	+	46022924	46022978	46021981	46022081	46023226	22927	417|133|34	117|29|16	257|150|112	0|0|6	94	86	0	0	0.765|0.808|0.66	1.0|1.0|0.945	-0.237
ENAH	chr1	-	225704897	225705008	225702297	225702602	225706899	2339	669|823|3621	62|109|136	280|545|1196	71|152|336	172	86	0	0	0.844|0.791|0.93	0.664|0.642|0.64	0.206
ZNHIT3	chr17	+	34842778	34842810	34842472	34842629	34848656	25382	1034|703|732	30|54|49	653|586|568	220|75|97	44	80	0	0	0.984|0.959|0.964	0.844|0.934|0.914	0.072
SCRIB	chr8	-	144889721	144889784	144889093	144889183	144890778	27724	207|117|12	570|278|22	324|226|479	92|55|143	109	83	0	0	0.217|0.243|0.293	0.728|0.758|0.718	-0.484
INF2	chr14	+	105181620	105181677	105180539	105181193	105185131	28283	295|151|89	9|2|19	125|130|150	111|80|71	100	86	0	0	0.966|0.985|0.801	0.492|0.583|0.645	0.344
MYOF	chr10	-	95152673	95152712	95148786	95148911	95155898	30211	247|132|302	305|159|185	293|388|311	0|11|7	54	76	0	0	0.533|0.539|0.697	1.0|0.98|0.984	-0.398
SEC31A	chr4	-	83763292	83763634	83750152	83750211	83765538	31023	509|1034|4854	45|49|165	641|345|885	383|176|220	138	52	0	0	0.81|0.888|0.917	0.387|0.425|0.603	0.4
SEC31A	chr4	-	83763337	83763634	83750152	83750211	83765538	31026	418|925|4537	45|49|165	491|304|811	383|176|220	138	52	0	0	0.778|0.877|0.912	0.326|0.394|0.581	0.422
RPS24	chr10	+	79799961	79799983	79796951	79797062	79800372	3128	2046|526|2549	24761|10138|43548	3358|2644|1672	10905|10639|7615	30	86	0	0	0.192|0.129|0.144	0.469|0.416|0.386	-0.269
NFYA	chr6	+	41048549	41048636	41046767	41046903	41051784	33273	6|14|32	102|86|93	120|100|121	42|19|43	160	86	0	0	0.031|0.08|0.156	0.606|0.739|0.602	-0.56
CTNND1	chr11	+	57556508	57556627	57529233	57529518	57561481	3330	12|5|51	703|564|1273	154|126|91	81|99|219	151	65	0	0	0.007|0.004|0.017	0.45|0.354|0.152	-0.309
CTNND1	chr11	+	57558856	57559145	57529233	57529518	57561481	3336	86|145|379	703|564|1273	174|151|446	81|99|219	151	65	0	0	0.05|0.1|0.114	0.48|0.396|0.467	-0.36
CTNND1	chr11	+	57558965	57559145	57529233	57529518	57561481	3345	81|113|336	703|564|1273	134|119|344	81|99|219	151	65	0	0	0.047|0.079|0.102	0.416|0.341|0.403	-0.311
LRRFIP2	chr3	-	37132957	37133029	37125126	37125297	37136282	33582	713|291|251	161|71|60	357|424|443	8|18|21	130	86	0	0	0.746|0.731|0.735	0.967|0.94|0.933	-0.209
KIF13A	chr6	-	17771344	17771449	17763923	17765177	17772138	3493	307|254|154	40|25|28	55|18|48	66|93|58	172	86	0	0	0.793|0.836|0.733	0.294|0.088|0.293	0.562
NF2	chr22	+	30079008	30079053	30077427	30077590	30090740	34972	288|494|612	53|37|64	221|228|328	221|111|146	76	86	0	0	0.86|0.938|0.915	0.531|0.699|0.718	0.255
SLC37A2	chr11	+	124956099	124956156	124955849	124955914	124958014	3508	238|146|173	15|33|44	7|0|1	35|9|31	72	58	0	0	0.927|0.781|0.76	0.139|0.0|0.025	0.768
ARHGEF11	chr1	-	156908209	156908305	156907040	156907288	156909339	35149	41|48|58	94|210|238	242|181|321	28|12|28	172	86	0	0	0.179|0.103|0.109	0.812|0.883|0.851	-0.718
DNM1	chr9	+	131010202	131010214	131009653	131009765	131010861	35247	45|4|16	78|15|40	51|75|60	16|5|10	10	86	0	0	0.832|0.696|0.775	0.965|0.992|0.981	-0.212
GSN	chr9	+	124062342	124062404	124043747	124043840	124064240	39519	11|3|2	559|178|220	62|78|35	436|339|300	110	86	0	0	0.015|0.013|0.007	0.1|0.152|0.084	-0.1
GSN	chr9	+	124062333	124062404	124043747	124043840	124064240	39527	15|3|2	559|178|220	67|108|58	436|339|300	128	86	0	0	0.018|0.011|0.006	0.094|0.176|0.115	-0.117
FNIP1	chr5	-	131046270	131046354	131044893	131044965	131052257	5126	65|42|39	18|8|9	10|0|6	64|32|35	132	64	0	0	0.636|0.718|0.678	0.07|0.0|0.077	0.628
GPR56	chr16	+	57675498	57675620	57662418	57662714	57684164	5276	131|156|487	12|5|1	29|50|52	29|48|25	172	86	0	0	0.845|0.94|0.996	0.333|0.342|0.51	0.532
GPR56	chr16	+	57675502	57675620	57662418	57662714	57684164	5280	147|158|509	12|5|1	38|24|72	29|48|25	172	86	0	0	0.86|0.94|0.996	0.396|0.2|0.59	0.537
CD44	chr11	+	35229651	35229753	35211381	35211612	35236398	6006	1024|493|1244	519|286|2397	20|27|110	2061|1033|2104	142	56	0	0	0.438|0.405|0.17	0.004|0.01|0.02	0.326
CD44	chr11	+	35229651	35229753	35211381	35211612	35232792	6008	1056|492|1313	63|25|192	20|27|115	165|121|186	172	86	0	0	0.893|0.908|0.774	0.057|0.1|0.236	0.727
CD44	chr11	+	35229651	35229753	35219667	35219793	35236398	6010	99|35|96	1|3|0	0|13|9	10|29|10	142	56	0	0	0.975|0.821|1.0	0.0|0.15|0.262	0.795
CD44	chr11	+	35231511	35231601	35211381	35211612	35232792	6020	4212|759|3559	63|25|192	39|22|35	165|121|186	166	86	0	0	0.972|0.94|0.906	0.109|0.086|0.089	0.845
CD44	chr11	+	35222628	35222742	35211381	35211612	35236398	6044	289|215|527	519|286|2397	0|14|4	2061|1033|2104	142	56	0	0	0.18|0.229|0.08	0.0|0.005|0.001	0.161
CD44	chr11	+	35222628	35222742	35219667	35219793	35236398	6048	2116|1949|6268	1|3|0	26|9|7	10|29|10	142	56	0	0	0.999|0.996|1.0	0.506|0.109|0.216	0.721
CD44	chr11	+	35219667	35219793	35211381	35211612	35236398	6053	1707|1689|2896	519|286|2397	50|70|73	2061|1033|2104	142	56	0	0	0.565|0.7|0.323	0.009|0.026|0.013	0.513
CD44	chr11	+	35226058	35226187	35211381	35211612	35236398	6068	346|329|935	519|286|2397	35|0|112	2061|1033|2104	142	56	0	0	0.208|0.312|0.133	0.007|0.0|0.021	0.208
SLK	chr10	+	105770573	105770666	105767934	105768114	105777917	7314	870|627|319	448|227|194	42|32|32	419|534|305	172	86	0	0	0.493|0.58|0.451	0.048|0.029|0.05	0.466
PHLDB2	chr3	+	111671418	111671559	111664114	111664204	111672776	7806	326|354|312	7|5|0	148|194|268	40|27|38	169	83	0	0	0.958|0.972|1.0	0.645|0.779|0.776	0.243
NUMB	chr14	-	73745988	73746132	73741917	73744001	73749066	7948	677|483|776	146|66|275	103|136|156	318|195|218	172	86	0	0	0.699|0.785|0.585	0.139|0.259|0.264	0.469
CLSTN1	chr1	-	9797555	9797612	9795942	9796100	9801151	9325	408|220|237	845|485|177	763|565|606	68|18|57	100	86	0	0	0.293|0.281|0.535	0.906|0.964|0.901	-0.554
ADAM15	chr1	+	155033890	155033965	155033238	155033308	155034720	9341	100|66|110	669|516|649	13|2|18	488|328|619	113	63	0	0	0.077|0.067|0.086	0.015|0.003|0.016	0.065
ADAM15	chr1	+	155034379	155034451	155033238	155033308	155034720	9344	332|303|312	669|516|649	28|57|91	488|328|619	107	63	0	0	0.226|0.257|0.221	0.033|0.093|0.08	0.166
DNM2	chr19	+	10919244	10919256	10916591	10916643	10922939	9609	77|31|11	49|34|22	20|17|17	177|139|181	5	45	0	0	0.934|0.891|0.818	0.504|0.524|0.458	0.386
ARHGAP17	chr16	-	24950684	24950918	24946790	24946960	24953307	9682	109|112|95	159|72|181	390|292|329	46|33|27	172	86	0	0	0.255|0.438|0.208	0.809|0.816|0.859	-0.528
TBC1D23	chr3	+	100030676	100030721	100029246	100029386	100034942	9929	127|68|13	104|135|15	258|199|130	3|20|35	72	82	0	0	0.582|0.365|0.497	0.99|0.919|0.809	-0.425
COX4NB	chr16	-	85813984	85814079	85812230	85813473	85814816	18953	2048|1127|714	33|57|38	1165|920|964	128|75|124	149	63	1.11022e-16	7.13723e-14	0.963|0.893|0.888	0.794|0.838|0.767	0.115
MYO18A	chr17	-	27412621	27412666	27409333	27409456	27413455	31452	169|82|55	333|181|44	146|183|170	24|32|40	76	86	1.11022e-16	7.13723e-14	0.365|0.339|0.586	0.873|0.866|0.828	-0.426
ENAH	chr1	-	225692692	225692755	225688693	225688772	225695652	2343	259|87|39	183|151|101	33|24|14	188|273|476	72	46	3.33067e-16	2.07097e-13	0.475|0.269|0.198	0.101|0.053|0.018	0.257
MAP4	chr3	-	47910703	47910817	47898920	47899002	47912302	24540	1262|1563|4212	66|18|27	1396|933|2393	103|88|79	161	75	7.77156e-16	4.75432e-13	0.899|0.976|0.986	0.863|0.832|0.934	0.077
H2AFY2	chr10	+	71859963	71860053	71855409	71855509	71868788	22355	769|295|301	35|3|39	1075|521|533	0|0|6	166	86	8.88178e-16	5.26371e-13	0.919|0.981|0.8	1.0|1.0|0.979	-0.093
LAS1L	chrX	-	64753489	64753615	64752440	64752510	64754359	27716	977|591|1478	63|15|60	522|544|528	4|0|0	149	63	9.99201e-16	5.83057e-13	0.868|0.943|0.912	0.982|1.0|1.0	-0.086
HMGA1	chr6	+	34204980	34205094	34204576	34204740	34208513	12865	3232|3408|1767	211|384|205	3183|2704|7142	105|63|465	172	86	1.22125e-15	7.01827e-13	0.885|0.816|0.812	0.938|0.955|0.885	-0.088
EPB41L2	chr6	-	131199243	131199390	131190702	131191266	131206235	6454	326|182|179	241|176|92	564|468|401	99|24|78	172	86	1.77636e-15	1.0056e-12	0.403|0.341|0.493	0.74|0.907|0.72	-0.377
IFFO1	chr12	-	6658641	6658650	6657833	6657991	6658921	5621	21|25|61	14|17|0	9|28|37	46|87|46	4	86	2.33147e-15	1.30045e-12	0.97|0.969|1.0	0.808|0.874|0.945	0.104
CD44	chr11	+	35232792	35232996	35211381	35211612	35236398	6015	2083|1290|1669	519|286|2397	265|137|307	2061|1033|2104	142	56	5.77316e-15	3.17348e-12	0.613|0.64|0.215	0.048|0.05|0.054	0.439
SEPT6	chrX	-	118759297	118759342	118750908	118754014	118763280	39781	31|29|182	23|11|83	3|17|10	32|64|38	76	86	1.25455e-14	6.70196e-12	0.604|0.749|0.713	0.096|0.231|0.229	0.503
USP28	chr11	-	113677210	113677306	113675589	113675768	113679019	36862	20|5|17	236|210|688	36|40|19	160|151|215	172	86	2.28706e-14	1.1883e-11	0.041|0.012|0.012	0.101|0.117|0.042	-0.065
PUM1	chr1	-	31437520	31437757	31426560	31426828	31438828	10889	712|788|1948	16|17|0	541|448|905	35|25|33	172	86	3.57492e-14	1.80791e-11	0.957|0.959|1.0	0.885|0.9|0.932	0.066
FLNB	chr3	+	58127584	58127623	58124008	58124256	58128376	30284	1451|1408|1286	150|32|308	325|165|650	349|217|207	64	86	6.12843e-14	3.05849e-11	0.929|0.983|0.849	0.556|0.505|0.808	0.297
PTPRF	chr1	+	44067741	44067768	44064390	44064584	44069086	21637	58|60|67	816|722|1080	3|0|5	364|295|374	40	86	8.24896e-14	4.06331e-11	0.133|0.152|0.118	0.017|0.0|0.028	0.119
TPM1	chr15	+	63356262	63356341	63354774	63354844	63358094	36512	37|49|319	1|0|8	82|56|40	30|12|11	121	63	1.04916e-13	5.10175e-11	0.951|1.0|0.954	0.587|0.708|0.654	0.319
FLNB	chr3	+	58127584	58127656	58124008	58124256	58128376	30285	2196|2002|2215	150|32|308	450|324|982	349|217|207	130	86	1.57763e-13	7.57441e-11	0.906|0.976|0.826	0.46|0.497|0.758	0.331
MARK3	chr14	+	103966492	103966537	103958113	103958371	103969218	20909	62|35|53	754|266|189	109|104|55	191|183|134	76	86	3.51164e-13	1.58563e-10	0.085|0.13|0.241	0.392|0.391|0.317	-0.215
PRKACA	chr19	-	14204439	14204604	14202506	14204049	14208172	5158	1476|788|384	90|39|15	2211|1689|2203	55|26|24	172	86	3.48166e-13	1.58563e-10	0.891|0.91|0.928	0.953|0.97|0.979	-0.058
TAB3	chrX	-	30852167	30852269	30845558	30849692	30861082	28690	418|344|1370	5|9|4	179|131|234	13|14|12	163	77	3.96572e-13	1.75343e-10	0.975|0.948|0.994	0.867|0.816|0.902	0.111
PFAS	chr17	+	8168605	8168786	8168212	8168443	8168873	32796	368|259|63	12|15|7	387|685|593	0|0|3	163	77	3.97571e-13	1.75343e-10	0.935|0.891|0.81	1.0|1.0|0.989	-0.118
ABI1	chr10	-	27047990	27048167	27040526	27040712	27054146	10346	592|468|2525	94|136|250	275|160|324	3|8|5	172	86	4.61298e-13	2.0111e-10	0.759|0.632|0.835	0.979|0.909|0.97	-0.211
GPR126	chr6	+	142704896	142704980	142703087	142703156	142711394	10723	231|136|198	4|1|3	30|38|32	5|17|8	123	55	8.62643e-13	3.59552e-10	0.963|0.984|0.967	0.728|0.5|0.641	0.348
ATP6V0A2	chr12	+	124235656	124235776	124233121	124233332	124236829	27479	275|159|268	0|0|0	131|141|174	16|22|5	172	86	8.55538e-13	3.59552e-10	1.0|1.0|1.0	0.804|0.762|0.946	0.163
EIF4G1	chr3	+	184033919	184034006	184032282	184032462	184035108	16628	923|1674|3038	23|25|32	717|638|1636	50|32|55	160	86	9.74221e-13	4.01644e-10	0.956|0.973|0.981	0.885|0.915|0.941	0.056
MADD	chr11	+	47310518	47310578	47307983	47308085	47310941	31684	5|4|5	118|135|156	32|12|20	76|36|108	106	86	1.0093e-12	4.11633e-10	0.033|0.023|0.025	0.255|0.213|0.131	-0.173
MAGED1	chrX	+	51637364	51637445	51546154	51546213	51638148	36118	697|510|1213	11|16|69	805|961|1205	0|6|15	114	52	1.07936e-12	4.35521e-10	0.967|0.936|0.889	1.0|0.986|0.973	-0.056
TPM1	chr15	+	63356262	63356389	63354774	63354844	63358094	36514	38|51|359	1|0|8	71|62|51	30|12|11	149	63	2.84561e-12	1.13612e-09	0.941|1.0|0.95	0.5|0.686|0.662	0.348
ERBB2IP	chr5	+	65370851	65371058	65349233	65350779	65372143	5983	479|423|712	29|8|12	433|628|586	189|187|54	172	86	3.88767e-12	1.53599e-09	0.892|0.964|0.967	0.534|0.627|0.844	0.273
TMEM63B	chr6	+	44114583	44114664	44108764	44108835	44115113	28439	757|398|1122	6|3|0	441|239|331	17|10|14	126	64	4.18632e-12	1.63694e-09	0.985|0.985|1.0	0.929|0.924|0.923	0.065
PTS	chr11	+	112100930	112100953	112099316	112099396	112101348	1080	65|31|21	21|2|0	26|19|25	58|39|10	3	37	4.2828e-12	1.65757e-09	0.974|0.995|1.0	0.847|0.857|0.969	0.099
PLAA	chr9	-	26917094	26917163	26913876	26913945	26919307	39160	364|318|547	74|18|14	400|296|389	5|0|0	100	62	4.64584e-12	1.76212e-09	0.753|0.916|0.96	0.98|1.0|1.0	-0.117
CPNE3	chr8	+	87527689	87527727	87526655	87526769	87540763	1696	344|164|227	5|4|0	142|109|140	17|26|6	62	86	6.73139e-12	2.50309e-09	0.99|0.983|1.0	0.921|0.853|0.97	0.076
BRD8	chr5	-	137504158	137504377	137503622	137503767	137504910	18087	375|327|1771	15|14|1	366|512|493	26|32|29	172	86	8.07909e-12	2.97507e-09	0.926|0.921|0.999	0.876|0.889|0.895	0.062
PHLDB2	chr3	+	111667778	111667922	111664114	111664204	111672776	7809	349|98|150	7|5|0	157|234|89	40|27|38	169	83	1.34083e-11	4.84345e-09	0.961|0.906|1.0	0.658|0.81|0.535	0.288
EHBP1	chr2	+	63215065	63215173	63206322	63206470	63217850	37593	601|288|211	42|43|5	318|260|204	105|73|66	172	86	1.35982e-11	4.86573e-09	0.877|0.77|0.955	0.602|0.64|0.607	0.251
ABI1	chr10	-	27044583	27044670	27040526	27040712	27054146	10343	310|261|1768	94|136|250	152|126|241	3|8|5	160	86	2.41401e-11	8.47788e-09	0.639|0.508|0.792	0.965|0.894|0.963	-0.294
PLEKHM2	chr1	+	16047823	16047883	16046228	16046415	16051811	11472	278|155|551	309|224|717	198|153|322	134|85|184	106	86	4.1633e-11	1.42261e-08	0.422|0.36|0.384	0.545|0.594|0.587	-0.187
NF2	chr22	+	30079008	30079068	30077427	30077590	30090740	34976	117|207|372	53|37|64	118|116|164	221|111|146	106	86	4.31599e-11	1.46162e-08	0.642|0.819|0.825	0.302|0.459|0.477	0.349
APLP2	chr11	+	129993506	129993674	129992199	129992408	129996594	33603	5605|2076|1062	1778|886|749	2004|1980|1702	2533|2588|2372	172	86	5.23898e-11	1.72791e-08	0.612|0.54|0.415	0.283|0.277|0.264	0.248
FASTK	chr7	-	150773999	150774114	150773707	150773919	150774187	23129	892|281|127	16|37|27	459|432|255	0|0|6	172	86	5.30263e-11	1.73382e-08	0.965|0.792|0.702	1.0|1.0|0.955	-0.165
USMG5	chr10	-	105155502	105155789	105152127	105152223	105156165	12403	1207|546|388	4143|1209|1137	510|452|370	3098|2414|1531	172	86	7.77468e-11	2.49903e-08	0.127|0.184|0.146	0.076|0.086|0.108	0.062
RNF13	chr3	+	149531711	149531813	149530474	149531140	149563797	23154	46|42|95	110|232|198	24|0|25	142|152|229	172	86	1.0555e-10	3.36422e-08	0.173|0.083|0.193	0.078|0.0|0.052	0.106
FAM190B	chr10	+	86259630	86259715	86237330	86237420	86273204	15401	2|36|190	160|231|681	65|55|130	93|141|268	153	83	1.09928e-10	3.47454e-08	0.007|0.078|0.131	0.275|0.175|0.208	-0.147
MTSS1L	chr16	-	70699368	70699443	70698822	70698999	70708208	25265	649|510|423	2|7|0	340|268|481	11|30|12	136	86	1.20999e-10	3.79286e-08	0.995|0.979|1.0	0.951|0.85|0.962	0.07
RAB31	chr18	+	9775274	9775354	9708227	9708441	9792150	22580	320|201|342	0|0|0	131|221|303	12|14|9	135	75	1.28257e-10	3.96405e-08	1.0|1.0|1.0	0.858|0.898|0.949	0.098
PDS5B	chr13	+	33344791	33344899	33344258	33344698	33347326	39434	392|396|776	10|10|0	612|424|682	80|28|20	172	86	1.2855e-10	3.96405e-08	0.951|0.952|1.0	0.793|0.883|0.945	0.094
SNAPIN	chr1	+	153631613	153631660	153631144	153631362	153631923	23791	637|389|490	34|16|12	430|549|490	66|74|38	80	86	1.37956e-10	4.21979e-08	0.953|0.963|0.978	0.875|0.889|0.933	0.066
LAS1L	chrX	-	64744443	64744494	64743935	64744142	64744844	27718	148|19|51	714|359|386	253|169|113	184|291|273	81	79	1.65222e-10	4.97356e-08	0.168|0.049|0.114	0.573|0.362|0.288	-0.297
CCDC57	chr17	-	80136902	80137065	80136349	80136481	80141649	29629	206|130|14	6|2|0	123|67|172	22|14|36	172	86	1.79906e-10	5.37296e-08	0.945|0.97|1.0	0.737|0.705|0.705	0.256
GFPT2	chr5	-	179755276	179755338	179751815	179751895	179757699	18052	112|8|134	2|2|16	645|438|519	0|2|4	97	73	1.90738e-10	5.65196e-08	0.977|0.751|0.863	1.0|0.994|0.99	-0.131
SMARCC1	chr3	-	47712147	47712207	47703823	47704082	47716964	22974	609|200|181	16|15|20	502|450|227	0|3|3	106	86	2.15021e-10	6.32211e-08	0.969|0.915|0.88	1.0|0.992|0.984	-0.071
PCOLCE	chr7	+	100203298	100203435	100202713	100202838	100204038	21616	47|19|94	0|2|15	605|299|665	0|0|7	172	86	2.44054e-10	7.0662e-08	1.0|0.826|0.758	1.0|1.0|0.979	-0.132
RAC1	chr7	+	6438292	6438349	6431554	6431672	6439756	8502	807|387|544	2396|620|924	257|371|272	1791|1506|922	70	56	2.64461e-10	7.48563e-08	0.212|0.333|0.32	0.103|0.165|0.191	0.135
CLSTN1	chr1	-	9816538	9816568	9815171	9815367	9833329	9326	23|12|16	399|216|140	105|32|68	239|168|250	46	86	2.73427e-10	7.68209e-08	0.097|0.094|0.176	0.451|0.263|0.337	-0.228
UBE2G2	chr21	-	46221198	46221313	46207974	46208010	46221620	18696	10|20|24	112|165|194	56|76|26	87|65|178	115	29	3.03193e-10	8.45574e-08	0.022|0.03|0.03	0.14|0.228|0.036	-0.107
CSDE1	chr1	-	115292441	115292828	115282312	115282511	115300545	12496	3220|1443|716	63|59|62	2658|2111|1894	23|23|47	172	86	3.29573e-10	9.12436e-08	0.962|0.924|0.852	0.983|0.979|0.953	-0.059
RABEPK	chr9	+	127982817	127982979	127975648	127975801	127990188	32718	809|1009|2487	6|14|22	584|338|614	24|22|13	172	86	3.8725e-10	1.05669e-07	0.985|0.973|0.983	0.924|0.885|0.959	0.058
IPO7	chr11	+	9424836	9424918	9406168	9406394	9430032	29023	1306|822|548	27|37|70	883|909|937	0|0|36	150	86	4.99567e-10	1.34605e-07	0.965|0.927|0.818	1.0|1.0|0.937	-0.076
SBF2	chr11	-	9850902	9851043	9838386	9838571	9853770	36910	207|66|76	18|2|24	244|187|150	0|0|0	172	86	5.00391e-10	1.34605e-07	0.852|0.943|0.613	1.0|1.0|1.0	-0.197
FAM64A	chr17	+	6353347	6353392	6352631	6352727	6353681	20026	183|68|87	14|40|5	244|341|336	0|0|12	76	86	5.24057e-10	1.39979e-07	0.937|0.658|0.952	1.0|1.0|0.969	-0.141
CLDND1	chr3	-	98240496	98240547	98239976	98240286	98241692	2722	33|24|7	450|252|301	92|24|47	277|199|234	88	86	5.32345e-10	1.41198e-07	0.067|0.085|0.022	0.245|0.105|0.164	-0.113
UBN1	chr16	+	4927385	4927475	4926871	4927112	4930083	30480	293|243|242	2|10|0	187|177|265	31|36|12	166	86	5.41012e-10	1.425e-07	0.987|0.926|1.0	0.758|0.718|0.92	0.172
ACLY	chr17	-	40052872	40052902	40049285	40049427	40054001	16454	805|737|835	203|178|328	420|361|505	212|187|325	44	84	5.74375e-10	1.50245e-07	0.883|0.888|0.829	0.791|0.787|0.748	0.091
RAB18	chr10	+	27820457	27820544	27815756	27815818	27821435	20531	164|6|14	306|125|174	6|13|3	203|205|116	109	35	6.53296e-10	1.68564e-07	0.147|0.015|0.025	0.009|0.02|0.008	0.05
TDP1	chr14	+	90442124	90442159	90437518	90437615	90446883	141	321|289|678	8|20|33	164|163|237	42|20|26	56	86	6.59336e-10	1.68973e-07	0.984|0.957|0.969	0.857|0.926|0.933	0.065
SNHG6	chr8	-	67834848	67834960	67834558	67834627	67837671	1466	4076|966|1071	306|132|198	2278|1383|834	110|50|50	148	62	7.54744e-10	1.92126e-07	0.848|0.754|0.694	0.897|0.921|0.875	-0.132
NEK4	chr3	-	52794810	52794952	52785947	52786352	52797485	18899	313|219|1027	0|1|8	267|127|291	21|8|6	172	86	8.04901e-10	2.03527e-07	1.0|0.991|0.985	0.864|0.888|0.96	0.088
PDGFA	chr7	-	540067	540136	536896	538211	540752	10554	57|52|14	302|131|95	38|0|22	637|152|150	124	86	8.57918e-10	2.15496e-07	0.116|0.216|0.093	0.04|0.0|0.092	0.098
TCIRG1	chr11	+	67817953	67818131	67817603	67817721	67818207	21771	251|71|108	22|43|8	222|223|184	0|0|1	172	86	9.81093e-10	2.44815e-07	0.851|0.452|0.871	1.0|1.0|0.989	-0.272
ABI1	chr10	-	27047990	27048164	27040526	27040712	27054146	10339	392|241|1814	94|136|250	262|122|151	3|8|5	172	86	1.01631e-09	2.51944e-07	0.676|0.47|0.784	0.978|0.884|0.938	-0.29
PALLD	chr4	+	169798873	169799545	169753155	169753322	169812072	2004	639|426|474	53|38|44	356|295|220	0|8|8	172	86	1.12571e-09	2.75464e-07	0.858|0.849|0.843	1.0|0.949|0.932	-0.11
SLC37A4	chr11	-	118900941	118901445	118899931	118900274	118901558	35120	54|28|28	37|9|1	4|0|12	72|31|39	137	51	1.1957e-09	2.88865e-07	0.352|0.537|0.912	0.02|0.0|0.103	0.559
PLEC	chr8	-	144996671	145000052	144989320	144996563	145000951	18655	1752|2188|532	58|87|22	750|798|1871	154|66|142	172	86	1.23377e-09	2.96174e-07	0.938|0.926|0.924	0.709|0.858|0.868	0.118
EXOC7	chr17	-	74087223	74087316	74086409	74086478	74090494	6241	25|72|76	24|47|38	19|39|80	0|0|8	148	62	1.49224e-09	3.55971e-07	0.304|0.391|0.456	1.0|1.0|0.807	-0.552
SAA1	chr11	+	18287929	18287990	18287807	18287843	18288430	14595	288|25|28	1320|296|124	11|0|0	261|60|33	54	29	1.87908e-09	4.42681e-07	0.105|0.043|0.108	0.022|0.0|0.0	0.078
CD46	chr1	+	207963597	207963690	207958963	207959027	207966863	36028	712|62|39	906|284|182	763|815|163	209|309|168	143	57	1.90286e-09	4.45516e-07	0.239|0.08|0.079	0.593|0.513|0.279	-0.329
COL16A1	chr1	-	32149709	32149832	32149550	32149604	32150123	30673	499|262|74	8|21|7	397|208|321	0|0|0	133	47	2.32931e-09	5.3871e-07	0.957|0.815|0.789	1.0|1.0|1.0	-0.146
EIF4G3	chr1	-	21219111	21219222	21212693	21212864	21220009	19864	262|195|324	377|233|434	155|198|216	535|419|477	172	86	2.54571e-09	5.85189e-07	0.258|0.295|0.272	0.127|0.191|0.185	0.107
CTNND1	chr11	+	57556508	57556627	57529233	57529591	57561481	3332	3|0|16	182|48|73	20|15|3	25|12|18	151	65	2.63733e-09	6.02598e-07	0.007|0.0|0.086	0.256|0.35|0.067	-0.193
AGRN	chr1	+	981343	981468	981112	981256	981776	18490	658|248|184	20|27|22	503|358|213	5|0|6	172	86	2.66606e-09	6.05048e-07	0.943|0.821|0.807	0.981|1.0|0.947	-0.119
EPN1	chr19	+	56200662	56200737	56200235	56200360	56201232	37235	1174|625|346	37|47|5	776|516|698	128|41|64	127	77	2.67996e-09	6.05048e-07	0.951|0.89|0.977	0.786|0.884|0.869	0.093
PIP5K1A	chr1	+	151214598	151214745	151212430	151212515	151214913	28661	1649|1041|987	1|51|96	1219|1255|1300	15|0|19	164	78	3.03258e-09	6.76605e-07	0.999|0.907|0.83	0.975|1.0|0.97	-0.07
PDLIM2	chr8	+	22449063	22449181	22447108	22447254	22451245	32781	788|465|740	11|31|31	304|462|393	46|48|31	172	86	3.0865e-09	6.84607e-07	0.973|0.882|0.923	0.768|0.828|0.864	0.106
ZCCHC10	chr5	-	132335823	132335865	132332677	132334542	132342450	7147	113|75|318	17|7|44	212|76|80	3|0|1	70	86	3.31364e-09	7.26492e-07	0.891|0.929|0.899	0.989|1.0|0.99	-0.087
BPTF	chr17	+	65871671	65871860	65870932	65871136	65887959	33100	71|46|29	37|36|14	117|173|248	23|29|38	172	86	3.42823e-09	7.47295e-07	0.49|0.39|0.509	0.718|0.749|0.765	-0.281
GEMIN2	chr14	+	39594195	39594240	39591633	39591747	39597483	39389	337|19|7	14|3|0	228|128|24	51|50|10	52	62	3.91331e-09	8.38575e-07	0.966|0.883|1.0	0.842|0.753|0.741	0.171
ZDHHC5	chr11	+	57449893	57450015	57439492	57440666	57455979	20011	811|655|853	25|9|82	610|511|663	7|0|8	172	86	3.96272e-09	8.44393e-07	0.942|0.973|0.839	0.978|1.0|0.976	-0.067
MARK3	chr14	+	103964838	103964865	103958113	103958371	103969218	20895	25|12|24	754|266|189	36|33|43	191|183|134	40	86	4.29799e-09	9.10717e-07	0.067|0.088|0.214	0.288|0.279|0.408	-0.202
CAST	chr5	+	96062497	96062563	96058342	96058402	96063192	28904	7|16|46	36|24|13	62|108|86	5|30|7	34	2	4.64033e-09	9.77794e-07	0.011|0.038|0.172	0.422|0.175|0.42	-0.265
FAM189B	chr1	-	155223649	155223769	155223415	155223523	155224190	17885	457|178|768	4|1|22	203|140|226	15|16|17	136	50	4.93991e-09	1.03517e-06	0.977|0.985|0.928	0.833|0.763|0.83	0.155
VARS2	chr6	+	30891129	30891282	30890880	30891008	30892130	30700	483|188|339	45|108|50	181|124|180	0|0|5	172	86	5.23391e-09	1.09075e-06	0.843|0.465|0.772	1.0|1.0|0.947	-0.289
SPAG1	chr8	+	101245638	101245765	101243383	101243516	101252630	27263	414|81|112	0|0|0	132|16|32	16|0|2	172	86	5.63944e-09	1.16884e-06	1.0|1.0|1.0	0.805|1.0|0.889	0.102
MXRA7	chr17	-	74679928	74680009	74675650	74676961	74681153	7953	89|88|94	1072|261|369	387|377|277	1133|1011|500	148	86	5.78589e-09	1.19268e-06	0.046|0.164|0.129	0.166|0.178|0.244	-0.083
SAR1B	chr5	-	133967766	133967885	133959651	133959727	133968417	29509	106|89|61	195|165|84	50|65|100	311|232|273	155	69	6.21843e-09	1.26525e-06	0.195|0.194|0.244	0.067|0.111|0.14	0.105
HPCAL1	chr2	+	10548687	10548860	10536960	10537046	10559859	4909	111|130|142	457|359|445	79|46|210	512|718|822	165	79	7.33958e-09	1.46517e-06	0.104|0.148|0.133	0.069|0.03|0.109	0.059
FIP1L1	chr4	+	54280781	54280889	54265896	54266006	54292038	30764	552|368|965	602|267|697	621|492|607	256|125|261	172	86	7.42528e-09	1.47452e-06	0.314|0.408|0.409	0.548|0.663|0.538	-0.206
ABI1	chr10	-	27060003	27060018	27059173	27059274	27065993	10349	1|1|7	631|503|2066	19|0|9	305|150|338	16	86	8.18065e-09	1.60769e-06	0.008|0.011|0.018	0.251|0.0|0.125	-0.113
MTG1	chr10	+	135215032	135215094	135213032	135213123	135215652	27178	484|205|162	25|7|16	409|309|187	0|0|5	108	84	8.16535e-09	1.60769e-06	0.938|0.958|0.887	1.0|1.0|0.967	-0.061
GSK3B	chr3	-	119585436	119585475	119582265	119582452	119595259	35058	27|13|107	629|602|3073	53|17|41	275|254|638	64	86	8.5802e-09	1.67752e-06	0.055|0.028|0.045	0.206|0.083|0.079	-0.08
IL6ST	chr5	-	55264103	55264224	55259973	55260140	55272042	22474	214|210|135	4|1|12	524|909|855	0|0|3	158	72	8.75871e-09	1.70364e-06	0.961|0.99|0.837	1.0|1.0|0.992	-0.068
MAPKAP1	chr9	-	128268588	128268696	128230250	128230388	128305337	40653	628|294|811	38|13|66	697|505|327	21|0|8	172	86	8.8983e-09	1.72196e-06	0.892|0.919|0.86	0.943|1.0|0.953	-0.075
ATP13A2	chr1	-	17312957	17313127	17312452	17312853	17313299	11619	698|348|572	28|21|67	751|402|456	17|0|14	172	86	8.99144e-09	1.73115e-06	0.926|0.892|0.81	0.957|1.0|0.942	-0.09
C9orf80	chr9	-	115451806	115451897	115448790	115449913	115456410	28452	449|278|617	16|7|0	342|172|350	46|30|8	168	86	9.51241e-09	1.81305e-06	0.935|0.953|1.0	0.792|0.746|0.957	0.131
MRPS27	chr5	-	71609907	71609985	71593458	71593529	71615975	24844	434|181|375	21|4|60	335|261|136	0|0|4	120	64	9.78726e-09	1.85611e-06	0.917|0.96|0.769	1.0|1.0|0.948	-0.101
IL28RA	chr1	-	24495906	24496091	24488031	24488174	24513680	8103	101|122|610	0|0|0	18|5|17	8|0|0	164	78	1.27802e-08	2.36459e-06	1.0|1.0|1.0	0.517|1.0|1.0	0.161
PBRM1	chr3	-	52588739	52588895	52584762	52584833	52595782	15512	132|277|208	47|12|12	93|85|179	131|158|87	150	64	1.30158e-08	2.39648e-06	0.545|0.908|0.881	0.232|0.187|0.467	0.483
DTYMK	chr2	-	242619643	242619734	242617866	242618064	242625183	3142	1154|608|456	99|45|59	1390|1638|907	46|73|48	168	86	1.45272e-08	2.64904e-06	0.856|0.874|0.798	0.939|0.92|0.906	-0.079
MICAL3	chr22	-	18305712	18305826	18304795	18304936	18314619	11014	186|253|105	8|32|30	114|133|301	0|0|5	172	86	1.67425e-08	3.02394e-06	0.921|0.798|0.636	1.0|1.0|0.968	-0.204
SERPINA1	chr14	-	94854896	94855000	94848928	94849578	94856793	35828	791|295|1845	23|17|73	264|145|59	41|12|16	172	86	1.7239e-08	3.09886e-06	0.945|0.897|0.927	0.763|0.858|0.648	0.167
SEC22C	chr3	-	42605014	42605178	42602608	42602788	42610356	32265	852|294|246	31|8|7	464|432|410	0|0|3	172	86	1.8008e-08	3.22181e-06	0.932|0.948|0.946	1.0|1.0|0.986	-0.053
TACC3	chr4	+	1729434	1730514	1725454	1725597	1732613	24709	1155|853|781	25|18|47	1654|1003|1369	20|0|22	155	69	1.89814e-08	3.38003e-06	0.954|0.955|0.881	0.974|1.0|0.965	-0.05
SMARCC2	chr12	-	56558086	56558152	56555635	56557549	56558431	37847	271|377|1057	13|16|126	205|223|363	60|41|61	109	77	1.94724e-08	3.45126e-06	0.936|0.943|0.856	0.707|0.793|0.808	0.142
LINC00152	chr2	+	87779741	87779942	87754973	87755164	87820725	26	53|130|948	588|459|2479	125|26|124	998|639|738	172	86	1.97446e-08	3.48322e-06	0.043|0.124|0.161	0.059|0.02|0.078	0.057
PUM2	chr2	-	20511254	20511424	20508074	20508345	20511996	36481	728|273|242	22|6|14	582|632|347	0|0|6	172	86	2.0601e-08	3.61747e-06	0.943|0.958|0.896	1.0|1.0|0.967	-0.057
MTIF2	chr2	-	55493516	55493654	55490775	55491001	55494704	16850	95|43|30	228|89|71	20|0|27	188|154|59	146	60	2.27361e-08	3.9377e-06	0.146|0.166|0.148	0.042|0.0|0.158	0.087
TMCO3	chr13	+	114157810	114157903	114156066	114156195	114164552	25589	424|115|68	33|3|3	982|546|170	19|0|3	172	86	2.45187e-08	4.208e-06	0.865|0.95|0.919	0.963|1.0|0.966	-0.065
STIL	chr1	-	47725960	47726211	47715810	47717594	47728574	9808	360|120|288	18|0|0	426|330|126	38|45|9	172	86	2.54749e-08	4.35242e-06	0.909|1.0|1.0	0.849|0.786|0.875	0.133
SERPINA1	chr14	-	94854896	94854997	94848928	94849578	94856793	35830	807|294|1853	23|17|73	261|145|55	41|12|16	172	86	2.56435e-08	4.36157e-06	0.946|0.896|0.927	0.761|0.858|0.632	0.173
TMEM120A	chr7	-	75616855	75616920	75616677	75616746	75617035	130	215|65|127	29|16|40	185|52|131	0|6|5	92	62	2.94241e-08	4.96012e-06	0.833|0.732|0.681	1.0|0.854|0.946	-0.185
LSM14A	chr19	+	34710295	34710478	34706500	34706566	34710610	30235	1017|330|106	34|21|4	1132|548|398	2|8|9	145	59	3.05286e-08	5.10097e-06	0.924|0.865|0.915	0.996|0.965|0.947	-0.068
STYXL1	chr7	-	75643059	75643205	75634576	75634722	75651168	10841	1203|785|2032	72|59|50	666|513|486	115|42|44	172	86	3.12612e-08	5.20047e-06	0.893|0.869|0.953	0.743|0.859|0.847	0.089
CLDND1	chr3	-	98240496	98240540	98239976	98240286	98241692	2721	28|22|7	450|252|301	87|17|46	277|199|234	74	86	3.45598e-08	5.69921e-06	0.067|0.092|0.026	0.267|0.09|0.186	-0.119
OSBPL3	chr7	-	24888687	24888795	24881897	24882032	24892122	13018	522|384|468	21|4|0	221|151|264	14|23|14	172	86	3.60296e-08	5.89037e-06	0.926|0.98|1.0	0.888|0.766|0.904	0.116
TCEAL8	chrX	-	102509532	102509605	102507922	102508945	102510005	22231	1017|591|603	96|51|70	1155|449|591	177|108|126	132	86	3.59588e-08	5.89037e-06	0.873|0.883|0.849	0.81|0.73|0.753	0.104
TPRA1	chr3	-	127294027	127294108	127291911	127292631	127295459	37005	222|143|94	5|16|4	315|192|165	0|0|0	135	73	4.15857e-08	6.65529e-06	0.96|0.829|0.927	1.0|1.0|1.0	-0.095
ABI1	chr10	-	27044583	27044670	27040526	27040712	27047990	10342	460|338|3608	234|129|1344	302|276|401	80|26|43	160	86	4.53797e-08	7.23196e-06	0.514|0.585|0.591	0.67|0.851|0.834	-0.222
RTN4	chr2	-	55252221	55254621	55214626	55214834	55255299	22706	21|3|7	22|3|7	0|0|8	56|70|9	136	50	4.71434e-08	7.4816e-06	0.26|0.269|0.269	0.0|0.0|0.246	0.184
EDEM2	chr20	-	33719444	33719586	33714053	33714178	33730175	30304	198|94|46	21|14|25	216|63|105	0|0|4	172	86	5.28105e-08	8.34605e-06	0.825|0.77|0.479	1.0|1.0|0.929	-0.285
PSMD13	chr11	+	251545	251626	250802	250865	252504	37628	766|331|220	8|13|0	540|382|290	26|31|20	118	56	5.33485e-08	8.39608e-06	0.978|0.924|1.0	0.908|0.854|0.873	0.089
INO80E	chr16	+	30012734	30012851	30012249	30012361	30016541	6624	1211|1034|2365	58|95|112	773|573|889	87|92|82	172	86	5.83598e-08	9.10918e-06	0.913|0.845|0.913	0.816|0.757|0.844	0.085
AEBP1	chr7	+	44149613	44149723	44148886	44148940	44149805	21421	269|242|163	8|10|1	1320|312|943	0|0|8	133	47	6.28615e-08	9.71654e-06	0.922|0.895|0.983	1.0|1.0|0.977	-0.059
CCT3	chr1	-	156304658	156304709	156303337	156303434	156305617	1540	592|290|398	9|11|13	238|233|231	38|18|10	57	55	6.53614e-08	9.95619e-06	0.984|0.962|0.967	0.858|0.926|0.957	0.057
SPAG9	chr17	-	49053223	49053262	49052131	49052308	49054468	32421	27|22|41	428|65|110	174|260|182	265|165|19	64	86	6.63271e-08	1.00629e-05	0.078|0.313|0.334	0.469|0.679|0.928	-0.45
NCAPG2	chr7	-	158443523	158443664	158424002	158424409	158444984	13557	591|201|337	1|0|0	351|527|313	31|9|1	172	86	6.72445e-08	1.01614e-05	0.997|1.0|1.0	0.85|0.967|0.994	0.062
PRRC2C	chr1	+	171540458	171540560	171535730	171535982	171544065	8800	423|471|1382	0|0|10	366|289|599	4|33|4	172	86	6.909e-08	1.03989e-05	1.0|1.0|0.986	0.979|0.814|0.987	0.069
VPS53	chr17	-	505034	505136	489509	489604	526772	11687	431|335|634	27|0|16	326|286|442	0|0|0	172	86	7.97671e-08	1.18647e-05	0.889|1.0|0.952	1.0|1.0|1.0	-0.053
PRMT2	chr21	+	48056350	48056459	48055506	48055675	48056807	25421	329|103|177	523|601|349	487|345|457	493|283|638	172	86	7.95151e-08	1.18647e-05	0.239|0.079|0.202	0.331|0.379|0.264	-0.151
RABEPK	chr9	+	127975648	127975801	127969842	127970000	127990188	32707	429|344|1102	34|27|4	352|194|233	31|35|30	172	86	8.7868e-08	1.30185e-05	0.863|0.864|0.993	0.85|0.735|0.795	0.113
REPS1	chr6	-	139247537	139247618	139242173	139242261	139251113	15058	551|239|551	84|46|69	223|294|185	92|74|71	143	81	9.42487e-08	1.38681e-05	0.788|0.746|0.819	0.579|0.692|0.596	0.162
EXOC7	chr17	-	74086409	74086562	74085255	74085401	74087223	6233	27|100|84	14|11|15	24|10|37	77|16|34	172	86	9.43334e-08	1.38681e-05	0.491|0.82|0.737	0.135|0.238|0.352	0.441
GDE1	chr16	-	19519008	19519101	19516202	19516414	19522160	24999	1000|164|189	6|2|20	1174|838|141	0|0|3	172	86	9.88235e-08	1.43064e-05	0.988|0.976|0.825	1.0|1.0|0.959	-0.057
SCAMP3	chr1	-	155231447	155231525	155230327	155230450	155231876	34173	1484|1343|3021	173|168|174	1071|651|1309	198|111|205	142	86	1.01399e-07	1.46234e-05	0.839|0.829|0.913	0.766|0.78|0.795	0.08
WARS	chr14	-	100835423	100835595	100828044	100828258	100841619	1789	646|558|475	7|27|8	952|485|870	68|27|65	172	86	1.14964e-07	1.62704e-05	0.979|0.912|0.967	0.875|0.9|0.87	0.071
IQCB1	chr3	-	121491403	121491560	121488609	121489421	121500589	1195	894|425|270	9|11|0	525|495|453	27|33|13	172	86	1.36657e-07	1.89863e-05	0.98|0.951|1.0	0.907|0.882|0.946	0.065
MAPKAP1	chr9	-	128268588	128268696	128246721	128246862	128305337	40652	1176|665|2016	651|299|1182	1062|874|755	277|256|290	172	86	1.36532e-07	1.89863e-05	0.475|0.527|0.46	0.657|0.631|0.566	-0.131
RPE	chr2	+	210874380	210874460	210867380	210867507	210880696	2852	735|457|255	4|12|0	710|632|682	16|47|30	146	86	1.42788e-07	1.96224e-05	0.991|0.957|1.0	0.963|0.888|0.931	0.055
TMEM132A	chr11	+	60699455	60699599	60699157	60699356	60701013	37106	820|193|171	23|8|5	906|351|281	0|0|5	172	86	1.42577e-07	1.96224e-05	0.947|0.923|0.945	1.0|1.0|0.966	-0.05
RAD51	chr15	+	41011002	41011097	41001222	41001314	41020908	34409	871|555|992	20|8|0	543|468|600	30|22|13	171	85	1.46227e-07	2.00226e-05	0.956|0.972|1.0	0.9|0.914|0.958	0.052
SPAG1	chr8	+	101251467	101251632	101243383	101243516	101252630	27269	474|196|58	0|0|0	132|79|78	16|0|2	172	86	1.47976e-07	2.01891e-05	1.0|1.0|1.0	0.805|1.0|0.951	0.081
TRAPPC10	chr21	+	45511803	45511930	45509713	45509814	45513943	31248	323|266|1013	4|0|0	335|173|375	3|11|12	172	86	1.54466e-07	2.09991e-05	0.976|1.0|1.0	0.982|0.887|0.94	0.056
TMEM126B	chr11	+	85342188	85342360	85339616	85339732	85342730	20840	517|288|205	355|270|119	471|451|438	208|138|152	172	86	1.62253e-07	2.19789e-05	0.421|0.348|0.463	0.531|0.62|0.59	-0.17
ZDHHC7	chr16	-	85022368	85022479	85015475	85015600	85023909	30350	172|202|231	241|268|278	183|340|294	141|226|221	172	86	1.64791e-07	2.22433e-05	0.263|0.274|0.294	0.394|0.429|0.399	-0.13
PDCD11	chr10	+	105197771	105197828	105194554	105194732	105199502	11166	196|147|213	1|4|1	101|135|124	17|12|5	100	86	1.67705e-07	2.25564e-05	0.994|0.969|0.995	0.836|0.906|0.955	0.087
CSNK1G3	chr5	+	122941032	122941056	122940417	122940524	122950035	17760	16|5|0	327|189|133	152|40|30	204|278|170	34	86	1.75972e-07	2.35016e-05	0.11|0.063|0.0	0.653|0.267|0.309	-0.352
OSBP2	chr22	+	31289803	31289988	31289624	31289720	31301823	29166	254|288|189	2|43|45	119|128|145	0|0|0	172	86	1.75592e-07	2.35016e-05	0.984|0.77|0.677	1.0|1.0|1.0	-0.19
CABIN1	chr22	+	24437586	24437721	24434795	24434909	24439365	2457	240|193|130	3|3|0	147|93|182	10|24|12	172	86	1.78873e-07	2.38052e-05	0.976|0.97|1.0	0.88|0.66|0.883	0.174
NIPA2	chr15	-	23019799	23019856	23014437	23014528	23021197	36562	437|289|98	30|11|31	493|308|316	11|4|6	98	84	1.885e-07	2.49987e-05	0.926|0.957|0.73	0.975|0.985|0.978	-0.108
DONSON	chr21	-	34955793	34955972	34954470	34954552	34956895	38177	1020|303|1090	27|11|0	963|773|371	17|92|19	161	75	2.0175e-07	2.66626e-05	0.946|0.928|1.0	0.963|0.797|0.901	0.071
DNM1	chr9	+	130982266	130982365	130981327	130981531	130982459	35248	232|63|189	6|2|9	500|332|411	0|0|2	172	86	2.05229e-07	2.70282e-05	0.951|0.94|0.913	1.0|1.0|0.99	-0.062
YLPM1	chr14	+	75290958	75291010	75287759	75287840	75295915	31825	361|386|159	44|20|13	531|401|539	22|2|18	78	74	2.08652e-07	2.73146e-05	0.886|0.948|0.921	0.958|0.995|0.966	-0.055
FOSL1	chr11	-	65664279	65664477	65659691	65660767	65667711	36359	629|836|1246	5|24|21	391|251|778	28|13|33	172	86	2.08844e-07	2.73146e-05	0.984|0.946|0.967	0.875|0.906|0.922	0.065
WDFY1	chr2	-	224746658	224746789	224744840	224744949	224749364	11602	285|266|377	0|8|30	428|210|425	0|0|3	172	86	2.12137e-07	2.76499e-05	1.0|0.943|0.863	1.0|1.0|0.986	-0.06
PLCD1	chr3	-	38049948	38050127	38049725	38049858	38050532	16780	753|135|200	0|1|0	404|150|224	9|20|0	172	86	2.28694e-07	2.96004e-05	1.0|0.985|1.0	0.957|0.789|1.0	0.08
CHD2	chr15	+	93472259	93472321	93470473	93470560	93480747	39694	153|295|308	10|18|23	154|87|353	0|0|4	104	80	2.29442e-07	2.96004e-05	0.922|0.927|0.912	1.0|1.0|0.985	-0.075
PDLIM5	chr4	+	95506136	95506154	95497093	95497185	95506715	26770	3|4|1	365|331|978	13|9|3	146|170|276	21	85	2.30766e-07	2.96702e-05	0.032|0.047|0.004	0.265|0.176|0.042	-0.133
KIAA0101	chr15	-	64668941	64669104	64657210	64658274	64673156	25412	3439|1468|3541	250|151|168	3703|3194|1752	555|290|227	160	74	2.36613e-07	3.03192e-05	0.864|0.818|0.907	0.755|0.836|0.781	0.072
ZNF655	chr7	+	99159990	99160117	99158155	99158318	99161485	12829	249|213|453	20|22|47	108|147|201	30|37|42	172	86	2.40473e-07	3.07101e-05	0.862|0.829|0.828	0.643|0.665|0.705	0.169
NAV2	chr11	+	20071381	20071447	20070273	20070741	20075625	25275	13|16|109	35|23|97	62|48|174	18|0|51	118	86	2.48622e-07	3.16442e-05	0.213|0.336|0.45	0.715|1.0|0.713	-0.476
MTMR12	chr5	-	32276787	32276848	32274085	32274228	32312863	36370	169|128|65	24|10|5	135|167|120	3|0|2	108	86	2.62101e-07	3.30274e-05	0.849|0.911|0.912	0.973|1.0|0.979	-0.093
PRDM2	chr1	+	14104912	14109326	14099572	14099683	14113009	30726	154|182|254	12|0|37	241|76|228	0|0|1	172	86	2.80312e-07	3.50889e-05	0.865|1.0|0.774	1.0|1.0|0.991	-0.117
KCTD17	chr22	+	37457578	37457669	37455352	37455478	37458564	34754	53|47|92	3|0|0	96|71|93	22|21|13	168	86	3.3288e-07	4.15322e-05	0.9|1.0|1.0	0.691|0.634|0.786	0.263
MBNL2	chr13	+	98018712	98018807	98009735	98009889	98043575	37103	159|217|381	12|17|33	117|105|94	25|23|25	172	86	3.42204e-07	4.25556e-05	0.869|0.865|0.852	0.701|0.695|0.653	0.179
SPAG1	chr8	+	101245638	101245765	101243383	101243516	101251467	27262	740|183|163	8|5|0	212|61|69	10|14|4	172	86	3.4839e-07	4.30426e-05	0.979|0.948|1.0	0.914|0.685|0.896	0.144
ADD3	chr10	+	111892062	111892158	111890120	111890244	111893083	27668	297|15|26	31|1|21	26|5|10	89|68|11	172	86	3.52584e-07	4.34193e-05	0.827|0.882|0.382	0.127|0.035|0.313	0.539
PQLC1	chr18	-	77693968	77694022	77679183	77679400	77703328	33460	58|58|165	186|206|1387	53|62|90	140|76|160	94	86	3.76174e-07	4.57257e-05	0.222|0.205|0.098	0.257|0.427|0.34	-0.166
NUP88	chr17	-	5307418	5307566	5302871	5302970	5308376	31578	818|137|141	11|3|10	807|816|152	2|0|0	172	86	3.88582e-07	4.6938e-05	0.974|0.958|0.876	0.995|1.0|1.0	-0.062
GGCT	chr7	-	30538418	30538554	30536236	30536851	30540151	23490	4254|920|226	53|19|29	2742|2357|731	21|9|17	172	86	4.10905e-07	4.94769e-05	0.976|0.96|0.796	0.985|0.992|0.956	-0.067
DNMT3B	chr20	+	31394014	31394133	31390190	31390276	31395567	25287	45|7|21	14|5|9	0|0|7	6|19|14	165	79	4.39674e-07	5.22771e-05	0.606|0.401|0.528	0.0|0.0|0.193	0.447
PI4KB	chr1	-	151282686	151282731	151280049	151280277	151288048	24534	9|12|67	478|345|867	22|54|50	294|352|435	76	86	4.59671e-07	5.44839e-05	0.021|0.038|0.08	0.078|0.148|0.115	-0.067
RASSF3	chr12	+	65081995	65082233	65078566	65078674	65085249	3093	360|219|187	15|18|15	373|295|250	0|0|11	172	86	4.68296e-07	5.52074e-05	0.923|0.859|0.862	1.0|1.0|0.919	-0.092
C17orf85	chr17	-	3743393	3743499	3732536	3732662	3746379	96	417|283|367	0|2|0	318|283|373	17|13|2	145	59	4.78506e-07	5.60163e-05	1.0|0.983|1.0	0.884|0.899|0.987	0.071
TIAL1	chr10	-	121341970	121342120	121341680	121341735	121347663	18510	774|153|106	13|5|15	781|618|160	0|0|6	134	48	4.86901e-07	5.66493e-05	0.955|0.916|0.717	1.0|1.0|0.905	-0.106
MINK1	chr17	+	4795696	4795807	4795443	4795529	4795950	9410	1027|642|1087	8|5|0	174|290|463	13|1|11	165	79	4.99425e-07	5.79287e-05	0.984|0.984|1.0	0.865|0.993|0.953	0.052
TRIT1	chr1	-	40318402	40318548	40315790	40315933	40319641	31545	590|183|146	4|3|0	264|271|175	18|16|4	172	86	5.6081e-07	6.40692e-05	0.987|0.968|1.0	0.88|0.894|0.956	0.075
EXOC7	chr17	-	74086409	74086478	74085255	74085401	74090494	6235	51|147|122	363|145|275	24|8|43	304|230|251	124	86	5.67632e-07	6.44602e-05	0.089|0.413|0.235	0.052|0.024|0.106	0.185
AK2	chr1	-	33486991	33487062	33480122	33480195	33487193	15680	3021|1212|6390	61|137|446	1527|2326|1372	32|52|58	108	66	6.01125e-07	6.80599e-05	0.968|0.844|0.897	0.967|0.965|0.935	-0.053
EDEM2	chr20	-	33725682	33725808	33714053	33714178	33730175	30301	203|76|15	21|14|25	197|204|73	0|0|4	172	86	6.14122e-07	6.93245e-05	0.829|0.731|0.231	1.0|1.0|0.901	-0.37
TIAL1	chr10	-	121341970	121342069	121341680	121341735	121347663	18512	1134|220|196	13|5|15	933|802|316	0|0|6	134	48	6.32691e-07	7.12087e-05	0.969|0.94|0.824	1.0|1.0|0.95	-0.072
SLC25A32	chr8	-	104417003	104417089	104415391	104415552	104419861	26932	653|197|898	13|13|0	459|439|138	11|39|11	158	86	6.35204e-07	7.12801e-05	0.965|0.892|1.0	0.958|0.86|0.872	0.056
EIF4E2	chr2	+	233422593	233422728	233421125	233421240	233428956	27137	2022|1123|880	132|62|98	2015|1467|1575	84|48|65	172	86	6.46302e-07	7.20988e-05	0.885|0.901|0.818	0.923|0.939|0.924	-0.061
CEP72	chr5	+	624585	624694	620183	620376	633883	5331	133|110|272	3|0|0	96|76|91	10|3|9	172	86	6.44574e-07	7.20988e-05	0.957|1.0|1.0	0.828|0.927|0.835	0.122
SMAP1	chr6	+	71501391	71501472	71483052	71483128	71508359	21258	12|0|8	57|3|18	0|0|1	87|65|8	119	57	6.60655e-07	7.34839e-05	0.092|0.0|0.176	0.0|0.0|0.056	0.071
ASAP3	chr1	-	23768147	23768223	23767879	23767966	23768678	3964	203|77|170	0|0|0	78|58|86	7|12|0	125	73	6.77412e-07	7.51274e-05	1.0|1.0|1.0	0.867|0.738|1.0	0.132
RETSAT	chr2	-	85577162	85577364	85576506	85576704	85577902	29478	777|490|1966	17|14|15	428|244|442	16|23|12	172	86	6.81345e-07	7.53433e-05	0.958|0.946|0.985	0.93|0.841|0.948	0.057
SAP30	chr4	+	174294540	174294666	174292092	174292648	174295089	6723	372|228|210	0|0|23	624|729|326	0|0|2	172	86	7.01853e-07	7.73854e-05	1.0|1.0|0.82	1.0|1.0|0.988	-0.056
UBE2C	chr20	+	44443022	44443109	44442075	44442103	44444179	7932	3452|2788|5872	26|32|109	3002|1953|3208	72|55|82	95	21	7.52681e-07	8.27491e-05	0.967|0.951|0.923	0.902|0.887|0.896	0.052
PROM2	chr2	+	95941974	95942095	95941677	95941880	95943111	36669	383|160|146	0|0|0	9|15|5	0|9|0	172	86	8.41196e-07	9.16831e-05	1.0|1.0|1.0	1.0|0.455|1.0	0.182
MAPKAPK5	chr12	+	112321384	112321572	112318250	112318331	112323719	7284	632|426|409	2|4|0	389|339|386	21|4|9	160	74	8.57153e-07	9.26239e-05	0.993|0.98|1.0	0.895|0.975|0.952	0.05
JARID2	chr6	+	15410454	15410596	15374347	15374483	15452236	6935	281|184|518	17|6|0	145|161|165	19|15|11	172	86	8.65091e-07	9.3216e-05	0.892|0.939|1.0	0.792|0.843|0.882	0.105
APLP2	chr11	+	130007150	130007186	130005457	130005610	130010292	33605	283|162|125	3150|1271|594	171|181|139	2489|2529|2071	51	79	8.70042e-07	9.34839e-05	0.122|0.165|0.246	0.096|0.1|0.094	0.081
NSUN2	chr5	-	6631985	6632090	6625676	6625782	6632711	24690	1400|1320|3517	97|71|181	660|988|939	7|36|26	172	86	8.94472e-07	9.54845e-05	0.878|0.903|0.907	0.979|0.932|0.948	-0.057
FUBP3	chr9	+	133510053	133510125	133507588	133507665	133511385	28172	465|575|391	41|114|58	248|224|533	88|89|127	114	70	9.13016e-07	9.67313e-05	0.874|0.756|0.805	0.634|0.607|0.72	0.158
CDK8	chr13	+	26956950	26957008	26927876	26928017	26959347	3578	312|45|73	2|0|0	221|116|42	11|28|0	102	86	9.11171e-07	9.67313e-05	0.992|1.0|1.0	0.944|0.777|1.0	0.09
USP54	chr10	-	75280665	75280785	75279554	75279750	75283340	17799	119|106|133	0|1|1	127|18|113	14|10|11	172	86	9.43526e-07	9.94101e-05	1.0|0.981|0.985	0.819|0.474|0.837	0.279
MED16	chr19	-	889637	889807	885769	886201	890136	654	406|176|57	0|1|0	327|258|257	22|18|1	172	86	9.43543e-07	9.94101e-05	1.0|0.989|1.0	0.881|0.878|0.992	0.079
FAM120B	chr6	+	170657238	170657411	170639536	170639638	170667313	15348	386|124|245	0|1|0	404|251|139	12|11|8	172	86	1.02139e-06	0.000107018	1.0|0.984|1.0	0.944|0.919|0.897	0.075
HDDC2	chr6	-	125619859	125619962	125613986	125614055	125621683	18612	1557|1107|1761	266|228|246	813|603|883	244|191|205	148	62	1.10766e-06	0.000115103	0.71|0.67|0.75	0.583|0.569|0.643	0.112
SH2D2A	chr1	-	156778994	156779282	156776966	156777137	156779452	12926	370|128|624	4|4|0	64|6|16	7|0|1	172	86	1.14228e-06	0.000118376	0.979|0.941|1.0	0.821|1.0|0.889	0.07
MKKS	chr20	-	10393177	10394579	10389275	10389451	10401175	22136	1294|76|128	14|6|29	705|752|69	0|0|7	172	86	1.16674e-06	0.000120581	0.979|0.864|0.688	1.0|1.0|0.831	-0.1
ITGB1BP1	chr2	-	9558754	9558861	9552397	9552534	9563501	40690	703|814|437	31|38|16	422|337|714	50|56|44	172	86	1.21354e-06	0.000124738	0.919|0.915|0.932	0.808|0.751|0.89	0.106
LTBP4	chr19	+	41122794	41122926	41120220	41120352	41123005	27345	592|103|172	28|4|5	323|350|280	69|31|31	172	86	1.25436e-06	0.000128585	0.914|0.928|0.945	0.701|0.85|0.819	0.139
C2orf18	chr2	+	26997911	26998083	26997118	26997191	26998331	25973	467|533|1417	10|5|0	428|233|475	9|19|6	152	66	1.27543e-06	0.000130393	0.953|0.979|1.0	0.954|0.842|0.972	0.055
SRPX	chrX	-	38037537	38037597	38033412	38033604	38079948	7504	87|49|49	15|3|5	355|39|163	9|0|2	106	86	1.29445e-06	0.000131981	0.825|0.93|0.888	0.97|1.0|0.985	-0.104
NFIB	chr9	-	14116206	14116345	14081841	14088325	14120438	7999	144|141|532	52|36|169	23|62|79	39|36|83	172	86	1.30351e-06	0.000132549	0.581|0.662|0.611	0.228|0.463|0.322	0.28
SORBS3	chr8	+	22423338	22423385	22422780	22422867	22423857	3266	313|396|256	25|31|32	212|128|355	2|6|9	74	80	1.31116e-06	0.000132616	0.931|0.932|0.896	0.991|0.958|0.977	-0.056
LRRFIP1	chr2	+	238659842	238659914	238657841	238657967	238661951	38170	1|5|18	203|245|238	11|44|30	211|166|331	130	86	1.32683e-06	0.000133844	0.003|0.013|0.048	0.033|0.149|0.057	-0.058
CASK	chrX	-	41414852	41414888	41412971	41413168	41419031	8088	42|10|2	42|6|14	58|47|21	4|0|4	34	62	1.34674e-06	0.000135492	0.646|0.752|0.207	0.964|1.0|0.905	-0.421
MBNL1	chr3	+	152173330	152173366	152165408	152165562	152174055	22222	147|222|793	56|48|77	168|134|462	13|5|35	58	86	1.37008e-06	0.000137113	0.796|0.873|0.939	0.95|0.975|0.951	-0.089
KLHL12	chr1	-	202862366	202862553	202860229	202861787	202863311	25762	810|213|247	33|4|0	348|195|254	31|60|15	172	86	1.48282e-06	0.000147686	0.925|0.964|1.0	0.849|0.619|0.894	0.176
PRRC2C	chr1	+	171537385	171537478	171535730	171535982	171544065	8804	694|369|836	0|0|10	470|378|498	4|33|4	172	86	1.60666e-06	0.000158695	1.0|1.0|0.977	0.983|0.851|0.984	0.053
TPRA1	chr3	-	127294782	127294893	127291911	127292631	127295459	36999	305|189|204	5|16|4	249|207|303	0|0|0	159	73	1.62743e-06	0.0001595	0.966|0.844|0.959	1.0|1.0|1.0	-0.077
FEZ2	chr2	-	36787927	36788008	36785580	36785656	36805739	15627	69|9|12	235|10|4	28|7|7	229|306|21	131	69	1.63293e-06	0.000159627	0.134|0.322|0.612	0.061|0.012|0.149	0.282
CLUAP1	chr16	+	3554719	3554831	3550962	3551089	3556330	22251	239|229|273	1|2|0	188|218|255	17|10|5	164	78	1.73947e-06	0.000167709	0.991|0.982|1.0	0.84|0.912|0.96	0.087
PLEKHA5	chr12	+	19499927	19500116	19498775	19498822	19501332	34672	50|5|38	85|8|7	0|0|6	39|66|10	126	40	1.81402e-06	0.000174187	0.157|0.166|0.633	0.0|0.0|0.16	0.265
KIAA0146	chr8	+	48639761	48639855	48626050	48626203	48647868	26324	201|82|57	41|15|26	205|150|158	0|17|11	172	86	1.83897e-06	0.000176137	0.71|0.732|0.523	1.0|0.815|0.878	-0.243
ANAPC10	chr4	-	146018839	146018912	146017136	146017263	146019271	39088	23|13|20	255|121|118	0|4|5	134|159|124	132	86	1.93391e-06	0.000183838	0.056|0.065|0.099	0.0|0.016|0.026	0.059
MELK	chr9	+	36603986	36604109	36599390	36599483	36607571	16989	101|27|31	448|65|121	33|6|44	458|312|119	172	86	2.01832e-06	0.000191382	0.101|0.172|0.114	0.035|0.01|0.156	0.062
CREBBP	chr16	-	3827613	3827658	3824569	3824694	3828011	30802	103|210|253	15|15|0	78|100|295	7|21|57	76	86	2.21616e-06	0.000207547	0.886|0.941|1.0	0.927|0.843|0.854	0.068
EIF4G2	chr11	-	10823207	10823321	10822508	10822634	10823595	4702	7456|9139|30707	674|1125|6506	6399|6076|10840	352|565|805	172	86	2.44655e-06	0.000227439	0.847|0.802|0.702	0.901|0.843|0.871	-0.088
PIR	chrX	-	15477779	15477863	15473970	15474177	15497851	4198	1023|284|144	38|10|9	299|354|200	0|0|4	154	86	2.49569e-06	0.000230314	0.938|0.941|0.899	1.0|1.0|0.965	-0.062
FANCI	chr15	+	89811629	89811756	89807752	89807838	89817398	23287	514|172|329	0|0|0	217|265|249	8|12|0	165	79	2.50728e-06	0.000230821	1.0|1.0|1.0	0.929|0.914|1.0	0.052
ING4	chr12	-	6762395	6762562	6762101	6762216	6765892	26411	301|101|129	18|3|31	570|401|308	11|0|10	151	65	2.51952e-06	0.000231387	0.878|0.935|0.642	0.957|1.0|0.93	-0.144
POLL	chr10	-	103342519	103342648	103340004	103340173	103347002	9886	259|92|58	0|2|0	83|80|65	12|17|0	172	86	2.55165e-06	0.000233771	1.0|0.958|1.0	0.776|0.702|1.0	0.16
COMMD4	chr15	+	75630695	75630761	75630402	75630474	75630986	25095	736|326|138	38|6|4	685|656|618	0|13|7	44	12	2.56896e-06	0.000234226	0.841|0.937|0.904	1.0|0.932|0.96	-0.07
MCCC2	chr5	+	70922466	70922580	70900182	70900295	70927947	28467	592|359|120	113|9|18	361|327|277	15|0|5	144	58	2.60701e-06	0.000237125	0.678|0.941|0.729	0.906|1.0|0.957	-0.172
C8orf59	chr8	-	86127149	86127266	86126287	86126860	86129614	14726	987|121|81	104|14|15	901|565|193	32|34|13	172	86	2.63834e-06	0.000238261	0.826|0.812|0.73	0.934|0.893|0.881	-0.113
LTBP4	chr19	+	41117057	41117300	41116437	41116563	41117764	27358	247|59|66	15|6|20	298|283|198	13|0|4	172	86	2.66752e-06	0.000239755	0.892|0.831|0.623	0.92|1.0|0.961	-0.178
ROBO3	chr11	+	124747832	124748027	124747414	124747554	124748479	11621	100|39|92	133|97|498	103|42|76	36|28|91	172	86	2.69984e-06	0.000241515	0.273|0.167|0.085	0.589|0.429|0.295	-0.263
POU2F1	chr1	+	167345265	167345392	167341153	167341273	167353093	16313	12|60|751	0|1|0	26|7|49	9|0|0	172	86	2.69607e-06	0.000241515	1.0|0.968|1.0	0.591|1.0|1.0	0.126
C12orf49	chr12	-	117158100	117158252	117157567	117157681	117175594	23311	292|189|144	6|8|0	247|154|176	16|14|25	172	86	2.76865e-06	0.000244783	0.961|0.922|1.0	0.885|0.846|0.779	0.124
CPNE1	chr20	-	34243123	34243266	34220716	34220845	34252681	32191	42|19|4	464|128|75	43|35|17	147|106|128	172	86	2.8262e-06	0.00024929	0.043|0.069|0.026	0.128|0.142|0.062	-0.065
HERPUD2	chr7	-	35709824	35709938	35707043	35707198	35733793	15888	111|22|72	22|6|39	84|95|23	0|0|4	172	86	2.91892e-06	0.000255096	0.716|0.647|0.48	1.0|1.0|0.742	-0.3
PTPRA	chr20	+	2928627	2928670	2903852	2903931	2944917	16735	155|29|30	10|2|10	101|40|15	45|69|8	44	58	2.90642e-06	0.000255096	0.953|0.95|0.798	0.747|0.433|0.712	0.27
CHTF8	chr16	-	69154955	69155073	69151911	69154552	69166386	32766	609|448|678	4|15|48	300|248|501	0|0|6	172	86	2.93022e-06	0.000255495	0.987|0.937|0.876	1.0|1.0|0.977	-0.059
SMC4	chr3	+	160122115	160122292	160117429	160117537	160129707	38311	661|146|27	7|2|13	838|871|316	0|0|3	172	86	2.96462e-06	0.000257858	0.979|0.973|0.509	1.0|1.0|0.981	-0.173
TOM1L1	chr17	+	52982849	52982928	52978051	52978284	52990026	40566	323|48|10	25|8|0	284|204|31	0|0|3	144	86	2.97822e-06	0.000257901	0.885|0.782|1.0	1.0|1.0|0.861	-0.065
SRA1	chr5	-	139931566	139931769	139930645	139930754	139936731	10322	911|465|472	20|15|5	800|680|544	77|20|26	172	86	3.02002e-06	0.000259607	0.958|0.939|0.979	0.839|0.944|0.913	0.06
MMS19	chr10	-	99228722	99228861	99228008	99228163	99229402	838	913|292|350	1|2|6	445|757|371	24|10|13	157	71	3.03113e-06	0.000259607	0.998|0.985|0.963	0.893|0.972|0.928	0.051
MGA	chr15	+	41961025	41962156	41952609	41952723	41988272	10561	59|57|27	0|3|0	53|35|51	13|30|11	172	86	3.07394e-06	0.000262594	1.0|0.905|1.0	0.671|0.368|0.699	0.389
NLK	chr17	+	26512204	26512291	26499542	26499644	26518046	15596	253|194|307	3|3|0	216|168|214	14|16|4	160	86	3.08559e-06	0.000262996	0.978|0.972|1.0	0.892|0.849|0.966	0.081
QDPR	chr4	-	17510893	17510986	17506001	17506098	17513572	15738	793|632|343	12|15|1	511|229|420	24|38|8	172	86	3.17137e-06	0.000269702	0.971|0.955|0.994	0.914|0.751|0.963	0.097
TMEM104	chr17	+	72784927	72785009	72773402	72773514	72786338	1872	70|85|79	6|10|4	105|90|170	0|0|1	150	86	3.35262e-06	0.000283843	0.87|0.83|0.919	1.0|1.0|0.99	-0.124
C9orf89	chr9	+	95874160	95874220	95872849	95873003	95874499	1282	302|79|64	18|6|8	152|135|101	44|33|14	85	65	3.54605e-06	0.00029955	0.928|0.91|0.86	0.725|0.758|0.847	0.123
TNIP1	chr5	-	150444520	150444692	150443173	150443308	150466645	26299	2020|557|1776	88|18|516	932|442|620	24|0|11	172	86	3.59915e-06	0.000302688	0.92|0.939|0.632	0.951|1.0|0.966	-0.142
LHPP	chr10	+	126205748	126205840	126186604	126186697	126301832	34733	262|50|139	45|1|0	219|184|71	0|0|0	170	86	3.72915e-06	0.000312927	0.747|0.962|1.0	1.0|1.0|1.0	-0.097
ANO10	chr3	-	43474102	43474219	43407817	43408466	43591211	33749	1087|203|157	12|2|0	763|687|307	47|11|11	172	86	3.74893e-06	0.000313892	0.978|0.981|1.0	0.89|0.969|0.933	0.056
ATXN2	chr12	-	111902465	111902519	111895017	111895163	111907911	4443	65|90|825	90|145|1111	114|82|137	61|56|122	94	86	3.80632e-06	0.000317995	0.398|0.362|0.405	0.631|0.573|0.507	-0.182
ST7	chr7	+	116774177	116774246	116771938	116772014	116776134	19961	66|68|123	105|71|87	96|106|103	20|23|54	107	69	3.89522e-06	0.00032333	0.288|0.382|0.477	0.756|0.748|0.552	-0.303
GGCX	chr2	-	85787937	85788108	85786039	85786198	85788508	30541	559|404|646	90|46|55	448|427|482	106|106|90	172	86	4.03778e-06	0.000332932	0.756|0.815|0.854	0.679|0.668|0.728	0.117
PDDC1	chr11	-	773521	773629	772426	772521	774007	21515	731|559|675	9|4|5	567|400|779	60|0|17	172	86	4.17451e-06	0.0003426	0.976|0.986|0.985	0.825|1.0|0.958	0.055
MPRIP	chr17	+	17083920	17083983	17083316	17083402	17088136	3484	405|516|534	870|922|317	835|719|1166	440|263|332	105	79	4.18213e-06	0.0003426	0.259|0.296|0.559	0.588|0.673|0.725	-0.291
SLCO2A1	chr3	-	133673809	133674037	133672506	133672605	133692506	646	83|75|353	10|3|30	132|78|190	0|0|3	172	86	4.24853e-06	0.00034729	0.806|0.926|0.855	1.0|1.0|0.969	-0.127
TCOF1	chr5	+	149751568	149751799	149749091	149749165	149753736	16086	1005|680|369	42|40|6	469|334|489	61|45|26	153	67	4.27894e-06	0.000349024	0.913|0.882|0.964	0.771|0.765|0.892	0.11
BPTF	chr17	+	65871671	65871860	65870932	65871136	65882243	33101	65|59|27	24|35|12	97|153|278	27|0|26	172	86	4.40588e-06	0.000358606	0.575|0.457|0.529	0.642|1.0|0.842	-0.308
DCAF11	chr14	+	24586125	24586253	24584751	24584958	24586474	20250	557|293|150	0|18|10	493|493|367	0|0|5	172	86	4.49472e-06	0.000364274	1.0|0.891|0.882	1.0|1.0|0.973	-0.067
BTN2A1	chr6	+	26458834	26458946	26458152	26458370	26459708	36870	247|198|131	16|17|41	407|311|430	11|0|23	172	86	4.62125e-06	0.00037373	0.885|0.853|0.615	0.949|1.0|0.903	-0.166
SNX5	chr20	-	17949017	17949100	17937576	17937681	17949342	7224	1386|731|711	168|130|120	515|418|507	31|46|39	152	86	4.67535e-06	0.000377301	0.824|0.761|0.77	0.904|0.837|0.88	-0.089
PARP12	chr7	-	139737514	139737656	139734034	139734131	139741443	17362	399|255|343	26|8|41	279|162|227	0|6|4	172	86	4.73235e-06	0.000380282	0.885|0.941|0.807	1.0|0.931|0.966	-0.088
MYO18A	chr17	-	27419360	27419474	27417827	27417944	27419872	31450	787|383|317	0|2|1	179|201|310	18|0|1	172	86	4.78595e-06	0.000383777	1.0|0.99|0.994	0.833|1.0|0.994	0.052
FLOT1	chr6	-	30709390	30709481	30708455	30708575	30709923	30054	3|6|11	9|3|16	31|91|33	0|0|10	132	50	4.80005e-06	0.000384095	0.112|0.431|0.207	1.0|1.0|0.556	-0.602
UBE2J2	chr1	-	1200162	1200210	1198725	1198766	1203241	4201	1|3|0	205|269|377	10|13|2	139|92|347	41	34	4.84424e-06	0.000386003	0.004|0.009|0.0	0.056|0.105|0.005	-0.051
CHTF18	chr16	+	841850	841948	841160	841370	842223	23865	394|103|78	6|5|8	191|198|113	29|40|9	172	86	4.97462e-06	0.000394733	0.97|0.912|0.83	0.767|0.712|0.863	0.123
C12orf49	chr12	-	117160871	117161028	117157567	117157681	117175594	23313	158|165|95	6|8|0	137|123|128	16|14|25	172	86	5.03846e-06	0.000398133	0.929|0.912|1.0	0.811|0.815|0.719	0.165
MPHOSPH9	chr12	-	123646661	123646765	123645682	123645930	123647560	298	273|53|127	18|2|0	348|258|93	0|0|1	172	86	5.1347e-06	0.000404894	0.883|0.93|1.0	1.0|1.0|0.979	-0.055
YME1L1	chr10	-	27436426	27436597	27434356	27434519	27437834	23237	70|7|21	744|41|42	36|23|8	591|564|60	172	86	5.46836e-06	0.000427789	0.045|0.079|0.2	0.03|0.02|0.063	0.07
PTER	chr10	+	16479355	16479489	16478966	16479046	16526335	31650	47|16|52	20|6|56	3|0|8	39|22|9	159	73	5.47016e-06	0.000427789	0.519|0.55|0.299	0.034|0.0|0.29	0.348
ZMAT3	chr3	-	178789114	178789235	178785270	178785597	178789382	31382	13|30|26	67|65|63	51|31|29	32|17|41	172	86	5.60455e-06	0.000436499	0.088|0.188|0.171	0.443|0.477|0.261	-0.245
BAIAP2	chr17	+	79084713	79084759	79082274	79082309	79089569	38835	64|104|157	49|23|35	12|17|21	28|26|26	39	28	5.87902e-06	0.000456003	0.484|0.765|0.763	0.235|0.319|0.367	0.364
ERI3	chr1	-	44818521	44818597	44804716	44804994	44820563	40004	425|147|216	34|15|21	322|296|200	1|13|9	138	86	6.00469e-06	0.000463853	0.886|0.859|0.865	0.995|0.934|0.933	-0.084
EXOC7	chr17	-	74086409	74086478	74085255	74085401	74087223	6236	36|133|114	14|11|15	34|20|68	77|16|34	124	86	6.00249e-06	0.000463853	0.641|0.893|0.841	0.234|0.464|0.581	0.365
DNMT3B	chr20	+	31393143	31393213	31390190	31390276	31395567	25285	14|3|18	14|5|9	0|0|1	6|19|14	119	79	6.17385e-06	0.000474986	0.399|0.285|0.57	0.0|0.0|0.045	0.403
ARHGEF18	chr19	+	7511928	7512054	7509089	7509340	7516034	8084	446|241|142	0|2|0	364|245|267	20|9|2	172	86	6.19144e-06	0.000475375	1.0|0.984|1.0	0.901|0.932|0.985	0.055
REEP3	chr10	+	65326097	65326170	65281122	65281337	65354537	36508	262|151|89	13|2|6	183|256|145	0|0|0	116	70	6.31566e-06	0.000483932	0.924|0.979|0.9	1.0|1.0|1.0	-0.066
POFUT2	chr21	-	46685936	46686142	46683842	46685550	46687504	25876	30|20|7	118|63|26	7|31|59	630|303|155	172	86	6.54312e-06	0.00049914	0.113|0.137|0.119	0.006|0.049|0.16	0.051
ASB1	chr2	+	239344351	239344654	239342194	239342336	239352982	6883	355|223|235	9|35|21	368|233|304	65|64|65	172	86	6.853e-06	0.000516754	0.952|0.761|0.848	0.739|0.645|0.7	0.159
ARFGAP1	chr20	+	61907442	61907552	61906928	61906992	61907831	1805	583|269|104	12|10|4	513|361|295	0|0|3	143	57	7.05732e-06	0.000530054	0.951|0.915|0.912	1.0|1.0|0.975	-0.066
BCR	chr22	+	23656738	23656901	23656154	23656260	23657619	14197	875|579|743	4|3|12	290|214|330	35|0|4	172	86	7.10807e-06	0.000532741	0.991|0.99|0.969	0.806|1.0|0.976	0.056
IFT46	chr11	-	118428452	118428605	118427620	118427760	118430499	35667	203|88|48	154|121|57	90|31|99	206|114|164	159	73	7.1212e-06	0.000532741	0.377|0.25|0.279	0.167|0.111|0.217	0.137
CD44	chr11	+	35226058	35226187	35223217	35223334	35236398	6063	1885|2123|3478	0|3|20	42|5|36	0|0|3	142	56	7.16219e-06	0.000533702	1.0|0.996|0.986	1.0|1.0|0.826	0.052
UPF3B	chrX	-	118974608	118974647	118972329	118972490	118975038	12794	46|15|6	151|89|21	13|48|11	317|270|210	64	86	7.45672e-06	0.000553475	0.29|0.185|0.277	0.052|0.193|0.066	0.147
FLNA	chrX	-	153585618	153585642	153583192	153583440	153585801	14095	1084|941|302	1068|781|380	1342|1066|1448	865|559|1139	34	86	7.44293e-06	0.000553475	0.72|0.753|0.668	0.797|0.828|0.763	-0.082
NAV2	chr11	+	20072834	20072879	20070273	20070741	20075625	25278	28|53|282	35|23|97	79|107|327	18|0|51	76	86	7.49129e-06	0.000554504	0.475|0.723|0.767	0.832|1.0|0.879	-0.249
SLC30A9	chr4	+	42080228	42080342	42069101	42069209	42088098	11144	298|15|26	0|0|12	382|294|47	0|0|0	172	86	7.90519e-06	0.000583338	1.0|1.0|0.52	1.0|1.0|1.0	-0.16
CHCHD5	chr2	+	113343550	113343691	113342035	113342226	113346442	34510	384|306|399	4|0|0	318|176|321	9|13|4	172	86	8.08457e-06	0.000593113	0.98|1.0|1.0	0.946|0.871|0.976	0.062
RABEPK	chr9	+	127982817	127982979	127969842	127970000	127990188	32719	554|404|435	34|27|4	396|185|254	31|35|30	172	86	8.1096e-06	0.000593802	0.891|0.882|0.982	0.865|0.725|0.809	0.119
TOLLIP	chr11	-	1316874	1317024	1311456	1311639	1330695	37596	324|340|287	17|27|23	337|104|237	0|0|11	172	86	8.3585e-06	0.000609753	0.905|0.863|0.862	1.0|1.0|0.915	-0.095
SLC37A4	chr11	-	118901257	118901445	118899931	118900274	118901558	35118	7|6|28	37|9|1	0|0|1	72|31|39	137	51	8.90283e-06	0.000646888	0.066|0.199|0.912	0.0|0.0|0.009	0.389
CDC25C	chr5	-	137665241	137665336	137664172	137664218	137666675	9133	205|73|222	3|3|0	189|180|127	15|21|6	125	39	9.22123e-06	0.000662409	0.955|0.884|1.0	0.797|0.728|0.868	0.149
NDST1	chr5	+	149927779	149927950	149924873	149925048	149929239	3572	426|570|540	9|15|3	515|309|721	20|26|31	172	86	9.27736e-06	0.000665182	0.959|0.95|0.989	0.928|0.856|0.921	0.064
PALB2	chr16	-	23619184	23619333	23614482	23614990	23625324	34611	311|104|124	11|4|6	154|170|91	27|16|13	167	81	9.542e-06	0.000680298	0.932|0.927|0.909	0.734|0.837|0.772	0.142
CD44	chr11	+	35222628	35222742	35219667	35219793	35229651	6049	2118|1951|6268	99|20|55	26|9|7	0|13|4	172	86	9.51147e-06	0.000680298	0.915|0.98|0.983	1.0|0.257|0.467	0.385
MEST	chr7	+	130140629	130140731	130140302	130140373	130142484	18285	343|280|403	5|7|30	168|718|400	0|4|6	134	48	9.70272e-06	0.00068932	0.961|0.935|0.828	1.0|0.985|0.96	-0.074
MAP3K9	chr14	-	71200473	71200515	71199255	71200059	71201102	40400	15|12|14	45|99|52	0|0|0	11|73|35	70	86	9.7049e-06	0.00068932	0.291|0.13|0.249	0.0|0.0|0.0	0.223
MARK2	chr11	+	63673559	63673586	63672257	63672515	63676348	5736	53|8|7	8|10|5	5|0|0	17|8|17	40	86	9.72981e-06	0.000689479	0.934|0.632|0.751	0.387|0.0|0.0	0.643
ASL	chr7	+	65551730	65551808	65551571	65551649	65552320	12566	309|112|84	25|8|10	128|187|87	0|0|4	87	31	9.92188e-06	0.000700795	0.815|0.833|0.75	1.0|1.0|0.886	-0.163
C16orf95	chr16	-	87344755	87344902	87339324	87339511	87348576	8918	33|17|47	45|13|15	0|8|10	71|10|37	172	86	1.00524e-05	0.000708693	0.268|0.395|0.61	0.0|0.286|0.119	0.289
GLMN	chr1	-	92762960	92763086	92756974	92757094	92763517	23149	382|103|15	18|6|0	199|287|88	0|0|1	148	62	1.0183e-05	0.000715245	0.899|0.878|1.0	1.0|1.0|0.974	-0.066
PABPC4	chr1	-	40029507	40029594	40029285	40029413	40030142	12135	1072|958|517	13|52|56	646|560|689	0|8|23	139	65	1.03052e-05	0.000722491	0.975|0.896|0.812	1.0|0.97|0.933	-0.073
CCND3	chr6	-	41908107	41908323	41904972	41905132	42016238	4819	770|556|865	73|25|10	755|468|663	80|70|45	172	86	1.04232e-05	0.000729414	0.841|0.917|0.977	0.825|0.77|0.88	0.087
PHTF1	chr1	-	114255900	114256060	114254561	114254735	114267380	27411	490|168|83	0|2|0	709|671|392	27|32|4	172	86	1.06661e-05	0.000743666	1.0|0.977|1.0	0.929|0.913|0.98	0.052
MRPL39	chr21	-	26960012	26960101	26957967	26958066	26961146	29560	0|0|0	33|18|122	6|0|0	9|2|15	119	41	1.07962e-05	0.000748607	0.0|0.0|0.0	0.187|0.0|0.0	-0.062
HMGXB3	chr5	+	149391817	149391916	149386035	149386210	149398128	34524	187|344|540	6|11|0	148|86|367	22|0|25	172	86	1.07803e-05	0.000748607	0.94|0.94|1.0	0.771|1.0|0.88	0.076
CTAGE5	chr14	+	39790131	39790260	39788412	39788495	39796067	10331	197|64|29	100|22|49	178|57|40	18|0|8	162	76	1.11213e-05	0.000764164	0.48|0.577|0.217	0.823|1.0|0.701	-0.417
ZNF227	chr19	+	44733885	44733969	44732598	44732725	44738854	39745	89|22|141	2|2|0	88|85|59	26|11|5	154	86	1.11208e-05	0.000764164	0.961|0.86|1.0	0.654|0.812|0.868	0.162
CSDA	chr12	-	10862506	10862713	10856649	10856747	10865809	30836	3634|1694|1900	3083|1133|851	2197|1667|1313	737|569|490	172	86	1.11685e-05	0.000766023	0.371|0.428|0.527	0.598|0.594|0.573	-0.146
KATNA1	chr6	-	149922729	149922888	149919359	149919486	149944238	3134	364|80|136	0|0|0	210|214|80	7|14|0	172	86	1.13e-05	0.000773639	1.0|1.0|1.0	0.938|0.884|1.0	0.059
GMPR2	chr14	+	24707451	24707611	24706725	24706768	24707794	27100	1487|544|412	15|12|5	717|1038|743	25|63|11	122	36	1.13841e-05	0.000777721	0.967|0.93|0.96	0.894|0.829|0.952	0.061
DBR1	chr3	-	137882619	137882700	137882190	137882336	137885922	8194	279|43|445	32|4|0	283|165|55	0|0|0	148	86	1.14006e-05	0.000777721	0.835|0.862|1.0	1.0|1.0|1.0	-0.101
WDR19	chr4	+	39218753	39218860	39217715	39217830	39219602	26507	136|8|15	20|2|0	102|162|34	0|0|0	172	86	1.20135e-05	0.000814184	0.773|0.667|1.0	1.0|1.0|1.0	-0.187
SLC37A2	chr11	+	124955290	124955369	124954961	124955035	124955472	3506	473|348|168	0|4|0	49|40|77	13|0|0	125	67	1.21076e-05	0.000816207	1.0|0.979|1.0	0.669|1.0|1.0	0.103
PRC1	chr15	-	91512308	91512350	91509267	91510432	91512676	8090	192|62|93	450|211|173	248|341|191	274|346|307	70	86	1.21154e-05	0.000816207	0.344|0.265|0.398	0.527|0.548|0.433	-0.167
IQCK	chr16	+	19741751	19741816	19729016	19729809	19745019	17480	77|54|229	0|1|0	89|76|97	0|14|8	116	86	1.21739e-05	0.000818698	1.0|0.976|1.0	1.0|0.801|0.9	0.092
FAM189B	chr1	-	155223874	155223985	155223415	155223523	155224190	17890	223|66|218	4|1|22	28|91|81	15|16|17	136	50	1.25847e-05	0.000843332	0.953|0.96|0.785	0.407|0.676|0.637	0.326
STXBP2	chr19	+	7712239	7712397	7712047	7712133	7712610	32136	509|308|340	4|29|69	270|271|213	0|2|7	165	79	1.25638e-05	0.000843332	0.984|0.836|0.702	1.0|0.985|0.936	-0.133
FIP1L1	chr4	+	54306748	54306775	54294193	54294350	54308819	30767	58|56|99	254|257|437	33|17|33	234|196|322	20	48	1.26383e-05	0.000845432	0.354|0.343|0.352	0.253|0.172|0.197	0.142
XIST	chrX	-	73053072	73053209	73050900	73051109	73057274	1405	1031|361|841	38|13|20	761|1304|825	48|100|44	143	57	1.28349e-05	0.000855563	0.915|0.917|0.944	0.863|0.839|0.882	0.064
CD44	chr11	+	35232792	35232996	35231511	35231601	35236398	6016	6232|2022|5036	10|30|52	139|38|153	0|11|4	139	53	1.36978e-05	0.000906706	0.996|0.963|0.974	1.0|0.568|0.936	0.143
NTAN1	chr16	-	15141853	15141956	15141711	15141777	15149747	18329	442|281|315	4|1|0	441|373|342	22|3|14	138	52	1.37629e-05	0.000909432	0.977|0.991|1.0	0.883|0.979|0.902	0.068
PILRB	chr7	+	99950995	99951635	99950832	99950893	99952765	30927	210|236|171	7|7|0	92|121|266	18|34|10	140	54	1.3789e-05	0.000909569	0.92|0.929|1.0	0.663|0.579|0.911	0.232
DDX11	chr12	+	31237516	31237603	31236746	31236995	31237902	13472	428|341|145	11|12|9	356|333|515	0|3|5	160	86	1.38383e-05	0.000911239	0.954|0.939|0.896	1.0|0.984|0.982	-0.059
XDH	chr2	-	31605866	31606018	31604498	31604592	31606620	33883	312|111|331	0|2|0	50|8|32	6|0|0	172	86	1.39709e-05	0.000918376	1.0|0.965|1.0	0.806|1.0|1.0	0.053
DCAF11	chr14	+	24586180	24586253	24584491	24584958	24586474	20251	349|203|107	0|18|10	266|317|252	0|0|5	132	86	1.45761e-05	0.00095281	1.0|0.88|0.875	1.0|1.0|0.97	-0.072
ZNF317	chr19	+	9268655	9268751	9267943	9268070	9269501	33492	280|130|89	24|30|18	155|177|169	2|0|17	162	76	1.45952e-05	0.00095281	0.846|0.67|0.699	0.973|1.0|0.823	-0.194
SYTL2	chr11	-	85422155	85422275	85420373	85420543	85425455	9801	138|42|66	5|0|0	45|111|46	21|55|2	172	86	1.47025e-05	0.000958166	0.932|1.0|1.0	0.517|0.502|0.92	0.331
TCTN3	chr10	-	97440228	97440366	97423152	97424057	97442407	36638	944|387|470	34|20|5	882|613|531	43|57|42	172	86	1.5305e-05	0.000992313	0.933|0.906|0.979	0.911|0.843|0.863	0.067
SLC35A1	chr6	+	88210225	88210385	88187079	88187257	88210875	29190	324|63|67	13|5|0	388|473|100	0|4|0	172	86	1.53625e-05	0.000994344	0.926|0.863|1.0	1.0|0.983|1.0	-0.065
CTNND1	chr11	+	57558856	57559145	57529233	57529518	57563048	3337	25|60|53	213|157|50	54|53|144	56|8|53	172	86	1.5439e-05	0.000997591	0.055|0.16|0.346	0.325|0.768|0.576	-0.369
AXL	chr19	+	41745598	41745625	41745068	41745219	41748787	17586	111|59|44	215|90|91	244|264|243	219|277|296	40	86	1.5775e-05	0.00101276	0.526|0.585|0.51	0.705|0.672|0.638	-0.131
TADA2A	chr17	+	35802664	35802753	35800605	35800763	35804797	29043	349|206|748	3|0|0	398|216|242	2|22|0	144	66	1.57806e-05	0.00101276	0.982|1.0|1.0	0.989|0.818|1.0	0.058
DARS2	chr1	+	173819464	173819617	173814366	173814429	173822486	32388	1130|216|840	23|27|82	492|331|149	0|9|6	142	56	1.61123e-05	0.00102785	0.951|0.759|0.802	1.0|0.936|0.907	-0.11
PSPH	chr7	-	56087292	56087427	56084926	56085072	56088765	24634	604|273|426	11|5|0	605|305|298	24|27|4	172	86	1.61582e-05	0.00102829	0.965|0.965|1.0	0.926|0.85|0.974	0.06
SRCAP	chr16	+	30732509	30732797	30732033	30732299	30733442	9459	213|462|859	6|16|22	144|140|563	3|15|58	172	86	1.64165e-05	0.00104298	0.947|0.935|0.951	0.96|0.824|0.829	0.073
USP38	chr4	+	144134733	144136096	144133470	144133577	144141447	8664	275|129|344	2|4|17	345|245|128	0|0|0	172	86	1.65218e-05	0.00104792	0.986|0.942|0.91	1.0|1.0|1.0	-0.054
C10orf137	chr10	+	127417571	127417673	127414250	127414407	127417926	5143	150|114|76	23|10|0	134|135|126	55|57|26	172	86	1.67151e-05	0.00105841	0.765|0.851|1.0	0.549|0.542|0.708	0.272
FAM48A	chr13	-	37584688	37584792	37583450	37583946	37586328	32773	174|121|174	288|349|325	228|221|251	249|87|252	172	86	1.69089e-05	0.0010689	0.232|0.148|0.211	0.314|0.559|0.332	-0.205
COL7A1	chr3	-	48627645	48627789	48626759	48626903	48627891	36697	186|73|72	7|0|13	250|168|181	0|0|2	172	86	1.71346e-05	0.00108136	0.93|1.0|0.735	1.0|1.0|0.978	-0.104
NF1	chr17	+	29579955	29580018	29576001	29576137	29585361	18530	182|74|173	51|46|89	174|224|92	32|16|24	112	86	1.72514e-05	0.00108512	0.733|0.553|0.599	0.807|0.915|0.746	-0.194
BRPF3	chr6	+	36189944	36190042	36185693	36185787	36193043	26047	237|123|36	8|8|5	186|311|281	0|2|4	172	86	1.73561e-05	0.0010899	0.937|0.885|0.783	1.0|0.987|0.972	-0.118
PDCD4	chr10	+	112636427	112636511	112635723	112635828	112640990	39223	43|5|10	735|82|41	0|13|0	292|357|65	154	86	1.83715e-05	0.00114607	0.032|0.033|0.12	0.0|0.02|0.0	0.055
YIF1B	chr19	-	38797553	38797630	38794199	38796147	38798067	11296	43|16|26	235|86|95	56|9|12	410|213|185	140	86	1.91925e-05	0.00118753	0.101|0.103|0.144	0.077|0.025|0.038	0.069
RNF145	chr5	-	158603639	158603875	158600990	158601166	158608967	29841	747|93|73	6|0|11	608|500|84	0|0|0	171	85	1.91813e-05	0.00118753	0.984|1.0|0.767	1.0|1.0|1.0	-0.083
CLK2	chr1	-	155236519	155236686	155234435	155234565	155237800	8704	488|232|690	13|6|0	352|300|343	31|0|21	172	86	1.96451e-05	0.00120961	0.949|0.951|1.0	0.85|1.0|0.891	0.053
DONSON	chr21	-	34959827	34959908	34958283	34958487	34960626	38178	439|151|190	9|12|8	465|418|181	0|0|7	148	86	1.99353e-05	0.00122549	0.966|0.88|0.932	1.0|1.0|0.938	-0.053
CMC2	chr16	-	81030918	81031034	81009698	81010076	81040338	27206	964|463|341	18|1|0	893|719|509	24|20|26	172	86	2.00747e-05	0.00123206	0.964|0.996|1.0	0.949|0.947|0.907	0.052
CHEK2	chr22	-	29115382	29115473	29107896	29108005	29120964	6581	472|5|40	4|0|0	461|257|34	35|16|0	168	86	2.06098e-05	0.00125475	0.984|1.0|1.0	0.871|0.892|1.0	0.074
CNTNAP1	chr17	+	40840893	40841065	40840479	40840629	40841538	34355	260|47|53	0|11|0	348|350|462	0|0|1	172	86	2.0707e-05	0.00125865	1.0|0.681|1.0	1.0|1.0|0.996	-0.105
GYG1	chr3	+	148741839	148742059	148727062	148727189	148744546	32494	1433|226|333	26|13|37	1128|728|323	8|0|22	172	86	2.08615e-05	0.00126601	0.965|0.897|0.818	0.986|1.0|0.88	-0.062
FLOT1	chr6	-	30709568	30709644	30708455	30708575	30709923	30042	167|98|141	9|3|16	160|281|296	0|0|10	102	50	2.11109e-05	0.0012791	0.901|0.941|0.812	1.0|1.0|0.936	-0.094
UBXN11	chr1	-	26620695	26620822	26612313	26612528	26633082	2777	118|56|36	0|2|0	80|94|103	17|13|8	172	86	2.16058e-05	0.00130492	1.0|0.933|1.0	0.702|0.783|0.866	0.194
SASS6	chr1	-	100553694	100553792	100551091	100551186	100568510	22779	234|13|17	2|2|12	205|212|44	0|0|0	172	86	2.20829e-05	0.00133161	0.983|0.765|0.415	1.0|1.0|1.0	-0.279
REPS1	chr6	-	139228631	139228737	139225619	139226269	139229804	15061	989|54|72	26|1|0	736|518|53	33|52|5	172	86	2.25307e-05	0.00135216	0.95|0.964|1.0	0.918|0.833|0.841	0.107
ACSF2	chr17	+	48538602	48538731	48538037	48538233	48538993	34105	266|43|91	7|5|5	286|157|93	0|0|0	133	47	2.30785e-05	0.00137417	0.931|0.752|0.865	1.0|1.0|1.0	-0.151
ARMC6	chr19	+	19144939	19145047	19144386	19144739	19153519	30454	197|188|74	95|134|52	104|45|145	120|142|147	172	86	2.32576e-05	0.00138266	0.509|0.412|0.416	0.302|0.137|0.33	0.189
CYP20A1	chr2	+	204137392	204137471	204131236	204131404	204143295	11220	117|41|24	17|3|5	184|127|66	7|0|2	144	86	2.38772e-05	0.00141285	0.804|0.891|0.741	0.94|1.0|0.952	-0.152
SEC14L2	chr22	+	30811747	30811854	30806584	30806668	30812222	28380	645|330|363	7|7|0	611|345|477	32|15|8	163	77	2.38607e-05	0.00141285	0.978|0.957|1.0	0.9|0.916|0.966	0.051
ANAPC10	chr4	-	146018646	146018714	146017136	146017263	146018839	39087	0|6|0	18|10|20	24|25|2	0|4|3	102	66	2.42006e-05	0.00142791	0.0|0.28|0.0	1.0|0.802|0.301	-0.608
MTIF2	chr2	-	55481789	55481961	55479612	55479789	55489451	16851	448|131|60	0|0|0	241|145|101	2|18|0	172	86	2.43335e-05	0.00143315	1.0|1.0|1.0	0.984|0.801|1.0	0.072
ZNF185	chrX	+	152104961	152105057	152101416	152101515	152106617	24199	68|24|38	150|113|84	4|10|12	59|47|100	169	83	2.50716e-05	0.00146977	0.182|0.094|0.182	0.032|0.095|0.056	0.092
ANAPC10	chr4	-	145985723	145985844	145915726	145916755	146017136	39085	248|16|5	10|0|3	264|150|13	0|0|0	172	86	2.53003e-05	0.00147633	0.925|1.0|0.455	1.0|1.0|1.0	-0.207
C16orf45	chr16	+	15677012	15677095	15675073	15675188	15680573	15793	41|19|55	3|0|4	134|175|153	0|0|0	152	86	2.55927e-05	0.0014911	0.885|1.0|0.886	1.0|1.0|1.0	-0.076
LOC100499466	chr17	+	66102562	66102694	66099083	66099199	66110562	23214	27|12|0	73|44|6	10|4|8	115|111|57	172	86	2.59338e-05	0.0015064	0.156|0.12|0.0	0.042|0.018|0.066	0.05
TCF7L2	chr10	+	114724314	114724383	114711241	114711366	114799783	9235	40|115|417	40|71|407	36|14|42	48|41|119	124	86	2.59348e-05	0.0015064	0.41|0.529|0.415	0.342|0.191|0.197	0.208
TSPAN4	chr11	+	862549	862741	847200	847300	864436	15510	531|286|254	18|9|7	481|347|518	5|0|4	154	68	2.60587e-05	0.00151129	0.929|0.933|0.941	0.977|1.0|0.983	-0.052
SYNRG	chr17	-	35937477	35937711	35936438	35936516	35944755	19398	132|96|193	17|3|0	165|196|179	0|0|0	157	71	2.63296e-05	0.00152467	0.778|0.935|1.0	1.0|1.0|1.0	-0.096
SDCCAG8	chr1	+	243652315	243652442	243589728	243589860	243663057	2667	327|121|214	10|0|23	234|113|116	0|0|0	172	86	2.65077e-05	0.00153264	0.942|1.0|0.823	1.0|1.0|1.0	-0.078
ANKRD52	chr12	-	56649567	56649768	56648648	56648736	56650798	24570	126|103|30	17|8|13	224|107|140	0|0|10	145	59	2.65517e-05	0.00153285	0.751|0.84|0.484	1.0|1.0|0.851	-0.259
GMIP	chr19	-	19745315	19745512	19744611	19744999	19745600	21001	206|70|198	4|6|0	123|100|90	22|6|9	172	86	2.67833e-05	0.00154386	0.963|0.854|1.0	0.737|0.893|0.833	0.118
MYO1B	chr2	+	192265474	192265561	192265107	192265194	192272840	10866	157|153|149	852|239|333	159|206|247	206|209|75	136	62	2.68419e-05	0.00154409	0.077|0.226|0.169	0.26|0.31|0.6	-0.233
FLOT1	chr6	-	30708966	30709110	30708455	30708575	30709923	30048	479|242|44	9|3|16	841|562|703	0|0|10	136	50	2.68686e-05	0.00154409	0.951|0.967|0.503	1.0|1.0|0.963	-0.181
PROM2	chr2	+	95950716	95950863	95947889	95947974	95951386	36670	703|328|351	8|6|5	43|60|54	0|10|4	143	57	2.70872e-05	0.00155195	0.972|0.956|0.965	1.0|0.705|0.843	0.115
ENOSF1	chr18	-	697239	697355	694247	694334	706469	21019	402|279|179	6|2|0	345|487|389	16|28|10	166	80	2.82224e-05	0.00160007	0.97|0.985|1.0	0.912|0.893|0.949	0.067
TMEM48	chr1	-	54301172	54301293	54298162	54298264	54303877	4342	220|180|66	27|29|24	176|298|259	15|13|15	172	86	2.84104e-05	0.00160593	0.803|0.756|0.579	0.854|0.92|0.896	-0.177
LAMA3	chr18	+	21456257	21456371	21451394	21451625	21461899	31935	2845|2677|2466	0|0|0	64|23|103	0|4|1	172	86	2.87034e-05	0.00162007	1.0|1.0|1.0	1.0|0.742|0.981	0.092
POLL	chr10	-	103345618	103345913	103340004	103340173	103347002	9895	187|62|79	0|2|0	98|83|56	12|17|0	172	86	2.87988e-05	0.00162304	1.0|0.939|1.0	0.803|0.709|1.0	0.142
MYO6	chr6	+	76621388	76621415	76618212	76618344	76623779	3888	40|25|154	286|232|634	7|13|4	136|140|178	40	86	2.88785e-05	0.00162512	0.231|0.188|0.343	0.1|0.166|0.046	0.15
KIAA1191	chr5	-	175786483	175786570	175775252	175775359	175786813	31969	462|225|881	24|23|67	457|368|307	2|11|19	160	86	2.97338e-05	0.0016683	0.912|0.84|0.876	0.992|0.947|0.897	-0.069
LARP7	chr4	+	113568845	113568990	113568354	113568705	113571616	40963	213|88|59	7|7|0	237|258|99	0|0|0	172	86	2.97034e-05	0.0016683	0.938|0.863|1.0	1.0|1.0|1.0	-0.066
PEX2	chr8	-	77900542	77900574	77898422	77898532	77912225	25866	352|194|71	62|33|41	422|168|226	38|11|33	50	86	3.06781e-05	0.00171368	0.907|0.91|0.749	0.95|0.963|0.922	-0.09
KANSL1	chr17	-	44116392	44116581	44115903	44116052	44117067	31638	261|282|778	14|21|50	216|262|438	0|0|20	172	86	3.27154e-05	0.00181148	0.903|0.87|0.886	1.0|1.0|0.916	-0.086
TRPT1	chr11	-	63991571	63991685	63991270	63991439	63991756	14057	488|114|440	13|14|40	432|287|207	5|0|10	136	50	3.28718e-05	0.00181748	0.932|0.75|0.802	0.969|1.0|0.884	-0.123
MELK	chr9	+	36657237	36657360	36651742	36651874	36665346	16990	1380|179|386	89|33|92	1634|1156|243	36|29|40	172	86	3.33323e-05	0.00183759	0.886|0.731|0.677	0.958|0.952|0.752	-0.123
PRKAG2	chr7	-	151265801	151265928	151262805	151262971	151267256	18680	364|70|170	0|0|0	208|389|72	0|27|1	134	48	3.46742e-05	0.00190327	1.0|1.0|1.0	1.0|0.838|0.963	0.066
GANC	chr15	+	42589808	42589854	42584932	42585115	42598743	30354	101|39|44	0|0|0	31|9|23	14|0|0	52	60	3.48869e-05	0.00191217	1.0|1.0|1.0	0.719|1.0|1.0	0.094
RNF135	chr17	+	29314961	29315124	29311634	29311778	29324259	18369	182|77|94	24|18|0	158|58|75	67|45|25	169	83	3.5699e-05	0.00195386	0.788|0.678|1.0	0.537|0.388|0.596	0.315
EZH1	chr17	-	40880842	40880970	40879652	40879781	40882845	20865	192|58|249	0|0|0	129|86|70	0|13|2	170	84	3.64819e-05	0.00199384	1.0|1.0|1.0	1.0|0.766|0.945	0.096
TRPT1	chr11	-	63991571	63991682	63991270	63991439	63991756	14051	701|154|586	13|14|40	559|325|279	5|0|10	136	50	3.73618e-05	0.00203313	0.952|0.802|0.843	0.976|1.0|0.911	-0.097
LOC100506054	chr2	+	3606993	3607319	3605976	3606588	3608906	40681	52|43|78	9|12|10	58|54|58	67|29|26	172	86	3.72701e-05	0.00203313	0.743|0.642|0.796	0.302|0.482|0.527	0.29
C2orf76	chr2	-	120078729	120078780	120075041	120075079	120097402	5022	58|41|160	2|0|0	63|30|59	18|6|0	44	31	3.73598e-05	0.00203313	0.953|1.0|1.0	0.711|0.779|1.0	0.154
SMAD1	chr4	+	146460955	146461213	146435589	146436165	146467854	8838	166|151|1541	5|0|0	113|31|94	0|8|0	172	86	3.80473e-05	0.00206482	0.943|1.0|1.0	1.0|0.66|1.0	0.094
CTNND1	chr11	+	57558856	57559145	57529233	57529591	57561481	3334	77|109|336	182|48|73	145|123|340	25|12|18	151	65	3.89192e-05	0.0021058	0.154|0.494|0.665	0.714|0.815|0.89	-0.369
GNAS	chr20	+	57473995	57474040	57470666	57470739	57478582	7878	419|549|417	1097|1081|1191	597|352|749	1083|582|1064	21	31	4.01307e-05	0.00215903	0.361|0.428|0.341	0.449|0.472|0.51	-0.1
CCDC66	chr3	+	56605208	56605330	56600977	56601081	56626997	3632	73|41|4	9|0|0	120|199|82	0|0|0	172	86	4.03811e-05	0.00216636	0.802|1.0|1.0	1.0|1.0|1.0	-0.066
HLCS	chr21	-	38318308	38318454	38311131	38311294	38334335	12646	61|10|21	86|12|5	12|0|4	47|34|22	172	86	4.0463e-05	0.00216768	0.262|0.294|0.677	0.113|0.0|0.083	0.346
NSMCE4A	chr10	-	123719015	123719110	123718838	123718925	123719872	24842	735|162|652	1|1|32	361|575|206	0|0|1	122	36	4.09479e-05	0.00218703	0.995|0.98|0.857	1.0|1.0|0.984	-0.051
IFI27L1	chr14	+	94568159	94568321	94563186	94563311	94568822	280	247|61|140	6|1|0	251|176|141	27|22|3	172	86	4.27958e-05	0.00226704	0.954|0.968|1.0	0.823|0.8|0.959	0.113
DGKD	chr2	+	234377068	234377199	234375731	234375849	234378016	26270	134|35|104	2|6|6	126|167|149	0|0|0	172	86	4.43383e-05	0.00233571	0.971|0.745|0.897	1.0|1.0|1.0	-0.129
AFAP1L1	chr5	+	148685868	148685967	148681980	148682089	148686964	34155	384|294|292	0|6|0	235|98|384	13|8|5	172	86	4.45601e-05	0.00234089	1.0|0.961|1.0	0.9|0.86|0.975	0.075
TIMM50	chr19	+	39972522	39972673	39971051	39971601	39973524	16356	740|543|717	10|13|9	400|516|437	0|0|1	111	25	4.47346e-05	0.00234464	0.943|0.904|0.947	1.0|1.0|0.99	-0.065
SSBP3	chr1	-	54723741	54723822	54722799	54722859	54747110	13050	60|56|73	61|49|51	18|0|20	28|19|56	112	50	4.4939e-05	0.00234778	0.305|0.338|0.39	0.223|0.0|0.138	0.224
TANC1	chr2	+	160019793	160020057	160006880	160007067	160025760	14860	225|164|152	4|4|0	151|85|158	6|7|17	172	86	4.48924e-05	0.00234778	0.966|0.953|1.0	0.926|0.859|0.823	0.104
ABI1	chr10	-	27052808	27052889	27040526	27040712	27054146	10350	0|2|17	94|136|250	0|2|3	3|8|5	148	86	4.55055e-05	0.00237411	0.0|0.008|0.038	0.0|0.127|0.259	-0.113
PNKP	chr19	-	50365028	50365138	50364864	50364952	50365300	7712	495|334|570	0|6|2	331|160|350	14|12|0	136	50	4.60872e-05	0.00239458	1.0|0.953|0.991	0.897|0.831|1.0	0.072
CTNND1	chr11	+	57558965	57559145	57529233	57529518	57563048	3346	20|28|10	213|157|50	14|21|42	56|8|53	172	86	4.62596e-05	0.00239616	0.045|0.082|0.091	0.111|0.568|0.284	-0.248
KIAA1217	chr10	+	24831811	24833410	24831621	24831699	24833909	5556	163|156|144	7|2|0	5|32|34	0|7|6	157	71	4.6903e-05	0.00242088	0.913|0.972|1.0	1.0|0.674|0.719	0.164
MAP3K7	chr6	-	91254270	91254351	91246055	91246120	91256976	7259	202|57|27	276|181|306	50|21|23	334|223|221	120	58	4.69969e-05	0.00242194	0.261|0.132|0.041	0.067|0.044|0.048	0.092
NTAN1	chr16	-	15141711	15141777	15141298	15141407	15149747	18327	314|254|373	0|3|9	360|249|296	9|20|15	111	79	4.71904e-05	0.00242628	1.0|0.984|0.967	0.966|0.899|0.934	0.051
SLC39A13	chr11	+	47433896	47434018	47433476	47433590	47435147	26990	180|117|74	0|13|6	205|183|170	0|0|2	169	83	4.72091e-05	0.00242628	1.0|0.816|0.858	1.0|1.0|0.977	-0.101
ERCC1	chr19	-	45918118	45918218	45910590	45912983	45920078	39494	1196|481|526	42|26|101	860|976|832	11|26|37	156	70	4.75913e-05	0.00243931	0.927|0.892|0.7	0.972|0.944|0.91	-0.102
CES2	chr16	+	66973119	66973261	66968346	66969614	66974124	9318	310|81|45	0|0|0	70|55|44	8|0|2	172	86	4.85245e-05	0.00248044	1.0|1.0|1.0	0.814|1.0|0.917	0.09
ABCD4	chr14	-	74764632	74764772	74763035	74763152	74766250	31734	161|107|113	0|2|0	136|81|158	40|0|12	172	86	4.90099e-05	0.00249854	1.0|0.964|1.0	0.63|1.0|0.868	0.155
TBC1D17	chr19	+	50386229	50386333	50386020	50386149	50386907	5820	223|135|100	0|8|11	309|223|265	0|0|4	172	86	4.94232e-05	0.0025162	1.0|0.894|0.82	1.0|1.0|0.971	-0.086
POFUT2	chr21	-	46687504	46687628	46683842	46685550	46689753	25877	319|152|59	0|4|5	1101|672|433	0|0|0	172	86	4.97353e-05	0.00252645	1.0|0.95|0.855	1.0|1.0|1.0	-0.065
GALNS	chr16	-	88909113	88909237	88908304	88908379	88923165	24650	110|155|255	1|4|0	174|144|236	10|23|6	154	68	5.05256e-05	0.00255178	0.98|0.945|1.0	0.885|0.734|0.946	0.12
ZFAND5	chr9	-	74978385	74978522	74975543	74975703	74979611	24151	610|467|491	358|317|347	472|409|522	116|113|268	172	86	5.09309e-05	0.00256608	0.46|0.424|0.414	0.67|0.644|0.493	-0.17
MKI67	chr10	-	129913191	129914271	129911690	129911866	129914754	31258	244|164|216	24|77|45	345|420|343	1|0|77	125	39	5.10465e-05	0.00256783	0.76|0.399|0.6	0.991|1.0|0.582	-0.271
SDR39U1	chr14	-	24910879	24911001	24909988	24910132	24911551	7001	436|226|33	27|18|2	358|246|349	6|4|11	172	86	5.27628e-05	0.00262975	0.89|0.863|0.892	0.968|0.969|0.941	-0.078
MAPKAPK5	chr12	+	112308074	112308164	112303959	112304035	112308888	7270	247|115|769	3|0|0	155|222|125	10|0|4	149	69	5.27183e-05	0.00262975	0.974|1.0|1.0	0.878|1.0|0.935	0.054
EXTL2	chr1	-	101354308	101354420	101343031	101343459	101360188	32904	75|7|19	3|1|0	445|279|37	0|0|0	172	86	5.32073e-05	0.00264495	0.926|0.778|1.0	1.0|1.0|1.0	-0.099
MST1R	chr3	-	49933393	49933540	49933147	49933313	49933627	25318	284|82|77	74|45|17	55|60|24	0|1|4	172	86	5.37206e-05	0.00265655	0.657|0.477|0.694	1.0|0.968|0.75	-0.297
ATF2	chr2	-	176015787	176015886	176001139	176001214	176032777	4627	158|88|87	6|2|4	214|232|151	0|0|0	154	68	5.37067e-05	0.00265655	0.921|0.951|0.906	1.0|1.0|1.0	-0.074
HUWE1	chrX	-	53591534	53591683	53587148	53587377	53592027	36786	771|768|239	0|1|48	516|487|1006	0|0|4	172	86	5.45632e-05	0.0026877	1.0|0.997|0.713	1.0|1.0|0.992	-0.094
ZNF678	chr1	+	227770214	227770307	227751219	227751425	227834244	11871	40|34|25	3|8|3	28|18|22	23|12|11	172	86	5.55423e-05	0.00271477	0.87|0.68|0.806	0.378|0.429|0.5	0.35
CSPP1	chr8	+	68062017	68062170	68049690	68049838	68066258	24070	180|93|147	14|5|0	196|136|136	0|0|0	172	86	5.54451e-05	0.00271477	0.865|0.903|1.0	1.0|1.0|1.0	-0.077
KCTD17	chr22	+	37456862	37456962	37455352	37455478	37457578	34756	170|64|71	7|12|8	368|125|153	5|0|8	170	84	5.58852e-05	0.00272802	0.923|0.725|0.814	0.973|1.0|0.904	-0.138
DPYD	chr1	-	97981281	97981497	97915614	97915779	98015115	2925	244|38|102	0|0|0	354|179|150	16|24|0	172	86	5.68529e-05	0.00276813	1.0|1.0|1.0	0.917|0.789|1.0	0.098
PACSIN2	chr22	-	43308026	43308163	43289462	43289619	43411026	24383	844|466|299	17|13|2	588|462|620	33|17|33	172	86	5.71703e-05	0.00278002	0.961|0.947|0.987	0.899|0.931|0.904	0.054
MYO18A	chr17	-	27443461	27443473	27442681	27442858	27445062	31451	59|12|19	31|4|22	0|7|9	55|41|33	10	86	5.79543e-05	0.00281453	0.942|0.963|0.881	0.0|0.595|0.701	0.497
SDCCAG3	chr9	-	139304541	139304691	139303450	139303519	139304779	40711	210|235|309	14|3|3	76|106|97	9|9|9	148	62	5.87917e-05	0.00285155	0.863|0.97|0.977	0.78|0.831|0.819	0.127
WARS	chr14	-	100835423	100835595	100828044	100828258	100842596	1790	797|725|479	66|97|49	945|537|901	35|19|88	163	77	5.92807e-05	0.00286793	0.851|0.779|0.822	0.927|0.93|0.829	-0.078
STEAP3	chr2	+	119996938	119997006	119981383	119981464	120003064	958	6|2|0	53|40|29	12|36|36	44|34|140	110	74	5.96391e-05	0.00288159	0.071|0.033|0.0	0.155|0.416|0.147	-0.205
HDAC5	chr17	-	42162389	42162523	42161922	42162043	42163939	35358	241|68|81	0|10|12	166|167|141	0|0|2	172	86	6.00297e-05	0.00289363	1.0|0.773|0.771	1.0|1.0|0.972	-0.143
NRG1	chr8	+	32620735	32620877	32617717	32617924	32621265	27816	37|125|558	63|264|835	0|9|80	48|117|122	172	86	6.24737e-05	0.00299187	0.227|0.191|0.25	0.0|0.037|0.247	0.128
PIGP	chr21	-	38444444	38444610	38437663	38438012	38444733	32972	198|22|63	0|0|0	114|12|12	0|0|6	172	86	6.28546e-05	0.00300253	1.0|1.0|1.0	1.0|1.0|0.5	0.167
SMC5	chr9	+	72959059	72959185	72938936	72939059	72961981	12553	217|41|85	0|0|0	180|111|36	22|0|2	172	86	6.35563e-05	0.00302599	1.0|1.0|1.0	0.804|1.0|0.9	0.099
CD44	chr11	+	35227658	35227790	35211381	35211612	35229651	6037	3261|1901|1977	1024|478|1203	38|0|42	20|27|105	172	86	6.35851e-05	0.00302599	0.614|0.665|0.451	0.487|0.0|0.167	0.359
APITD1-CORT	chr1	+	10494713	10494747	10490158	10490625	10511433	18877	0|2|1	6|2|2	0|0|1	9|4|2	54	86	6.36965e-05	0.0030275	0.0|0.614|0.443	0.0|0.0|0.443	0.205
PPT2-EGFL8	chr6	+	32122806	32122960	32122363	32122554	32123464	5194	313|159|247	11|9|23	147|275|272	0|0|10	172	86	6.4362e-05	0.0030553	0.934|0.898|0.843	1.0|1.0|0.932	-0.086
SMYD5	chr2	+	73451993	73452088	73451074	73451131	73452758	27521	351|173|223	0|0|0	242|266|156	0|20|3	114	28	6.5125e-05	0.00308766	1.0|1.0|1.0	1.0|0.766|0.927	0.102
POLL	chr10	-	103343264	103343438	103342519	103342648	103344358	9875	357|118|69	0|15|8	207|91|136	0|0|0	172	86	6.54818e-05	0.0031007	1.0|0.797|0.812	1.0|1.0|1.0	-0.13
EPS15L1	chr19	-	16487932	16488065	16472407	16472795	16495939	35419	194|140|246	89|58|83	194|165|204	17|15|61	162	76	6.57159e-05	0.0031079	0.506|0.531|0.582	0.843|0.838|0.611	-0.224
C1orf43	chr1	-	154186368	154186422	154184933	154185100	154186932	32015	1765|556|1212	245|146|200	1242|997|564	103|115|83	94	86	6.60505e-05	0.00311984	0.868|0.777|0.847	0.917|0.888|0.861	-0.058
PEX6	chr6	-	42942612	42942776	42937622	42937725	42946006	4899	185|108|191	0|0|0	99|195|122	0|24|0	172	86	6.63371e-05	0.00312948	1.0|1.0|1.0	1.0|0.802|1.0	0.066
LRRC40	chr1	-	70654774	70654956	70650467	70650597	70671072	22948	344|241|120	3|0|0	195|355|337	14|12|7	172	86	6.64681e-05	0.00313176	0.983|1.0|1.0	0.874|0.937|0.96	0.071
MRPL48	chr11	+	73570951	73571054	73555851	73556021	73575340	5572	644|146|160	4|1|15	400|358|144	0|0|0	172	86	6.70655e-05	0.00315208	0.988|0.986|0.842	1.0|1.0|1.0	-0.061
MIF4GD	chr17	-	73263826	73263982	73263618	73263711	73264163	19072	397|90|92	15|4|0	224|222|158	0|0|0	172	86	6.75341e-05	0.00316502	0.93|0.918|1.0	1.0|1.0|1.0	-0.051
TTF1	chr9	-	135276841	135278215	135275421	135275645	135282176	4605	316|169|83	4|3|0	212|141|213	13|14|9	141	55	6.75079e-05	0.00316502	0.969|0.956|1.0	0.864|0.797|0.902	0.121
FNDC4	chr2	-	27715532	27715657	27714749	27715345	27716255	30737	358|179|267	23|5|3	403|375|318	46|46|17	169	83	6.96896e-05	0.00324326	0.884|0.946|0.978	0.811|0.8|0.902	0.098
MKS1	chr17	-	56292101	56292199	56291619	56291748	56293448	7818	407|254|550	0|5|1	179|182|228	30|0|0	172	86	7.02094e-05	0.00325945	1.0|0.962|0.996	0.749|1.0|1.0	0.07
FUT8	chr14	+	66188492	66188739	66135960	66136198	66199948	23025	221|125|277	7|1|0	313|308|198	31|8|11	172	86	7.03087e-05	0.00326007	0.94|0.984|1.0	0.835|0.951|0.9	0.079
EPN1	chr19	+	56188915	56189100	56187990	56188584	56189892	37231	48|24|2	142|83|55	0|0|2	14|28|63	172	86	7.09616e-05	0.00328633	0.145|0.126|0.018	0.0|0.0|0.016	0.091
AP1B1	chr22	-	29725700	29725709	29723668	29724884	29726366	77	12|3|18	733|562|787	12|52|23	364|318|377	4	86	7.11555e-05	0.00329129	0.26|0.103|0.33	0.415|0.779|0.567	-0.356
TRIM14	chr9	-	100854190	100854283	100846636	100850287	100862212	12413	148|155|161	19|8|16	209|76|184	0|0|10	172	86	7.14239e-05	0.00329968	0.796|0.906|0.834	1.0|1.0|0.902	-0.122
MYO1B	chr2	+	192267357	192267444	192265107	192265194	192272840	10870	180|196|232	852|239|333	278|197|284	206|209|75	136	62	7.16614e-05	0.00330662	0.088|0.272|0.241	0.381|0.301|0.633	-0.238
SGCE	chr7	-	94259030	94259153	94257513	94257671	94285301	20287	326|133|185	38|9|22	308|388|178	14|8|14	172	86	7.18245e-05	0.00331012	0.811|0.881|0.808	0.917|0.96|0.864	-0.08
KCTD17	chr22	+	37457578	37457669	37456862	37456962	37458564	34753	100|54|129	0|0|0	186|100|144	6|8|16	168	86	7.30559e-05	0.00336279	1.0|1.0|1.0	0.941|0.865|0.822	0.124
PNKP	chr19	-	50364864	50364952	50364705	50364767	50365028	7711	339|234|228	4|2|21	236|140|230	0|0|0	131	55	7.39354e-05	0.00339358	0.973|0.98|0.82	1.0|1.0|1.0	-0.076
IL6ST	chr5	-	55265377	55265683	55259973	55260140	55272042	22470	58|14|12	4|1|12	159|157|70	0|0|3	158	72	7.55369e-05	0.00346019	0.869|0.864|0.313	1.0|1.0|0.914	-0.289
CAMLG	chr5	+	134076752	134077213	134074169	134074482	134086448	35340	532|216|137	53|13|21	444|256|300	111|46|52	172	86	7.60781e-05	0.00348078	0.834|0.893|0.765	0.667|0.736|0.743	0.115
TMEM44	chr3	-	194346625	194346719	194344257	194344424	194349111	22646	155|32|42	6|3|14	342|140|213	1|11|0	172	86	7.70671e-05	0.00352178	0.928|0.842|0.6	0.994|0.864|1.0	-0.163
EIF2D	chr1	-	206776304	206776558	206773616	206773662	206778752	1237	489|199|228	0|1|0	298|150|183	20|0|0	125	39	7.77428e-05	0.00354024	1.0|0.984|1.0	0.823|1.0|1.0	0.054
SKA3	chr13	-	21746477	21746643	21742126	21742538	21750513	18736	142|40|93	0|6|16	209|68|31	0|0|0	172	86	7.80594e-05	0.00355002	1.0|0.769|0.744	1.0|1.0|1.0	-0.162
ZRSR2	chrX	+	15826355	15826394	15822233	15822320	15827322	634	173|108|72	0|8|14	185|121|131	0|3|0	58	80	7.91195e-05	0.00359392	1.0|0.949|0.876	1.0|0.982|1.0	-0.052
SDR39U1	chr14	-	24910879	24911001	24909988	24910132	24911383	7002	700|465|387	55|31|2	530|444|601	53|126|55	162	76	7.93477e-05	0.00359997	0.857|0.876|0.989	0.824|0.623|0.837	0.146
PHF17	chr4	+	129767529	129767687	129764107	129764193	129770134	2251	75|52|31	0|0|7	237|318|238	0|0|1	165	79	7.97404e-05	0.00361347	1.0|1.0|0.68	1.0|1.0|0.991	-0.104
CDC25C	chr5	-	137626327	137626429	137625189	137625252	137627658	9134	401|82|86	14|1|20	588|322|160	5|0|6	142	56	7.99519e-05	0.00361873	0.919|0.97|0.629	0.979|1.0|0.913	-0.125
ZMYM4	chr1	+	35879572	35879684	35873608	35873760	35881066	28840	404|86|149	0|2|11	526|492|135	0|0|1	172	86	8.06494e-05	0.00363728	1.0|0.956|0.871	1.0|1.0|0.985	-0.053
VPS37B	chr12	-	123355436	123355608	123353026	123353109	123380498	23575	427|496|413	0|1|0	247|151|282	0|13|0	162	76	8.16307e-05	0.00367716	1.0|0.996|1.0	1.0|0.845|1.0	0.05
MED15	chr22	+	20929399	20929519	20922807	20922918	20936897	26542	401|328|1783	208|109|1025	282|290|400	91|50|95	172	86	8.18253e-05	0.00368156	0.491|0.601|0.465	0.608|0.744|0.678	-0.158
ARL2-SNX15	chr11	+	64806043	64806301	64802991	64803135	64807157	10668	393|179|82	7|17|28	214|244|265	0|0|11	172	86	8.23595e-05	0.00369376	0.966|0.84|0.594	1.0|1.0|0.923	-0.174
JKAMP	chr14	+	59953448	59953522	59951160	59951311	59954391	1333	491|120|135	30|13|25	330|356|129	6|14|9	134	86	8.34106e-05	0.0037176	0.913|0.856|0.776	0.972|0.942|0.902	-0.09
FAM190B	chr10	+	86198267	86198463	86185486	86185649	86273204	15399	120|41|45	20|11|21	113|92|65	0|0|13	172	86	8.63192e-05	0.00382224	0.75|0.651|0.517	1.0|1.0|0.714	-0.265
LOC439949	chr10	+	6624099	6624163	6622386	6622889	6625637	14972	84|51|77	82|34|8	8|2|8	23|17|17	114	86	8.84837e-05	0.00389791	0.436|0.531|0.879	0.208|0.082|0.262	0.431
POLL	chr10	-	103344634	103344676	103343264	103343438	103345072	9888	174|66|98	0|0|0	50|56|55	11|0|0	70	86	9.03968e-05	0.00397295	1.0|1.0|1.0	0.848|1.0|1.0	0.051
LYRM1	chr16	+	20926877	20927036	20912074	20912211	20931443	8454	274|173|206	14|7|0	234|141|214	0|0|0	172	86	9.07662e-05	0.00398457	0.907|0.925|1.0	1.0|1.0|1.0	-0.056
POLR2D	chr2	-	128608163	128608259	128603839	128605759	128610498	19011	654|306|344	20|23|29	884|604|446	22|5|21	172	86	9.1329e-05	0.00400465	0.942|0.869|0.856	0.953|0.984|0.914	-0.061
SCYL1	chr11	+	65305740	65305795	65305437	65305653	65305912	32346	923|346|204	34|39|27	749|712|452	0|35|33	96	86	9.22568e-05	0.00404065	0.961|0.888|0.871	1.0|0.948|0.925	-0.051
SURF2	chr9	+	136226825	136227005	136224586	136224690	136227931	32338	481|428|188	0|2|39	282|202|360	0|0|0	172	86	9.28011e-05	0.00405224	1.0|0.991|0.707	1.0|1.0|1.0	-0.101
ATF7IP	chr12	+	14576842	14578407	14518610	14518761	14587270	18341	317|100|46	0|4|12	210|229|140	0|0|0	166	80	9.55677e-05	0.00414735	1.0|0.923|0.649	1.0|1.0|1.0	-0.143
RNF121	chr11	+	71698049	71698157	71693806	71693961	71701642	39883	384|99|130	0|0|0	580|384|173	18|7|8	172	86	9.56917e-05	0.00414799	1.0|1.0|1.0	0.942|0.965|0.915	0.059
DNHD1	chr11	+	6569874	6570163	6569439	6569632	6577912	215	85|7|61	0|0|7	0|18|7	10|4|6	172	86	9.59484e-05	0.00415437	1.0|1.0|0.813	0.0|0.692|0.368	0.584
UBA3	chr3	-	69129262	69129304	69126948	69127069	69129484	14741	496|402|117	46|43|5	311|411|401	47|70|75	35	33	9.69094e-05	0.00419119	0.91|0.898|0.957	0.862|0.847|0.834	0.074
C6orf225	chr6	+	112418243	112418404	112408673	112408923	112420472	30999	119|43|66	6|5|19	280|261|86	13|0|5	172	86	9.7261e-05	0.00420161	0.908|0.811|0.635	0.915|1.0|0.896	-0.152
SIK3	chr11	-	116746581	116746725	116746089	116746167	116746968	30570	142|176|124	7|20|0	89|89|200	13|33|32	157	71	9.82015e-05	0.0042326	0.902|0.799|1.0	0.756|0.549|0.739	0.219
LIAS	chr4	+	39463815	39463909	39462409	39462582	39465144	1494	255|70|32	14|1|0	170|72|29	21|17|4	160	74	9.89725e-05	0.00425615	0.894|0.97|1.0	0.789|0.662|0.77	0.214
TRAPPC4	chr11	+	118889852	118890027	118889240	118889680	118892469	7525	912|477|100	0|1|20	906|513|501	0|0|1	172	86	0.000101482	0.00435369	1.0|0.996|0.714	1.0|1.0|0.996	-0.095
PEX19	chr1	-	160253319	160253429	160252733	160252899	160254844	17342	992|761|487	42|30|8	747|510|811	72|25|44	172	86	0.000102248	0.00437716	0.922|0.927|0.968	0.838|0.911|0.902	0.055
USP10	chr16	+	84778238	84779279	84767040	84767109	84792321	29407	728|312|692	42|10|4	595|464|399	60|27|18	147	61	0.000103297	0.00441708	0.878|0.928|0.986	0.804|0.877|0.902	0.07
DENND2D	chr1	-	111737199	111737348	111734761	111734939	111738537	20245	132|133|260	0|0|0	22|34|56	9|0|0	172	86	0.000104831	0.00447274	1.0|1.0|1.0	0.55|1.0|1.0	0.15
PDIA5	chr3	+	122849326	122849463	122843118	122843190	122864368	28411	848|299|493	11|9|27	603|731|440	0|0|15	129	43	0.000104834	0.00447274	0.963|0.917|0.859	1.0|1.0|0.907	-0.056
CYLD	chr16	+	50778640	50778777	50776672	50776752	50783486	37462	0|5|1	48|19|37	68|0|33	38|31|34	159	73	0.000104987	0.00447422	0.0|0.108|0.012	0.451|0.0|0.308	-0.213
TRIM14	chr9	-	100857148	100857311	100849723	100850287	100862212	12415	204|156|306	19|8|16	317|50|257	0|0|10	172	86	0.000107625	0.00455947	0.843|0.907|0.905	1.0|1.0|0.928	-0.091
DUOX1	chr15	+	45447999	45448127	45446148	45446198	45453034	14891	306|165|333	0|0|0	59|8|55	0|0|4	129	43	0.000107709	0.00455947	1.0|1.0|1.0	1.0|1.0|0.821	0.06
PNKD	chr2	+	219208222	219208309	219206703	219206867	219209177	24631	356|104|30	0|2|0	135|109|137	0|20|5	160	86	0.000109988	0.00463528	1.0|0.965|1.0	1.0|0.746|0.936	0.094
EPN3	chr17	+	48616244	48616325	48615439	48615558	48616547	26651	383|210|69	4|21|9	26|14|2	8|3|1	148	86	0.000109938	0.00463528	0.982|0.853|0.817	0.654|0.731|0.538	0.243
ZNF680	chr7	-	64004084	64004180	63980254	63982878	64023302	24191	67|59|20	0|0|0	20|129|46	5|16|6	172	86	0.000111234	0.00468258	1.0|1.0|1.0	0.667|0.801|0.793	0.246
B3GALNT2	chr1	-	235621910	235622094	235618870	235618996	235643369	14504	167|51|127	0|0|0	47|84|40	9|0|3	172	86	0.000114808	0.00482231	1.0|1.0|1.0	0.723|1.0|0.87	0.136
DEPDC1	chr1	-	68947728	68948580	68947122	68947295	68949632	2301	306|50|126	161|26|152	83|149|37	183|164|105	172	86	0.000116008	0.00486735	0.487|0.49|0.293	0.185|0.312|0.15	0.208
FBXO44	chr1	+	11715384	11715756	11714913	11715009	11715862	27057	35|17|37	27|19|10	20|4|7	49|18|22	172	86	0.000116425	0.00487943	0.393|0.309|0.649	0.169|0.1|0.137	0.315
NUDT2	chr9	+	34336226	34336339	34329503	34329597	34338710	20338	20|6|0	220|101|28	28|22|22	130|119|112	172	86	0.000120618	0.0050274	0.043|0.029|0.0	0.097|0.085|0.089	-0.066
COL7A1	chr3	-	48627031	48627151	48626759	48626903	48627891	36693	175|64|30	7|0|13	313|110|137	0|0|2	172	86	0.000121293	0.00504998	0.926|1.0|0.536	1.0|1.0|0.972	-0.17
CYP2U1	chr4	+	108866125	108866761	108852716	108853289	108868531	4161	51|86|165	0|0|7	78|128|149	10|18|12	172	86	0.000123503	0.00513072	1.0|1.0|0.922	0.796|0.78|0.861	0.162
JKAMP	chr14	+	59953430	59953522	59951160	59951311	59954391	1332	572|168|140	30|13|25	427|379|161	6|14|9	170	86	0.000123811	0.00513248	0.906|0.867|0.739	0.973|0.932|0.9	-0.098
EML2	chr19	-	46124740	46124895	46124464	46124590	46127976	27572	1190|281|30	4|2|0	413|54|125	0|16|2	172	86	0.000123833	0.00513248	0.993|0.986|1.0	1.0|0.628|0.969	0.127
EPB41L4B	chr9	-	112018672	112018760	112018415	112018504	112020456	37083	267|163|114	0|0|0	56|63|128	13|0|0	158	82	0.000123951	0.00513248	1.0|1.0|1.0	0.691|1.0|1.0	0.103
CHID1	chr11	-	908541	908645	904705	904859	910774	5174	570|527|488	173|270|222	291|226|357	180|150|378	172	86	0.000124372	0.0051443	0.622|0.494|0.524	0.447|0.43|0.321	0.147
KIF13A	chr6	-	17790102	17790141	17788006	17788106	17794479	3501	84|76|81	49|53|24	13|69|56	0|9|12	64	86	0.000125693	0.0051833	0.697|0.658|0.819	1.0|0.912|0.862	-0.2
MTF2	chr1	+	93594834	93595005	93592788	93592856	93599259	3647	395|12|6	5|0|0	280|233|23	11|29|3	147	61	0.000126237	0.00519876	0.97|1.0|1.0	0.914|0.769|0.761	0.175
FAM157B	chr9	+	141124188	141124276	141121357	141121553	141134069	33405	9|4|0	37|66|178	16|3|7	40|17|68	162	86	0.000126377	0.00519887	0.114|0.031|0.0	0.175|0.086|0.052	-0.056
ALDOA	chr16	+	30066104	30066248	30064784	30064820	30075049	29086	25|20|14	0|2|2	2|19|39	22|14|12	115	29	0.000128543	0.00528223	1.0|0.716|0.638	0.022|0.255|0.45	0.542
NSDHL	chrX	+	152000177	152000244	151999510	151999661	152014825	7231	115|220|230	571|841|786	66|21|131	434|322|568	120	86	0.000131928	0.00540379	0.126|0.158|0.173	0.098|0.045|0.142	0.057
DIAPH1	chr5	-	140967790	140967817	140966608	140966764	140998364	36173	265|134|70	58|45|89	68|114|115	0|13|29	40	86	0.000132315	0.00541377	0.908|0.865|0.628	1.0|0.95|0.895	-0.148
MAP4	chr3	-	47908735	47908828	47898920	47899002	47912302	24564	1068|389|422	66|18|27	1146|761|749	103|88|79	161	75	0.000133813	0.00546918	0.883|0.91|0.879	0.838|0.801|0.815	0.073
DARS2	chr1	+	173814366	173814429	173810003	173810111	173822486	32387	347|51|117	7|1|13	213|192|29	0|0|0	112	86	0.000134381	0.00548058	0.974|0.975|0.874	1.0|1.0|1.0	-0.059
OCRL	chrX	+	128718320	128718344	128710293	128710529	128720978	24284	3|6|0	496|82|169	15|7|3	193|93|92	34	86	0.000134702	0.00548775	0.015|0.156|0.0	0.164|0.16|0.076	-0.076
SLC25A17	chr22	-	41195026	41195087	41175012	41175129	41215198	7859	262|210|93	33|19|0	128|126|167	54|22|27	108	86	0.000137208	0.00556597	0.863|0.898|1.0	0.654|0.82|0.831	0.152
CNOT2	chr12	+	70723202	70723350	70713077	70713144	70726546	22060	155|255|533	0|0|0	137|111|258	10|0|1	133	47	0.000139151	0.00563872	1.0|1.0|1.0	0.829|1.0|0.989	0.061
HSDL2	chr9	+	115171186	115171301	115167903	115168002	115181139	33846	567|139|206	4|1|0	241|290|168	24|0|3	172	86	0.000140736	0.00569687	0.986|0.986|1.0	0.834|1.0|0.966	0.057
ZFAND2B	chr2	+	220073698	220073771	220073293	220073361	220073983	30916	448|202|28	0|0|0	465|206|274	0|23|3	107	61	0.000141632	0.00572702	1.0|1.0|1.0	1.0|0.836|0.981	0.061
EML1	chr14	+	100341267	100341324	100331850	100331983	100344821	1752	3|0|10	57|32|46	0|0|9	180|153|182	100	86	0.000142205	0.00573189	0.043|0.0|0.158	0.0|0.0|0.041	0.053
TUBD1	chr17	-	57958254	57958471	57955463	57955695	57963443	11244	141|58|8	11|1|6	194|117|49	0|0|0	172	86	0.000145047	0.00584023	0.865|0.967|0.4	1.0|1.0|1.0	-0.256
RNF146	chr6	+	127601660	127601749	127601375	127601485	127607194	28065	0|0|0	38|10|12	20|19|0	28|16|19	164	86	0.000145645	0.00585807	0.0|0.0|0.0	0.272|0.384|0.0	-0.219
ERBB2IP	chr5	+	65367996	65368119	65349233	65350779	65370851	5988	40|20|278	257|229|556	19|47|35	227|406|300	172	86	0.000146991	0.00590595	0.072|0.042|0.2	0.04|0.055|0.055	0.055
SYNE1	chr6	-	152621775	152621916	152615094	152615262	152623003	16527	5|7|10	2|3|13	55|6|44	0|0|7	172	86	0.000147649	0.00592536	0.556|0.538|0.278	1.0|1.0|0.759	-0.462
SCAMP1	chr5	+	77755067	77755185	77717624	77717784	77771326	4056	320|31|26	10|5|0	214|210|55	0|0|0	172	86	0.000148069	0.00593041	0.941|0.756|1.0	1.0|1.0|1.0	-0.101
ZNF510	chr9	-	99537069	99537128	99525787	99525914	99538281	15772	75|32|33	7|3|7	57|39|70	0|0|0	104	86	0.000149532	0.00597566	0.899|0.898|0.796	1.0|1.0|1.0	-0.136
DGUOK	chr2	+	74177711	74177859	74153952	74154179	74185272	29742	15|6|38	135|27|103	51|28|19	69|78|36	172	86	0.000149986	0.00597566	0.053|0.1|0.156	0.27|0.152|0.209	-0.107
VEZT	chr12	+	95650325	95650398	95645715	95645847	95656681	33268	177|38|55	21|4|27	116|97|45	0|1|6	132	86	0.000149838	0.00597566	0.846|0.861|0.57	1.0|0.984|0.83	-0.179
RAB7L1	chr1	-	205740599	205740781	205739860	205739982	205743960	19908	360|200|142	0|5|0	278|262|179	0|26|8	172	86	0.000150878	0.00598603	1.0|0.952|1.0	1.0|0.834|0.918	0.067
NUP214	chr9	+	134067594	134067679	134053697	134053797	134070619	24015	81|120|431	5|0|0	103|39|125	20|0|4	125	55	0.000150777	0.00598603	0.877|1.0|1.0	0.694|1.0|0.932	0.084
AIG1	chr6	+	143457971	143458127	143382022	143382203	143486218	36007	1089|262|203	28|15|20	709|545|291	0|4|19	172	86	0.000150638	0.00598603	0.951|0.897|0.835	1.0|0.986|0.884	-0.062
ANXA2	chr15	-	60689456	60689537	60656627	60656722	60690141	30747	736|1032|1084	29|12|13	387|315|708	32|5|27	99	37	0.000152581	0.00604315	0.905|0.97|0.969	0.819|0.959|0.907	0.053
C2orf43	chr2	-	20990014	20990158	20974569	20974739	21001069	13816	95|29|38	21|2|0	248|156|61	1|0|5	172	86	0.000153543	0.00606639	0.693|0.879|1.0	0.992|1.0|0.859	-0.093
SLC12A6	chr15	-	34567545	34567590	34553126	34553221	34628610	31410	34|32|74	0|0|0	96|21|65	10|12|5	76	86	0.000154356	0.00609218	1.0|1.0|1.0	0.916|0.664|0.936	0.161
VEGFA	chr6	+	43749692	43749789	43746625	43746655	43752277	14532	30|48|7	49|65|41	87|60|51	39|39|72	109	23	0.000156886	0.0061856	0.114|0.135|0.035	0.32|0.245|0.13	-0.137
NRCAM	chr7	-	107866088	107866145	107864168	107864280	107866651	724	3|2|5	103|4|49	34|41|1	37|79|7	100	86	0.000157753	0.00620687	0.024|0.301|0.081	0.441|0.309|0.109	-0.151
FLOT1	chr6	-	30709390	30709481	30708966	30709110	30709923	30056	299|117|34	27|16|0	451|436|356	9|8|14	132	50	0.00015885	0.00623063	0.807|0.735|1.0	0.95|0.954|0.906	-0.089
VPS29	chr12	-	110937339	110937351	110933816	110934008	110939853	20475	54|57|16	508|274|61	81|106|83	303|179|219	5	56	0.00016148	0.00632072	0.543|0.7|0.746	0.75|0.869|0.809	-0.146
NPEPPS	chr17	+	45623274	45623359	45608443	45608921	45646782	24724	296|161|174	0|0|0	149|151|157	0|15|0	141	71	0.000163185	0.00637754	1.0|1.0|1.0	1.0|0.835|1.0	0.055
APOO	chrX	-	23886709	23886805	23876758	23876850	23892519	19220	626|158|39	1|0|0	345|282|119	11|5|3	133	47	0.000164605	0.00641654	0.995|1.0|1.0	0.917|0.952|0.933	0.064
RAPGEFL1	chr17	+	38340832	38340930	38340465	38340601	38345117	24038	218|61|92	0|0|0	55|47|68	0|6|4	172	86	0.000165017	0.00642599	1.0|1.0|1.0	1.0|0.797|0.895	0.103
SPATS2	chr12	+	49765010	49765073	49760687	49761370	49854552	37425	86|35|11	127|75|61	113|81|37	106|34|39	112	86	0.000169115	0.00657208	0.342|0.264|0.122	0.45|0.647|0.421	-0.263
BRPF1	chr3	+	9785907	9786192	9785261	9785585	9786691	15267	94|170|174	8|3|0	95|146|166	5|33|14	172	86	0.000170843	0.00663245	0.855|0.966|1.0	0.905|0.689|0.856	0.124
HMGCL	chr1	-	24140679	24140828	24134624	24134813	24143164	23462	302|42|25	14|0|0	291|136|69	29|47|7	172	86	0.00017107	0.00663448	0.915|1.0|1.0	0.834|0.591|0.831	0.22
PRR14L	chr22	-	32084141	32084213	32077333	32081789	32097641	2423	146|111|95	3|0|16	249|160|148	0|0|3	130	86	0.000179199	0.00692144	0.97|1.0|0.797	1.0|1.0|0.97	-0.068
NEK1	chr4	-	170429919	170430003	170429398	170429482	170458959	10544	11|13|1	56|45|60	27|22|36	58|75|46	145	77	0.000181691	0.00698921	0.094|0.133|0.009	0.198|0.135|0.294	-0.13
ZNF146	chr19	+	36709023	36709097	36705503	36706098	36719649	16858	267|387|189	31|60|14	200|146|257	44|26|94	113	65	0.000181342	0.00698921	0.832|0.788|0.886	0.723|0.764|0.611	0.136
USP10	chr16	+	84773914	84773975	84767040	84767109	84792321	29404	150|125|832	42|10|4	130|154|141	60|27|18	83	61	0.000181606	0.00698921	0.724|0.902|0.994	0.614|0.807|0.852	0.116
LOC100506054	chr2	+	3607037	3607319	3605975	3606588	3608906	40682	75|53|94	9|12|10	74|86|75	67|29|26	172	86	0.000182959	0.00702374	0.806|0.688|0.825	0.356|0.597|0.591	0.258
RALY	chr20	+	32661624	32661672	32661368	32661441	32663679	23255	1674|1133|1736	479|157|130	966|530|793	260|220|142	62	66	0.000183662	0.00704359	0.788|0.885|0.934	0.798|0.719|0.856	0.078
AK2	chr1	-	33497144	33497262	33487193	33487304	33502336	15689	22|11|7	21|34|40	51|39|39	30|29|32	172	86	0.000185172	0.00708109	0.344|0.139|0.08	0.459|0.402|0.379	-0.226
IQCB1	chr3	-	121507130	121507279	121500589	121500721	121508919	1189	845|232|252	40|20|4	473|331|240	104|22|22	172	86	0.000187487	0.00714496	0.914|0.853|0.969	0.695|0.883|0.845	0.104
DUSP10	chr1	-	221912275	221913129	221879436	221879808	221915322	9094	169|290|660	9|6|6	79|58|82	9|0|8	172	86	0.000187585	0.00714496	0.904|0.96|0.982	0.814|1.0|0.837	0.065
RNF121	chr11	+	71693806	71693961	71671795	71671937	71701642	39885	132|105|209	0|0|0	197|133|190	13|0|8	172	86	0.000189138	0.00719541	1.0|1.0|1.0	0.883|1.0|0.922	0.065
OTUD7B	chr1	-	149919151	149919236	149912231	149916964	149920870	6603	153|170|124	1|2|11	195|188|206	0|0|0	156	86	0.000190361	0.00723467	0.988|0.979|0.861	1.0|1.0|1.0	-0.057
FAHD2A	chr2	+	96072688	96072905	96071300	96071551	96078181	13823	339|120|120	0|1|0	275|196|170	23|0|2	172	86	0.000191624	0.0072754	1.0|0.984|1.0	0.857|1.0|0.977	0.05
DCAF16	chr4	-	17806729	17806848	17802277	17806394	17812069	13877	200|293|1237	15|23|57	156|170|301	18|13|43	172	86	0.000199901	0.00754434	0.87|0.864|0.916	0.813|0.867|0.778	0.064
EPB41L1	chr20	+	34761685	34761876	34742661	34742818	34763472	21698	10|24|58	3|0|9	53|49|138	31|66|85	172	86	0.000200511	0.00755983	0.625|1.0|0.763	0.461|0.271|0.448	0.403
C17orf101	chr17	-	80352206	80352419	80347085	80350410	80356071	17491	263|151|221	86|64|59	131|201|168	179|130|84	172	86	0.000202578	0.00762258	0.605|0.541|0.652	0.268|0.436|0.5	0.198
MAN2B2	chr4	+	6621653	6621771	6619106	6619219	6622914	12027	154|117|61	1|4|4	234|129|335	0|0|0	172	86	0.000204681	0.00768648	0.987|0.936|0.884	1.0|1.0|1.0	-0.064
CREB5	chr7	+	28758369	28758496	28725720	28725814	28763838	25259	105|123|343	0|0|0	15|25|112	0|6|0	172	86	0.000205407	0.0077061	1.0|1.0|1.0	1.0|0.676|1.0	0.108
KRAS	chr12	-	25368370	25368494	25358179	25362845	25378547	10285	6|1|10	224|24|23	0|2|1	180|172|25	172	86	0.000205634	0.00770702	0.013|0.02|0.179	0.0|0.006|0.02	0.062
CAP2	chr6	+	17507871	17507957	17507399	17507543	17514079	23577	108|81|357	1|12|21	231|205|230	0|3|6	158	86	0.000206535	0.0077255	0.983|0.786|0.902	1.0|0.974|0.954	-0.086
TRAF3	chr14	+	103352525	103352606	103342694	103342862	103363597	9291	197|141|87	10|7|10	112|136|178	0|0|4	148	86	0.000207062	0.00773759	0.92|0.921|0.835	1.0|1.0|0.963	-0.096
STRN3	chr14	-	31398406	31398517	31388171	31388312	31404368	12698	246|216|123	16|20|0	118|117|193	32|21|19	172	86	0.000210145	0.00783734	0.885|0.844|1.0	0.648|0.736|0.835	0.17
USP19	chr3	-	49154491	49154794	49154159	49154376	49154869	5380	240|95|63	7|4|6	133|221|126	0|0|1	172	86	0.000211698	0.00787979	0.945|0.922|0.84	1.0|1.0|0.984	-0.092
MEF2BNB-MEF2B	chr19	-	19296842	19296907	19293381	19293492	19302889	25352	144|190|292	45|53|74	87|77|197	74|47|77	116	86	0.000212428	0.0078992	0.703|0.727|0.745	0.466|0.548|0.655	0.169
INTS6	chr13	-	51969435	51969619	51963454	51963580	52004429	28151	359|198|135	1|2|0	426|293|179	10|12|9	169	83	0.00021474	0.00793848	0.994|0.98|1.0	0.954|0.923|0.907	0.063
ITPR1	chr3	+	4836748	4836871	4829630	4829823	4842108	7009	21|28|138	0|1|12	97|133|70	0|0|0	172	86	0.000218056	0.00804537	1.0|0.933|0.852	1.0|1.0|1.0	-0.072
PIK3C3	chr18	+	39537534	39537723	39535198	39535324	39542453	10142	389|188|200	8|8|9	235|379|212	0|3|1	172	86	0.000222364	0.00818045	0.96|0.922|0.917	1.0|0.984|0.991	-0.059
GPR137B	chr1	+	236341713	236341936	236305831	236306336	236343178	16212	84|93|222	0|0|0	99|36|108	9|0|3	172	86	0.0002231	0.00819165	1.0|1.0|1.0	0.846|1.0|0.947	0.069
BPTF	chr17	+	65882243	65882432	65871671	65871860	65887959	33096	52|38|65	15|3|2	36|46|94	29|32|31	172	86	0.000225365	0.00823819	0.634|0.864|0.942	0.383|0.418|0.603	0.345
WNK1	chr12	+	977031	978270	971248	971436	987377	4748	3|18|39	75|149|601	22|20|27	96|62|298	172	86	0.00022524	0.00823819	0.02|0.057|0.031	0.103|0.139|0.043	-0.059
EP400	chr12	+	132466033	132466141	132464238	132464338	132466637	31001	37|85|178	16|34|60	75|15|160	5|0|27	172	86	0.00022906	0.0083619	0.536|0.556|0.597	0.882|1.0|0.748	-0.314
GOLGB1	chr3	-	121441108	121441225	121437234	121437348	121445759	10048	126|134|88	0|4|0	144|133|265	17|11|12	172	86	0.000230499	0.00840636	1.0|0.944|1.0	0.809|0.858|0.917	0.12
WIPF2	chr17	+	38418776	38418893	38416786	38416919	38420741	40849	411|252|378	2|4|41	233|232|246	0|0|4	172	86	0.000232443	0.00846909	0.99|0.969|0.822	1.0|1.0|0.969	-0.063
ZCCHC7	chr9	+	37349353	37349449	37327795	37327831	37354706	32293	353|205|367	0|0|0	202|169|204	14|0|0	115	29	0.000234524	0.00852035	1.0|1.0|1.0	0.784|1.0|1.0	0.072
POMT2	chr14	-	77765031	77765114	77762506	77762616	77771034	1906	88|76|242	4|12|24	106|101|95	0|0|5	152	86	0.000234788	0.0085218	0.926|0.782|0.851	1.0|1.0|0.915	-0.119
MBD1	chr18	-	47800555	47800723	47799933	47800233	47801498	34348	269|219|277	0|10|0	274|129|190	20|5|6	172	86	0.000235065	0.00852368	1.0|0.916|1.0	0.873|0.928|0.941	0.058
MELK	chr9	+	36594624	36594768	36589532	36589649	36599390	16982	404|119|159	21|3|0	449|287|163	38|30|12	172	86	0.000236628	0.00855661	0.906|0.952|1.0	0.855|0.827|0.872	0.101
RBM6	chr3	+	50004902	50006181	50000008	50000118	50009491	36822	383|352|392	16|6|0	281|232|448	7|22|23	169	83	0.000240981	0.00870492	0.922|0.966|1.0	0.952|0.838|0.905	0.064
KIAA0319L	chr1	-	35913773	35913933	35909761	35909904	35915467	11401	375|120|128	7|6|5	667|526|341	5|0|6	172	86	0.000241704	0.00872274	0.964|0.909|0.928	0.985|1.0|0.966	-0.05
DPH3	chr3	-	16305661	16305736	16298567	16302336	16306275	8192	306|144|374	134|77|91	221|191|185	129|164|164	136	86	0.000242942	0.00875077	0.591|0.542|0.722	0.52|0.424|0.416	0.165
MARK2	chr11	+	63673559	63673586	63672257	63672515	63675731	5737	40|6|7	150|158|76	5|0|0	103|67|125	20	38	0.000243835	0.00875798	0.336|0.067|0.149	0.084|0.0|0.0	0.156
DLST	chr14	+	75349293	75349327	75348593	75348719	75352288	38095	109|87|19	13|23|5	107|30|81	2|0|9	27	42	0.000244433	0.00877113	0.929|0.855|0.855	0.988|1.0|0.933	-0.094
CD44	chr11	+	35222628	35222742	35219667	35219793	35226058	6047	2127|1958|6290	3|7|0	26|9|7	0|0|1	172	86	0.000247883	0.00888652	0.997|0.993|1.0	1.0|1.0|0.778	0.071
ALAS1	chr3	+	52232687	52232864	52232098	52232271	52233225	13793	149|82|237	333|421|2657	135|68|78	179|140|446	172	86	0.000249036	0.00890042	0.183|0.089|0.043	0.274|0.195|0.08	-0.078
SDHAF2	chr11	+	61205475	61205585	61197596	61197654	61213412	14949	713|299|1178	49|26|26	570|452|306	67|28|57	137	51	0.000249913	0.00890042	0.844|0.811|0.944	0.76|0.857|0.666	0.105
CCBL1	chr9	-	131600496	131600646	131600329	131600416	131604932	1930	290|70|214	2|3|12	341|297|206	0|0|3	166	80	0.000249542	0.00890042	0.986|0.918|0.896	1.0|1.0|0.971	-0.057
CDKL1	chr14	-	50798979	50799150	50796719	50796899	50801282	39889	99|42|92	33|13|15	58|64|62	0|0|9	136	50	0.000248792	0.00890042	0.524|0.543|0.693	1.0|1.0|0.717	-0.319
MIB2	chr1	+	1560925	1561033	1560665	1560808	1562029	5870	75|63|3	9|6|0	208|73|107	0|0|6	172	86	0.000249793	0.00890042	0.806|0.84|1.0	1.0|1.0|0.899	-0.084
CCDC134	chr22	+	42206210	42206295	42205882	42206004	42209267	16365	107|128|114	0|3|19	109|135|174	0|0|1	156	86	0.000251123	0.00892562	1.0|0.959|0.768	1.0|1.0|0.99	-0.088
WDR20	chr14	+	102661274	102661457	102606188	102606509	102689166	34122	83|99|368	12|2|0	72|68|94	14|49|5	172	86	0.000251326	0.00892562	0.776|0.961|1.0	0.72|0.41|0.904	0.234
VLDLR	chr9	+	2648207	2648347	2647473	2647592	2648668	29756	18|7|37	0|3|0	178|141|40	0|0|0	172	86	0.000252731	0.00895903	1.0|0.538|1.0	1.0|1.0|1.0	-0.154
VPS13D	chr1	+	12475139	12475274	12463877	12464026	12476712	33531	330|49|39	0|0|0	258|170|90	15|7|0	172	86	0.000253212	0.00895903	1.0|1.0|1.0	0.896|0.924|1.0	0.06
NIPA2	chr15	-	23029839	23029966	23027800	23027922	23034146	36573	3|4|1	41|35|33	16|9|9	42|3|21	172	86	0.00025404	0.00897994	0.035|0.054|0.015	0.16|0.6|0.176	-0.277
ADARB1	chr21	+	46548316	46548488	46494492	46494708	46591524	36084	51|44|67	1|1|0	45|38|45	12|4|5	154	68	0.00025458	0.00899064	0.957|0.951|1.0	0.623|0.808|0.799	0.226
SDHAF2	chr11	+	61205096	61205320	61197596	61197654	61213412	14947	456|449|2110	49|26|26	491|490|550	67|28|57	137	51	0.00025931	0.00912702	0.776|0.865|0.968	0.732|0.867|0.782	0.076
ARHGEF40	chr14	+	21555478	21555622	21555159	21555264	21556126	30951	147|44|494	1|0|9	332|101|206	43|0|8	172	86	0.000259404	0.00912702	0.987|1.0|0.965	0.794|1.0|0.928	0.077
LNX2	chr13	-	28155433	28155940	28143165	28143413	28194511	20543	128|93|344	0|0|0	46|65|51	0|6|0	172	86	0.000261586	0.00918676	1.0|1.0|1.0	1.0|0.844|1.0	0.052
IFT140	chr16	-	1618217	1618335	1616161	1616292	1630759	35475	69|12|15	17|5|0	114|57|57	0|0|3	171	85	0.000261864	0.00918799	0.669|0.544|1.0	1.0|1.0|0.904	-0.23
SEC16A	chr9	-	139340096	139340171	139338274	139338352	139341306	16910	262|186|222	23|18|18	198|85|225	0|5|9	121	71	0.000263723	0.00924468	0.87|0.858|0.879	1.0|0.909|0.936	-0.079
NMT2	chr10	-	15172140	15172311	15170348	15170457	15174815	19950	399|124|314	19|17|14	347|268|336	0|0|20	172	86	0.000269089	0.00940671	0.913|0.785|0.918	1.0|1.0|0.894	-0.093
CARD8	chr19	-	48733694	48733957	48724986	48725112	48734916	4168	71|46|164	0|0|8	77|73|130	10|17|10	172	86	0.00027049	0.00944697	1.0|1.0|0.911	0.794|0.682|0.867	0.189
DUS4L	chr7	+	107214148	107214266	107211589	107211711	107215632	15718	265|29|122	8|0|0	117|11|27	24|0|1	172	86	0.000271648	0.00946256	0.943|1.0|1.0	0.709|1.0|0.931	0.101
FANCE	chr6	+	35430565	35430691	35427458	35427537	35434020	19329	174|124|248	0|3|0	132|89|182	0|19|7	158	72	0.000272016	0.0094654	1.0|0.95|1.0	1.0|0.681|0.922	0.116
XRCC1	chr19	-	44065061	44065172	44058797	44058956	44079061	12851	571|320|333	2|8|60	782|332|518	0|6|13	172	86	0.000274208	0.00953295	0.993|0.952|0.735	1.0|0.965|0.952	-0.079
SDR39U1	chr14	-	24911383	24911466	24909988	24910132	24911551	7003	287|171|90	27|18|2	239|264|235	6|4|11	152	86	0.000276911	0.0096005	0.857|0.843|0.962	0.958|0.974|0.924	-0.065
MMAB	chr12	-	109999047	109999134	109998844	109998909	109999224	17914	169|70|182	262|160|142	60|64|47	215|163|116	132	58	0.000278301	0.00963988	0.221|0.161|0.36	0.109|0.147|0.151	0.112
FAM76A	chr1	+	28075578	28075665	28071164	28071322	28081705	15535	154|135|144	68|43|18	146|122|133	13|1|20	160	86	0.000281994	0.00971457	0.549|0.628|0.811	0.858|0.985|0.781	-0.212
POLL	chr10	-	103344358	103344676	103343264	103343438	103345072	9878	307|93|112	0|0|0	109|92|77	11|0|0	172	86	0.000281776	0.00971457	1.0|1.0|1.0	0.832|1.0|1.0	0.056
AKT2	chr19	-	40771128	40771258	40762832	40762961	40791087	23107	705|664|2694	57|72|156	495|379|598	99|30|80	172	86	0.000283578	0.00975144	0.861|0.822|0.896	0.714|0.863|0.789	0.071
DMKN	chr19	-	35998359	35998413	35996840	35996888	36001085	37194	68|73|52	302|237|235	1|0|0	48|8|21	25	17	0.000283987	0.00975664	0.133|0.173|0.131	0.014|0.0|0.0	0.141
PLXNA2	chr1	-	208383624	208383807	208315673	208315808	208390079	24446	185|188|119	0|0|0	102|37|364	10|0|7	172	86	0.000288036	0.00987787	1.0|1.0|1.0	0.836|1.0|0.963	0.067
MTX2	chr2	+	177134943	177135147	177134122	177134397	177161587	37719	20|25|1	200|85|56	18|55|16	134|69|57	127	41	0.000296045	0.0100977	0.031|0.087|0.006	0.042|0.205|0.083	-0.069
B3GALNT1	chr3	-	160820900	160820993	160818926	160819021	160821214	19458	27|21|78	60|57|101	21|0|31	107|40|78	170	84	0.000297968	0.0101542	0.182|0.154|0.276	0.088|0.0|0.164	0.12
SAE1	chr19	+	47700489	47700634	47673074	47673180	47706927	24338	3238|1150|1588	110|56|175	3385|2592|1900	122|51|95	149	63	0.000299159	0.0101841	0.926|0.897|0.793	0.921|0.956|0.894	-0.052
MON1A	chr3	-	49947551	49948317	49946685	49946833	49950652	35027	166|140|397	0|0|0	151|89|141	0|9|1	172	86	0.000300619	0.0101987	1.0|1.0|1.0	1.0|0.832|0.986	0.061
TRPT1	chr11	-	63992970	63993052	63992272	63992442	63993521	14053	297|84|39	1|0|0	217|162|114	10|8|5	150	86	0.000301368	0.010215	0.994|1.0|1.0	0.926|0.921|0.929	0.073
OGG1	chr3	+	9800870	9800970	9798450	9798500	9807492	22949	0|1|0	33|12|29	22|2|5	29|37|24	129	43	0.000302709	0.0102513	0.0|0.027|0.0	0.202|0.018|0.065	-0.086
FBXO27	chr19	-	39517509	39517645	39514662	39516194	39521668	14442	358|228|414	0|2|4	128|103|124	0|16|0	172	86	0.000304278	0.0102849	1.0|0.983|0.981	1.0|0.763|1.0	0.067
PINX1	chr8	-	10677702	10677779	10622883	10623426	10683661	35894	397|516|773	140|160|378	412|329|301	86|80|79	140	86	0.000304514	0.0102849	0.635|0.665|0.557	0.746|0.716|0.701	-0.102
ASUN	chr12	-	27067340	27067511	27066906	27067061	27068934	7799	1068|117|71	28|1|0	682|737|146	36|41|9	172	86	0.000305759	0.0103177	0.95|0.983|1.0	0.905|0.9|0.89	0.079
CENPN	chr16	+	81050930	81050990	81047740	81047786	81053704	38023	91|11|12	1|2|4	132|128|32	0|0|0	59	39	0.000307897	0.0103806	0.984|0.784|0.665	1.0|1.0|1.0	-0.189
OGDHL	chr10	-	50953843	50954023	50953389	50953542	50954795	10768	93|33|191	0|0|0	17|3|21	4|0|0	172	86	0.00031173	0.0104726	1.0|1.0|1.0	0.68|1.0|1.0	0.107
MOCOS	chr18	+	33795478	33795940	33785039	33785239	33800017	38730	201|77|34	12|2|7	131|86|65	0|0|0	172	86	0.000312688	0.0104863	0.893|0.951|0.708	1.0|1.0|1.0	-0.149
SEMA4B	chr15	+	90744689	90744967	90728151	90728313	90760670	40152	293|179|182	29|5|11	100|102|145	0|0|3	172	86	0.000313595	0.0104981	0.835|0.947|0.892	1.0|1.0|0.96	-0.095
RABEPK	chr9	+	127982817	127982979	127965286	127965345	127990188	32720	479|311|283	0|0|0	304|158|206	0|9|2	138	52	0.000314684	0.0105252	1.0|1.0|1.0	1.0|0.869|0.975	0.052
MBD1	chr18	-	47802204	47802351	47801969	47802098	47802747	34346	680|298|505	4|8|39	398|280|318	2|0|4	120	34	0.000319362	0.0106723	0.98|0.913|0.786	0.983|1.0|0.957	-0.087
RAB7L1	chr1	-	205739860	205739982	205737113	205739581	205743960	19907	346|77|151	0|0|0	129|228|92	15|0|0	172	86	0.00031987	0.0106799	1.0|1.0|1.0	0.811|1.0|1.0	0.063
TAF6L	chr11	+	62549365	62549440	62546340	62546435	62549584	13597	316|150|155	0|1|3	213|80|129	6|14|0	136	86	0.000322244	0.0107497	1.0|0.99|0.97	0.957|0.783|1.0	0.073
LRRC23	chr12	+	7015008	7015118	7014748	7014923	7015572	39288	84|19|52	6|2|3	57|71|49	39|19|9	172	86	0.000322986	0.0107555	0.875|0.826|0.897	0.422|0.651|0.731	0.265
MPST	chr22	+	37419792	37419968	37415701	37415913	37420232	25528	66|26|30	145|54|52	12|10|21	72|77|53	172	86	0.000326415	0.0108423	0.185|0.194|0.224	0.077|0.061|0.165	0.1
CDC25C	chr5	-	137626327	137626429	137622857	137622956	137627658	9135	272|60|52	0|2|10	415|195|101	0|0|2	172	86	0.000326978	0.0108503	1.0|0.938|0.722	1.0|1.0|0.962	-0.101
TMCO3	chr13	+	114164552	114164739	114156066	114156195	114193671	25598	33|3|3	0|1|0	19|0|5	0|10|0	172	86	0.000328027	0.0108661	1.0|0.6|1.0	1.0|0.0|1.0	0.2
ATRIP	chr3	+	48501185	48501315	48500757	48500853	48501508	38323	449|218|294	6|2|0	198|192|203	16|0|7	172	86	0.000328024	0.0108661	0.974|0.982|1.0	0.861|1.0|0.935	0.053
NEDD4L	chr18	+	55916130	55916169	55912658	55912740	55919232	40486	46|24|44	0|2|0	12|11|12	0|11|2	21	36	0.000331942	0.0109671	1.0|0.954|1.0	1.0|0.632|0.911	0.137
DFNA5	chr7	-	24789182	24789412	24784180	24784373	24797014	9652	770|293|150	18|17|5	145|132|98	6|20|9	148	62	0.000332672	0.0109816	0.947|0.878|0.926	0.91|0.734|0.82	0.096
SLC38A9	chr5	-	54923718	54923808	54921675	54922487	54929581	4032	259|182|202	19|14|88	241|224|200	7|0|16	166	86	0.000333378	0.0109954	0.876|0.871|0.543	0.947|1.0|0.866	-0.174
P4HA2	chr5	-	131562778	131562914	131554237	131554337	131563482	17038	744|175|168	75|62|13	597|498|295	178|233|160	153	67	0.000334439	0.0110208	0.813|0.553|0.85	0.595|0.483|0.447	0.23
RNF170	chr8	-	42720558	42720632	42716887	42716998	42725146	21849	108|62|43	23|15|33	118|100|45	0|10|9	134	86	0.000336988	0.0110759	0.751|0.726|0.455	1.0|0.865|0.762	-0.232
SAMD4A	chr14	+	55203741	55204005	55168779	55169298	55215532	38343	156|129|542	84|67|70	81|95|133	107|67|138	172	86	0.000343791	0.0112702	0.481|0.49|0.795	0.275|0.415|0.325	0.25
ENTPD6	chr20	+	25187711	25188033	25176338	25176503	25190484	26344	454|345|496	21|16|11	291|283|391	26|24|25	156	70	0.000348232	0.0113863	0.907|0.906|0.953	0.834|0.841|0.875	0.072
UNC13B	chr9	+	35375123	35375198	35370314	35370393	35376024	32858	120|125|316	0|0|0	97|148|290	20|0|0	122	72	0.000352062	0.0114917	1.0|1.0|1.0	0.741|1.0|1.0	0.086
ADAMTSL1	chr9	+	18829840	18829975	18826281	18826461	18887828	25484	9|7|86	0|3|0	80|242|352	0|0|3	172	86	0.000352859	0.0115038	1.0|0.538|1.0	1.0|1.0|0.983	-0.148
IL17RC	chr3	+	9960183	9960293	9959606	9959759	9962174	12007	111|36|114	0|0|14	137|222|176	0|0|2	172	86	0.000357021	0.0115838	1.0|1.0|0.803	1.0|1.0|0.978	-0.058
METTL16	chr17	-	2405497	2405625	2380979	2381179	2415052	27787	141|137|357	1|3|0	85|131|150	0|15|3	172	86	0.000359967	0.0116656	0.986|0.958|1.0	1.0|0.814|0.962	0.056
TMEM69	chr1	+	46156645	46156782	46153846	46153947	46158875	37838	1463|489|1286	16|21|79	679|744|454	20|51|64	172	86	0.000360336	0.0116656	0.979|0.921|0.891	0.944|0.879|0.78	0.063
EPB41L2	chr6	-	131190951	131191266	131188598	131188721	131206235	6443	266|188|116	0|0|0	131|45|96	0|11|0	172	86	0.000366315	0.0118247	1.0|1.0|1.0	1.0|0.672|1.0	0.109
DENND4B	chr1	-	153915031	153915101	153914662	153914832	153915353	26557	49|69|13	0|0|0	48|48|63	12|16|1	126	86	0.000367606	0.0118261	1.0|1.0|1.0	0.732|0.672|0.977	0.206
RPL23AP7	chr2	-	114384054	114384148	114383185	114383306	114384457	34660	49|70|38	280|269|120	12|16|39	189|142|201	172	86	0.00036829	0.011838	0.08|0.115|0.137	0.031|0.053|0.088	0.053
SAMD4B	chr19	+	39838927	39839029	39833107	39833216	39847328	33804	23|32|30	63|39|18	4|8|7	44|19|40	172	86	0.000368748	0.0118427	0.154|0.291|0.455	0.043|0.174|0.08	0.201
CSNK2A2	chr16	-	58208354	58208414	58202513	58202597	58218163	33180	284|41|26	10|0|13	116|163|35	0|0|0	55	35	0.000371558	0.0119229	0.948|1.0|0.56	1.0|1.0|1.0	-0.164
LOC100132352	chr9	+	68727456	68727638	68726540	68726979	68728836	13975	104|39|76	11|3|8	118|89|47	0|0|3	149	63	0.000372984	0.0119484	0.8|0.846|0.801	1.0|1.0|0.869	-0.141
SSBP4	chr19	+	18542162	18542228	18541650	18541740	18542809	17841	74|124|245	0|0|0	56|62|114	0|10|0	93	61	0.000373705	0.0119586	1.0|1.0|1.0	1.0|0.803|1.0	0.066
IRF3	chr19	-	50167930	50168103	50166599	50166771	50168887	33913	896|376|300	22|53|58	512|313|383	13|6|24	172	86	0.000374527	0.0119675	0.953|0.78|0.721	0.952|0.963|0.889	-0.117
PTER	chr10	+	16547018	16547159	16528350	16528616	16553044	31649	244|67|280	21|6|14	46|87|76	26|20|8	172	86	0.000378888	0.0120763	0.853|0.848|0.909	0.469|0.685|0.826	0.21
BACE1	chr11	-	117164586	117164649	117163769	117163904	117165846	31784	185|99|40	5|3|4	495|219|250	4|0|3	112	86	0.000384189	0.0122247	0.966|0.962|0.885	0.99|1.0|0.985	-0.054
PPCDC	chr15	+	75320587	75320794	75315926	75315967	75335781	21063	179|104|139	7|10|0	92|54|66	14|15|7	120	34	0.00038479	0.0122336	0.879|0.747|1.0	0.651|0.505|0.728	0.247
IL1RAP	chr3	+	190273918	190274005	190231839	190232008	190282077	5034	163|283|584	38|20|52	149|199|249	57|49|54	132	58	0.000387813	0.012301	0.653|0.861|0.832	0.535|0.641|0.67	0.167
LOC654342	chr2	-	91842945	91843023	91824708	91825059	91843393	30762	95|59|72	20|6|2	98|61|95	0|0|4	142	86	0.000394241	0.0124922	0.742|0.856|0.956	1.0|1.0|0.935	-0.127
PRPSAP2	chr17	+	18768781	18768877	18759611	18759742	18769114	22241	270|82|53	5|6|0	281|169|73	16|30|9	172	86	0.000397651	0.0125793	0.964|0.872|1.0	0.898|0.738|0.802	0.133
CASK	chrX	-	41414852	41414888	41412971	41413168	41416284	8089	35|9|2	14|12|6	54|42|17	10|0|6	34	62	0.000406695	0.0128409	0.82|0.578|0.378	0.908|1.0|0.838	-0.323
GNB1L	chr22	-	19799807	19799970	19794181	19794280	19841965	22568	107|36|24	16|0|9	122|52|40	0|0|1	172	86	0.000408249	0.0128609	0.77|1.0|0.571	1.0|1.0|0.952	-0.204
MFF	chr2	+	228217229	228217289	228211941	228212100	228220392	18149	183|145|163	36|13|0	469|303|260	16|6|11	98	78	0.000409792	0.0128988	0.802|0.899|1.0	0.959|0.976|0.95	-0.061
USP37	chr2	-	219399331	219399429	219394678	219394763	219410943	35698	77|18|9	8|0|0	157|140|14	0|0|0	149	63	0.00041262	0.0129555	0.803|1.0|1.0	1.0|1.0|1.0	-0.066
SLC2A9	chr4	-	9943536	9943669	9922008	9922196	9982215	40875	385|130|38	5|0|0	13|16|15	8|0|0	172	86	0.000412508	0.0129555	0.975|1.0|1.0	0.448|1.0|1.0	0.176
TOM1L2	chr17	-	17787947	17788082	17786018	17786177	17801909	14649	174|160|178	0|4|0	178|105|227	10|22|1	158	72	0.000415081	0.013022	1.0|0.948|1.0	0.89|0.685|0.99	0.128
INTS3	chr1	+	153730047	153730239	153723570	153723715	153732001	34224	218|129|356	0|0|0	97|212|141	10|0|1	167	81	0.000416943	0.0130547	1.0|1.0|1.0	0.825|1.0|0.986	0.063
CAMK1	chr3	-	9802339	9802452	9801355	9801434	9803144	8006	243|35|76	2|5|0	339|540|327	2|0|0	141	55	0.000417155	0.0130547	0.979|0.732|1.0	0.985|1.0|1.0	-0.091
LRIG2	chr1	+	113661854	113662145	113658908	113659058	113666496	11585	178|141|260	0|0|0	158|131|204	9|0|5	172	86	0.000418112	0.0130631	1.0|1.0|1.0	0.898|1.0|0.953	0.05
C7orf60	chr7	-	112555360	112555502	112535623	112535794	112579645	23991	164|68|71	0|2|10	163|173|110	0|0|0	172	86	0.000418061	0.0130631	1.0|0.944|0.78	1.0|1.0|1.0	-0.092
MBOAT2	chr2	-	9083315	9083393	9048750	9048846	9143668	16153	168|13|0	9|5|14	93|70|6	0|0|0	142	86	0.000419132	0.0130734	0.919|0.612|0.0	1.0|1.0|1.0	-0.49
FAH	chr15	+	80465355	80465486	80460605	80460658	80467357	37031	492|387|405	0|0|0	344|240|364	0|13|0	115	29	0.000419726	0.0130812	1.0|1.0|1.0	1.0|0.823|1.0	0.059
ATP2C1	chr3	+	130720063	130720158	130718361	130718503	130734995	16253	851|65|133	13|11|21	618|771|84	5|20|6	172	86	0.000421409	0.0131037	0.97|0.747|0.76	0.984|0.951|0.875	-0.111
FLAD1	chr1	+	154962035	154962183	154960580	154961325	154962634	23004	747|548|1282	54|47|119	288|161|265	36|19|50	172	86	0.000422002	0.0131037	0.874|0.854|0.843	0.8|0.809|0.726	0.079
TIMM17B	chrX	-	48752634	48752784	48752320	48752384	48754041	23651	358|79|146	439|196|51	126|100|46	306|307|260	143	57	0.00042085	0.0131037	0.245|0.138|0.533	0.141|0.115|0.066	0.198
POLR3C	chr1	-	145598535	145598616	145596903	145597054	145601529	40968	257|126|162	0|0|18	212|188|134	0|0|0	148	86	0.000421559	0.0131037	1.0|1.0|0.839	1.0|1.0|1.0	-0.054
ALKBH6	chr19	-	36504245	36504324	36503922	36503991	36505076	24065	238|197|93	9|1|5	168|214|198	0|0|0	92	34	0.000423173	0.0131053	0.907|0.986|0.873	1.0|1.0|1.0	-0.078
TNFSF12	chr17	+	7456903	7457142	7454259	7454295	7460094	31855	33|13|32	15|11|4	24|0|31	49|20|32	115	29	0.000423263	0.0131053	0.357|0.23|0.669	0.11|0.0|0.196	0.317
FGFR1	chr8	-	38287199	38287466	38285863	38285953	38314873	34404	18|24|84	15|43|85	73|136|182	160|257|509	169	83	0.000428356	0.013209	0.371|0.215|0.327	0.183|0.206|0.149	0.125
CAP2	chr6	+	17507399	17507543	17463226	17463304	17539499	23578	55|69|126	5|0|16	105|82|134	0|0|2	157	71	0.000430479	0.0132637	0.833|1.0|0.781	1.0|1.0|0.968	-0.118
VEZT	chr12	+	95650925	95651015	95645715	95645847	95656681	33263	324|125|339	21|4|27	207|123|129	0|1|6	166	86	0.000431519	0.0132652	0.889|0.942|0.867	1.0|0.985|0.918	-0.068
PPFIBP1	chr12	+	27829996	27830029	27829360	27829532	27832421	15677	25|85|229	357|278|908	99|169|301	378|161|347	52	86	0.000434811	0.0133307	0.104|0.336|0.294	0.302|0.635|0.589	-0.264
LETMD1	chr12	+	51449926	51450028	51445874	51445990	51450132	32612	486|175|570	17|5|0	236|120|179	16|48|1	172	86	0.000439191	0.0134448	0.935|0.946|1.0	0.881|0.556|0.989	0.152
CARM1	chr19	+	11032050	11032119	11031725	11031803	11032290	23195	124|100|264	473|422|526	200|174|197	226|311|483	109	71	0.000441022	0.0134899	0.146|0.134|0.246	0.366|0.267|0.21	-0.106
GRIPAP1	chrX	-	48853661	48853769	48849839	48849990	48855649	26938	281|221|107	5|9|9	230|156|350	0|0|5	141	55	0.000445031	0.0135797	0.956|0.905|0.823	1.0|1.0|0.965	-0.094
C14orf93	chr14	-	23470167	23470246	23467635	23468365	23479309	10789	2|9|16	11|4|28	10|2|9	0|0|1	102	44	0.000446198	0.0136044	0.073|0.493|0.198	1.0|1.0|0.795	-0.677
CCDC88A	chr2	-	55539569	55539715	55536297	55536390	55543063	10731	29|20|23	4|4|0	90|74|56	0|0|0	172	86	0.000447069	0.0136167	0.784|0.714|1.0	1.0|1.0|1.0	-0.167
UBE2D4	chr7	+	43982552	43982630	43978029	43978093	43988230	22140	70|114|368	8|8|0	46|15|98	16|4|5	113	57	0.000449455	0.0136488	0.815|0.878|1.0	0.592|0.654|0.908	0.18
CAST	chr5	+	96063192	96063234	96058342	96058402	96064856	28898	40|24|13	7|21|31	5|30|7	0|0|4	2	17	0.000450592	0.0136724	0.98|0.907|0.781	1.0|1.0|0.937	-0.09
TM7SF2	chr11	+	64882947	64883070	64882785	64882866	64883364	18626	236|89|145	4|4|8	253|246|196	0|0|3	160	74	0.000454653	0.0137659	0.965|0.911|0.893	1.0|1.0|0.968	-0.066
ANKMY2	chr7	-	16664607	16664706	16655368	16655529	16666664	32253	149|85|205	0|0|23	150|177|148	0|0|1	172	86	0.00045613	0.0137963	1.0|1.0|0.817	1.0|1.0|0.987	-0.057
DDR1	chr6	+	30853401	30853457	30852314	30852487	30856464	28648	334|229|246	114|117|70	46|87|69	35|55|46	98	86	0.000458616	0.0138604	0.72|0.632|0.755	0.536|0.581|0.568	0.141
ALG11	chr13	+	52598141	52599073	52593048	52593279	52602454	10300	266|56|66	0|1|0	218|205|105	16|5|4	172	86	0.000459841	0.0138864	1.0|0.966|1.0	0.872|0.953|0.929	0.071
GPD1L	chr3	+	32180078	32180219	32169567	32169745	32181719	16068	239|128|100	0|0|0	102|158|106	0|8|5	172	86	0.000463926	0.0139431	1.0|1.0|1.0	1.0|0.908|0.914	0.059
CD44	chr11	+	35223217	35223334	35219667	35219793	35236398	6033	0|5|28	1|3|0	0|0|3	10|29|10	142	56	0.000467622	0.0139988	0.0|0.397|1.0	0.0|0.0|0.106	0.43
PUSL1	chr1	+	1244294	1244352	1243993	1244100	1244465	16414	147|87|37	10|14|12	122|81|79	0|0|9	102	86	0.000468066	0.014001	0.925|0.84|0.722	1.0|1.0|0.881	-0.131
STYXL1	chr7	-	75630207	75630320	75625654	75625917	75633075	10839	729|285|805	111|34|14	577|461|245	72|101|40	172	86	0.00047317	0.0141092	0.767|0.807|0.966	0.8|0.695|0.754	0.097
SPG11	chr15	-	44861595	44861703	44859621	44859790	44862722	40587	185|101|123	0|0|0	235|125|132	16|0|4	172	86	0.000474808	0.0141387	1.0|1.0|1.0	0.88|1.0|0.943	0.059
MADD	chr11	+	47348288	47348358	47346021	47346128	47350208	31690	97|59|107	22|16|30	108|95|58	18|2|4	80	40	0.000476849	0.0141743	0.688|0.648|0.641	0.75|0.96|0.879	-0.204
SLC44A1	chr9	+	108072004	108072147	108061500	108061590	108110638	5814	166|135|91	4|0|6	172|199|281	0|0|0	169	83	0.000477401	0.0141796	0.953|1.0|0.882	1.0|1.0|1.0	-0.055
MED13	chr17	-	60033040	60033199	60032742	60032928	60033699	35573	350|81|38	4|0|10	323|364|81	0|0|2	172	86	0.00047848	0.0142005	0.978|1.0|0.655	1.0|1.0|0.953	-0.107
BMP2K	chr4	+	79808327	79808438	79799887	79800045	79831763	19809	99|4|12	18|1|16	97|114|8	11|0|0	172	86	0.000480164	0.0142315	0.733|0.667|0.273	0.815|1.0|1.0	-0.381
LTBP4	chr19	+	41128854	41128926	41128305	41128572	41129508	27353	401|123|115	70|31|34	351|252|286	41|32|35	130	86	0.000481204	0.0142385	0.791|0.724|0.691	0.85|0.839|0.844	-0.109
PROM2	chr2	+	95944732	95944892	95944468	95944532	95945592	36672	458|107|29	0|0|0	16|13|31	0|16|0	143	57	0.00048129	0.0142385	1.0|1.0|1.0	1.0|0.245|1.0	0.252
TSEN15	chr1	+	184041290	184041432	184023861	184023997	184041960	7446	461|193|149	35|20|20	288|316|187	51|50|38	172	86	0.000481881	0.0142385	0.868|0.828|0.788	0.738|0.76|0.711	0.092
KIAA1191	chr5	-	175779624	175779751	175775252	175775359	175786813	31987	4|16|20	24|23|67	5|21|17	2|11|19	172	86	0.000485012	0.0143048	0.077|0.258|0.13	0.556|0.488|0.309	-0.296
CAP2	chr6	+	17463226	17463304	17426820	17426921	17507399	23584	83|138|226	2|0|0	123|167|263	12|0|14	142	86	0.0004886	0.0143995	0.962|1.0|1.0	0.861|1.0|0.919	0.061
DZIP3	chr3	+	108405291	108405431	108403062	108403188	108406822	40043	96|29|31	0|1|7	173|200|79	0|0|1	172	86	0.00049297	0.014517	1.0|0.935|0.689	1.0|1.0|0.975	-0.117
ADAM10	chr15	-	58936084	58936177	58932975	58933159	58938253	3398	624|49|12	7|0|0	856|786|91	28|53|0	172	86	0.000495129	0.0145625	0.978|1.0|1.0	0.939|0.881|1.0	0.053
MAP7D3	chrX	-	135302923	135303122	135301751	135301830	135304551	1280	575|109|116	6|4|21	500|423|100	0|11|0	158	72	0.000500644	0.0146973	0.978|0.925|0.716	1.0|0.946|1.0	-0.109
MRPL22	chr5	+	154330380	154330498	154320776	154320825	154335930	25628	1286|449|508	29|35|38	1341|1099|647	18|7|30	101	15	0.000508136	0.0148921	0.868|0.656|0.665	0.917|0.959|0.762	-0.15
RAI14	chr5	+	34813678	34813765	34812284	34812313	34814687	25342	305|33|114	1|0|10	207|171|21	37|17|7	90	16	0.000511447	0.0149224	0.982|1.0|0.67	0.499|0.641|0.348	0.388
USP32	chr17	-	58348710	58348842	58346810	58346918	58365883	40397	329|41|31	0|0|0	344|184|66	0|20|4	172	86	0.000513921	0.0149508	1.0|1.0|1.0	1.0|0.821|0.892	0.096
NAB1	chr2	+	191514571	191514708	191513847	191514086	191520702	3847	49|33|6	30|12|13	54|33|35	3|0|10	172	86	0.000514828	0.0149632	0.45|0.579|0.188	0.9|1.0|0.636	-0.44
C16orf93	chr16	-	30770974	30771045	30770662	30770779	30771604	40679	38|44|111	0|0|0	49|31|51	0|14|5	128	86	0.000524717	0.0151924	1.0|1.0|1.0	1.0|0.598|0.873	0.176
RBBP8	chr18	+	20564848	20564953	20562180	20562356	20569183	14081	760|47|59	0|1|9	689|414|39	0|0|0	172	86	0.000528365	0.0152787	1.0|0.959|0.766	1.0|1.0|1.0	-0.092
GNAS	chr20	+	57473995	57474040	57470666	57470739	57478585	7877	423|549|403	593|447|666	571|337|738	514|217|446	18	28	0.000532508	0.015371	0.526|0.656|0.485	0.633|0.707|0.72	-0.131
SMARCD1	chr12	+	50490632	50490755	50488219	50488355	50492496	8732	1108|602|416	60|7|39	814|618|545	21|10|14	172	86	0.000532321	0.015371	0.902|0.977|0.842	0.951|0.969|0.951	-0.05
FANCB	chrX	-	14887044	14887165	14882681	14883702	14891107	25825	80|52|23	1|7|4	106|85|99	0|0|1	156	70	0.000533588	0.0153905	0.973|0.769|0.721	1.0|1.0|0.978	-0.172
UIMC1	chr5	-	176370335	176370489	176338311	176338390	176382959	7781	428|291|198	0|0|0	263|128|371	3|10|0	142	56	0.000537627	0.0154834	1.0|1.0|1.0	0.972|0.835|1.0	0.064
HACE1	chr6	-	105198215	105198347	105192386	105192485	105219067	9116	165|40|23	6|2|0	225|199|58	0|0|0	172	86	0.000540166	0.0155191	0.932|0.909|1.0	1.0|1.0|1.0	-0.053
CSNK1A1	chr5	-	148897356	148897440	148892632	148892772	148899852	3054	512|45|62	1345|194|218	551|411|66	1074|632|203	154	86	0.000544041	0.0155853	0.175|0.115|0.137	0.223|0.266|0.154	-0.072
FBXO4	chr5	+	41929798	41930019	41927114	41927350	41934047	20304	282|22|15	0|0|7	162|96|27	0|0|0	155	69	0.000548705	0.0156891	1.0|1.0|0.488	1.0|1.0|1.0	-0.171
SEMA3F	chr3	+	50212528	50212621	50211663	50211783	50214200	25730	527|375|310	312|108|39	75|95|144	81|81|85	172	86	0.000550019	0.0157091	0.458|0.635|0.799	0.316|0.37|0.459	0.249
COL4A5	chrX	+	107938496	107938669	107938036	107938151	107939526	26234	1483|320|299	53|28|24	464|984|628	22|12|23	172	86	0.00055445	0.0158118	0.933|0.851|0.862	0.913|0.976|0.932	-0.058
CCDC77	chr12	+	514676	514730	510740	510850	520912	34980	65|85|162	0|2|0	42|5|70	0|19|10	94	86	0.000555565	0.0158317	1.0|0.975|1.0	1.0|0.194|0.865	0.305
RANBP2	chr2	+	109379692	109384844	109374868	109375004	109388156	27130	168|17|11	0|0|4	271|338|48	0|0|0	172	86	0.000557566	0.0158768	1.0|1.0|0.579	1.0|1.0|1.0	-0.14
GPR137	chr11	+	64055536	64055686	64055192	64055418	64055811	20348	108|52|40	9|3|4	141|111|141	4|0|2	172	86	0.000560134	0.0159141	0.857|0.897|0.833	0.946|1.0|0.972	-0.11
PCYT2	chr17	-	79865079	79865133	79864635	79864774	79865429	19679	68|23|27	73|23|53	8|14|19	81|48|34	47	38	0.000561117	0.0159301	0.43|0.447|0.292	0.074|0.191|0.311	0.198
RREB1	chr6	+	7240670	7240835	7229229	7232140	7246656	12510	121|149|76	95|78|48	123|48|88	0|12|38	172	86	0.000565184	0.0159947	0.389|0.489|0.442	1.0|0.667|0.537	-0.295
TMPO	chr12	+	98938007	98938127	98931252	98931350	98938728	38629	1162|497|355	7|10|40	1421|1008|768	27|12|2	172	86	0.000564722	0.0159947	0.988|0.961|0.816	0.963|0.977|0.995	-0.057
NDUFAF2	chr5	+	60394818	60394859	60240955	60241209	60448530	40869	745|95|91	18|0|4	552|338|69	13|21|20	68	86	0.000565502	0.0159947	0.981|1.0|0.966	0.982|0.953|0.814	0.066
NME7	chr1	-	169293630	169293707	169279207	169279318	169336945	39648	22|6|32	18|0|0	6|12|5	15|28|7	140	86	0.000574452	0.0162237	0.429|1.0|1.0	0.197|0.208|0.305	0.573
PTPN3	chr9	-	112219452	112219495	112216775	112216854	112219571	12896	165|94|166	8|17|21	84|32|48	0|0|1	58	72	0.000585022	0.016493	0.962|0.873|0.908	1.0|1.0|0.983	-0.08
MARK3	chr14	+	103894723	103894777	103871412	103871604	103915255	20905	174|33|5	10|1|10	90|119|39	0|0|0	50	42	0.000587708	0.0165487	0.936|0.965|0.296	1.0|1.0|1.0	-0.268
MAPKAP1	chr9	-	128432096	128432186	128419929	128420078	128469249	40655	883|128|157	54|14|16	544|607|130	0|37|8	166	86	0.000597892	0.0168106	0.894|0.826|0.836	1.0|0.895|0.894	-0.078
TOM1L2	chr17	-	17796974	17797124	17786018	17786177	17801909	14652	171|86|291	0|4|0	179|53|170	10|22|1	158	72	0.000601617	0.0168778	1.0|0.907|1.0	0.891|0.523|0.987	0.169
FBXL12	chr19	-	9929220	9929293	9920942	9922393	9929403	18553	85|86|102	3|11|5	112|109|122	0|0|3	132	86	0.00060427	0.0169271	0.949|0.836|0.93	1.0|1.0|0.964	-0.083
PXK	chr3	+	58398627	58398690	58395816	58395886	58410478	6398	75|109|438	30|3|35	152|61|154	2|0|6	89	63	0.000604227	0.0169271	0.639|0.963|0.899	0.982|1.0|0.948	-0.143
C19orf12	chr19	-	30196180	30196301	30189792	30193884	30199160	31801	10|31|13	8|11|0	2|12|12	36|19|21	172	86	0.000607639	0.0169964	0.385|0.585|1.0	0.027|0.24|0.222	0.494
RAD51D	chr17	-	33434006	33434141	33433404	33433500	33434384	23162	141|74|17	13|3|0	130|115|61	0|0|1	161	75	0.000608918	0.0170196	0.835|0.92|1.0	1.0|1.0|0.966	-0.07
KCTD17	chr22	+	37456862	37456962	37455352	37455478	37458564	34755	116|45|26	3|0|0	279|104|110	22|21|13	172	86	0.000623303	0.017345	0.951|1.0|1.0	0.864|0.712|0.809	0.189
NFASC	chr1	+	204971723	204971876	204957760	204957934	204978684	12273	5|10|22	11|11|15	7|18|34	43|89|64	172	86	0.000626235	0.0174138	0.185|0.313|0.423	0.075|0.092|0.21	0.181
C15orf41	chr15	+	37002056	37002162	37001423	37001489	37100524	30084	191|86|113	2|0|21	170|171|89	0|0|0	145	59	0.000633909	0.0176014	0.975|1.0|0.686	1.0|1.0|1.0	-0.113
SMYD3	chr1	-	245927342	245927451	245912641	245912966	246021797	36605	653|180|157	20|7|9	554|388|286	5|0|10	172	86	0.000637422	0.0176622	0.942|0.928|0.897	0.982|1.0|0.935	-0.05
FBRSL1	chr12	+	133158326	133158410	133158024	133158102	133158647	29133	273|259|173	0|9|9	189|101|144	10|24|6	139	71	0.000638017	0.0176638	1.0|0.936|0.908	0.906|0.682|0.925	0.11
RBPMS	chr8	+	30407016	30407102	30402010	30402141	30416403	16381	17|14|1	73|45|5	4|0|11	73|88|37	135	63	0.000638862	0.0176743	0.098|0.127|0.085	0.025|0.0|0.122	0.054
MARK2	chr11	+	63671457	63671619	63670532	63670630	63672257	5743	355|442|1242	138|463|1180	105|64|176	168|98|281	172	86	0.000639371	0.0176754	0.563|0.323|0.345	0.238|0.246|0.238	0.17
RSRC2	chr12	-	123005050	123005128	123003385	123003576	123005931	26434	41|42|10	172|74|64	47|64|34	80|96|66	93	37	0.000642158	0.0177161	0.087|0.184|0.059	0.189|0.21|0.17	-0.08
ADCK2	chr7	+	140386789	140387041	140380841	140380937	140389396	2763	336|165|82	4|2|26	157|164|94	0|0|0	172	86	0.000653538	0.0179754	0.977|0.976|0.612	1.0|1.0|1.0	-0.145
PCK2	chr14	+	24572368	24572464	24571961	24572099	24572718	2951	667|257|211	22|7|8	771|329|365	46|39|17	172	86	0.000658566	0.0181006	0.938|0.948|0.93	0.893|0.808|0.915	0.067
DENND5A	chr11	-	9164949	9165032	9164268	9164392	9165643	10382	345|87|301	0|10|42	434|462|364	9|0|20	152	86	0.000660448	0.0181391	1.0|0.831|0.802	0.965|1.0|0.911	-0.081
CCNT1	chr12	-	49089781	49089945	49089541	49089612	49091920	12420	185|110|210	1|6|0	204|95|112	28|21|3	103	17	0.000664209	0.0182292	0.968|0.752|1.0	0.546|0.427|0.86	0.296
BAZ1A	chr14	-	35255331	35255427	35254982	35255207	35261980	37128	560|188|156	33|2|0	193|174|248	43|45|3	172	86	0.000665986	0.0182384	0.895|0.979|1.0	0.692|0.659|0.976	0.182
ARHGEF10	chr8	+	1900870	1900993	1893646	1893821	1904914	9475	259|158|132	10|15|0	274|280|224	2|0|6	172	86	0.000665875	0.0182384	0.928|0.84|1.0	0.986|1.0|0.949	-0.056
CASP8AP2	chr6	+	90556280	90556363	90539618	90539786	90562884	28996	96|53|49	2|7|10	88|129|85	0|0|4	128	62	0.000667198	0.0182584	0.959|0.786|0.704	1.0|1.0|0.911	-0.154
ARNT	chr1	-	150814899	150814944	150811916	150812130	150818738	19981	88|55|26	23|3|5	36|39|102	0|0|6	38	38	0.000673038	0.0183859	0.793|0.948|0.839	1.0|1.0|0.944	-0.121
ARAP1	chr11	-	72415196	72415379	72413949	72414124	72416849	14899	727|252|86	8|11|0	245|168|270	14|13|8	165	79	0.000680795	0.0185369	0.978|0.916|1.0	0.893|0.861|0.942	0.066
NAB1	chr2	+	191520702	191520879	191514571	191514708	191523883	3850	135|93|108	6|3|0	130|56|77	28|0|24	172	86	0.000684	0.0186108	0.918|0.939|1.0	0.699|1.0|0.616	0.181
PKD1	chr16	-	2142954	2143094	2142480	2142593	2143544	3196	163|92|75	12|7|14	145|167|154	8|0|6	172	86	0.000690054	0.0187218	0.872|0.868|0.728	0.901|1.0|0.928	-0.12
TMEM2	chr9	-	74349721	74349910	74347266	74347436	74354978	26065	432|237|349	21|17|0	425|455|260	25|51|18	172	86	0.00069203	0.018762	0.911|0.875|1.0	0.895|0.817|0.878	0.065
NUDT2	chr9	+	34336297	34336339	34329503	34329597	34338710	20337	20|6|0	220|101|28	25|22|19	130|119|112	70	86	0.000695585	0.0188161	0.1|0.068|0.0	0.191|0.185|0.172	-0.127
ZNF193	chr6	+	28198113	28198266	28195467	28195615	28200339	31081	10|8|4	45|21|2	0|0|8	43|65|32	172	86	0.000695437	0.0188161	0.1|0.16|0.5	0.0|0.0|0.111	0.216
TMEM206	chr1	-	212550903	212551048	212548534	212548642	212553236	4724	274|93|74	13|1|7	299|239|115	0|0|6	172	86	0.000696122	0.0188161	0.913|0.979|0.841	1.0|1.0|0.906	-0.058
NCOA3	chr20	+	46252654	46252827	46250972	46251074	46254124	3845	240|181|285	8|9|12	287|212|275	0|0|8	172	86	0.000703253	0.0189713	0.938|0.91|0.922	1.0|1.0|0.945	-0.058
DZIP1	chr13	-	96251618	96251678	96246197	96246340	96258256	9912	165|38|21	69|21|20	291|131|92	43|36|31	70	50	0.000703758	0.0189714	0.631|0.564|0.429	0.829|0.722|0.679	-0.202
ALDH3B1	chr11	+	67793476	67793576	67790062	67790229	67795216	39557	54|31|12	0|0|8	159|145|126	0|0|0	172	86	0.000714699	0.0191978	1.0|1.0|0.429	1.0|1.0|1.0	-0.19
CHD7	chr8	+	61653817	61655656	61591323	61591641	61693558	23728	121|208|532	0|0|0	87|47|238	0|7|0	172	86	0.000716437	0.0192176	1.0|1.0|1.0	1.0|0.77|1.0	0.077
KAT7	chr17	+	47886480	47886570	47882724	47882807	47888837	39164	368|399|515	38|22|15	315|198|404	40|54|29	156	76	0.000725987	0.0194189	0.825|0.898|0.944	0.793|0.641|0.872	0.12
MAP7D2	chrX	-	20062481	20062618	20060619	20060747	20074797	27036	111|67|47	0|0|0	7|14|5	0|4|0	172	86	0.000726669	0.0194234	1.0|1.0|1.0	1.0|0.636|1.0	0.121
CEP170	chr1	-	243349080	243349374	243335998	243336148	243349560	38750	311|220|149	26|15|2	412|361|436	144|54|35	172	86	0.000727635	0.0194355	0.857|0.88|0.974	0.589|0.77|0.862	0.163
NRM	chr6	-	30657052	30657229	30655825	30656719	30657823	39438	284|127|160	101|29|36	441|222|307	59|51|18	172	86	0.000731526	0.0194846	0.584|0.686|0.69	0.789|0.685|0.895	-0.136
LRRC37BP1	chr17	+	28942913	28942998	28937906	28937960	28958772	22154	26|16|54	111|50|86	10|2|26	68|67|90	117	47	0.000735295	0.0195712	0.086|0.114|0.201	0.056|0.012|0.104	0.076
TBC1D8	chr2	-	101675882	101676001	101670569	101670798	101706715	28371	149|69|82	5|4|0	37|231|262	0|0|0	172	86	0.000736138	0.0195799	0.937|0.896|1.0	1.0|1.0|1.0	-0.056
ZSWIM6	chr5	+	60786612	60786761	60768507	60768864	60790086	10262	196|134|47	0|0|0	142|185|210	0|21|4	172	86	0.000738879	0.019634	1.0|1.0|1.0	1.0|0.815|0.963	0.074
USP43	chr17	+	9578207	9578300	9569964	9570068	9580062	429	125|79|484	4|2|0	31|23|27	0|8|0	172	86	0.00073979	0.0196358	0.94|0.952|1.0	1.0|0.59|1.0	0.101
LETMD1	chr12	+	51445874	51446029	51442816	51442968	51447560	32614	271|10|0	48|5|63	255|79|15	0|19|6	162	76	0.000740687	0.0196458	0.726|0.484|0.0	1.0|0.661|0.54	-0.33
NFASC	chr1	+	204970297	204970414	204957760	204957934	204978684	12277	0|2|5	11|11|15	0|0|6	43|89|64	172	86	0.000741947	0.0196518	0.0|0.083|0.143	0.0|0.0|0.045	0.06
ADAL	chr15	+	43639213	43639294	43638051	43638178	43641104	22021	179|50|45	13|3|11	151|165|74	0|0|8	148	86	0.000743406	0.0196767	0.889|0.906|0.704	1.0|1.0|0.843	-0.115
TRERF1	chr6	-	42231057	42231306	42227076	42227461	42232441	39029	151|134|659	1|14|9	80|43|92	0|17|19	172	86	0.000755107	0.0198796	0.987|0.827|0.973	1.0|0.558|0.708	0.174
SP3	chr2	-	174828488	174828602	174819600	174820960	174829132	7985	114|101|39	0|5|4	145|124|184	0|0|0	172	86	0.000755268	0.0198796	1.0|0.91|0.83	1.0|1.0|1.0	-0.087
NIPAL2	chr8	-	99217338	99217474	99215335	99215424	99224632	3450	165|19|32	0|0|0	29|15|9	12|0|0	168	82	0.000758738	0.0199571	1.0|1.0|1.0	0.541|1.0|1.0	0.153
QSER1	chr11	+	32949507	32949669	32948702	32948815	32953288	11669	106|299|1126	0|6|20	191|154|294	1|18|12	172	86	0.000759409	0.0199609	1.0|0.961|0.966	0.99|0.811|0.925	0.067
TMEM8B	chr9	+	35842388	35842714	35841522	35841791	35845971	20101	89|23|70	0|0|0	114|62|58	11|9|2	172	86	0.000763409	0.0200257	1.0|1.0|1.0	0.838|0.775|0.935	0.151
GALNTL4	chr11	-	11394061	11394176	11362365	11362551	11398728	28395	243|89|28	3|1|0	11|48|21	0|12|0	172	86	0.000763456	0.0200257	0.976|0.978|1.0	1.0|0.667|1.0	0.096
PPRC1	chr10	+	103904006	103904064	103902801	103902855	103906428	33485	37|32|81	6|7|24	23|24|46	0|0|3	63	47	0.00076595	0.0200772	0.821|0.773|0.716	1.0|1.0|0.92	-0.203
UBE2B	chr5	+	133724015	133724104	133710073	133710154	133725915	14569	1311|81|33	15|4|6	1191|634|94	8|0|5	152	74	0.000767868	0.0201087	0.977|0.908|0.728	0.986|1.0|0.902	-0.092
FAM204A	chr10	-	120101238	120101439	120095693	120095935	120101781	32117	767|307|274	66|63|11	415|399|356	111|68|86	137	51	0.000769182	0.0201202	0.812|0.645|0.903	0.582|0.686|0.606	0.162
PIGU	chr20	-	33233078	33233138	33231967	33232030	33244983	38943	146|42|280	2|0|8	77|67|57	13|7|0	48	28	0.000772923	0.0201739	0.977|1.0|0.953	0.776|0.848|1.0	0.102
PEX26	chr22	+	18566202	18566498	18562639	18562780	18570737	33212	159|268|231	1|1|0	188|167|282	8|10|1	172	86	0.000780285	0.0202986	0.988|0.993|1.0	0.922|0.893|0.993	0.058
TSNAX	chr1	+	231672958	231673073	231665000	231665105	231696873	3039	543|156|40	1|0|10	498|356|103	0|0|0	172	86	0.000785141	0.020383	0.996|1.0|0.667	1.0|1.0|1.0	-0.112
RASSF7	chr11	+	563395	563478	563188	563317	563557	24438	99|26|46	10|16|0	9|4|13	7|13|9	152	86	0.00080942	0.0208424	0.849|0.479|1.0	0.421|0.148|0.45	0.436
AFTPH	chr2	+	64778576	64780543	64751438	64751746	64794695	25227	211|184|238	0|3|0	237|192|154	0|19|3	172	86	0.000815714	0.0209757	1.0|0.968|1.0	1.0|0.835|0.963	0.057
TTC7A	chr2	+	47249000	47249118	47238469	47238574	47250546	34542	299|184|95	5|1|0	139|167|189	8|6|10	137	51	0.000828733	0.0212529	0.957|0.986|1.0	0.866|0.912|0.876	0.096
LOC641298	chr16	+	22466770	22466926	22466022	22466186	22470675	27608	2|0|3	25|22|17	17|17|10	7|25|42	172	86	0.000833934	0.0212855	0.038|0.0|0.081	0.548|0.254|0.106	-0.263
EIF4A2	chr3	+	186502750	186502890	186502352	186502485	186503671	354	7144|1031|2250	600|82|104	3594|2187|1516	337|330|110	172	86	0.000833519	0.0212855	0.856|0.863|0.915	0.842|0.768|0.873	0.05
MDM4	chr1	+	204513662	204513812	204511911	204512072	204515924	22902	166|10|11	0|0|0	97|80|39	2|10|11	160	74	0.000844354	0.0215225	1.0|1.0|1.0	0.957|0.787|0.621	0.212
ADCY6	chr12	-	49168184	49168301	49167722	49167881	49169085	21985	144|141|449	5|18|22	236|134|193	38|12|33	172	86	0.000845689	0.0215276	0.935|0.797|0.911	0.756|0.848|0.745	0.098
RCOR3	chr1	+	211486061	211486303	211477424	211477482	211486765	34193	102|128|339	4|19|142	218|157|189	0|0|22	137	51	0.000855575	0.0217064	0.905|0.715|0.471	1.0|1.0|0.762	-0.224
BBS4	chr15	+	73015134	73015188	73009118	73009191	73016868	16165	101|23|21	0|0|0	108|47|42	6|28|2	74	66	0.000858061	0.0217259	1.0|1.0|1.0	0.941|0.6|0.949	0.17
NPHP3-ACAD11	chr3	-	132415574	132415657	132413670	132413809	132416103	26253	13|10|6	11|0|0	112|71|36	0|0|0	152	86	0.00086042	0.0217566	0.401|1.0|1.0	1.0|1.0|1.0	-0.2
FOXK1	chr7	+	4780468	4780654	4721929	4722499	4794089	25510	177|273|397	22|3|4	119|94|231	0|0|0	172	86	0.000867038	0.0218802	0.801|0.978|0.98	1.0|1.0|1.0	-0.08
SPTAN1	chr9	+	131390203	131390221	131389664	131389777	131392599	18294	73|47|10	61|31|8	41|88|71	7|19|51	11	48	0.000882566	0.0221868	0.839|0.869|0.845	0.962|0.953|0.859	-0.074
PARD3	chr10	-	34661425	34661464	34648998	34649187	34663801	24314	112|45|58	331|87|97	68|64|81	91|28|93	64	86	0.000882002	0.0221868	0.313|0.41|0.446	0.501|0.754|0.539	-0.208
LOC401320	chr7	-	30591715	30591795	30587972	30590397	30601081	27314	15|2|8	10|0|0	1|4|2	22|6|10	146	86	0.000881614	0.0221868	0.469|1.0|1.0	0.026|0.282|0.105	0.685
AGXT2L2	chr5	-	177652355	177652430	177651642	177651730	177656940	1846	177|43|82	3|2|23	192|147|113	0|0|7	131	81	0.000889849	0.0222927	0.973|0.93|0.688	1.0|1.0|0.909	-0.106
GORASP1	chr3	-	39144963	39145044	39142506	39142593	39148969	23655	85|129|25	4|4|8	77|66|111	0|0|0	142	80	0.000887557	0.0222927	0.923|0.948|0.638	1.0|1.0|1.0	-0.164
TTLL4	chr2	+	219591991	219592070	219575567	219575760	219602301	40704	53|49|42	8|7|3	65|45|58	0|0|2	144	86	0.000899216	0.0225124	0.798|0.807|0.893	1.0|1.0|0.945	-0.149
NPRL3	chr16	-	180520	180590	162620	162774	188148	8622	90|68|18	41|8|11	102|88|143	1|14|15	126	86	0.00090337	0.0225718	0.6|0.853|0.528	0.986|0.811|0.867	-0.228
TSNAX	chr1	+	231678226	231678357	231665000	231665105	231696873	3043	402|75|28	1|0|10	382|263|48	0|0|0	172	86	0.000904219	0.0225781	0.995|1.0|0.583	1.0|1.0|1.0	-0.141
CDK10	chr16	+	89755659	89755732	89753075	89753167	89756960	15591	224|161|23	3|3|0	107|112|191	12|10|6	110	64	0.00091203	0.0227133	0.977|0.969|1.0	0.838|0.867|0.949	0.097
OSBP2	chr22	+	31285476	31285623	31285163	31285221	31286714	29165	184|349|913	2|18|22	60|54|155	12|3|8	137	51	0.000915663	0.0227339	0.972|0.878|0.939	0.651|0.87|0.878	0.13
RBM27	chr5	+	145598547	145598666	145583162	145583387	145602965	8436	405|141|84	0|0|0	162|332|140	14|0|1	172	86	0.000917052	0.0227339	1.0|1.0|1.0	0.853|1.0|0.986	0.054
CCDC113	chr16	+	58286630	58286757	58283839	58284019	58292271	14479	92|31|73	0|0|0	3|10|20	0|2|2	172	86	0.00092227	0.0228334	1.0|1.0|1.0	1.0|0.714|0.833	0.151
PTCD2	chr5	+	71622438	71622568	71617998	71618091	71627084	28725	278|61|95	0|2|0	124|269|77	25|0|3	172	86	0.000928359	0.0229243	1.0|0.938|1.0	0.713|1.0|0.928	0.099
TIMMDC1	chr3	+	119222378	119222467	119217367	119217774	119222800	36247	385|129|90	0|0|0	364|157|121	0|15|1	139	61	0.000930721	0.0229426	1.0|1.0|1.0	1.0|0.821|0.982	0.066
MTFMT	chr15	-	65297191	65297274	65293849	65295594	65298450	7388	624|22|37	10|2|0	432|440|31	0|0|0	138	72	0.000936186	0.0230575	0.97|0.852|1.0	1.0|1.0|1.0	-0.059
RILP	chr17	-	1550199	1550283	1549444	1549913	1551128	16941	215|60|84	17|9|0	175|70|63	22|19|24	154	86	0.000946939	0.0232469	0.876|0.788|1.0	0.816|0.673|0.594	0.194
EPS15	chr1	-	51871576	51871780	51869090	51869204	51875206	4082	251|100|82	0|0|0	161|221|115	7|10|0	172	86	0.000946637	0.0232469	1.0|1.0|1.0	0.92|0.917|1.0	0.054
ITM2C	chr2	+	231738131	231738272	231729620	231729860	231740334	32212	353|264|460	42|13|80	1495|891|1015	96|66|49	172	86	0.000955929	0.0234341	0.808|0.91|0.742	0.886|0.871|0.912	-0.07
SSBP4	chr19	+	18542162	18542228	18541650	18541740	18542456	17843	85|144|247	51|77|39	90|62|136	81|74|112	82	50	0.000962516	0.0235379	0.504|0.533|0.794	0.404|0.338|0.425	0.221
VAPA	chr18	+	9936982	9937063	9913954	9914332	9950391	25106	2515|207|61	2|14|8	1650|1440|222	0|0|13	148	86	0.000966357	0.0235862	0.999|0.896|0.816	1.0|1.0|0.908	-0.066
TMCO3	chr13	+	114202617	114202767	114193671	114193822	114203739	25584	221|97|76	0|1|7	280|261|198	0|0|0	172	86	0.000969419	0.0236305	1.0|0.98|0.844	1.0|1.0|1.0	-0.059
HINFP	chr11	+	118997644	118997835	118992232	118992349	119001434	33202	168|84|72	0|2|0	112|106|109	5|5|10	172	86	0.000971332	0.0236468	1.0|0.955|1.0	0.918|0.914|0.845	0.093
SYNC	chr1	-	33149610	33149690	33145506	33147461	33149858	26230	74|20|69	40|12|17	103|132|130	4|32|21	146	86	0.000974444	0.0237073	0.521|0.495|0.705	0.938|0.708|0.785	-0.237
KIF13A	chr6	-	17777507	17777585	17775245	17775293	17779177	3503	285|279|227	0|0|0	84|175|203	9|0|0	97	41	0.000977785	0.0237581	1.0|1.0|1.0	0.798|1.0|1.0	0.067
DMWD	chr19	-	46287898	46287973	46286263	46287548	46288851	14926	86|138|122	73|113|186	126|52|156	59|27|105	136	86	0.000981898	0.0238351	0.427|0.436|0.293	0.575|0.549|0.484	-0.151
MTX3	chr5	-	79281393	79281482	79272538	79279617	79282772	12047	62|7|12	73|4|0	24|8|0	72|60|3	164	86	0.000985944	0.0238951	0.308|0.479|1.0	0.149|0.065|0.0	0.524
EPS15L1	chr19	-	16506154	16506278	16504761	16504812	16513131	35420	325|216|638	3|4|7	255|318|328	13|19|2	130	44	0.000988365	0.0239385	0.973|0.948|0.969	0.869|0.85|0.982	0.063
BDKRB1	chr14	+	96728988	96729107	96722546	96722637	96730009	21452	123|23|201	0|0|0	104|38|70	8|0|2	170	84	0.000992356	0.0240198	1.0|1.0|1.0	0.865|1.0|0.945	0.063
CHTF8	chr16	-	69154955	69155073	69151911	69154552	69155338	32765	901|711|829	154|118|263	447|451|764	53|57|90	137	51	0.000996683	0.0240785	0.685|0.692|0.54	0.758|0.747|0.76	-0.116
GGA3	chr17	-	73239143	73239247	73238911	73238992	73239527	5855	285|283|147	6|16|3	152|190|382	0|0|5	160	74	0.00100069	0.0241599	0.956|0.891|0.958	1.0|1.0|0.972	-0.056
UBXN2A	chr2	+	24194145	24194284	24181170	24181225	24199838	11910	377|49|50	0|7|4	293|182|50	0|0|0	134	48	0.00102918	0.0247531	1.0|0.715|0.817	1.0|1.0|1.0	-0.156
MAPKAPK5	chr12	+	112305375	112305473	112303959	112304035	112308888	7266	226|52|197	3|0|0	117|68|85	10|0|4	155	69	0.00103559	0.0248647	0.971|1.0|1.0	0.839|1.0|0.904	0.076
PLEKHA2	chr8	+	38801306	38801355	38793511	38793568	38803641	10476	142|122|54	6|7|0	75|149|105	14|12|15	48	50	0.00103816	0.0249059	0.961|0.948|1.0	0.848|0.928|0.879	0.085
SPECC1	chr17	+	20107645	20109225	20059306	20059549	20130725	36438	377|220|563	76|37|47	246|134|214	75|51|40	172	86	0.00104422	0.0250198	0.713|0.748|0.857	0.621|0.568|0.728	0.134
C19orf12	chr19	-	30199160	30199330	30189792	30193884	30206031	31797	13|25|0	30|14|18	72|44|33	5|21|19	172	86	0.00105287	0.0251528	0.178|0.472|0.0	0.878|0.512|0.465	-0.402
SP3	chr2	-	174828488	174828611	174819600	174820960	174829132	7987	149|135|36	0|5|4	164|140|225	0|0|0	172	86	0.00105309	0.0251528	1.0|0.931|0.818	1.0|1.0|1.0	-0.084
TMEM222	chr1	+	27657475	27657628	27657210	27657295	27658560	19030	36|15|25	40|29|3	10|14|17	62|57|37	103	17	0.00105872	0.0252527	0.129|0.079|0.579	0.026|0.039|0.07	0.217
AMPD3	chr11	+	10500072	10500277	10483061	10483287	10503609	20927	154|110|222	0|0|5	70|34|48	10|0|1	172	86	0.00105994	0.0252527	1.0|1.0|0.957	0.778|1.0|0.96	0.073
ADCY6	chr12	-	49168473	49168561	49167722	49167881	49169085	21988	2|0|13	5|18|22	0|0|2	38|12|33	162	86	0.00105882	0.0252527	0.175|0.0|0.239	0.0|0.0|0.031	0.128
PILRB	chr7	+	99950995	99951106	99950832	99950893	99952765	30933	97|112|104	7|7|0	52|39|154	18|34|10	140	54	0.00105979	0.0252527	0.842|0.861|1.0	0.527|0.307|0.856	0.338
NPM2	chr8	+	21883157	21883283	21882946	21883032	21890640	10620	119|79|21	0|0|2	52|97|59	7|7|7	165	79	0.00107132	0.025444	1.0|1.0|0.834	0.781|0.869|0.801	0.128
ALG2	chr9	-	101983260	101983419	101978706	101981118	101983828	20396	147|134|766	55|91|364	105|99|110	88|78|103	172	86	0.00107572	0.0255324	0.572|0.424|0.513	0.374|0.388|0.348	0.133
SLC38A2	chr12	-	46764294	46764410	46761049	46761123	46764558	25191	1853|372|145	11|12|22	1395|2057|549	14|23|9	142	56	0.00107755	0.0255599	0.985|0.924|0.722	0.975|0.972|0.96	-0.092
TRAPPC10	chr21	+	45494204	45494351	45483418	45483666	45494919	31242	279|206|195	5|1|0	151|271|298	20|11|0	172	86	0.00108343	0.0256495	0.965|0.99|1.0	0.791|0.925|1.0	0.08
ANKRD27	chr19	-	33098540	33098738	33096740	33096860	33108494	32154	168|222|313	0|0|0	69|98|215	11|0|0	124	38	0.00108403	0.0256495	1.0|1.0|1.0	0.658|1.0|1.0	0.114
EGFLAM	chr5	+	38448402	38448481	38445780	38445804	38451416	10266	461|218|209	0|0|0	199|187|235	0|9|2	75	17	0.00109061	0.025773	1.0|1.0|1.0	1.0|0.825|0.964	0.07
FYN	chr6	-	112167791	112167832	112101768	112101838	112194170	37304	38|21|32	5|6|0	34|21|34	19|8|14	45	63	0.00109358	0.0257827	0.914|0.831|1.0	0.715|0.786|0.773	0.157
SNX13	chr7	-	17890448	17890587	17885217	17885317	17908029	827	47|10|2	5|0|0	95|129|19	0|0|0	163	77	0.00109374	0.0257827	0.816|1.0|1.0	1.0|1.0|1.0	-0.061
LGMN	chr14	-	93172827	93172998	93170151	93170706	93176016	28292	583|223|145	1|10|16	385|362|193	0|0|7	172	86	0.00109958	0.0258722	0.997|0.918|0.819	1.0|1.0|0.932	-0.066
RNF216	chr7	-	5778906	5778983	5770345	5770448	5792476	19461	162|38|113	0|1|0	217|112|37	10|10|0	140	86	0.00110582	0.0259707	1.0|0.959|1.0	0.93|0.873|1.0	0.052
TARS2	chr1	+	150468957	150469104	150464886	150464965	150469285	15022	778|254|154	47|18|17	285|386|238	0|12|16	158	72	0.00113967	0.0266336	0.883|0.865|0.805	1.0|0.936|0.871	-0.085
PARP6	chr15	-	72546795	72546861	72545777	72545845	72548805	18240	240|96|96	0|0|0	101|137|124	13|0|0	93	61	0.0011412	0.026653	1.0|1.0|1.0	0.836|1.0|1.0	0.055
C11orf80	chr11	+	66590034	66590145	66583523	66583670	66595736	31663	169|122|668	7|6|0	125|94|145	5|18|0	172	86	0.00114738	0.0267809	0.923|0.91|1.0	0.926|0.723|1.0	0.061
ADARB1	chr21	+	46554629	46554747	46548316	46548488	46591524	36085	104|104|265	35|13|33	55|9|52	31|34|16	154	68	0.00115978	0.0270204	0.567|0.779|0.78	0.439|0.105|0.589	0.331
PTGR2	chr14	+	74343700	74343871	74340725	74340917	74345798	14712	296|36|5	1|0|0	104|72|30	17|0|0	172	86	0.00116939	0.0271715	0.993|1.0|1.0	0.754|1.0|1.0	0.08
IFT140	chr16	-	1618217	1618335	1616161	1616292	1621407	35476	148|35|48	4|5|14	169|93|121	0|8|0	172	86	0.00118014	0.027377	0.949|0.778|0.632	1.0|0.853|1.0	-0.165
UPF3A	chr13	+	115051776	115051875	115047495	115047602	115051993	28016	384|140|176	58|12|23	344|236|297	14|10|34	172	86	0.00118601	0.0274796	0.768|0.854|0.793	0.925|0.922|0.814	-0.082
HEATR5B	chr2	-	37247797	37247979	37246951	37247020	37255065	18360	154|87|154	0|0|0	100|129|94	12|0|2	148	62	0.00118789	0.0274964	1.0|1.0|1.0	0.777|1.0|0.952	0.09
ASB7	chr15	+	101169641	101170247	101152370	101152632	101188527	38351	117|82|37	11|0|0	179|101|83	0|0|0	172	86	0.00119288	0.0275882	0.842|1.0|1.0	1.0|1.0|1.0	-0.053
METTL14	chr4	+	119626765	119626976	119625089	119625206	119631152	38284	384|159|65	9|11|13	400|297|181	13|0|5	172	86	0.00119517	0.0276244	0.955|0.878|0.714	0.939|1.0|0.948	-0.113
SFXN4	chr10	-	120905747	120905865	120900424	120900831	120914573	247	325|46|17	0|0|0	197|111|27	0|15|0	172	86	0.00119906	0.0276975	1.0|1.0|1.0	1.0|0.787|1.0	0.071
ITGA6	chr2	+	173366499	173366629	173362702	173362828	173368818	29766	3128|199|290	161|22|27	212|212|26	12|73|13	172	86	0.00120745	0.0278185	0.907|0.819|0.843	0.898|0.592|0.5	0.193
ZNF586	chr19	+	58287910	58288037	58281019	58281246	58290118	30982	32|41|24	13|12|11	72|29|67	0|0|18	172	86	0.00120797	0.0278185	0.552|0.631|0.522	1.0|1.0|0.65	-0.315
NDUFS4	chr5	+	52954380	52954454	52942062	52942235	52978947	20259	3248|139|185	118|13|62	2133|2189|151	108|68|13	134	86	0.00121339	0.0279095	0.946|0.873|0.657	0.927|0.954|0.882	-0.096
ABI3BP	chr3	-	100583676	100583751	100581154	100581229	100585722	21787	11|2|29	13|0|4	417|557|37	21|23|5	103	53	0.00121461	0.027912	0.303|1.0|0.789	0.911|0.926|0.792	-0.179
C10orf116	chr10	+	88729956	88730019	88728187	88728362	88730232	12410	3452|1876|1063	228|398|141	307|1180|1035	71|156|279	112	86	0.00122486	0.0280203	0.921|0.784|0.853	0.769|0.853|0.74	0.065
WIPI1	chr17	-	66449050	66449133	66446868	66447038	66453482	2289	94|55|136	10|7|18	130|112|149	0|11|5	152	86	0.00122443	0.0280203	0.842|0.816|0.81	1.0|0.852|0.944	-0.109
PLK3	chr1	+	45270321	45270451	45270010	45270173	45270937	5163	579|243|376	7|4|0	252|88|138	0|19|2	172	86	0.00122405	0.0280203	0.976|0.968|1.0	1.0|0.698|0.972	0.091
ASAP2	chr2	+	9458652	9458727	9437428	9437574	9484660	29521	252|57|83	0|0|16	151|102|135	0|0|0	136	86	0.00123314	0.0281419	1.0|1.0|0.766	1.0|1.0|1.0	-0.078
CLCN2	chr3	-	184064722	184064809	184063975	184064588	184069800	22967	101|90|98	0|0|0	34|42|88	0|14|1	160	86	0.00123701	0.0281793	1.0|1.0|1.0	1.0|0.617|0.979	0.135
BTAF1	chr10	+	93699708	93699823	93695413	93695537	93711159	10521	63|33|53	14|0|0	85|128|69	0|0|0	172	86	0.00124103	0.0282032	0.692|1.0|1.0	1.0|1.0|1.0	-0.103
DOCK1	chr10	+	129201318	129201408	129183053	129183173	129207300	20311	117|65|30	0|0|6	263|142|145	0|0|0	166	86	0.00124039	0.0282032	1.0|1.0|0.721	1.0|1.0|1.0	-0.093
WDR62	chr19	+	36592565	36592676	36592115	36592219	36592915	89	157|130|390	0|6|0	190|63|243	0|12|11	172	86	0.00124232	0.0282155	1.0|0.915|1.0	1.0|0.724|0.917	0.091
SPRYD7	chr13	-	50505153	50505270	50502054	50502221	50510265	15700	1004|724|388	39|44|53	421|470|377	10|15|17	172	86	0.00124333	0.0282215	0.928|0.892|0.785	0.955|0.94|0.917	-0.069
GNPAT	chr1	+	231386706	231386889	231376918	231377202	231396252	4663	614|173|208	29|4|9	512|308|175	15|0|0	172	86	0.00125773	0.0284632	0.914|0.956|0.92	0.945|1.0|1.0	-0.052
RABEPK	chr9	+	127969842	127970000	127965286	127965345	127990188	32717	301|244|248	0|0|0	260|162|191	0|9|2	138	52	0.00127084	0.0286916	1.0|1.0|1.0	1.0|0.872|0.973	0.052
PTRH1	chr9	-	130476881	130476981	130476657	130476703	130477253	14435	643|211|91	2|3|0	193|118|177	17|0|1	125	39	0.00127799	0.0288358	0.99|0.956|1.0	0.78|1.0|0.982	0.061
KIAA0195	chr17	+	73485656	73485743	73485346	73485449	73486314	38197	155|101|89	15|9|2	125|103|129	33|13|22	160	86	0.00128001	0.0288642	0.847|0.858|0.96	0.671|0.81|0.759	0.142
ZNF202	chr11	-	123610824	123610900	123601194	123601693	123611124	39111	35|25|21	13|4|0	82|20|36	0|0|1	138	86	0.00128303	0.0288979	0.627|0.796|1.0	1.0|1.0|0.957	-0.178
MASTL	chr10	+	27469881	27469995	27462049	27462188	27475307	29332	206|234|434	3|8|0	290|225|245	0|13|20	172	86	0.00128739	0.0289617	0.972|0.936|1.0	1.0|0.896|0.86	0.051
MBNL2	chr13	+	98017389	98017425	98009735	98009889	98018712	37099	8|13|32	74|153|270	0|0|1	46|40|67	58	86	0.00129304	0.0290577	0.138|0.112|0.149	0.0|0.0|0.022	0.126
RAF1	chr3	-	12647699	12647798	12645634	12645788	12650264	977	1090|341|1123	91|33|101	983|805|422	52|51|20	172	86	0.00129319	0.0290577	0.857|0.838|0.848	0.904|0.888|0.913	-0.054
TMEM62	chr15	+	43426454	43426566	43425721	43426180	43427709	40112	173|95|94	2|2|0	75|33|57	0|4|9	172	86	0.00129949	0.0291475	0.977|0.96|1.0	1.0|0.805|0.76	0.124
TEAD4	chr12	+	3069113	3069206	3068477	3068647	3103903	14489	312|267|246	27|6|8	160|224|267	0|0|9	172	86	0.00130344	0.0291783	0.852|0.957|0.939	1.0|1.0|0.937	-0.063
AGAP1	chr2	+	236658997	236659132	236653341	236653483	236706402	26683	188|160|377	10|10|8	158|267|247	0|0|6	172	86	0.0013026	0.0291783	0.904|0.889|0.959	1.0|1.0|0.954	-0.067
CTNND1	chr11	+	57556508	57556627	57529233	57529518	57558965	3328	12|5|51	4|4|0	154|126|90	0|0|5	172	86	0.001304	0.0291783	0.6|0.385|1.0	1.0|1.0|0.9	-0.305
MEIS1	chr2	+	66796181	66796277	66795798	66795888	66798377	32962	13|39|39	6|12|26	50|8|32	0|0|7	169	83	0.00131004	0.0292629	0.516|0.615|0.424	1.0|1.0|0.692	-0.379
CASP1	chr11	-	104903790	104903853	104901891	104902007	104904934	17401	364|148|78	82|45|5	119|75|73	44|41|31	112	86	0.00131275	0.0292891	0.773|0.716|0.923	0.675|0.584|0.644	0.17
LOC100131089	chr15	+	40356661	40356802	40338161	40338270	40357421	3699	81|8|56	18|1|0	41|13|7	18|7|4	172	86	0.00131757	0.0293793	0.692|0.8|1.0	0.532|0.481|0.467	0.337
SGOL1	chr3	-	20215740	20216547	20212534	20212724	20218092	32296	260|143|280	11|2|0	446|147|119	30|17|1	138	52	0.00131957	0.0294066	0.899|0.964|1.0	0.849|0.765|0.978	0.09
CRISPLD2	chr16	+	84872027	84872341	84853586	84853739	84879391	23792	9|6|4	1|0|0	35|150|118	0|0|0	172	86	0.00132488	0.0294903	0.818|1.0|1.0	1.0|1.0|1.0	-0.061
C15orf44	chr15	-	65899639	65899780	65897466	65897574	65903435	21128	266|170|193	5|10|12	112|60|153	7|13|17	172	86	0.00132567	0.0294905	0.964|0.895|0.889	0.889|0.698|0.818	0.114
PRUNE	chr1	+	150997990	150998149	150990287	150990380	150999708	25234	165|51|160	11|5|12	165|178|42	6|0|1	172	86	0.00132706	0.0295041	0.882|0.836|0.87	0.932|1.0|0.955	-0.1
DNAJC19	chr3	-	180704730	180704810	180703713	180703784	180705810	26423	778|129|162	25|1|3	629|488|90	25|39|7	105	45	0.00132816	0.0295114	0.93|0.982|0.959	0.915|0.843|0.846	0.089
UBR5	chr8	-	103373809	103373854	103373352	103373434	103424400	32259	120|213|219	2|0|0	116|33|289	0|10|4	65	75	0.00135209	0.0299902	0.986|1.0|1.0	1.0|0.792|0.988	0.069
DCAF6	chr1	+	167985018	167985189	167973770	167974031	167992225	37325	9|2|0	42|11|4	47|18|22	32|55|20	139	53	0.00135815	0.0300707	0.076|0.065|0.0	0.359|0.111|0.295	-0.208
PIGN	chr18	-	59829485	59829562	59828365	59828618	59830763	7191	54|36|34	20|2|0	13|21|12	37|12|4	140	86	0.00136042	0.0300707	0.624|0.917|1.0	0.178|0.518|0.648	0.399
BCAT1	chr12	-	25034234	25034345	25031463	25031583	25047208	21817	295|87|213	4|4|26	922|717|294	15|21|9	172	86	0.00136385	0.0300928	0.974|0.916|0.804	0.968|0.945|0.942	-0.054
IFI44	chr1	+	79126238	79126339	79124996	79125168	79129449	40542	273|20|22	8|0|0	1049|87|25	168|7|0	172	86	0.00136803	0.0301324	0.945|1.0|1.0	0.757|0.861|1.0	0.109
B4GALNT1	chr12	-	58021400	58021641	58019550	58020744	58021904	37946	78|24|51	0|0|6	99|198|115	0|0|0	172	86	0.00137123	0.0301853	1.0|1.0|0.81	1.0|1.0|1.0	-0.063
TTC33	chr5	-	40728446	40728578	40711677	40716600	40730363	15069	203|119|124	0|0|0	399|157|148	0|18|4	161	75	0.00138375	0.0303378	1.0|1.0|1.0	1.0|0.802|0.945	0.084
DIABLO	chr12	-	122709191	122709295	122702812	122702944	122710511	29704	118|49|9	3|2|12	120|246|38	0|0|2	172	86	0.00138715	0.0303947	0.952|0.925|0.273	1.0|1.0|0.905	-0.252
IKBKG	chrX	+	153780202	153780404	153770458	153770667	153784379	23660	307|183|84	0|0|10	345|205|255	0|0|0	172	86	0.0013912	0.0304444	1.0|1.0|0.808	1.0|1.0|1.0	-0.064
WHSC1	chr4	+	1900947	1901122	1895456	1895636	1902352	7342	14|6|25	9|10|8	14|0|10	47|8|20	172	86	0.00139183	0.0304444	0.438|0.231|0.61	0.13|0.0|0.2	0.316
ADCK1	chr14	+	78390799	78390949	78365442	78365601	78397860	7535	17|10|14	3|0|0	2|4|2	0|0|1	172	86	0.0013913	0.0304444	0.739|1.0|1.0	1.0|1.0|0.5	0.08
DOCK4	chr7	-	111376972	111377045	111372281	111372343	111379189	26081	46|32|284	0|0|0	36|18|127	0|5|3	101	55	0.00139552	0.0304963	1.0|1.0|1.0	1.0|0.662|0.958	0.127
ARL16	chr17	-	79650042	79650156	79649063	79649179	79650565	5168	235|177|339	1|4|13	299|364|294	32|10|20	138	52	0.00139581	0.0304963	0.989|0.943|0.908	0.779|0.932|0.847	0.094
SYNJ2	chr6	+	158464347	158464431	158454486	158454712	158475998	2274	42|37|12	7|0|0	105|109|120	0|0|1	123	55	0.00140942	0.0307053	0.728|1.0|1.0	1.0|1.0|0.982	-0.085
MELK	chr9	+	36597218	36597287	36589532	36589649	36599390	16999	480|120|126	21|3|0	395|509|170	38|30|12	124	86	0.00142034	0.0308564	0.941|0.965|1.0	0.878|0.922|0.908	0.066
VEZT	chr12	+	95650925	95651015	95650325	95650398	95656681	33262	320|103|304	3|0|0	109|82|109	0|11|0	146	66	0.00142185	0.0308564	0.98|1.0|1.0	1.0|0.771|1.0	0.07
SBF1	chr22	-	50895462	50895540	50894920	50895102	50897683	7502	191|198|77	46|47|50	320|133|241	38|10|50	142	86	0.00142205	0.0308564	0.715|0.718|0.483	0.836|0.89|0.745	-0.185
CRTC1	chr19	+	18885709	18885796	18879294	18879603	18886450	17523	63|52|56	0|2|23	97|50|94	0|0|0	160	86	0.0014266	0.0309197	1.0|0.933|0.567	1.0|1.0|1.0	-0.167
PRSS21	chr16	+	2868683	2868970	2867801	2867967	2870955	8359	272|145|122	0|0|0	198|109|158	0|13|0	172	86	0.00142902	0.0309545	1.0|1.0|1.0	1.0|0.807|1.0	0.064
ST6GALNAC4	chr9	-	130678686	130678773	130676934	130677120	130679104	14314	297|139|282	9|10|3	271|271|356	14|29|24	160	86	0.00143505	0.0310673	0.947|0.882|0.981	0.912|0.834|0.889	0.058
SLC23A2	chr20	-	4951438	4951565	4913100	4913362	4982051	8827	110|251|130	12|7|0	35|116|228	0|0|0	172	86	0.00144064	0.0311352	0.821|0.947|1.0	1.0|1.0|1.0	-0.077
MDP1	chr14	-	24683515	24683601	24683142	24683357	24683697	9193	338|64|97	0|1|16	365|256|150	0|0|5	158	86	0.00144019	0.0311352	1.0|0.972|0.767	1.0|1.0|0.942	-0.068
LOC100509894	chr13	+	46671244	46671534	46668987	46669137	46672532	31014	0|2|0	16|1|3	12|0|3	8|7|4	172	86	0.00145544	0.0313478	0.0|0.5|0.0	0.429|0.0|0.273	-0.067
PMS1	chr2	+	190660494	190660677	190656515	190656667	190670377	26741	488|95|61	5|0|8	276|417|165	0|0|2	172	86	0.00146381	0.0314389	0.98|1.0|0.792	1.0|1.0|0.976	-0.068
UBL3	chr13	-	30351291	30351400	30346248	30346335	30423648	35421	245|41|14	0|2|4	258|263|40	0|0|0	166	80	0.0014626	0.0314389	1.0|0.908|0.628	1.0|1.0|1.0	-0.155
PHC1	chr12	+	9074196	9074346	9073580	9073661	9075228	28475	131|145|206	4|10|0	213|91|308	24|27|11	160	74	0.0014656	0.0314595	0.938|0.87|1.0	0.804|0.609|0.928	0.156
NUPL1	chr13	+	25911073	25911172	25905494	25905696	25912773	3515	955|876|889	4|34|44	770|539|749	22|73|29	172	86	0.00149191	0.031808	0.992|0.928|0.91	0.946|0.787|0.928	0.056
CHST10	chr2	-	101019025	101019117	101014369	101014604	101023037	31560	166|108|123	0|0|0	152|50|126	0|12|2	170	86	0.00149319	0.0318174	1.0|1.0|1.0	1.0|0.678|0.97	0.117
CD44	chr11	+	35222628	35222742	35211381	35211612	35229651	6045	291|217|527	1024|478|1203	0|14|4	20|27|105	172	86	0.00149894	0.0319222	0.124|0.185|0.18	0.0|0.206|0.019	0.088
WDR90	chr16	+	701826	702039	701643	701747	702466	9529	66|44|4	7|36|0	68|50|74	0|0|4	148	62	0.0015047	0.0320268	0.798|0.339|1.0	1.0|1.0|0.886	-0.25
MAP4K4	chr2	+	102477286	102477448	102476197	102476326	102481391	27301	400|183|482	374|265|302	239|240|441	455|407|559	172	86	0.00151725	0.0322362	0.348|0.257|0.444	0.208|0.228|0.283	0.11
SSFA2	chr2	+	182785323	182785389	182784022	182784173	182786674	8184	547|163|184	31|17|0	263|216|167	47|11|19	118	86	0.00152069	0.0322586	0.928|0.875|1.0	0.803|0.935|0.865	0.067
XPR1	chr1	+	180832843	180833010	180794300	180794480	180842938	34763	293|91|349	0|0|0	181|75|102	0|7|0	172	86	0.00153441	0.0324951	1.0|1.0|1.0	1.0|0.843|1.0	0.052
REST	chr4	+	57776795	57777702	57774041	57774379	57785952	37550	77|51|46	7|0|16	82|86|48	0|0|1	163	77	0.0015467	0.0327006	0.839|1.0|0.576	1.0|1.0|0.958	-0.181
PRDM10	chr11	-	129782018	129782120	129780370	129780551	129784598	38922	98|54|402	0|0|0	48|34|108	0|4|1	172	86	0.00155205	0.0327487	1.0|1.0|1.0	1.0|0.81|0.982	0.069
CTBP2	chr10	-	126799558	126799662	126727565	126727724	126848887	28594	363|306|732	46|34|93	243|309|240	51|96|34	172	86	0.00155707	0.032788	0.798|0.818|0.797	0.704|0.617|0.779	0.104
YAF2	chr12	-	42604349	42604421	42555414	42555567	42631400	33367	12|14|13	162|71|109	1|0|8	124|73|77	130	86	0.00155887	0.0327932	0.047|0.115|0.073	0.005|0.0|0.064	0.055
SPIN1	chr9	+	91041296	91041506	91003296	91003453	91083286	11948	204|131|312	0|0|0	173|105|189	0|7|3	172	86	0.00156156	0.0328136	1.0|1.0|1.0	1.0|0.882|0.969	0.05
RABL5	chr7	-	100962236	100962313	100959620	100959823	100964951	10485	282|225|497	22|14|0	291|186|291	12|36|20	140	86	0.00156895	0.0329323	0.887|0.908|1.0	0.937|0.76|0.899	0.066
C14orf159	chr14	+	91611564	91611657	91580356	91580872	91623982	33663	9|20|17	9|15|16	0|0|15	34|6|14	131	45	0.00156839	0.0329323	0.256|0.314|0.267	0.0|0.0|0.269	0.189
MELK	chr9	+	36594624	36594768	36589532	36589649	36597218	16983	862|286|271	53|5|0	819|656|393	84|71|8	148	62	0.00157006	0.0329375	0.872|0.96|1.0	0.803|0.795|0.954	0.093
TEX30	chr13	-	103422361	103422436	103421660	103421891	103426031	18273	303|219|47	45|19|31	242|243|117	23|0|11	136	86	0.00157331	0.032969	0.81|0.879|0.489	0.869|1.0|0.871	-0.187
TLK2	chr17	+	60629662	60629758	60613530	60613698	60637376	11487	237|276|891	4|17|21	157|106|400	9|26|14	172	86	0.00157737	0.033036	0.967|0.89|0.955	0.897|0.671|0.935	0.103
PFKFB4	chr3	-	48576686	48576743	48575930	48576052	48577129	17073	26|21|30	7|0|0	65|97|85	0|0|1	82	68	0.00159162	0.0332792	0.755|1.0|1.0	1.0|1.0|0.986	-0.077
ACOX3	chr4	-	8376704	8376879	8372634	8372721	8383218	1180	184|58|29	5|3|5	130|157|112	0|0|2	166	80	0.00159555	0.0333112	0.947|0.903|0.737	1.0|1.0|0.964	-0.126
DOCK5	chr8	+	25225707	25225766	25224385	25224486	25226086	203	131|174|103	2|2|15	108|108|188	0|0|2	104	86	0.00159446	0.0333112	0.982|0.986|0.85	1.0|1.0|0.987	-0.056
PRDM8	chr4	+	81118116	81118370	81117505	81117755	81118778	1783	24|2|14	0|1|0	3|15|11	0|0|1	172	86	0.00159996	0.0333801	1.0|0.5|1.0	1.0|1.0|0.846	-0.115
PMS2P1	chr7	-	99923313	99923402	99918262	99918707	99926458	3544	154|125|978	6|13|66	148|81|136	0|0|6	164	86	0.00161302	0.0335602	0.931|0.834|0.886	1.0|1.0|0.922	-0.09
RHOQ	chr2	+	46770892	46770951	46769866	46770327	46803225	40325	125|149|468	21|14|36	173|253|360	17|8|12	104	86	0.00161832	0.0336519	0.831|0.898|0.915	0.894|0.963|0.961	-0.058
C6orf130	chr6	-	41036579	41036692	41034530	41035176	41037814	9656	522|79|93	6|1|0	238|155|61	0|39|3	138	52	0.00162399	0.0337451	0.97|0.967|1.0	1.0|0.6|0.885	0.151
PCNT	chr21	+	47864606	47864734	47862409	47862486	47865196	34131	325|84|573	3|9|7	325|264|106	18|8|25	156	70	0.00163409	0.0339057	0.98|0.807|0.973	0.89|0.937|0.655	0.093
PPARD	chr6	+	35389596	35389735	35378763	35378994	35391722	2472	343|253|246	0|3|0	302|195|404	0|19|3	172	86	0.00165061	0.0340837	1.0|0.977|1.0	1.0|0.837|0.985	0.052
CDCP1	chr3	-	45132664	45133030	45123768	45127559	45134768	33220	606|494|412	14|19|34	220|344|450	5|5|8	172	86	0.00165166	0.0340837	0.956|0.929|0.858	0.957|0.972|0.966	-0.051
MLLT10	chr10	+	21840744	21840850	21827761	21827841	21845571	36391	1|4|10	37|40|254	0|30|5	29|11|35	159	73	0.00165406	0.0341147	0.012|0.044|0.018	0.0|0.556|0.062	-0.181
SEL1L3	chr4	-	25777898	25777982	25769361	25769452	25780697	17407	234|97|73	0|1|0	398|135|86	0|20|4	152	84	0.00166214	0.0342441	1.0|0.982|1.0	1.0|0.789|0.922	0.09
MCPH1	chr8	+	6478974	6479212	6357372	6357450	6500514	31553	242|139|155	0|0|0	147|66|122	0|8|1	157	71	0.00166666	0.0343	1.0|1.0|1.0	1.0|0.789|0.982	0.076
KIAA0317	chr14	-	75134167	75134297	75134021	75134080	75136351	12929	324|29|27	7|2|0	321|215|61	0|0|0	138	52	0.00166816	0.0343121	0.946|0.845|1.0	1.0|1.0|1.0	-0.07
BCL2L11	chr2	+	111911356	111911481	111881309	111881716	111921709	3294	6|1|0	0|2|6	5|3|2	0|0|1	172	86	0.00167298	0.0343922	1.0|0.2|0.0	1.0|1.0|0.5	-0.433
FTSJD1	chr16	-	71322780	71322840	71316202	71319842	71323038	20236	103|98|83	1|4|4	35|50|57	25|0|10	106	86	0.00168965	0.0346431	0.988|0.952|0.944	0.532|1.0|0.822	0.177
RNH1	chr11	-	504823	504996	502061	502181	506608	2546	593|355|172	34|29|4	519|346|556	56|41|52	172	86	0.00169115	0.0346431	0.897|0.86|0.956	0.823|0.808|0.842	0.08
PCNP	chr3	+	101309058	101309114	101298633	101298848	101311470	4420	1261|111|72	4|0|15	1458|902|234	0|14|0	98	86	0.00170011	0.0347995	0.996|1.0|0.808	1.0|0.983|1.0	-0.06
MACROD1	chr11	-	63782723	63782753	63767698	63767815	63918710	19369	216|41|32	22|0|0	205|50|115	44|34|4	46	86	0.00170533	0.0348687	0.948|1.0|1.0	0.897|0.733|0.982	0.112
NFATC3	chr16	+	68248231	68248335	68224670	68225678	68260252	12824	34|26|20	109|70|66	66|39|45	101|70|83	172	86	0.00171158	0.0349776	0.135|0.157|0.132	0.246|0.218|0.213	-0.084
OGG1	chr3	+	9800917	9800970	9798450	9798500	9807492	22958	0|1|0	33|12|29	22|2|7	29|37|24	49	43	0.00171318	0.0349915	0.0|0.068|0.0	0.4|0.045|0.204	-0.194
MAP3K7	chr6	-	91228165	91228281	91225352	91226400	91228976	7258	956|150|178	27|5|17	848|726|214	27|0|6	141	55	0.00171499	0.0350096	0.932|0.921|0.803	0.925|1.0|0.933	-0.067
GLT8D1	chr3	-	52738739	52738968	52731736	52731950	52739462	15283	85|84|61	0|5|9	116|84|189	0|0|3	172	86	0.00172759	0.0352289	1.0|0.894|0.772	1.0|1.0|0.969	-0.101
PYROXD2	chr10	-	100170695	100170715	100167660	100167754	100174765	40959	36|28|8	0|0|12	44|13|52	0|0|0	26	86	0.00174109	0.0354471	1.0|1.0|0.688	1.0|1.0|1.0	-0.104
KIF23	chr15	+	69732242	69732416	69730586	69730744	69737128	16919	494|215|88	16|4|60	646|493|271	9|0|12	172	86	0.00174456	0.0354895	0.939|0.964|0.423	0.973|1.0|0.919	-0.189
ABLIM3	chr5	+	148620238	148620337	148619321	148619451	148622053	16330	11|21|62	13|27|239	5|0|64	81|55|172	127	41	0.00176132	0.0357629	0.215|0.201|0.077	0.02|0.0|0.107	0.122
BORA	chr13	+	73309097	73309143	73303063	73303231	73312099	29446	19|3|0	16|11|17	29|34|3	3|0|6	67	75	0.00176609	0.0358023	0.571|0.234|0.0	0.915|1.0|0.359	-0.49
ULK2	chr17	-	19720061	19720233	19713690	19713751	19728406	17159	292|51|51	0|2|0	149|61|13	0|16|1	136	50	0.00177589	0.0359434	1.0|0.904|1.0	1.0|0.584|0.827	0.164
SLC25A23	chr19	-	6452322	6452490	6444161	6444312	6453991	33629	211|120|21	22|13|15	220|159|254	0|3|29	172	86	0.0017757	0.0359434	0.827|0.822|0.412	1.0|0.964|0.814	-0.239
DSN1	chr20	-	35399827	35399876	35399275	35399596	35401796	11187	132|55|35	3|1|17	221|151|55	7|0|1	84	86	0.00180219	0.0363786	0.978|0.983|0.678	0.97|1.0|0.983	-0.105
POLG2	chr17	-	62476405	62476506	62473901	62474105	62479035	25454	238|13|20	0|0|0	95|70|18	16|0|0	160	74	0.00180156	0.0363786	1.0|1.0|1.0	0.733|1.0|1.0	0.089
ZNF613	chr19	+	52431147	52431247	52430687	52430793	52432984	10987	0|2|8	7|12|5	0|0|1	55|8|13	172	86	0.00180701	0.036407	0.0|0.077|0.444	0.0|0.0|0.037	0.161
ZBTB38	chr3	+	141115100	141115345	141105713	141105779	141122768	16300	9|9|10	8|14|16	37|17|19	110|149|26	145	59	0.00181159	0.0364712	0.314|0.207|0.203	0.12|0.044|0.229	0.11
USP53	chr4	+	120182869	120183019	120181661	120181808	120188474	19289	122|14|25	11|0|0	107|129|14	0|0|0	172	86	0.0018142	0.0364895	0.847|1.0|1.0	1.0|1.0|1.0	-0.051
STX16	chr20	+	57234678	57234690	57226308	57227143	57242545	25978	34|15|0	307|127|206	44|39|23	175|58|150	10	86	0.00181442	0.0364895	0.488|0.504|0.0	0.684|0.853|0.569	-0.371
RCL1	chr9	+	4826857	4827033	4792833	4793227	4833153	29858	236|55|92	0|0|0	127|56|57	10|0|0	154	68	0.00182609	0.0366078	1.0|1.0|1.0	0.849|1.0|1.0	0.05
PIGL	chr17	+	16137284	16137384	16120508	16120775	16203201	23790	287|91|99	1|0|0	134|156|140	21|0|0	170	84	0.00183907	0.0368291	0.993|1.0|1.0	0.759|1.0|1.0	0.078
SHMT1	chr17	-	18233868	18233985	18232591	18232702	18243356	38467	502|264|120	0|0|14	337|212|268	0|0|0	172	86	0.00185524	0.0370874	1.0|1.0|0.811	1.0|1.0|1.0	-0.063
ZNF107	chr7	+	64129414	64129556	64126510	64126663	64139554	24268	12|10|30	42|65|156	0|22|28	2|24|57	172	86	0.00187087	0.0372886	0.125|0.071|0.088	0.0|0.314|0.197	-0.076
NME7	chr1	-	169293630	169293707	169292354	169292521	169336945	39647	190|63|99	0|0|11	209|151|83	0|0|0	140	86	0.00188682	0.0375472	1.0|1.0|0.847	1.0|1.0|1.0	-0.051
N4BP2L2	chr13	-	33109905	33111164	33101544	33101669	33112754	16278	515|137|63	8|2|0	384|521|172	22|27|1	172	86	0.00190348	0.0378026	0.97|0.972|1.0	0.897|0.906|0.989	0.05
GINS3	chr16	+	58437001	58437235	58426297	58426691	58438402	7403	293|253|159	41|27|14	213|129|299	44|66|50	172	86	0.00190463	0.0378026	0.781|0.824|0.85	0.708|0.494|0.749	0.168
RHOT1	chr17	+	30498061	30498120	30469472	30469748	30500849	8406	112|86|305	0|1|4	160|86|174	0|14|7	93	75	0.00190847	0.0378392	1.0|0.986|0.984	1.0|0.832|0.952	0.062
ANKRD27	chr19	-	33092920	33093032	33090877	33090956	33095168	32148	327|61|45	1|1|7	242|245|82	0|0|0	158	72	0.001922	0.0380479	0.993|0.965|0.746	1.0|1.0|1.0	-0.099
RNF216P1	chr7	+	5028693	5028808	5024540	5024706	5036240	39698	156|202|139	19|5|48	164|102|208	11|0|4	172	86	0.00192672	0.0381014	0.804|0.953|0.591	0.882|1.0|0.963	-0.166
ARMC8	chr3	+	137928658	137928735	137906147	137906441	137940767	40944	103|63|44	10|10|16	107|130|102	0|11|8	119	65	0.0019423	0.0383767	0.849|0.775|0.6	1.0|0.866|0.874	-0.172
PRDM10	chr11	-	129781979	129782120	129780370	129780551	129784598	38927	148|77|421	0|0|0	91|27|117	0|4|1	172	86	0.00194598	0.0384222	1.0|1.0|1.0	1.0|0.771|0.983	0.082
ALG13	chrX	+	110966020	110966085	110964830	110964939	110967025	40611	97|8|5	5|2|0	99|111|25	0|0|0	116	86	0.00196826	0.0388016	0.935|0.748|1.0	1.0|1.0|1.0	-0.106
ASAP1	chr8	-	131370262	131370389	131249167	131249240	131414130	14216	157|224|611	21|3|10	210|197|463	0|0|8	145	59	0.00197741	0.0389011	0.753|0.968|0.961	1.0|1.0|0.959	-0.092
TUFT1	chr1	+	151534566	151534641	151512780	151512902	151535060	34144	134|202|145	51|83|31	102|24|90	43|68|88	136	86	0.00198673	0.0389833	0.624|0.606|0.747	0.6|0.182|0.393	0.267
SRBD1	chr2	-	45704131	45704214	45646926	45647033	45715378	26444	221|60|77	3|0|7	216|176|84	0|0|0	151	85	0.00199581	0.0391413	0.976|1.0|0.861	1.0|1.0|1.0	-0.054
MBD1	chr18	-	47797838	47797910	47793251	47794033	47799046	34342	198|68|99	27|8|56	235|64|88	4|10|7	99	55	0.00200781	0.0393359	0.803|0.825|0.495	0.97|0.78|0.875	-0.167
PCBP4	chr3	-	51996825	51996908	51995175	51995320	52001341	10106	26|12|20	161|52|11	13|9|19	144|169|102	152	86	0.00201613	0.0393778	0.084|0.115|0.507	0.049|0.029|0.095	0.178
JPX	chrX	+	73214674	73214796	73164418	73164497	73281870	20636	112|62|121	8|0|9	79|103|83	0|0|0	158	72	0.00201226	0.0393778	0.864|1.0|0.86	1.0|1.0|1.0	-0.092
CRTC2	chr1	-	153923735	153924142	153921590	153921860	153924493	22316	383|715|3131	4|11|50	340|110|736	6|10|20	172	86	0.00202049	0.039441	0.98|0.97|0.969	0.966|0.846|0.948	0.053
KATNAL1	chr13	-	30829583	30829752	30815095	30815223	30854199	10778	278|184|168	0|4|0	400|197|273	0|33|6	172	86	0.00202752	0.0394977	1.0|0.958|1.0	1.0|0.749|0.958	0.084
GIT2	chr12	-	110385060	110385309	110383064	110383154	110388971	21960	120|113|215	0|2|0	146|89|139	12|0|4	169	83	0.00202702	0.0394977	1.0|0.965|1.0	0.857|1.0|0.945	0.054
OGFOD2	chr12	+	123460357	123460414	123459353	123459668	123461200	33783	74|42|74	3|2|0	28|7|31	3|7|3	100	86	0.00203085	0.0395387	0.955|0.948|1.0	0.889|0.462|0.899	0.218
RBFOX2	chr22	-	36152151	36152191	36142519	36142608	36155934	5610	156|95|240	49|42|153	106|76|175	23|31|32	62	82	0.00203171	0.0395387	0.808|0.749|0.675	0.859|0.764|0.879	-0.09
WBSCR22	chr7	+	73107658	73107744	73106925	73106976	73111934	17167	378|281|214	5|14|10	228|206|205	0|0|4	113	41	0.0020494	0.03984	0.965|0.879|0.886	1.0|1.0|0.949	-0.073
PIBF1	chr13	+	73357560	73357859	73356229	73356487	73366584	37334	109|50|28	7|6|0	68|136|58	0|0|1	172	86	0.00205035	0.03984	0.886|0.806|1.0	1.0|1.0|0.967	-0.092
FHOD3	chr18	+	34267090	34267141	34261398	34261533	34273171	20672	48|169|105	103|72|53	105|28|87	15|12|19	88	86	0.00205345	0.0398624	0.313|0.696|0.659	0.872|0.695|0.817	-0.239
PRPSAP2	chr17	+	18770594	18770647	18769114	18769265	18775895	22238	330|116|81	27|1|0	262|124|94	32|19|5	66	60	0.00206207	0.0399449	0.917|0.991|1.0	0.882|0.856|0.945	0.075
POMT1	chr9	+	134385129	134385195	134384297	134384409	134385289	38279	66|19|27	0|0|14	99|86|38	0|0|0	118	86	0.00206405	0.0399628	1.0|1.0|0.584	1.0|1.0|1.0	-0.139
FAM49B	chr8	-	130891634	130891717	130883620	130883742	130915557	12347	1015|361|598	31|16|27	605|345|303	5|0|14	98	32	0.00212443	0.0409648	0.914|0.88|0.879	0.975|1.0|0.876	-0.059
FANCG	chr9	-	35076967	35077098	35076428	35076580	35077260	13754	523|223|233	0|7|20	453|311|340	0|0|9	172	86	0.00212355	0.0409648	1.0|0.941|0.853	1.0|1.0|0.95	-0.052
HDAC11	chr3	+	13542212	13542289	13524963	13525064	13543370	15827	31|7|4	25|3|13	17|10|7	0|0|2	110	56	0.00212689	0.0409769	0.387|0.543|0.135	1.0|1.0|0.641	-0.525
REXO2	chr11	+	114318547	114318601	114310107	114310397	114320567	34116	823|34|13	4|4|4	740|647|47	0|5|0	94	86	0.00213581	0.0410964	0.995|0.886|0.748	1.0|0.992|1.0	-0.121
ATRIP	chr3	+	48505980	48506061	48505439	48505531	48506229	38324	174|81|15	0|6|0	66|57|81	15|14|0	147	85	0.00213871	0.0411146	1.0|0.886|1.0	0.718|0.702|1.0	0.155
FLCN	chr17	-	17119693	17119817	17118498	17118630	17120382	5866	170|99|74	0|3|0	51|159|154	8|11|3	172	86	0.0021415	0.0411266	1.0|0.943|1.0	0.761|0.878|0.963	0.114
BRCA1	chr17	-	41201137	41201211	41199659	41199720	41203079	16233	131|48|76	0|2|13	201|109|74	0|0|0	64	16	0.00215134	0.0412946	1.0|0.857|0.594	1.0|1.0|1.0	-0.183
BFSP1	chr20	-	17477582	17477668	17474549	17475674	17479464	22484	47|26|149	1|0|0	29|30|25	6|0|2	158	86	0.00216481	0.0415111	0.962|1.0|1.0	0.725|1.0|0.872	0.122
NEK3	chr13	-	52728214	52728308	52728029	52728127	52730209	35184	238|33|76	1|4|27	84|90|39	0|0|0	172	86	0.00217352	0.041636	0.992|0.805|0.585	1.0|1.0|1.0	-0.206
PNPO	chr17	+	46023226	46023355	46021981	46022081	46023688	22930	704|177|73	3|2|0	167|114|121	0|8|3	150	64	0.0021894	0.0418557	0.99|0.974|1.0	1.0|0.859|0.945	0.053
AMMECR1L	chr2	-	128628822	128628933	128624473	128624570	128631401	6494	66|76|61	1|7|40	77|45|69	0|0|1	172	86	0.00219429	0.041928	0.971|0.844|0.433	1.0|1.0|0.972	-0.241
PGAP2	chr11	+	3845112	3845365	3829765	3829881	3845499	1359	211|165|176	5|34|2	83|143|128	0|0|2	172	86	0.00219921	0.0420009	0.955|0.708|0.978	1.0|1.0|0.97	-0.11
CCDC58	chr3	-	122087022	122087169	122081814	122081874	122102020	15705	595|87|3	9|4|0	607|420|108	0|1|2	100	14	0.00220446	0.0420165	0.902|0.753|1.0	1.0|0.983|0.883	-0.07
SCYL3	chr1	-	169824936	169825098	169823410	169824105	169828181	1834	18|2|0	80|30|36	38|15|2	77|12|21	172	86	0.00220386	0.0420165	0.101|0.032|0.0	0.198|0.385|0.045	-0.165
TMEM161A	chr19	-	19245592	19245696	19243938	19244019	19249234	21543	424|171|209	9|6|19	294|120|220	0|0|7	143	57	0.00222051	0.0422483	0.949|0.919|0.814	1.0|1.0|0.926	-0.081
PKD1P1	chr16	+	16425710	16425837	16425409	16425620	16427503	35507	625|271|88	7|7|11	412|672|509	0|7|9	172	86	0.00223449	0.0424302	0.978|0.951|0.8	1.0|0.98|0.966	-0.072
ANO10	chr3	-	43618183	43618753	43616300	43616356	43621844	33748	359|44|89	0|0|26	280|191|71	0|0|0	135	49	0.00224529	0.0425596	1.0|1.0|0.554	1.0|1.0|1.0	-0.149
PRMT7	chr16	+	68382244	68382334	68381113	68381197	68386150	20986	212|122|73	0|0|0	118|149|132	16|0|0	157	77	0.00225313	0.0426505	1.0|1.0|1.0	0.783|1.0|1.0	0.072
NR2C1	chr12	-	95453681	95453760	95452085	95452265	95456283	23630	256|49|43	7|8|2	223|130|85	0|4|0	144	86	0.00225346	0.0426505	0.956|0.785|0.928	1.0|0.951|1.0	-0.094
ZNF197	chr3	+	44673596	44673688	44672553	44672713	44673964	10042	203|86|172	17|1|0	135|87|147	0|0|0	170	86	0.00226149	0.0427811	0.858|0.978|1.0	1.0|1.0|1.0	-0.055
ZDHHC16	chr10	+	99211427	99211675	99205929	99206110	99212171	11021	159|95|35	2|2|15	117|107|90	0|0|0	168	82	0.00227474	0.0429674	0.975|0.959|0.532	1.0|1.0|1.0	-0.178
NVL	chr1	-	224489392	224489473	224488263	224488365	224491424	7062	40|22|81	148|99|141	1|24|33	135|134|81	148	86	0.0022805	0.0430334	0.136|0.114|0.25	0.004|0.094|0.191	0.07
ATP2C1	chr3	+	130720063	130720188	130718361	130718503	130734995	16258	904|104|259	13|11|21	691|861|121	5|20|6	172	86	0.00229827	0.0433256	0.972|0.825|0.86	0.986|0.956|0.91	-0.065
AGAP1	chr2	+	236626200	236626288	236617822	236617881	236649606	26681	58|107|115	3|1|8	138|89|164	0|1|0	121	45	0.00230922	0.0434673	0.878|0.975|0.842	1.0|0.971|1.0	-0.092
ABCA1	chr9	-	107665894	107666052	107651382	107651476	107690215	34649	45|52|189	0|0|35	72|79|178	0|0|3	172	86	0.00231362	0.0435284	1.0|1.0|0.73	1.0|1.0|0.967	-0.079
KIAA0146	chr8	+	48641973	48642027	48639761	48639855	48647868	26330	176|70|86	8|11|8	107|78|81	22|14|15	94	86	0.00232216	0.0436026	0.953|0.853|0.908	0.817|0.836|0.832	0.076
ZNF75A	chr16	+	3363048	3363175	3362676	3362768	3366911	34491	87|51|65	7|4|0	94|100|88	16|32|9	171	85	0.00233194	0.0437456	0.861|0.864|1.0	0.745|0.608|0.829	0.181
ZFYVE20	chr3	-	15123873	15124115	15122238	15122309	15126241	12918	240|141|104	0|1|0	97|94|207	13|0|2	150	64	0.0023343	0.0437656	1.0|0.984|1.0	0.761|1.0|0.978	0.082
PLOD2	chr3	-	145795648	145795711	145794568	145794682	145796902	24583	726|84|278	176|78|29	4535|6662|857	218|589|185	112	86	0.00233981	0.043804	0.76|0.453|0.88	0.941|0.897|0.781	-0.175
ATRIP	chr3	+	48498658	48498816	48495699	48495818	48500757	38322	360|212|424	2|0|8	155|207|168	19|0|2	172	86	0.00234232	0.0438075	0.989|1.0|0.964	0.803|1.0|0.977	0.058
KIF13A	chr6	-	17794479	17794626	17788006	17788106	17794802	3492	204|142|60	12|8|14	55|85|74	0|0|2	172	86	0.00235308	0.0439872	0.895|0.899|0.682	1.0|1.0|0.949	-0.158
GOLIM4	chr3	-	167758573	167758657	167754623	167754782	167759179	16613	316|64|30	38|46|0	699|454|160	6|21|16	144	76	0.00236901	0.0442196	0.814|0.423|1.0	0.984|0.919|0.841	-0.169
KIF16B	chr20	-	16316570	16316660	16292979	16293063	16336974	11106	116|3|0	14|3|6	64|33|6	0|0|0	157	77	0.002384	0.0443958	0.803|0.329|0.0	1.0|1.0|1.0	-0.623
RTEL1	chr20	+	62318990	62319123	62317143	62317225	62319289	22768	227|157|118	0|0|0	141|202|154	14|0|0	161	75	0.00240668	0.044673	1.0|1.0|1.0	0.824|1.0|1.0	0.059
ERC1	chr12	+	1221380	1221464	1219357	1219513	1225031	497	366|282|282	31|12|18	231|233|430	28|38|37	154	86	0.00240744	0.044673	0.868|0.929|0.897	0.822|0.774|0.866	0.077
AMMECR1L	chr2	-	128628822	128628933	128628387	128628502	128631401	6496	134|171|148	7|8|8	140|148|171	3|0|2	172	86	0.00240414	0.044673	0.905|0.914|0.902	0.959|1.0|0.977	-0.072
RBM33	chr7	+	155499553	155499762	155493466	155493638	155503896	6536	236|134|233	0|0|0	215|85|124	0|8|1	172	86	0.00241393	0.0447717	1.0|1.0|1.0	1.0|0.842|0.984	0.058
SEC16A	chr9	-	139339503	139339563	139338274	139338352	139341306	16906	67|95|210	23|18|18	139|29|111	0|5|9	91	71	0.00241871	0.0447945	0.694|0.805|0.901	1.0|0.819|0.906	-0.108
ZNF431	chr19	+	21349137	21349264	21326353	21326446	21350373	11480	98|61|49	0|0|0	47|48|66	10|0|4	172	86	0.00242828	0.0449278	1.0|1.0|1.0	0.701|1.0|0.892	0.136
IQCK	chr16	+	19746674	19746772	19745019	19745149	19775169	17484	37|4|5	2|1|0	163|158|11	0|0|1	132	46	0.00243289	0.0449494	0.866|0.582|1.0	1.0|1.0|0.793	-0.115
AHI1	chr6	-	135788718	135788772	135786951	135787511	135811760	19836	9|1|10	4|0|0	61|102|8	0|3|0	94	86	0.00246239	0.0452938	0.673|1.0|1.0	1.0|0.969|1.0	-0.099
PCM1	chr8	+	17782221	17782289	17780365	17780697	17793097	29186	157|142|97	9|7|0	125|130|288	12|31|16	122	86	0.00247708	0.0455199	0.925|0.935|1.0	0.88|0.747|0.927	0.102
SLC46A1	chr17	-	26729255	26729339	26727722	26727783	26731633	6801	96|164|80	1|6|0	70|7|49	29|0|2	122	54	0.00248001	0.0455518	0.977|0.924|1.0	0.517|1.0|0.916	0.156
ALDH3A2	chr17	+	19576463	19576588	19575033	19575269	19578870	37469	150|36|134	647|64|65	51|78|26	408|290|60	172	86	0.00248461	0.0456141	0.104|0.22|0.508	0.059|0.119|0.178	0.159
ARMC6	chr19	+	19153519	19153686	19144386	19144739	19162430	30450	95|136|52	6|8|0	128|142|152	0|0|3	172	86	0.00251594	0.0461447	0.888|0.895|1.0	1.0|1.0|0.962	-0.06
IRF3	chr19	-	50165204	50165585	50162825	50163090	50165681	33919	1196|304|93	0|7|9	440|441|267	0|0|0	172	86	0.00253234	0.046423	1.0|0.956|0.838	1.0|1.0|1.0	-0.069
ANKIB1	chr7	+	91980263	91980408	91974291	91974380	91981789	12965	326|74|73	0|1|7	316|331|67	0|0|0	168	82	0.00253409	0.0464325	1.0|0.973|0.836	1.0|1.0|1.0	-0.064
NDUFC1	chr4	-	140218538	140218597	140216885	140217114	140221755	5842	5|7|9	35|33|190	26|0|9	43|24|12	104	86	0.00254937	0.0466675	0.106|0.149|0.038	0.333|0.0|0.383	-0.141
GALNS	chr16	-	88898405	88898509	88893109	88893246	88901620	24651	155|195|62	0|0|6	349|250|321	0|0|0	172	86	0.00255862	0.0468143	1.0|1.0|0.838	1.0|1.0|1.0	-0.054
SRD5A3	chr4	+	56233754	56233889	56230240	56230438	56235998	11176	262|59|89	0|7|22	265|147|80	7|0|1	172	86	0.00256649	0.0468279	1.0|0.808|0.669	0.95|1.0|0.976	-0.15
FANCL	chr2	-	58449076	58449177	58431264	58431361	58468352	16934	194|6|0	16|2|6	164|136|10	0|0|3	172	86	0.00256525	0.0468279	0.858|0.6|0.0	1.0|1.0|0.625	-0.389
SPIN1	chr9	+	91077410	91077664	91063855	91063904	91089992	11945	179|185|22	13|2|0	161|197|220	0|0|3	128	42	0.00256878	0.046842	0.819|0.968|1.0	1.0|1.0|0.96	-0.058
ZNF195	chr11	-	3382972	3383119	3379156	3381795	3392204	20815	112|44|64	38|19|57	43|18|46	55|75|31	172	86	0.00257144	0.0468679	0.596|0.537|0.36	0.281|0.107|0.426	0.226
MLH1	chr3	+	37055922	37056035	37053501	37053590	37061800	4507	278|12|37	7|1|0	251|246|43	0|0|0	168	82	0.00257473	0.0469054	0.951|0.854|1.0	1.0|1.0|1.0	-0.065
SDCCAG8	chr1	+	243579003	243579131	243542022	243542165	243589728	2666	213|106|105	0|0|0	152|29|102	0|10|1	172	86	0.00257921	0.0469643	1.0|1.0|1.0	1.0|0.592|0.981	0.142
TAF2	chr8	-	120805605	120805691	120803563	120803699	120807771	10008	453|73|26	3|0|6	413|375|134	0|0|2	158	86	0.00258709	0.0470626	0.988|1.0|0.702	1.0|1.0|0.973	-0.094
GSDMB	chr17	-	38065210	38065295	38062363	38062524	38066008	3003	59|12|27	0|1|0	8|25|12	0|9|4	156	86	0.00261736	0.0475222	1.0|0.869|1.0	1.0|0.605|0.623	0.214
BRE	chr2	+	28464189	28464260	28460068	28460168	28521204	14128	231|36|71	0|0|13	237|151|76	0|0|2	128	86	0.00262135	0.0475718	1.0|1.0|0.786	1.0|1.0|0.962	-0.059
PVR	chr19	+	45162009	45162168	45161029	45161178	45164558	6704	410|333|155	12|27|5	386|219|271	28|27|34	111	25	0.00262414	0.0475997	0.885|0.735|0.875	0.756|0.646|0.642	0.15
EI24	chr11	+	125451106	125451218	125449988	125450100	125453415	14176	1832|182|225	17|5|28	1020|470|138	20|0|0	172	86	0.0026553	0.0480717	0.982|0.948|0.801	0.962|1.0|1.0	-0.077
MOCOS	chr18	+	33793328	33793445	33785039	33785239	33800017	38737	176|68|69	12|2|7	107|48|54	0|0|0	172	86	0.00266531	0.0481623	0.88|0.944|0.831	1.0|1.0|1.0	-0.115
DPY19L4	chr8	+	95746857	95746982	95738558	95738669	95750596	8481	226|29|8	69|24|12	220|215|34	48|43|9	170	84	0.00267172	0.0482322	0.618|0.374|0.248	0.694|0.712|0.651	-0.272
XPR1	chr1	+	180651495	180651547	180601145	180601406	180756888	34766	230|184|172	0|0|0	131|22|206	0|8|0	90	86	0.0027063	0.0487635	1.0|1.0|1.0	1.0|0.724|1.0	0.092
ABI1	chr10	-	27047990	27048164	27044583	27044670	27054146	10340	344|217|2382	36|28|72	336|259|276	4|13|8	166	80	0.00273439	0.0490598	0.822|0.789|0.941	0.976|0.906|0.943	-0.091
QRICH1	chr3	-	49129829	49129889	49114141	49114471	49131344	12252	24|25|49	85|91|130	48|70|48	130|77|65	106	86	0.00274111	0.0490875	0.186|0.182|0.234	0.231|0.424|0.375	-0.143
EML2	chr19	-	46122317	46122449	46120887	46120955	46129962	27570	373|103|25	3|0|0	77|60|54	11|0|0	147	61	0.00275409	0.0492735	0.981|1.0|1.0	0.744|1.0|1.0	0.079
METTL15	chr11	+	28349641	28349712	28318299	28318478	28351942	12544	20|22|26	84|141|146	23|25|29	43|13|119	128	86	0.0027586	0.0493309	0.138|0.095|0.107	0.264|0.564|0.141	-0.21
L2HGDH	chr14	-	50732075	50732207	50709151	50713971	50734470	21956	209|40|34	1|1|0	34|62|28	0|9|1	172	86	0.00277132	0.0494652	0.991|0.952|1.0	1.0|0.775|0.933	0.078
GRAMD4	chr22	+	47033736	47033857	47022657	47022858	47054083	18258	113|83|24	20|1|0	101|37|82	0|0|0	172	86	0.00277705	0.0495441	0.739|0.976|1.0	1.0|1.0|1.0	-0.095
Mutually Exclusive Exons (435)
geneSymbol	chr	strand	1stExonStart_0base	1stExonEnd	2ndExonStart_0base	2ndExonEnd	upstreamES	upstreamEE	downstreamES	downstreamEE	IJC_SAMPLE_1	SJC_SAMPLE_1	IJC_SAMPLE_2	SJC_SAMPLE_2	IncFormLen	SkipFormLen	PValue	FDR	IncLevel1	IncLevel2	IncLevelDifference
CD44	chr11	+	35222628	35222742	35232792	35232996	35211381	35211612	35236398	35236461	289|215|527	2083|1290|1669	0|14|4	265|137|307	142	142	0	0	0.122|0.143|0.24	0.0|0.093|0.013	0.133
DNM2	chr19	+	10906736	10906875	10908055	10908194	10906047	10906115	10909161	10909248	1536|1014|1018	91|33|41	1048|780|942	310|334|234	141	141	0	0	0.944|0.968|0.961	0.772|0.7|0.801	0.2
MBNL1	chr3	+	152164492	152164546	152165408	152165562	152163070	152163328	152177059	152177134	157|182|673	74|183|699	17|54|160	249|333|624	76	154	0	0	0.811|0.668|0.661	0.122|0.247|0.342	0.476
H2AFY	chr5	-	134686512	134686603	134688635	134688735	134681657	134681747	134696186	134696297	5483|5190|5701	689|203|236	3616|2089|3717	1674|919|915	169	165	0	0	0.886|0.961|0.959	0.678|0.689|0.799	0.213
TMX2-CTNND1	chr11	+	57505079	57505140	57556508	57556627	57479994	57480279	57558856	57559145	882|746|2853	13|10|109	613|572|897	135|99|141	108	172	0	0	0.991|0.992|0.977	0.879|0.902|0.91	0.09
LAMA3	chr18	+	21451394	21451625	21456257	21456371	21447797	21447881	21461899	21462009	9|21|1	2818|2643|2445	9|19|24	64|23|46	163	163	0	0	0.003|0.008|0.0	0.123|0.452|0.343	-0.302
CTNND1	chr11	+	57558856	57559145	57561481	57561553	57556508	57556627	57563048	57563201	29|34|119	863|570|503	147|120|178	317|174|545	172	130	0	0	0.025|0.043|0.152	0.26|0.343|0.198	-0.194
CTNND1	chr11	+	57558856	57559145	57561481	57561553	57529233	57529518	57563048	57563201	25|60|53	1566|1134|1776	54|53|144	398|273|763	172	130	0	0	0.012|0.038|0.022	0.093|0.128|0.125	-0.091
TPM1	chr15	+	63353396	63353472	63353911	63353987	63353067	63353138	63354413	63354476	1622|1520|1049	80|33|49	3795|1638|2045	462|202|236	86	86	0	0	0.953|0.979|0.955	0.891|0.89|0.897	0.07
SNAPC2	chr19	+	7986307	7986427	7986589	7986658	7985866	7986004	7986919	7987232	35|16|4	222|180|328	120|104|74	148|203|206	172	124	0	0	0.102|0.06|0.009	0.369|0.27|0.206	-0.225
SCRIB	chr8	-	144889721	144889784	144890778	144891195	144889093	144889183	144891720	144891888	955|552|135	76|43|4	330|152|422	113|103|122	169	109	3.33067e-16	2.15966e-13	0.89|0.892|0.956	0.653|0.488|0.69	0.302
FNIP1	chr5	-	131046270	131046354	131052257	131052349	131044893	131044965	131054678	131054753	66|20|18	43|21|18	83|77|53	10|0|3	131	115	4.44089e-16	2.65804e-13	0.574|0.455|0.467	0.879|1.0|0.939	-0.441
OGDH	chr7	+	44687042	44687133	44687255	44687358	44684925	44685117	44706334	44706450	378|141|93	1112|907|1025	12|47|56	967|555|1188	168	172	8.77076e-15	4.87466e-12	0.258|0.137|0.085	0.013|0.08|0.046	0.114
EXOC7	chr17	-	74086409	74086478	74087223	74087316	74085255	74085401	74090494	74090662	30|50|61	51|147|122	86|43|81	24|8|43	172	124	5.91749e-14	3.0696e-11	0.298|0.197|0.265	0.721|0.795|0.576	-0.444
AUP1	chr2	-	74756258	74756409	74756488	74756626	74755066	74755133	74756706	74756974	750|341|351	21|12|47	519|544|292	0|0|4	146	146	6.4837e-14	3.15311e-11	0.973|0.966|0.882	1.0|1.0|0.986	-0.055
ANXA2	chr15	-	60656627	60656722	60678226	60678285	60653139	60653253	60689456	60689537	1643|1445|2748	59494|24775|24545	846|723|894	36443|33753|26258	92	160	3.36065e-13	1.53819e-10	0.046|0.092|0.163	0.039|0.036|0.056	0.057
PDLIM2	chr8	+	22442833	22442912	22446810	22446887	22442529	22442675	22447108	22447254	202|128|185	139|70|75	74|58|55	127|89|103	144	140	7.66276e-13	3.1381e-10	0.586|0.64|0.706	0.362|0.388|0.342	0.28
NAA60	chr16	+	3526221	3526337	3529470	3529600	3498470	3498540	3532501	3532598	13|8|11	229|110|801	28|43|18	297|128|110	149	149	1.84364e-12	6.83111e-10	0.054|0.068|0.014	0.086|0.251|0.141	-0.114
GTF2A2	chr15	-	59934334	59934461	59942867	59942972	59930260	59931356	59944404	59944525	2454|1162|5560	571|165|97	2036|1593|905	584|348|212	172	172	1.09184e-11	3.86163e-09	0.811|0.876|0.983	0.777|0.821|0.81	0.087
CD44	chr11	+	35219667	35219793	35232792	35232996	35211381	35211612	35236398	35236461	1707|1689|2896	2083|1290|1669	50|70|73	265|137|307	142	142	1.29582e-11	4.38381e-09	0.45|0.567|0.634	0.159|0.338|0.192	0.321
LRP8	chr1	-	53741302	53741425	53746258	53746387	53736898	53737018	53755238	53755361	163|64|42	128|58|60	150|139|114	10|29|39	172	172	1.46062e-11	4.73545e-09	0.56|0.525|0.412	0.938|0.827|0.745	-0.338
PRRC2A	chr6	+	31590503	31590678	31591508	31591686	31588449	31588635	31592037	31592137	204|288|335	1530|2101|8396	291|151|458	1366|890|2924	172	172	1.69833e-11	5.28588e-09	0.118|0.121|0.038	0.176|0.145|0.135	-0.06
ABI3BP	chr3	-	100570718	100570784	100581154	100581229	100569503	100569578	100583676	100583751	0|0|9	18|1|345	64|91|3	264|307|41	100	82	2.52875e-11	7.56779e-09	0.0|0.0|0.021	0.166|0.196|0.057	-0.133
ZNF384	chr12	-	6781515	6781698	6782381	6782606	6779925	6780004	6787292	6787626	349|607|2085	54|66|166	260|160|631	62|59|133	158	158	3.4197e-11	9.5031e-09	0.866|0.902|0.926	0.807|0.731|0.826	0.11
ARFGAP2	chr11	-	47194976	47195033	47195309	47195391	47193831	47193884	47196565	47196649	478|347|419	7|5|7	187|150|242	17|19|14	101	51	3.23009e-10	8.3704e-08	0.972|0.972|0.968	0.847|0.799|0.897	0.123
FNDC3B	chr3	+	171830241	171830380	171851260	171851336	171758343	171758414	171944660	171944737	16|32|22	93|79|875	77|48|83	180|99|157	134	100	3.33482e-10	8.3704e-08	0.114|0.232|0.018	0.242|0.266|0.283	-0.142
SERPINA1	chr14	-	94854896	94854997	94855137	94855347	94848928	94849578	94856793	94857029	7|0|0	807|294|1853	4|14|4	261|145|55	172	172	6.60432e-10	1.60588e-07	0.009|0.0|0.0	0.015|0.088|0.068	-0.054
TCF7L2	chr10	+	114919678	114919751	114920377	114920450	114918425	114918476	114925313	114927436	11|12|37	27|39|107	11|11|22	0|0|8	90	90	6.99072e-10	1.64833e-07	0.289|0.235|0.257	1.0|1.0|0.733	-0.651
BPTF	chr17	+	65871671	65871860	65882243	65882432	65870932	65871136	65887959	65888150	71|46|29	67|57|77	117|173|248	54|34|59	172	172	8.72031e-10	1.89133e-07	0.514|0.447|0.274	0.684|0.836|0.808	-0.364
SERPINA1	chr14	-	94854896	94855000	94855137	94855347	94848928	94849578	94856793	94857029	7|0|0	791|295|1845	4|14|4	264|145|59	172	172	8.99361e-10	1.89133e-07	0.009|0.0|0.0	0.015|0.088|0.063	-0.052
DCTN6	chr8	+	30021626	30021691	30032600	30032706	30013812	30013922	30034641	30034730	137|85|105	1305|556|673	59|12|52	897|696|594	112	168	8.35918e-10	1.89133e-07	0.136|0.187|0.19	0.09|0.025|0.116	0.094
NAB1	chr2	+	191514571	191514708	191520702	191520879	191513847	191514086	191523883	191524721	21|15|0	131|84|115	44|17|41	95|40|69	172	172	8.86705e-10	1.89133e-07	0.138|0.152|0.0	0.317|0.298|0.373	-0.233
RTKN	chr2	-	74657742	74657804	74659593	74659793	74657591	74657645	74667479	74667710	8|16|0	59|33|32	34|40|29	0|11|15	133	71	1.38436e-09	2.83467e-07	0.067|0.206|0.0	1.0|0.66|0.508	-0.632
ODF2	chr9	+	131222828	131222945	131223220	131223346	131221845	131221936	131231461	131231632	68|83|173	268|177|256	35|0|48	241|208|276	170	170	1.51698e-09	3.02657e-07	0.202|0.319|0.403	0.127|0.0|0.148	0.216
MPDU1	chr17	+	7490009	7490095	7490216	7490335	7486964	7487283	7490478	7490589	13|40|40	541|298|293	5|0|19	505|366|371	158	172	1.60551e-09	3.12311e-07	0.025|0.127|0.129	0.011|0.0|0.053	0.072
TRIM16	chr17	-	15539349	15539583	15546034	15546130	15535822	15535988	15554404	15555260	303|235|173	419|237|191	88|98|96	328|246|196	172	172	1.71619e-09	3.17945e-07	0.42|0.498|0.475	0.212|0.285|0.329	0.189
DAP3	chr1	+	155691307	155691409	155697398	155697529	155679563	155679615	155698832	155698913	50|46|73	1120|219|312	50|15|33	1176|895|385	119	119	1.87716e-09	3.39678e-07	0.043|0.174|0.19	0.041|0.016|0.079	0.09
ACACA	chr17	-	35512604	35512702	35518694	35518964	35506787	35506898	35536200	35536347	548|144|63	1|1|2	245|150|147	0|28|15	172	172	2.5976e-09	4.39389e-07	0.998|0.993|0.969	1.0|0.843|0.907	0.07
YAP1	chr11	+	102080247	102080295	102094352	102094483	102076623	102076805	102100432	102104154	235|163|131	196|172|185	116|53|112	260|241|347	82	172	2.84466e-09	4.70942e-07	0.715|0.665|0.598	0.483|0.316|0.404	0.258
LAMA3	chr18	+	21456257	21456371	21461899	21462009	21452983	21453179	21464736	21464817	2375|2907|3618	2471|1029|930	7|0|2	24|20|14	160	160	2.91819e-09	4.7305e-07	0.49|0.739|0.796	0.226|0.0|0.125	0.558
ZNF146	chr19	+	36709023	36709097	36719649	36719721	36705503	36706098	36726560	36729675	111|140|63	550|755|511	49|38|69	559|590|831	134	130	4.14743e-09	6.58595e-07	0.164|0.152|0.107	0.078|0.059|0.075	0.07
ACLY	chr17	-	40054001	40054092	40057948	40058066	40049285	40049427	40060981	40061043	969|693|1297	203|178|328	562|471|651	212|194|325	141	137	1.14268e-08	1.67758e-06	0.823|0.791|0.793	0.72|0.702|0.661	0.108
RPL32	chr3	-	12880847	12881029	12881640	12881741	12876443	12877722	12882992	12883081	9356|5836|4473	52963|37613|111397	7272|5051|6512	32911|29323|36209	168	168	1.57213e-08	2.22413e-06	0.15|0.134|0.039	0.181|0.147|0.152	-0.052
MARK2	chr11	+	63670532	63670630	63671457	63671619	63670075	63670254	63672257	63672515	459|910|2014	196|298|770	360|216|509	67|31|115	172	172	1.81622e-08	2.52358e-06	0.701|0.753|0.723	0.843|0.874|0.816	-0.119
HSDL2	chr9	+	115166274	115166438	115167903	115168002	115142188	115142460	115200710	115200905	408|457|733	7|14|0	175|161|491	9|26|14	172	172	1.85193e-08	2.52805e-06	0.983|0.97|1.0	0.951|0.861|0.972	0.056
CCDC113	chr16	+	58286630	58286757	58287901	58288063	58283839	58284019	58292271	58292427	92|31|73	138|57|75	3|10|20	81|45|78	172	172	3.94776e-08	5.11959e-06	0.4|0.352|0.493	0.036|0.182|0.204	0.274
FAM120B	chr6	+	170667313	170667406	170697374	170697581	170639536	170639638	170700100	170700209	0|1|0	192|107|123	12|11|12	150|131|125	172	172	4.51506e-08	5.7593e-06	0.0|0.009|0.0	0.074|0.077|0.088	-0.077
JARID2	chr6	+	15452236	15452406	15468772	15468949	15374347	15374483	15487537	15487773	17|6|4	241|193|535	19|15|11	100|40|199	172	172	4.91251e-08	6.10323e-06	0.066|0.03|0.007	0.16|0.273|0.052	-0.127
FLOT1	chr6	-	30709390	30709481	30709568	30709644	30708455	30708575	30709923	30709980	167|98|141	3|6|11	160|281|296	31|91|33	102	132	4.94157e-08	6.10323e-06	0.986|0.955|0.943	0.87|0.8|0.921	0.098
P4HA2	chr5	-	131549608	131549746	131554237	131554337	131545976	131546216	131563482	131563556	75|62|20	772|753|735	178|233|160	1620|867|1367	153	153	5.19399e-08	6.31476e-06	0.089|0.076|0.026	0.099|0.212|0.105	-0.075
ERCC1	chr19	-	45924435	45924651	45926527	45926639	45923581	45923685	45927038	45927177	191|96|170	965|559|828	339|212|281	876|635|948	172	172	1.02593e-07	1.20951e-05	0.165|0.147|0.17	0.279|0.25|0.229	-0.092
CTNND1	chr11	+	57556508	57556627	57558965	57559145	57529233	57529518	57561481	57561553	12|5|51	81|113|336	154|126|91	134|119|344	151	151	1.50139e-07	1.74362e-05	0.129|0.042|0.132	0.535|0.514|0.209	-0.318
CD44	chr11	+	35219667	35219793	35222628	35222742	35211381	35211612	35223217	35223334	1706|1688|2904	1769|1609|7921	40|41|63	16|14|19	172	172	1.72723e-07	1.92003e-05	0.491|0.512|0.268	0.714|0.745|0.768	-0.319
CBFB	chr16	+	67100584	67100701	67116115	67116242	67063629	67063716	67132612	67134958	74|24|46	522|478|359	30|0|41	487|523|626	166	166	1.72731e-07	1.92003e-05	0.124|0.048|0.114	0.058|0.0|0.061	0.056
ACP1	chr2	+	272036	272150	272191	272305	271865	271939	275139	275201	1686|1218|958	343|113|236	1045|875|1035	404|358|251	122	122	1.67962e-07	1.92003e-05	0.831|0.915|0.802	0.721|0.71|0.805	0.104
CTNND1	chr11	+	57556508	57556627	57558856	57559145	57529233	57529518	57561481	57561553	12|5|51	86|145|379	154|126|91	174|151|446	151	151	2.00333e-07	2.19548e-05	0.122|0.033|0.119	0.47|0.455|0.169	-0.273
TMEM63B	chr6	+	44117960	44118047	44118300	44118366	44117595	44117702	44119582	44119745	437|185|139	313|114|103	250|183|309	76|70|124	160	118	2.13326e-07	2.27382e-05	0.507|0.545|0.499	0.708|0.658|0.648	-0.154
CREBBP	chr16	-	3820570	3820987	3823751	3823931	3819174	3819354	3824569	3824694	82|198|242	134|313|593	170|182|342	130|125|388	172	172	2.12983e-07	2.27382e-05	0.38|0.387|0.29	0.567|0.593|0.468	-0.19
YAP1	chr11	+	102094352	102094483	102098199	102098312	102076623	102076805	102100432	102104154	196|172|185	1132|761|554	260|241|347	636|530|843	172	172	2.87809e-07	3.02627e-05	0.148|0.184|0.25	0.29|0.313|0.292	-0.104
SPAG1	chr8	+	101243383	101243516	101245638	101245765	101232506	101232659	101251467	101251632	8|5|2	370|114|51	10|14|4	80|45|39	172	172	3.25593e-07	3.37792e-05	0.021|0.042|0.038	0.111|0.237|0.093	-0.113
HMGA1	chr6	+	34210488	34210572	34211244	34211295	34208513	34208659	34212607	34214008	746|721|439	2756|2010|7011	588|757|1546	2064|2154|3840	154	88	4.0462e-07	4.08876e-05	0.134|0.17|0.035	0.14|0.167|0.187	-0.052
MON1A	chr3	-	49946685	49946833	49947551	49948317	49946301	49946587	49950652	49950792	13|6|19	141|181|347	31|28|12	127|122|126	172	172	4.79596e-07	4.72372e-05	0.084|0.032|0.052	0.196|0.187|0.087	-0.101
FNIP1	chr5	-	131052257	131052349	131054678	131054753	131046270	131046354	131055009	131055110	88|5|8	25|22|21	55|53|12	0|0|3	127	161	6.41471e-07	6.23911e-05	0.817|0.224|0.326	1.0|1.0|0.835	-0.489
PEF1	chr1	-	32098095	32098239	32100822	32101123	32095462	32096443	32110441	32110838	271|97|20	1046|802|1647	195|155|91	772|627|620	172	172	7.19798e-07	6.91451e-05	0.206|0.108|0.012	0.202|0.198|0.128	-0.067
NCOA3	chr20	+	46275816	46276110	46277748	46277841	46270956	46271128	46279725	46280020	348|232|895	24|18|28	137|257|314	72|32|30	172	172	9.10534e-07	8.53598e-05	0.935|0.928|0.97	0.656|0.889|0.913	0.125
MPV17L2	chr19	+	18304673	18304844	18305586	18305663	18304039	18304278	18305767	18305896	131|107|63	366|365|716	120|76|85	161|104|233	172	140	1.07798e-06	9.9854e-05	0.226|0.193|0.067	0.378|0.373|0.229	-0.165
ANAPC10	chr4	-	146002811	146002902	146017136	146017263	145985723	145985844	146018839	146018912	20|10|25	155|59|46	0|4|6	225|71|43	152	148	1.13852e-06	0.000103009	0.112|0.142|0.346	0.0|0.052|0.12	0.143
CSNK1G3	chr5	+	122930732	122930828	122940417	122940524	122927012	122927108	122950035	122952464	8|11|46	589|305|251	104|79|52	655|570|333	172	172	1.19624e-06	0.000106988	0.013|0.035|0.155	0.137|0.122|0.135	-0.064
LDLR	chr19	+	11226769	11226888	11230767	11230909	11224210	11224438	11233849	11234020	910|600|291	8|32|51	598|532|692	8|8|15	172	172	1.23917e-06	0.000107133	0.991|0.949|0.851	0.987|0.985|0.979	-0.053
MARK2	chr11	+	63673559	63673586	63675731	63675776	63672257	63672515	63676348	63678492	53|8|7	419|297|140	5|0|0	187|170|219	40	76	1.38446e-06	0.000118379	0.194|0.049|0.087	0.048|0.0|0.0	0.094
STEAP3	chr2	+	119988195	119988610	119996938	119997006	119981383	119981464	120003064	120003564	32|26|42	6|2|0	18|55|74	12|36|36	160	110	1.48762e-06	0.000125817	0.786|0.899|1.0	0.508|0.512|0.586	0.36
SUOX	chr12	+	56391398	56391507	56393116	56393242	56391042	56391123	56395995	56396055	33|51|70	11|9|79	53|23|45	0|0|2	127	127	1.71565e-06	0.000142016	0.75|0.85|0.47	1.0|1.0|0.957	-0.296
GOLGA4	chr3	+	37323448	37323763	37327504	37327552	37315026	37315092	37330725	37330782	99|47|11	7|4|1	34|67|59	24|19|21	109	19	1.86619e-06	0.000151258	0.711|0.672|0.657	0.198|0.381|0.329	0.377
PGAP2	chr11	+	3832479	3832654	3845112	3845365	3829523	3829545	3845499	3845606	2|5|0	203|149|159	0|26|10	82|142|121	101	101	2.15991e-06	0.000171492	0.01|0.032|0.0	0.0|0.155|0.076	-0.063
CD44	chr11	+	35229651	35229753	35232792	35232996	35211381	35211612	35236398	35236461	1024|493|1244	2083|1290|1669	20|27|110	265|137|307	142	142	2.67432e-06	0.000210191	0.33|0.277|0.427	0.07|0.165|0.264	0.178
C1orf43	chr1	-	154184933	154185100	154186368	154186422	154179182	154180124	154186932	154187050	549|200|338	253|170|211	510|321|207	103|121|92	94	172	3.20859e-06	0.000249661	0.799|0.683|0.746	0.901|0.829|0.805	-0.102
SCARB1	chr12	-	125279740	125279814	125284669	125284788	125271951	125272003	125292306	125292473	769|737|1677	130|46|34	299|446|600	66|122|50	131	93	3.24648e-06	0.000250107	0.808|0.919|0.972	0.763|0.722|0.895	0.106
FCGRT	chr19	+	50016643	50016730	50017138	50017390	50015535	50016007	50017467	50017743	39|5|8	92|17|21	43|15|15	299|154|78	160	172	3.28158e-06	0.000250333	0.313|0.24|0.291	0.134|0.095|0.171	0.148
HAX1	chr1	+	154245955	154246074	154246249	154246437	154245038	154245252	154247425	154247477	94|56|15	698|463|561	107|75|67	626|174|417	131	131	3.35653e-06	0.000253565	0.119|0.108|0.026	0.146|0.301|0.138	-0.111
RCOR3	chr1	+	211477424	211477482	211486061	211486303	211462519	211462738	211486765	211489725	11|20|142	56|100|337	0|0|24	101|108|136	102	172	3.58315e-06	0.000268082	0.249|0.252|0.415	0.0|0.0|0.229	0.229
STK4	chr20	+	43615772	43615937	43623730	43623898	43610469	43610584	43625809	43625947	117|55|25	339|198|1157	151|97|71	192|111|272	172	172	3.85256e-06	0.000285493	0.257|0.217|0.021	0.44|0.466|0.207	-0.206
SLC39A4	chr8	-	145638142	145638330	145638620	145638773	145637797	145638050	145638896	145638951	331|159|31	950|538|3255	150|120|78	350|376|323	134	134	4.24757e-06	0.000311796	0.258|0.228|0.009	0.3|0.242|0.195	-0.081
CEP95	chr17	+	62515438	62515554	62517519	62517645	62510365	62510476	62518819	62519013	17|5|26	100|104|980	8|25|8	34|112|95	172	172	4.75151e-06	0.000345528	0.145|0.046|0.026	0.19|0.182|0.078	-0.078
SPG21	chr15	-	65268812	65268893	65273201	65273363	65266939	65267085	65282002	65282251	82|20|25	751|131|131	25|16|26	617|422|187	172	148	4.94491e-06	0.000356262	0.086|0.116|0.141	0.034|0.032|0.107	0.057
TMCO1	chr1	-	165712403	165712548	165721338	165721406	165693527	165697358	165723464	165723511	141|51|10	1655|869|1432	103|193|49	1330|1015|773	76	126	6.05734e-06	0.000428474	0.124|0.089|0.011	0.114|0.24|0.095	-0.075
PKD2	chr4	+	88964384	88964609	88967793	88968022	88959402	88959653	88973142	88973310	48|23|30	17|6|9	72|52|53	72|78|41	172	172	6.00726e-06	0.000428474	0.738|0.793|0.769	0.5|0.4|0.564	0.279
TRAF7	chr16	+	2220614	2220731	2221264	2221357	2218077	2218169	2221572	2221606	848|673|2013	273|80|28	507|325|671	149|116|98	112	112	6.23241e-06	0.000436886	0.756|0.894|0.986	0.773|0.737|0.873	0.084
ZCCHC7	chr9	+	37126308	37126939	37302184	37302228	37120468	37120620	37304184	37304310	74|16|11	123|58|765	82|33|17	102|92|62	172	74	6.3456e-06	0.000440849	0.206|0.106|0.006	0.257|0.134|0.106	-0.06
CBFB	chr16	+	67100584	67100701	67116115	67116211	67063629	67063716	67132612	67134958	74|24|46	357|427|382	30|0|41	466|297|554	166	166	6.70813e-06	0.000457859	0.172|0.053|0.107	0.06|0.0|0.069	0.068
CD44	chr11	+	35219667	35219793	35223217	35223334	35211381	35211612	35226058	35226187	1709|1693|2896	1890|2121|3483	40|41|64	20|5|32	172	172	6.89059e-06	0.000458254	0.475|0.444|0.454	0.667|0.891|0.667	-0.284
SCLY	chr2	+	238999858	238999895	239002501	239002585	238991888	238991995	239003060	239003163	85|91|123	58|35|35	62|52|92	62|86|73	60	154	6.87859e-06	0.000458254	0.79|0.87|0.9	0.72|0.608|0.764	0.156
WBP1	chr2	+	74686769	74686872	74686999	74687176	74685526	74685798	74687347	74688018	269|82|71	517|332|2183	332|298|138	485|522|362	172	172	7.28262e-06	0.000467673	0.342|0.198|0.031	0.406|0.363|0.276	-0.158
RPS6	chr9	-	19378705	19378916	19379484	19379616	19378365	19378512	19380187	19380235	24255|5618|3516	81643|25875|67780	16303|9422|5664	43274|33465|23423	127	127	7.16061e-06	0.000467673	0.229|0.178|0.049	0.274|0.22|0.195	-0.078
TMEM126B	chr11	+	85340175	85340306	85342188	85342360	85339616	85339732	85342730	85342852	104|78|43	517|288|205	75|39|51	471|451|438	172	172	7.37263e-06	0.000467673	0.167|0.213|0.173	0.137|0.08|0.104	0.077
SAMD4B	chr19	+	39838927	39839029	39847328	39847729	39833107	39833216	39860294	39860765	26|32|28	387|205|96	4|8|7	149|164|192	172	172	7.51306e-06	0.000467673	0.063|0.135|0.226	0.026|0.047|0.035	0.105
CYBASC3	chr11	-	61121255	61121464	61125204	61125300	61120456	61120611	61129204	61129755	120|121|81	497|491|1041	179|92|105	462|194|424	172	172	7.70926e-06	0.000472329	0.194|0.198|0.072	0.279|0.322|0.198	-0.112
ZCCHC7	chr9	+	37126308	37126939	37304184	37304310	37120468	37120620	37305540	37305711	78|18|11	363|194|2262	82|33|16	217|249|212	172	172	7.69508e-06	0.000472329	0.177|0.085|0.005	0.274|0.117|0.07	-0.065
ABI3BP	chr3	-	100489586	100489796	100493448	100493517	100484684	100484793	100494050	100494179	137|25|922	73|7|96	872|1836|844	759|1284|366	124	172	8.66934e-06	0.000527001	0.722|0.832|0.93	0.614|0.665|0.762	0.148
TMEM141	chr9	+	139686162	139686229	139686398	139686482	139685776	139685876	139686702	139686810	568|220|28	1846|878|1230	484|202|177	760|566|576	120	154	8.98434e-06	0.000541916	0.283|0.243|0.028	0.45|0.314|0.283	-0.164
MPDU1	chr17	+	7489049	7489115	7490216	7490335	7486964	7487283	7490478	7490589	199|154|121	541|298|293	394|233|244	505|366|371	118	172	9.66131e-06	0.000578267	0.349|0.43|0.376	0.532|0.481|0.489	-0.116
STYXL1	chr7	-	75634576	75634722	75643059	75643205	75625654	75625917	75651168	75651310	568|259|745	73|59|50	304|246|165	115|42|44	172	172	9.85444e-06	0.000585324	0.886|0.814|0.937	0.726|0.854|0.789	0.089
TFDP2	chr3	-	141724282	141724386	141811902	141811969	141713861	141713983	141820576	141820683	58|9|6	348|88|123	5|7|10	300|181|151	120	172	1.06781e-05	0.000629444	0.193|0.128|0.065	0.023|0.053|0.087	0.074
MAPKAP1	chr9	-	128246721	128246862	128268588	128268696	128230250	128230388	128305337	128305447	628|294|811	1583|1009|7138	697|505|327	1055|724|935	172	172	1.10265e-05	0.000640279	0.284|0.226|0.102	0.398|0.411|0.259	-0.152
CACNB3	chr12	+	49217463	49217586	49218040	49218156	49217126	49217249	49218451	49218516	55|41|27	80|51|101	122|143|112	46|63|99	144	144	1.21054e-05	0.000697719	0.407|0.446|0.211	0.726|0.694|0.531	-0.296
RHEB	chr7	-	151174418	151174501	151181822	151181890	151168634	151168691	151188028	151188100	732|686|2850	339|4|0	508|542|757	233|188|12	65	95	1.23673e-05	0.000707574	0.759|0.996|1.0	0.761|0.808|0.989	0.066
ZNF778	chr16	+	89288499	89288591	89289564	89289691	89287404	89287560	89291126	89291210	15|21|9	13|13|5	52|27|28	0|4|7	161	163	1.25694e-05	0.000713888	0.539|0.621|0.646	1.0|0.872|0.802	-0.289
CADM3	chr1	+	159163212	159163350	159163659	159163830	159162367	159162520	159166153	159166244	50|33|255	62|32|302	2006|1968|2386	1412|1215|1813	170	170	1.57554e-05	0.000881963	0.446|0.508|0.458	0.587|0.618|0.568	-0.12
TMEM126B	chr11	+	85340175	85340247	85342188	85342360	85339616	85339732	85342730	85342852	83|69|36	517|288|205	58|32|47	471|451|438	130	172	1.73209e-05	0.000949112	0.175|0.241|0.189	0.14|0.086|0.124	0.085
KIAA0146	chr8	+	48639761	48639855	48641973	48642027	48626050	48626203	48647868	48648563	201|82|57	176|72|86	205|150|158	107|78|78	172	94	2.12867e-05	0.00114229	0.384|0.384|0.266	0.511|0.512|0.525	-0.171
TERF2	chr16	-	69395306	69395392	69400709	69401102	69391420	69391464	69402278	69402385	412|256|956	125|59|33	248|180|299	99|63|88	123	109	2.1754e-05	0.00115148	0.745|0.794|0.963	0.689|0.717|0.751	0.115
FAM48A	chr13	-	37598476	37598579	37599456	37599574	37598171	37598330	37600340	37600373	81|65|142	418|269|1449	161|55|64	412|240|259	112	112	2.16721e-05	0.00115148	0.162|0.195|0.089	0.281|0.186|0.198	-0.073
H2AFY	chr5	-	134688635	134688735	134696186	134696297	134681657	134681747	134705095	134705293	1281|1205|928	2999|2817|3709	967|744|1065	1934|1076|1986	169	169	2.20019e-05	0.00115317	0.299|0.3|0.2	0.333|0.409|0.349	-0.097
ENSA	chr1	-	150598117	150598284	150599942	150600068	150594598	150595335	150601889	150602098	3750|1978|4148	3724|2229|5818	2296|2161|1730	1623|1930|1378	172	172	2.38694e-05	0.00122835	0.502|0.47|0.416	0.586|0.528|0.557	-0.094
TADA2A	chr17	+	35787048	35787108	35797838	35797930	35771355	35771477	35800605	35800763	0|1|0	123|73|415	0|6|10	106|144|114	106	170	2.5884e-05	0.00130781	0.0|0.021|0.0	0.0|0.063|0.123	-0.055
MFF	chr2	+	228211941	228212100	228217229	228217289	228207460	228207535	228220392	228220477	67|42|24	92|87|50	62|38|51	269|129|142	146	80	2.75179e-05	0.00137254	0.285|0.209|0.208	0.112|0.139|0.164	0.096
LOC100288637	chr15	+	30939870	30939917	31008422	31008545	30938317	30938498	31040778	31040873	11|13|8	38|39|37	35|43|31	40|14|46	80	172	2.96148e-05	0.00144627	0.384|0.417|0.317	0.653|0.868|0.592	-0.332
AK2	chr1	-	33487193	33487304	33490042	33490168	33480122	33480195	33502336	33502512	2414|1693|1860	82|171|486	1479|1307|1843	62|81|90	152	152	2.97395e-05	0.00144627	0.967|0.908|0.793	0.96|0.942|0.953	-0.062
VEGFC	chr4	-	177632652	177632804	177650686	177650900	177608974	177609081	177713318	177713895	125|68|45	476|272|2118	188|177|157	833|412|721	172	172	2.94493e-05	0.00144627	0.208|0.2|0.021	0.184|0.301|0.179	-0.078
SHMT2	chr12	+	57624585	57624783	57625263	57625343	57623827	57624027	57625495	57625696	44|93|125	998|503|645	225|91|205	881|664|558	172	146	3.02931e-05	0.00146404	0.036|0.136|0.141	0.178|0.104|0.238	-0.069
BRD8	chr5	-	137503622	137503767	137504158	137504377	137501516	137501797	137504910	137505047	186|244|1718	76|36|16	187|341|357	91|72|84	172	172	3.24362e-05	0.00155331	0.71|0.871|0.991	0.673|0.826|0.81	0.088
DIABLO	chr12	-	122709058	122709191	122709191	122709295	122702812	122702944	122710511	122711200	118|49|9	1159|228|372	120|246|38	700|643|248	172	172	3.25396e-05	0.00155331	0.092|0.177|0.024	0.146|0.277|0.133	-0.088
VEGFB	chr11	+	64003725	64003799	64004658	64004694	64003284	64003481	64004891	64005127	146|86|86	188|126|360	225|202|175	208|156|220	134	58	3.41494e-05	0.00162022	0.252|0.228|0.094	0.319|0.359|0.256	-0.12
GCN1L1	chr12	-	120588948	120589195	120591016	120591211	120587725	120587847	120591547	120591713	462|287|993	351|175|21	199|130|317	249|208|224	172	172	3.74267e-05	0.00176495	0.568|0.621|0.979	0.444|0.385|0.586	0.251
TRMT2B	chrX	-	100290601	100290672	100306239	100306722	100278458	100278605	100306805	100307105	27|16|22	82|95|189	36|27|26	63|33|81	172	128	3.81624e-05	0.00178881	0.197|0.111|0.08	0.298|0.378|0.193	-0.16
BPNT1	chr1	-	220242725	220242774	220246191	220246299	220240643	220240735	220247308	220247413	351|179|226	390|229|429	215|233|189	205|171|159	171	83	3.97727e-05	0.00185312	0.304|0.275|0.204	0.337|0.398|0.366	-0.106
SH2D3A	chr19	-	6760648	6760998	6763690	6763827	6759604	6759681	6767397	6767523	186|146|89	128|213|165	26|12|2	0|0|1	156	156	4.09635e-05	0.00189724	0.592|0.407|0.35	1.0|1.0|0.667	-0.439
ETV4	chr17	-	41610041	41610307	41610554	41610716	41607474	41607549	41611226	41611353	416|359|2626	292|88|66	137|54|216	130|56|87	154	154	4.16396e-05	0.00191715	0.588|0.803|0.975	0.513|0.491|0.713	0.216
PARP12	chr7	-	139741443	139741639	139746683	139746807	139734034	139734131	139754461	139754563	215|39|102	28|8|41	133|52|37	0|6|4	172	172	4.28141e-05	0.00195963	0.885|0.83|0.713	1.0|0.897|0.902	-0.124
DLST	chr14	+	75349293	75349327	75352288	75352337	75348593	75348719	75355797	75355850	107|85|19	14|27|5	107|30|79	2|0|9	27	44	4.31925e-05	0.00196539	0.926|0.837|0.861	0.989|1.0|0.935	-0.1
GRB10	chr7	-	50737418	50737560	50742132	50742355	50694518	50694675	50771517	50771605	10|19|43	6|13|12	73|42|96	131|115|105	167	167	4.35311e-05	0.00196927	0.625|0.594|0.782	0.358|0.268|0.478	0.299
RASIP1	chr19	-	49227973	49228217	49230263	49230415	49227593	49227766	49230649	49230687	172|93|23	369|165|613	108|94|110	123|134|159	117	117	4.84958e-05	0.00215626	0.318|0.36|0.036	0.468|0.412|0.409	-0.192
ZMIZ1	chr10	+	80899438	80899534	80921809	80921890	80878671	80878781	80961340	80961449	16|18|16	37|72|101	41|43|75	65|59|130	172	148	4.89653e-05	0.00216477	0.271|0.177|0.12	0.352|0.385|0.332	-0.167
CLMP	chr11	-	122945409	122945551	122953792	122953915	122943032	122944482	122954387	122954555	358|320|290	616|506|1774	540|787|964	504|677|1267	172	172	5.31052e-05	0.00233453	0.368|0.387|0.141	0.517|0.538|0.432	-0.197
SPPL2B	chr19	+	2334600	2334720	2337441	2337624	2328628	2328774	2338750	2338840	89|91|53	56|38|22	79|56|96	86|92|82	169	169	5.413e-05	0.00235299	0.614|0.705|0.707	0.479|0.378|0.539	0.21
KHDRBS1	chr1	+	32498788	32498935	32502510	32502644	32495898	32496023	32503435	32503637	53|85|137	2718|1378|647	58|47|71	1737|1735|1736	172	172	5.39345e-05	0.00235299	0.019|0.058|0.175	0.032|0.026|0.039	0.052
NPHP4	chr1	-	5933311	5933395	5934530	5934717	5927799	5927956	5934933	5935160	81|26|70	55|28|52	48|4|13	57|67|49	172	154	5.9236e-05	0.00254649	0.569|0.454|0.547	0.43|0.051|0.192	0.299
DIRC2	chr3	+	122525703	122525797	122545646	122545912	122513900	122514382	122552163	122552293	78|33|12	169|120|783	58|64|57	167|104|136	172	172	6.04957e-05	0.00258636	0.316|0.216|0.015	0.258|0.381|0.295	-0.129
FAM120B	chr6	+	170667313	170667406	170700100	170700209	170639536	170639638	170704574	170704667	0|1|0	203|169|58	12|11|9	255|127|267	172	172	6.4459e-05	0.00271111	0.0|0.006|0.0	0.045|0.08|0.033	-0.051
KARS	chr16	-	75675461	75675621	75678180	75678360	75670351	75670445	75681475	75681585	290|110|67	1351|1182|2086	143|171|110	700|732|1097	172	172	6.65211e-05	0.00276792	0.177|0.085|0.031	0.17|0.189|0.091	-0.052
PMM2	chr16	+	8900172	8900264	8904935	8905035	8895655	8895767	8905494	8905570	9|0|0	433|70|105	20|22|8	477|274|52	153	155	6.78466e-05	0.0027932	0.021|0.0|0.0	0.041|0.075|0.135	-0.077
H2AFY	chr5	-	134688635	134688735	134696186	134696294	134681657	134681747	134705095	134705293	1755|1497|1312	2999|2817|3709	1353|917|1327	1934|1076|1986	169	169	6.78052e-05	0.0027932	0.369|0.347|0.261	0.412|0.46|0.401	-0.099
AFTPH	chr2	+	64796756	64796813	64800079	64800202	64796225	64796352	64806619	64806680	117|82|93	142|104|150	113|114|102	93|50|91	68	140	6.84046e-05	0.00280135	0.629|0.619|0.561	0.714|0.824|0.698	-0.142
CD44	chr11	+	35219667	35219793	35222628	35222742	35218292	35218421	35223217	35223334	105|55|78	1480|1397|7394	6|6|2	16|0|15	172	172	7.10926e-05	0.00289618	0.066|0.038|0.01	0.273|1.0|0.118	-0.426
POLL	chr10	-	103345072	103345235	103345618	103345913	103344358	103344676	103346878	103346957	3|3|2	172|67|104	7|7|5	50|51|50	158	158	7.50161e-05	0.00304011	0.017|0.043|0.019	0.123|0.121|0.091	-0.085
ARRDC1	chr9	+	140507347	140507458	140507911	140507962	140500095	140500287	140508066	140508221	418|116|61	1112|363|775	114|41|69	167|163|142	172	88	7.81705e-05	0.00315153	0.161|0.141|0.039	0.259|0.114|0.199	-0.077
RASIP1	chr19	-	49227593	49227766	49230041	49230145	49225110	49225258	49230263	49230415	329|158|86	532|561|2150	239|165|210	321|200|516	172	172	8.43322e-05	0.0033479	0.382|0.22|0.038	0.427|0.452|0.289	-0.176
TPD52L2	chr20	+	62514071	62514173	62520542	62520591	62505020	62505169	62521202	62522898	341|150|160	626|574|780	299|192|171	311|351|420	172	84	8.78338e-05	0.00343127	0.21|0.113|0.091	0.32|0.211|0.166	-0.094
DMKN	chr19	-	35996619	35996667	36000812	36000863	35994205	35994349	36001085	36001154	535|389|157	778|921|3428	39|51|19	12|14|40	64	58	8.80458e-05	0.00343127	0.384|0.277|0.04	0.747|0.768|0.301	-0.372
TOP3B	chr22	-	22321974	22322088	22324581	22324778	22319656	22319747	22326248	22326323	73|48|17	194|117|226	74|53|62	117|64|119	152	152	9.09044e-05	0.00351904	0.273|0.291|0.07	0.387|0.453|0.343	-0.183
LYRM1	chr16	+	20913807	20914039	20926877	20927036	20912074	20912211	20931443	20931536	49|34|39	274|173|206	21|2|28	234|141|214	172	172	9.29542e-05	0.00358058	0.152|0.164|0.159	0.082|0.014|0.116	0.088
OCEL1	chr19	+	17337802	17338008	17339064	17339118	17337054	17337125	17339611	17340028	1|6|12	138|29|43	0|0|1	58|151|31	150	72	9.49427e-05	0.00363916	0.003|0.09|0.118	0.0|0.0|0.015	0.065
TANC1	chr2	+	160006880	160007067	160019793	160020057	159992704	159992809	160025760	160025883	4|5|0	86|90|95	6|7|19	71|51|83	172	172	9.64052e-05	0.0036771	0.044|0.053|0.0	0.078|0.121|0.186	-0.096
SSBP3	chr1	-	54722799	54722859	54723741	54723822	54717466	54717533	54747110	54747200	41|45|53	103|105|178	13|0|14	63|36|101	119	77	9.8914e-05	0.00375439	0.205|0.217|0.162	0.118|0.0|0.082	0.128
DMKN	chr19	-	35998359	35998413	36000812	36000863	35996840	35996888	36001085	36001154	536|393|154	68|73|52	39|51|19	1|0|0	20	25	0.000107034	0.00402334	0.908|0.871|0.787	0.98|1.0|1.0	-0.138
P4HA1	chr10	-	74803644	74803715	74804738	74804809	74790024	74790128	74806682	74806859	231|71|54	572|168|206	586|759|168	945|831|338	128	128	0.000109389	0.00409211	0.288|0.297|0.208	0.383|0.477|0.332	-0.133
SPOCD1	chr1	-	32258278	32258368	32258878	32259029	32257815	32258002	32259347	32259498	66|53|78	30|22|20	102|147|135	100|99|100	172	166	0.000113098	0.00421062	0.68|0.699|0.79	0.496|0.589|0.566	0.173
WSB2	chr12	-	118476092	118476193	118480645	118480777	118474142	118474315	118480937	118481182	459|229|175	623|697|3025	556|518|311	536|419|618	172	172	0.000113918	0.00422093	0.424|0.247|0.055	0.509|0.553|0.335	-0.224
KIAA0319L	chr1	-	35944566	35944813	35972212	35972736	35940405	35940507	36019950	36020120	94|48|14	151|152|511	127|115|162	178|189|292	172	172	0.000116967	0.00431337	0.384|0.24|0.027	0.416|0.378|0.357	-0.167
NME7	chr1	-	169292354	169292521	169293630	169293707	169279207	169279318	169336945	169337186	22|6|32	276|18|12	6|12|5	407|243|33	140	172	0.000119078	0.00437051	0.089|0.291|0.766	0.018|0.057|0.157	0.305
RNF170	chr8	-	42725146	42725255	42729073	42729149	42716887	42716998	42742870	42743014	80|51|47	23|17|33	81|73|57	0|14|12	138	172	0.000124187	0.00453663	0.813|0.789|0.64	1.0|0.867|0.855	-0.16
LRP8	chr1	-	53736699	53736825	53736898	53737018	53732144	53732319	53741302	53741425	125|80|75	336|309|530	13|29|47	133|236|376	172	172	0.000126509	0.00459983	0.271|0.206|0.124	0.089|0.109|0.111	0.097
CPNE2	chr16	+	57168686	57168738	57171060	57171194	57161760	57161815	57179996	57180233	38|15|38	138|91|93	10|11|41	437|168|197	52	134	0.000127643	0.00461947	0.415|0.298|0.513	0.056|0.144|0.349	0.226
RNF8	chr6	+	37342395	37342485	37344701	37344809	37339287	37339350	37358517	37362514	279|325|354	55|12|0	203|230|348	37|50|26	136	142	0.000130054	0.00464882	0.841|0.966|1.0	0.851|0.828|0.933	0.065
HNRNPA1L2	chr13	+	53196123	53196399	53201572	53201713	53191604	53191817	53206556	53206629	98|79|72	72|45|66	136|109|84	1|23|57	152	152	0.000130246	0.00464882	0.576|0.637|0.522	0.993|0.826|0.596	-0.227
DLST	chr14	+	75352288	75352337	75355797	75355850	75348593	75348719	75355977	75356052	13|23|5	462|196|59	2|0|10	255|217|266	66	74	0.000129868	0.00464882	0.031|0.116|0.087	0.009|0.0|0.04	0.062
SNRNP70	chr19	+	49589661	49589818	49593547	49593610	49588464	49588893	49593722	49593777	2740|2793|10196	1002|662|214	1300|1455|2428	555|589|734	134	74	0.000132173	0.00469605	0.602|0.7|0.963	0.564|0.577|0.646	0.159
OSBPL3	chr7	-	24856228	24856307	24859793	24859857	24854677	24854822	24870386	24870524	88|25|25	212|33|37	15|32|12	83|129|48	114	144	0.00013843	0.00487387	0.344|0.489|0.46	0.186|0.239|0.24	0.209
APBB2	chr4	-	41067592	41067690	41102655	41102767	41015599	41016415	41145003	41145159	196|62|136	22|15|99	367|193|168	45|0|20	172	172	0.000139584	0.00487718	0.899|0.805|0.579	0.891|1.0|0.894	-0.167
AMMECR1L	chr2	-	128631401	128631846	128641776	128641886	128624473	128624570	128643383	128643514	56|35|12	5|13|40	33|44|42	0|0|1	172	172	0.000146087	0.005052	0.918|0.729|0.231	1.0|1.0|0.977	-0.366
PDCD6	chr5	+	304291	304336	306716	306875	272825	272887	311407	311517	102|74|59	1541|855|458	6|29|55	907|642|643	45	141	0.000146851	0.00505596	0.172|0.213|0.288	0.02|0.124|0.211	0.106
RPS6KC1	chr1	+	213349742	213349835	213405465	213405598	213341200	213341316	213414044	213415640	120|44|62	53|17|24	51|69|59	62|65|39	172	172	0.000148401	0.00506451	0.694|0.721|0.721	0.451|0.515|0.602	0.189
CCDC159	chr19	+	11461483	11461679	11462732	11462809	11460793	11460875	11464126	11464248	23|7|0	32|21|31	45|17|29	21|2|26	161	129	0.000152053	0.00515425	0.365|0.211|0.0	0.632|0.872|0.472	-0.467
SPAG1	chr8	+	101232506	101232659	101237400	101237567	101225317	101225656	101243383	101243516	27|7|4	271|188|828	5|11|5	81|19|78	172	172	0.000154764	0.00519059	0.091|0.036|0.005	0.058|0.367|0.06	-0.118
LRRC20	chr10	-	72100308	72100458	72136207	72136352	72083618	72083786	72142304	72142382	25|11|27	89|54|191	28|28|40	58|83|85	157	157	0.000163012	0.00544376	0.219|0.169|0.124	0.326|0.252|0.32	-0.129
C12orf35	chr12	+	32113710	32113805	32123122	32123290	32112352	32112425	32133811	32138891	17|7|10	7|5|16	6|19|20	0|0|2	152	152	0.000164798	0.00547989	0.708|0.583|0.385	1.0|1.0|0.909	-0.411
SEC16A	chr9	-	139347879	139347962	139348560	139348779	139345707	139345860	139350052	139350245	181|82|4	314|323|713	84|125|103	231|273|264	172	152	0.000168634	0.00558359	0.337|0.183|0.005	0.243|0.288|0.256	-0.087
TMPO	chr12	+	98938728	98938839	98940136	98940225	98931252	98931350	98941350	98944157	11|10|40	941|326|132	27|12|3	880|823|434	172	164	0.000177386	0.00582382	0.011|0.028|0.224	0.028|0.014|0.007	0.071
CYBASC3	chr11	-	61120456	61120611	61124001	61124200	61118462	61118619	61125204	61125300	136|72|10	347|335|370	142|48|74	218|106|274	172	172	0.000180308	0.00589485	0.282|0.177|0.026	0.394|0.312|0.213	-0.145
LOC728377	chr7	-	143973971	143974046	143974300	143974430	143973444	143973534	143974699	143974852	61|13|0	268|185|43	0|0|2	78|36|69	169	133	0.000183836	0.00598504	0.152|0.052|0.0	0.0|0.0|0.022	0.061
ACAA1	chr3	-	38169276	38169357	38170780	38170879	38168000	38168191	38173086	38173129	108|58|27	667|394|284	85|78|51	331|260|316	122	98	0.000185362	0.00600959	0.115|0.106|0.071	0.171|0.194|0.115	-0.063
ASAP1	chr8	-	131370262	131370389	131414130	131414216	131249167	131249240	131455705	131455906	73|68|256	107|126|163	55|43|91	167|109|281	138	152	0.000191658	0.00616235	0.429|0.373|0.634	0.266|0.303|0.263	0.201
ALDH7A1	chr5	-	125889978	125890085	125894931	125895026	125887712	125887829	125896774	125896816	771|210|84	2318|994|614	472|269|240	1201|717|783	121	121	0.000193148	0.0061847	0.25|0.174|0.12	0.282|0.273|0.235	-0.082
ZNF410	chr14	+	74364773	74364965	74370662	74370813	74363050	74363237	74371604	74371786	338|162|117	567|262|344	489|311|186	574|301|257	172	172	0.000196517	0.00626679	0.373|0.382|0.254	0.46|0.508|0.42	-0.126
BABAM1	chr19	+	17379602	17379900	17382405	17382464	17378231	17378336	17384712	17384833	297|319|128	639|499|1152	270|330|577	599|335|654	172	104	0.000199615	0.0063396	0.219|0.279|0.063	0.214|0.373|0.348	-0.125
BCL2L11	chr2	+	111881626	111881716	111907620	111907724	111881309	111881446	111911356	111911481	22|26|57	9|7|15	0|0|14	5|8|16	166	172	0.000208083	0.00655505	0.717|0.794|0.797	0.0|0.0|0.476	0.611
AGRN	chr1	+	981343	981468	981539	981645	981112	981256	981776	982115	658|248|184	1420|1289|4778	503|358|213	754|475|1051	172	172	0.000217575	0.00679002	0.317|0.161|0.037	0.4|0.43|0.169	-0.161
FOXP1	chr3	-	71050122	71050210	71064699	71064804	71037144	71037228	71090478	71090683	85|160|385	102|178|2292	335|186|337	245|102|265	163	153	0.00021816	0.00679002	0.439|0.458|0.136	0.562|0.631|0.544	-0.235
PEF1	chr1	-	32098759	32098915	32100822	32101123	32098095	32098239	32110441	32110838	271|97|20	583|367|819	195|155|91	423|243|316	172	172	0.000221642	0.0068709	0.317|0.209|0.024	0.316|0.389|0.224	-0.126
NGLY1	chr3	-	25777494	25777640	25777799	25777891	25775362	25775473	25778824	25778946	19|14|0	441|124|80	38|32|18	288|285|124	170	172	0.000223469	0.00687277	0.042|0.103|0.0	0.118|0.102|0.128	-0.068
SAMD4A	chr14	+	55203741	55204005	55218168	55218255	55168779	55169298	55226878	55227212	74|85|507	130|143|261	12|20|93	66|158|183	172	160	0.000222772	0.00687277	0.346|0.356|0.644	0.145|0.105|0.321	0.258
SSBP4	chr19	+	18542162	18542228	18542456	18542516	18541650	18541740	18542809	18542880	74|124|245	51|78|39	56|62|114	81|74|112	93	81	0.000231774	0.00710014	0.558|0.581|0.845	0.376|0.422|0.47	0.239
ACBD4	chr17	+	43214385	43214506	43214734	43214821	43214058	43214143	43215126	43215197	65|18|65	6|2|0	65|61|90	31|13|15	142	130	0.000237232	0.00718249	0.908|0.892|1.0	0.657|0.811|0.846	0.162
C8orf73	chr8	-	144650721	144650889	144651610	144651784	144650311	144650431	144651866	144652010	62|53|23	23|35|12	0|0|4	7|11|6	172	172	0.000235572	0.00718249	0.729|0.602|0.657	0.0|0.0|0.4	0.529
ZDHHC16	chr10	+	99211427	99211675	99211846	99212041	99205929	99206110	99212171	99212260	159|95|35	446|596|2527	117|107|90	477|271|631	168	168	0.000251479	0.00755505	0.263|0.137|0.014	0.197|0.283|0.125	-0.064
ARPC1A	chr7	+	98951531	98951744	98955962	98956038	98946474	98946582	98957167	98957361	1157|521|215	2113|1677|3208	844|772|519	1326|1322|1512	172	138	0.000268296	0.00793767	0.305|0.2|0.051	0.338|0.319|0.216	-0.106
PPCDC	chr15	+	75335781	75335877	75336726	75336855	75315926	75315967	75340893	75341062	9|19|10	226|120|112	14|15|11	48|44|85	120	120	0.000268185	0.00793767	0.038|0.137|0.082	0.226|0.254|0.115	-0.113
PTGR2	chr14	+	74343700	74343871	74345798	74346008	74340725	74340917	74346757	74346879	132|16|13	121|10|7	49|23|8	84|47|20	172	172	0.000275845	0.0081301	0.522|0.615|0.65	0.368|0.329|0.286	0.268
TFDP1	chr13	+	114277494	114277601	114285937	114286059	114240088	114240164	114287434	114287600	229|106|164	1698|1137|392	179|113|100	1291|2029|1276	155	155	0.000280735	0.00822626	0.119|0.085|0.295	0.122|0.053|0.073	0.084
HIAT1	chr1	+	100534028	100534142	100535169	100535241	100533532	100533751	100542720	100542833	660|387|656	85|19|17	348|464|464	106|128|18	172	130	0.000287144	0.00836805	0.854|0.939|0.967	0.713|0.733|0.951	0.121
ECE1	chr1	-	21605683	21605825	21616562	21616649	21599191	21599404	21671868	21672034	96|97|50	377|232|492	242|241|308	501|555|718	160	172	0.000292678	0.0084475	0.215|0.31|0.098	0.342|0.318|0.316	-0.118
ATP5G2	chr12	-	54063654	54063732	54066359	54066429	54058943	54059212	54069836	54070109	57|50|62	0|0|0	41|48|109	0|28|6	126	142	0.000293128	0.0084475	1.0|1.0|1.0	1.0|0.659|0.953	0.129
TP53I13	chr17	+	27896035	27896104	27896335	27896377	27895738	27895848	27898608	27898737	131|73|83	281|221|434	63|63|85	90|91|214	124	70	0.000294363	0.00845179	0.208|0.157|0.097	0.283|0.281|0.183	-0.095
BCL2L13	chr22	+	18171751	18171908	18185008	18185152	18138427	18138598	18209442	18211989	86|8|33	445|237|137	0|36|7	296|205|248	172	172	0.00029649	0.00848159	0.162|0.033|0.194	0.0|0.149|0.027	0.071
YAP1	chr11	+	102080247	102080295	102098199	102098312	102076623	102076805	102100432	102104154	235|163|131	1132|761|554	116|53|112	636|530|843	82	172	0.000301766	0.00860089	0.303|0.31|0.332	0.277|0.173|0.218	0.092
BAZ2A	chr12	-	57008797	57009391	57011178	57011316	57007736	57007922	57029965	57030163	47|38|49	203|67|85	17|11|21	115|114|79	172	172	0.000305919	0.00865583	0.188|0.362|0.366	0.129|0.088|0.21	0.163
EIF3H	chr8	-	117661044	117661165	117738254	117738411	117658709	117658842	117767904	117768062	2335|1207|461	4873|4940|12003	1770|1162|1405	4340|2511|4908	172	172	0.000311513	0.00876408	0.324|0.196|0.037	0.29|0.316|0.223	-0.091
INPPL1	chr11	+	71940508	71940602	71940706	71940796	71940133	71940274	71940967	71941063	105|139|48	297|366|304	194|181|260	327|273|669	172	166	0.000314709	0.00876408	0.254|0.268|0.132	0.364|0.39|0.273	-0.124
BABAM1	chr19	+	17379564	17379900	17382405	17382464	17378231	17378336	17384712	17384833	233|262|147	639|499|1152	279|272|288	599|335|654	172	104	0.000314361	0.00876408	0.181|0.241|0.072	0.22|0.329|0.21	-0.088
C16orf59	chr16	+	2510283	2510382	2510623	2510694	2510114	2510171	2510816	2511225	77|48|65	101|133|161	37|0|45	122|88|152	136	92	0.000316502	0.00876408	0.34|0.196|0.215	0.17|0.0|0.167	0.138
PIGP	chr21	-	38439561	38439680	38444444	38444610	38437663	38438012	38444733	38444837	198|22|63	403|49|36	114|12|12	276|264|49	172	172	0.000313063	0.00876408	0.329|0.31|0.636	0.292|0.043|0.197	0.248
COPZ2	chr17	-	46109521	46109599	46110576	46110668	46106490	46106542	46111228	46111310	102|46|78	77|34|43	132|53|73	159|107|76	118	90	0.000330981	0.0091325	0.503|0.508|0.58	0.388|0.274|0.423	0.169
TTI2	chr8	-	33364746	33364839	33367263	33367450	33361265	33361453	33369484	33370230	160|91|182	276|200|772	131|86|94	142|103|161	172	172	0.000333599	0.0091722	0.367|0.313|0.191	0.48|0.455|0.369	-0.144
EMP2	chr16	-	10631784	10631931	10637426	10637517	10622278	10626949	10641396	10641534	305|213|926	255|267|564	220|178|300	343|313|386	168	172	0.000339364	0.00929787	0.55|0.45|0.627	0.396|0.368|0.443	0.14
HDAC9	chr7	+	18705835	18706099	18767202	18767380	18688088	18688306	18788627	18788761	170|45|138	5|0|0	25|4|11	0|4|2	172	172	0.000351029	0.00955019	0.971|1.0|1.0	1.0|0.5|0.846	0.208
PIGP	chr21	-	38441851	38441924	38444444	38444610	38439561	38439680	38444733	38444837	204|21|63	445|72|130	114|12|11	337|170|45	172	132	0.000350206	0.00955019	0.26|0.183|0.271	0.206|0.051|0.158	0.1
RNMT	chr18	+	13730625	13730754	13731474	13731933	13726703	13726728	13734462	13734598	51|7|6	180|15|17	22|0|15	291|133|36	104	104	0.000356587	0.00966761	0.221|0.318|0.261	0.07|0.0|0.294	0.145
TAP2	chr6	-	32805313	32805428	32805517	32806014	32803419	32803550	32806429	32806547	345|149|25	586|408|343	279|140|279	278|187|548	172	172	0.000359359	0.00970894	0.371|0.268|0.068	0.501|0.428|0.337	-0.186
GXYLT2	chr3	+	72971354	72971486	73004248	73004500	72957517	72957710	73006379	73006503	29|32|73	24|14|15	49|37|67	123|45|63	172	172	0.000361729	0.00973168	0.547|0.696|0.83	0.285|0.451|0.515	0.274
FAM96A	chr15	-	64367690	64367736	64373300	64373350	64364760	64365227	64380885	64381050	382|19|12	1264|98|175	243|228|25	528|598|101	86	78	0.000367347	0.00982243	0.215|0.15|0.059	0.294|0.257|0.183	-0.103
RASSF7	chr11	+	561761	561892	562078	562776	560970	561033	563188	564025	48|29|0	113|117|78	28|37|19	41|57|42	142	142	0.00037445	0.00997806	0.298|0.199|0.0	0.406|0.394|0.311	-0.205
CEP85	chr1	+	26570656	26570809	26581661	26582356	26566252	26566329	26584087	26584221	92|70|162	135|76|138	81|29|81	184|72|132	156	156	0.000381085	0.0101202	0.405|0.479|0.54	0.306|0.287|0.38	0.15
FGFR3	chr4	+	1804640	1804791	1805418	1805563	1803561	1803752	1806056	1806247	452|49|17	4|1|19	0|0|6	14|5|2	172	172	0.000385315	0.0101632	0.991|0.98|0.472	0.0|0.0|0.75	0.564
RREB1	chr6	+	7240670	7240835	7246656	7247454	7229229	7232140	7248743	7252213	74|90|62	233|301|254	69|30|67	71|60|155	172	172	0.000417818	0.010873	0.241|0.23|0.196	0.493|0.333|0.302	-0.154
ABHD14A	chr3	+	52011886	52012098	52014408	52014644	52009041	52009220	52014851	52015216	27|22|0	85|64|172	54|37|24	114|31|69	172	172	0.000417203	0.010873	0.241|0.256|0.0	0.321|0.544|0.258	-0.209
PHF21A	chr11	-	45986865	45987159	45992666	45992918	45975077	45975176	46001310	46001517	36|57|97	101|97|608	87|34|120	73|61|175	172	172	0.000416634	0.010873	0.263|0.37|0.138	0.544|0.358|0.407	-0.179
DYNLRB1	chr20	+	33114072	33114148	33122431	33122599	33104203	33104266	33128384	33128762	520|404|471	2838|1325|13990	485|259|415	2006|1337|1120	108	142	0.000415183	0.010873	0.194|0.286|0.042	0.241|0.203|0.328	-0.083
EHHADH	chr3	-	184935923	184936028	184947219	184947331	184922203	184922545	184953077	184953250	96|33|94	147|31|20	42|21|23	112|72|50	172	172	0.0004231	0.0109373	0.395|0.516|0.825	0.273|0.226|0.315	0.307
LETMD1	chr12	+	51445874	51445990	51447560	51447643	51442816	51442968	51450132	51450285	287|15|0	58|5|69	271|127|16	0|19|6	172	152	0.000424817	0.0109454	0.814|0.726|0.0	1.0|0.855|0.702	-0.339
ACOT7	chr1	-	6341161	6341346	6354923	6355040	6324331	6324755	6378551	6378638	1690|781|481	2582|1714|7875	1147|845|807	1487|1233|1328	166	166	0.000427845	0.010987	0.396|0.313|0.058	0.435|0.407|0.378	-0.151
DUSP10	chr1	-	221879436	221879808	221912275	221913129	221874763	221876019	221915322	221915516	97|177|389	81|156|174	40|38|56	75|103|54	172	172	0.00043934	0.0112082	0.545|0.532|0.691	0.348|0.27|0.509	0.214
NAT1	chr8	+	18068701	18068851	18069899	18070283	18067617	18067689	18076919	18076998	19|11|7	25|21|5	0|0|4	26|11|14	137	137	0.000438369	0.0112082	0.432|0.344|0.583	0.0|0.0|0.222	0.379
MED27	chr9	-	134759444	134759486	134769271	134769379	134738449	134738527	134814767	134814861	820|197|695	97|40|249	598|561|250	50|46|31	157	55	0.000445542	0.0112929	0.748|0.633|0.494	0.807|0.81|0.739	-0.16
MAP4K4	chr2	+	102476197	102476326	102480282	102480513	102472438	102472600	102481391	102481498	374|272|312	57|38|177	455|407|565	20|51|76	172	172	0.000445561	0.0112929	0.868|0.877|0.638	0.958|0.889|0.881	-0.115
NPRL3	chr16	-	169124	169254	180520	180590	162620	162774	188148	188697	90|68|18	127|63|25	102|88|143	72|68|67	126	172	0.000475982	0.0119858	0.492|0.596|0.496	0.659|0.639|0.744	-0.153
NUP50	chr22	+	45571774	45571961	45574118	45574781	45567480	45567564	45577166	45577248	391|268|162	454|285|238	339|304|412	308|240|326	152	152	0.000505985	0.0126188	0.463|0.485|0.405	0.524|0.559|0.558	-0.096
ACACA	chr17	-	35518694	35518964	35536200	35536347	35512604	35512702	35538141	35538297	452|193|1193	288|64|82	254|173|251	177|187|115	172	172	0.000505556	0.0126188	0.611|0.751|0.936	0.589|0.481|0.686	0.181
GTPBP8	chr3	+	112711872	112711971	112713981	112714112	112709799	112710182	112715738	112715838	225|224|337	128|36|10	177|223|196	207|221|46	172	172	0.000509476	0.0126653	0.637|0.862|0.971	0.461|0.502|0.81	0.232
CENPN	chr16	+	81050930	81050990	81051362	81051439	81047740	81047786	81053704	81053881	91|11|12	761|352|471	132|128|32	1162|842|473	59	93	0.000513267	0.0126896	0.159|0.047|0.039	0.152|0.193|0.096	-0.065
ZNF263	chr16	+	3335058	3335239	3335680	3335754	3333486	3334205	3336022	3336149	72|33|17	48|24|8	9|16|36	26|43|38	172	134	0.000516449	0.0127167	0.539|0.517|0.623	0.212|0.225|0.425	0.272
APTX	chr9	-	32987541	32987729	32989756	32989893	32985968	32986028	33001564	33001639	122|147|135	902|504|948	65|109|178	358|173|395	121	121	0.000521922	0.012811	0.119|0.226|0.125	0.154|0.387|0.311	-0.127
AXIN1	chr16	-	347721	348251	354303	354441	343487	343718	359972	360069	210|120|22	4|6|12	77|102|109	0|0|1	172	172	0.000536662	0.0130902	0.981|0.952|0.647	1.0|1.0|0.991	-0.137
FAM185A	chr7	+	102392138	102392248	102398300	102398393	102389398	102389864	102401719	102401858	22|20|32	76|16|0	6|0|10	62|76|17	172	172	0.000539303	0.0131135	0.224|0.556|1.0	0.088|0.0|0.37	0.441
APH1A	chr1	-	150239474	150239602	150239755	150239878	150237798	150239056	150240115	150240189	1005|367|250	2028|895|1155	973|526|550	1403|1056|1005	153	153	0.000570681	0.0137858	0.331|0.291|0.178	0.41|0.332|0.354	-0.099
LAMB3	chr1	-	209797184	209797345	209798992	209799371	209796849	209797070	209800211	209800323	3726|1753|1148	3420|1690|1576	119|86|38	69|30|30	172	172	0.000572269	0.0137858	0.521|0.509|0.421	0.633|0.741|0.559	-0.161
DDX55	chr12	+	124090619	124090706	124091978	124092070	124090477	124090528	124092146	124092209	94|58|427	98|79|22	67|42|34	94|99|96	88	98	0.000584899	0.0140466	0.516|0.45|0.956	0.443|0.321|0.283	0.292
EIF4G1	chr3	+	184033550	184033644	184035504	184035604	184032951	184033333	184037476	184037589	528|616|362	1774|2016|7509	330|311|560	946|1056|2088	172	172	0.00058958	0.0140722	0.229|0.234|0.046	0.259|0.228|0.211	-0.063
TEX264	chr3	+	51708286	51708578	51718428	51718650	51705221	51705304	51733421	51733590	47|41|23	465|330|352	91|13|60	416|172|293	162	162	0.000613978	0.0146097	0.092|0.111|0.061	0.179|0.07|0.17	-0.052
DUOX1	chr15	+	45447999	45448127	45453034	45453188	45446148	45446198	45453935	45454168	130|56|245	148|66|37	4|0|16	32|15|23	129	129	0.000625543	0.0148051	0.468|0.459|0.869	0.111|0.0|0.41	0.425
PILRB	chr7	+	99950832	99950893	99950995	99951106	99950619	99950746	99952765	99952863	108|136|185	13|10|7	59|113|164	24|24|10	108	172	0.000625996	0.0148051	0.93|0.956|0.977	0.797|0.882|0.963	0.074
SEPT9	chr17	+	75303222	75303279	75398140	75398785	75277491	75277636	75478225	75478417	297|294|527	1554|1108|1170	72|104|200	665|813|887	100	172	0.000634064	0.0149505	0.247|0.313|0.437	0.157|0.18|0.279	0.127
CDC27	chr17	-	45232037	45232152	45234278	45234490	45229171	45229284	45234595	45234750	217|4|6	468|299|3616	280|204|6	377|465|418	172	172	0.000648243	0.0152386	0.317|0.013|0.002	0.426|0.305|0.014	-0.138
SCRIB	chr8	-	144887281	144887605	144888576	144888654	144887103	144887184	144889093	144889183	348|128|8	210|137|260	235|137|170	95|40|89	127	157	0.000656669	0.0152924	0.672|0.536|0.037	0.754|0.809|0.702	-0.34
TSPAN9	chr12	+	3387586	3387778	3388157	3388232	3310342	3310422	3389547	3389649	102|55|34	272|131|137	255|134|128	245|226|275	159	123	0.000652708	0.0152924	0.225|0.245|0.161	0.446|0.314|0.265	-0.131
CCDC134	chr22	+	42206210	42206295	42209267	42209449	42205882	42206004	42209754	42209826	56|77|26	65|190|393	51|107|108	28|60|181	135	151	0.000666187	0.0154021	0.491|0.312|0.069	0.671|0.666|0.4	-0.288
LETMD1	chr12	+	51445874	51445990	51449926	51450028	51442816	51442968	51450132	51450285	287|15|0	485|175|570	271|127|16	236|120|180	172	172	0.000668397	0.0154021	0.372|0.079|0.0	0.535|0.514|0.082	-0.227
IL10RB	chr21	+	34640698	34640822	34648900	34649058	34638671	34638819	34652056	34652223	164|55|138	495|108|1575	231|154|110	461|325|201	172	172	0.00067769	0.0155549	0.249|0.337|0.081	0.334|0.322|0.354	-0.114
C19orf47	chr19	-	40832240	40832393	40834319	40834457	40829912	40829983	40839757	40839836	136|165|668	99|122|20	133|24|146	110|62|125	136	136	0.000681394	0.0155939	0.579|0.575|0.971	0.547|0.279|0.539	0.253
VOPP1	chr7	-	55559974	55560111	55565305	55565383	55538305	55540738	55588764	55588823	72|88|225	358|583|1213	191|113|137	578|357|694	108	138	0.000688567	0.0157118	0.204|0.162|0.192	0.297|0.288|0.201	-0.076
TANC1	chr2	+	160019793	160020057	160025760	160025862	160006880	160007067	160027034	160027316	148|89|78	13|15|8	80|34|87	19|7|28	172	172	0.000694081	0.0157914	0.919|0.856|0.907	0.808|0.829|0.757	0.096
ATG13	chr11	+	46686932	46687069	46689322	46689437	46680941	46681035	46690048	46690126	399|302|497	227|127|132	233|138|264	234|223|136	157	157	0.00069626	0.0157948	0.637|0.704|0.79	0.499|0.382|0.66	0.197
PHACTR2	chr6	+	144081537	144081777	144086397	144086935	144074890	144075049	144093394	144093594	9|41|49	124|201|218	0|0|33	192|72|164	172	172	0.000701557	0.0158649	0.068|0.169|0.184	0.0|0.0|0.168	0.084
DCP2	chr5	+	112339638	112339774	112343634	112343739	112337263	112337371	112346452	112346504	104|46|11	55|28|27	204|200|107	40|60|31	131	131	0.000703428	0.0158649	0.654|0.622|0.289	0.836|0.769|0.775	-0.272
ZNF142	chr2	-	219520872	219521186	219523423	219523599	219515081	219515249	219523702	219523758	52|44|149	28|26|21	21|6|51	21|12|49	135	135	0.000709597	0.0159577	0.65|0.629|0.876	0.5|0.333|0.51	0.271
NMT2	chr10	-	15151700	15151838	15154794	15154962	15147770	15151214	15161341	15161512	234|178|691	98|14|0	179|229|348	75|130|23	172	172	0.000713925	0.0160088	0.705|0.927|1.0	0.705|0.638|0.938	0.117
MPDU1	chr17	+	7489049	7489115	7489263	7489396	7486964	7487283	7490009	7490095	199|154|121	585|452|1262	394|233|244	592|555|643	111	165	0.000731825	0.0163422	0.336|0.336|0.125	0.497|0.384|0.361	-0.148
KIAA0146	chr8	+	48639761	48639855	48641494	48641609	48626050	48626203	48641973	48642027	193|71|49	133|48|71	183|136|146	87|53|56	133	133	0.000738105	0.0164091	0.592|0.597|0.408	0.678|0.72|0.723	-0.175
MGST2	chr4	+	140599696	140599796	140616350	140616421	140586921	140587231	140624608	140624690	767|329|1885	251|51|37	385|173|177	112|84|26	161	117	0.000750251	0.0165374	0.69|0.824|0.974	0.714|0.599|0.832	0.114
SLC39A13	chr11	+	47433896	47434018	47434950	47435058	47433476	47433590	47435147	47435237	180|117|74	393|203|1332	205|183|170	281|244|365	169	169	0.000763128	0.0167287	0.314|0.366|0.053	0.422|0.429|0.318	-0.145
TPM4	chr19	+	16192722	16192856	16198836	16198907	16186856	16186982	16199854	16199930	1574|1323|1139	2435|1392|766	1065|1020|1567	2678|2698|1942	155	111	0.000765378	0.0167287	0.316|0.405|0.516	0.222|0.213|0.366	0.145
SLC30A6	chr2	+	32399131	32399216	32409341	32409407	32396355	32396442	32417404	32417485	204|21|9	30|3|0	119|96|14	46|39|9	138	100	0.000770781	0.0167996	0.831|0.835|1.0	0.652|0.641|0.53	0.281
RAD51D	chr17	-	33434384	33434466	33446129	33446191	33433404	33433500	33446550	33446888	48|50|2	13|3|0	19|57|72	0|0|2	110	150	0.000786516	0.017047	0.834|0.958|1.0	1.0|1.0|0.98	-0.063
TSPAN4	chr11	+	847200	847300	850287	850367	844080	844186	862549	862741	154|75|77	413|335|287	93|45|104	368|352|561	172	146	0.000794323	0.0171684	0.24|0.16|0.185	0.177|0.098|0.136	0.058
PDE4DIP	chr1	-	144867920	144868172	144873876	144874029	144866591	144866723	144874680	144874904	65|25|83	32|23|13	45|57|53	48|81|65	172	172	0.000809213	0.0174418	0.67|0.521|0.865	0.484|0.413|0.449	0.237
EVI5	chr1	-	93073137	93073284	93089732	93089891	93070863	93070959	93091350	93091491	165|126|155	100|59|34	129|99|69	182|93|41	172	172	0.000828043	0.0177042	0.623|0.681|0.82	0.415|0.516|0.627	0.189
FAM207A	chr21	+	46386948	46387096	46393111	46393180	46380014	46380083	46396594	46396888	724|702|306	280|206|167	447|432|594	93|132|128	148	100	0.000828213	0.0177042	0.636|0.697|0.553	0.765|0.689|0.758	-0.109
ATG5	chr6	-	106649846	106649964	106696024	106696119	106632351	106634551	106727535	106727698	353|19|56	575|57|371	397|380|61	534|648|51	172	172	0.000830656	0.0177078	0.38|0.25|0.131	0.426|0.37|0.545	-0.193
BAIAP2L1	chr7	-	97939756	97939904	97941408	97941576	97937000	97937208	97944771	97944924	434|163|1352	731|233|242	37|13|36	134|106|63	172	172	0.000840422	0.0178183	0.373|0.412|0.848	0.216|0.109|0.364	0.315
SMPD4	chr2	-	130914823	130914969	130921946	130922018	130914157	130914248	130925030	130925163	250|294|1665	210|155|104	357|187|436	294|214|258	128	170	0.000846344	0.0178466	0.613|0.716|0.955	0.617|0.537|0.692	0.146
AMMECR1L	chr2	-	128628387	128628502	128628822	128628933	128624473	128624570	128631401	128631846	66|76|61	7|10|13	77|45|69	3|0|3	172	172	0.000875171	0.0183057	0.904|0.884|0.824	0.963|1.0|0.958	-0.103
METTL23	chr17	+	74725771	74725876	74729059	74729297	74722911	74723295	74729374	74729459	36|23|7	569|92|122	12|3|13	395|273|108	164	164	0.000874663	0.0183057	0.06|0.2|0.054	0.029|0.011|0.107	0.056
LTBP4	chr19	+	41119821	41119944	41123005	41123130	41119309	41119435	41125251	41125398	113|64|83	150|45|101	191|135|198	113|97|72	172	172	0.000885588	0.0184739	0.43|0.587|0.451	0.628|0.582|0.733	-0.158
PRKAG1	chr12	-	49397340	49397378	49397539	49397705	49396926	49397073	49398289	49398416	1459|502|4305	394|113|83	747|395|360	312|205|73	172	62	0.000899636	0.0187168	0.572|0.616|0.949	0.463|0.41|0.64	0.208
PUS7	chr7	-	105103067	105103197	105105759	105105861	105099614	105099706	105108783	105108910	332|68|217	334|31|65	128|83|21	145|189|20	171	171	0.000920755	0.0191051	0.498|0.687|0.77	0.469|0.305|0.512	0.223
CCDC58	chr3	-	122087022	122087169	122090521	122090647	122081814	122081874	122102020	122102074	442|468|874	595|87|3	249|172|464	607|420|108	100	100	0.000930653	0.0192591	0.426|0.843|0.997	0.291|0.291|0.811	0.291
ZNF619	chr3	+	40519408	40519494	40523353	40523507	40518603	40518848	40524078	40524195	20|9|14	9|1|0	2|4|19	12|8|16	158	172	0.000939294	0.0193863	0.708|0.907|1.0	0.154|0.352|0.564	0.515
RPL26	chr17	-	8283113	8283254	8285460	8285633	8280833	8281010	8286474	8286565	24805|8260|12541	64650|50462|190135	15714|10458|7600	33009|30698|39997	170	170	0.00100978	0.0207311	0.277|0.141|0.062	0.323|0.254|0.16	-0.086
ERC1	chr12	+	1372199	1372331	1399017	1399178	1345934	1346070	1517314	1517413	221|290|147	10|9|37	127|176|477	5|0|20	172	172	0.00102312	0.0207316	0.957|0.97|0.799	0.962|1.0|0.96	-0.065
APOC1	chr19	+	45418128	45418206	45419446	45419582	45417920	45417990	45422429	45422606	40|24|0	281|85|426	28|9|16	122|39|79	119	149	0.00102078	0.0207316	0.151|0.261|0.0	0.223|0.224|0.202	-0.079
ORC6	chr16	+	46727004	46727094	46729473	46729586	46726293	46726457	46729928	46729997	381|43|7	643|338|373	373|196|57	477|315|277	142	148	0.00102274	0.0207316	0.382|0.117|0.019	0.449|0.393|0.177	-0.167
PNPO	chr17	+	46022924	46022978	46023226	46023355	46021981	46022081	46023688	46023759	221|59|21	704|177|73	85|56|62	167|114|121	72	150	0.00101813	0.0207316	0.395|0.41|0.375	0.515|0.506|0.516	-0.119
DDI2	chr1	+	15964801	15964929	15970016	15970145	15959933	15960060	15976214	15976318	119|100|22	75|98|64	93|151|115	44|15|68	172	172	0.00102169	0.0207316	0.613|0.505|0.256	0.679|0.91|0.628	-0.281
RPL18A	chr19	+	17972101	17972281	17972902	17973032	17970730	17970783	17973726	17973836	12772|6577|1676	28954|15561|26661	8829|6554|5229	18785|13460|11977	132	132	0.00103027	0.0208221	0.306|0.297|0.059	0.32|0.327|0.304	-0.096
PPAP2A	chr5	-	54771126	54771278	54786787	54786942	54763696	54763977	54830399	54830873	14|14|59	246|151|153	4|16|10	215|167|189	172	172	0.00105628	0.0212925	0.054|0.085|0.278	0.018|0.087|0.05	0.087
VEGFC	chr4	-	177632652	177632804	177648931	177649122	177608974	177609081	177650686	177650900	335|111|157	476|272|2118	949|525|307	833|412|722	172	172	0.00106743	0.0214617	0.413|0.29|0.069	0.533|0.56|0.298	-0.206
GSN	chr9	+	124044716	124044828	124062333	124062404	124043747	124043840	124064240	124064445	6|1|7	15|3|2	2|7|15	67|108|58	172	128	0.00107665	0.0215357	0.229|0.199|0.723	0.022|0.046|0.161	0.307
WDR90	chr16	+	710611	710714	711050	711172	709244	709376	711341	711501	8|14|0	86|151|246	0|0|0	63|80|160	172	172	0.00109884	0.0218316	0.085|0.085|0.0	0.0|0.0|0.0	0.057
GBF1	chr10	+	104119026	104119192	104119940	104120152	104118262	104118486	104120778	104120877	223|204|423	193|92|67	187|243|281	251|245|211	172	172	0.00109986	0.0218316	0.536|0.689|0.863	0.427|0.498|0.571	0.197
HYOU1	chr11	-	118926461	118926555	118926781	118926879	118926204	118926283	118927730	118927916	219|239|58	786|716|807	306|274|359	842|783|1105	158	158	0.00109593	0.0218316	0.218|0.25|0.067	0.267|0.259|0.245	-0.079
POM121C	chr7	-	75053808	75053911	75054356	75054478	75053331	75053508	75054917	75054991	227|161|140	418|533|3425	141|89|132	214|226|363	153	153	0.00110888	0.0218436	0.352|0.232|0.039	0.397|0.283|0.267	-0.108
UBXN7	chr3	-	196096291	196096382	196098766	196098913	196089164	196089558	196118683	196118796	96|19|21	4|4|0	100|129|30	0|0|0	172	168	0.00110745	0.0218436	0.959|0.823|1.0	1.0|1.0|1.0	-0.073
SUGP1	chr19	-	19420905	19421009	19427230	19427402	19416657	19416885	19431271	19431321	122|259|399	219|307|1853	202|125|333	261|102|286	129	129	0.00113035	0.0222101	0.358|0.458|0.177	0.436|0.551|0.538	-0.177
DIABLO	chr12	-	122709058	122709191	122709191	122709295	122701305	122701416	122710511	122711200	30|32|0	369|154|129	29|69|24	244|195|131	172	172	0.0011509	0.0225571	0.075|0.172|0.0	0.106|0.261|0.155	-0.092
PSRC1	chr1	-	109823758	109823873	109824240	109824682	109823398	109823668	109825139	109825197	101|101|45	191|189|776	129|128|152	220|114|279	137	137	0.00118992	0.0232632	0.346|0.348|0.055	0.37|0.529|0.353	-0.168
ACAD10	chr12	+	112171726	112171872	112174634	112174808	112167609	112167760	112182446	112182847	89|27|11	60|32|11	30|23|30	93|73|34	172	172	0.00123328	0.0239305	0.597|0.458|0.5	0.244|0.24|0.469	0.201
SERGEF	chr11	-	17899754	17899791	17981016	17981183	17809596	17809960	18010143	18010302	238|35|36	65|29|40	166|140|48	31|27|14	172	60	0.00126765	0.0244753	0.561|0.296|0.239	0.651|0.644|0.545	-0.248
FAM189B	chr1	-	155221292	155221392	155221523	155221696	155220885	155220955	155223415	155223523	464|426|1352	251|177|137	348|211|407	171|177|229	149	149	0.00128289	0.0245262	0.649|0.706|0.908	0.671|0.544|0.64	0.136
ANAPC16	chr10	+	73983645	73983814	73990123	73990198	73975757	73975896	73992758	73995618	325|122|35	1074|501|243	316|228|148	891|603|448	172	136	0.00128152	0.0245262	0.193|0.161|0.102	0.219|0.23|0.207	-0.067
SERPINE1	chr7	+	100773701	100773935	100775155	100775350	100771673	100771945	100776975	100777174	2552|1268|2493	3858|2950|45936	24787|9060|13704	35038|14683|27491	172	172	0.00127676	0.0245262	0.398|0.301|0.051	0.414|0.382|0.333	-0.126
EEF1D	chr8	-	144672777	144672908	144674816	144674830	144671160	144672251	144679517	144679845	17|20|1	143|56|24	32|34|24	31|46|62	14	172	0.00131109	0.0248214	0.594|0.814|0.339	0.927|0.901|0.826	-0.302
HMMR	chr5	+	162905689	162905806	162909647	162909794	162902463	162902678	162910025	162910178	1327|1056|2031	619|139|37	1320|1118|1627	890|654|164	172	172	0.00130612	0.0248214	0.682|0.884|0.982	0.597|0.631|0.908	0.137
FAM48A	chr13	-	37598171	37598330	37598476	37598579	37596147	37596217	37599456	37599574	330|272|1074	90|48|109	338|148|268	121|44|50	149	149	0.00132915	0.0251023	0.786|0.85|0.908	0.736|0.771|0.843	0.065
CD44	chr11	+	35229651	35229753	35231511	35231601	35211381	35211612	35232792	35232996	1056|492|1313	4212|759|3559	20|27|115	39|22|35	172	166	0.00133439	0.0251402	0.195|0.385|0.263	0.331|0.542|0.76	-0.263
TRUB1	chr10	+	116702403	116702502	116710852	116710908	116697951	116698298	116719484	116719566	258|193|167	195|160|220	130|223|148	65|79|107	161	87	0.00135674	0.0254995	0.417|0.395|0.291	0.519|0.604|0.428	-0.149
ADAM15	chr1	+	155028407	155028476	155028555	155028725	155026789	155026982	155028861	155028946	36|49|56	1092|601|366	24|12|36	585|440|738	116	164	0.00138417	0.0258761	0.045|0.103|0.178	0.055|0.037|0.065	0.056
EPS8L2	chr11	+	721902	721991	722090	722165	721564	721691	722400	722549	614|264|293	504|174|50	100|73|131	170|150|98	164	136	0.00138222	0.0258761	0.503|0.557|0.829	0.328|0.288|0.526	0.249
EIF2A	chr3	+	150289744	150290316	150293435	150293549	150285962	150286079	150299404	150299533	924|33|40	1463|1128|2575	710|607|53	1336|928|952	172	172	0.00140331	0.0260836	0.387|0.028|0.015	0.347|0.395|0.053	-0.122
RNF138	chr18	+	29672662	29672849	29691716	29691882	29671817	29672198	29693707	29693823	153|330|616	113|19|17	160|83|134	77|55|28	172	172	0.00141128	0.0260836	0.575|0.946|0.973	0.675|0.601|0.827	0.13
DZANK1	chr20	-	18414295	18414409	18423990	18424108	18407710	18407803	18429627	18429713	17|39|106	6|4|3	44|35|69	35|11|15	165	165	0.00140628	0.0260836	0.739|0.907|0.972	0.557|0.761|0.821	0.16
RABEP1	chr17	+	5238478	5238639	5241313	5241433	5235243	5235447	5250084	5250220	633|750|661	296|63|11	722|508|1103	390|357|105	172	172	0.00143676	0.0264289	0.681|0.923|0.984	0.649|0.587|0.913	0.146
ENOSF1	chr18	-	677344	677444	677742	677872	675320	675402	678695	678737	107|56|89	90|64|81	78|66|56	101|131|84	110	110	0.00143507	0.0264289	0.543|0.467|0.524	0.436|0.335|0.4	0.121
LETMD1	chr12	+	51445874	51445990	51449617	51449804	51442816	51442968	51449926	51450028	273|10|0	517|159|489	255|79|15	201|219|143	172	172	0.00144801	0.026573	0.346|0.059|0.0	0.559|0.265|0.095	-0.171
RPN2	chr20	+	35858375	35858462	35860698	35860794	35856952	35857147	35862422	35862498	3860|2048|6088	2300|1179|1409	3540|3158|2641	2715|2051|1995	143	155	0.00147433	0.0269924	0.645|0.653|0.824	0.586|0.625|0.589	0.107
SAE1	chr19	+	47700489	47700634	47706927	47706997	47673074	47673180	47712415	47713893	1540|475|454	1538|1033|3102	1793|1234|853	1271|1095|1328	172	126	0.0015211	0.0277833	0.423|0.252|0.097	0.508|0.452|0.32	-0.169
NDST1	chr5	+	149924873	149925048	149927779	149927950	149919643	149919826	149929239	149929349	9|19|10	210|261|264	20|26|31	249|154|339	172	172	0.00153097	0.0278328	0.041|0.068|0.036	0.074|0.144|0.084	-0.052
ASAP1	chr8	-	131092147	131092217	131104218	131104389	131088593	131088652	131124339	131124568	323|556|3062	75|110|546	439|496|965	103|202|256	138	92	0.00155556	0.028214	0.742|0.771|0.789	0.74|0.621|0.715	0.075
B4GALT6	chr18	-	29225317	29225442	29237938	29238052	29210921	29211109	29246218	29246335	99|39|93	1|0|0	80|65|44	9|5|0	172	172	0.00159179	0.0287466	0.99|1.0|1.0	0.899|0.929|1.0	0.054
NCOA3	chr20	+	46275816	46276110	46277748	46277853	46270956	46271128	46279725	46280020	348|232|895	48|25|36	137|257|314	37|29|32	172	172	0.00159231	0.0287466	0.879|0.903|0.961	0.787|0.899|0.908	0.05
ARHGEF40	chr14	+	21555159	21555264	21555478	21555622	21553847	21554025	21556126	21556257	37|9|34	52|26|304	198|48|57	147|45|118	172	172	0.00160852	0.028972	0.416|0.257|0.101	0.574|0.516|0.326	-0.214
TRAPPC8	chr18	-	29433811	29433908	29435622	29435770	29432557	29432626	29437502	29437945	117|49|90	116|21|0	122|120|39	135|134|32	148	148	0.00165943	0.0295903	0.502|0.7|1.0	0.475|0.472|0.549	0.235
RFT1	chr3	-	53157739	53157856	53159924	53160010	53156389	53156579	53164353	53164470	121|64|77	332|102|104	48|56|81	303|302|158	158	172	0.00166567	0.0295903	0.284|0.406|0.446	0.147|0.168|0.358	0.154
RAD23B	chr9	+	110062421	110062503	110064315	110064395	110045516	110045976	110068659	110068928	758|752|1410	2412|2734|10819	625|464|751	1661|1484|2620	150	146	0.00166201	0.0295903	0.234|0.211|0.113	0.268|0.233|0.218	-0.054
C9orf93	chr9	+	15594038	15594170	15623264	15623411	15591363	15591554	15657124	15657217	8|1|17	0|1|0	2|9|11	0|0|2	172	172	0.00166256	0.0295903	1.0|0.5|1.0	1.0|1.0|0.846	-0.115
C19orf12	chr19	-	30196180	30196301	30199160	30199330	30189792	30193884	30206031	30206452	13|25|0	6|7|7	72|44|33	2|0|6	172	172	0.00166979	0.029596	0.684|0.781|0.0	0.973|1.0|0.846	-0.451
HPCAL1	chr2	+	10559859	10560261	10563108	10563214	10536960	10537046	10566849	10567743	457|360|445	806|654|1133	512|718|822	757|907|1416	165	165	0.00167626	0.0296431	0.362|0.355|0.282	0.403|0.442|0.367	-0.071
ATP8B1	chr18	-	55371786	55371900	55373721	55373819	55368446	55368545	55398858	55399061	124|121|242	62|38|27	117|141|234	125|78|101	172	172	0.00169932	0.0299149	0.667|0.761|0.9	0.483|0.644|0.699	0.167
RDH11	chr14	-	68151731	68151921	68156928	68157138	68143518	68145140	68157856	68157961	1412|880|2229	735|344|212	979|873|1061	568|604|429	172	172	0.0017112	0.0300396	0.658|0.719|0.913	0.633|0.591|0.712	0.118
B3GALNT1	chr3	-	160818926	160819021	160820900	160820993	160801670	160804576	160821214	160821305	7|9|28	121|121|144	0|0|15	167|91|130	170	170	0.00171412	0.0300396	0.055|0.069|0.163	0.0|0.0|0.103	0.061
C9orf5	chr9	-	111819470	111819602	111822633	111822732	111812849	111812972	111826756	111826847	304|62|41	501|341|1368	316|356|138	344|570|683	170	170	0.0017231	0.030129	0.378|0.154|0.029	0.479|0.384|0.168	-0.157
KANSL3	chr2	-	97267852	97268075	97268489	97268599	97267379	97267513	97269986	97270117	94|133|571	104|131|149	84|85|159	209|192|169	172	172	0.00175473	0.0305448	0.475|0.504|0.793	0.287|0.307|0.485	0.231
RPAIN	chr17	+	5329290	5329402	5331390	5331531	5326088	5326149	5335861	5336340	168|56|33	455|166|333	201|229|74	343|259|253	140	140	0.00176566	0.0306665	0.27|0.252|0.09	0.369|0.469|0.226	-0.151
TTYH3	chr7	+	2697919	2698093	2698573	2698649	2696031	2696168	2701301	2704436	312|137|415	347|292|1581	367|283|377	369|198|534	172	138	0.0017824	0.0306866	0.419|0.273|0.174	0.444|0.534|0.362	-0.158
NTN4	chr12	-	96063853	96063922	96076482	96076598	96059585	96059756	96077273	96077487	84|79|76	17|14|4	318|508|728	125|184|165	172	124	0.00178654	0.0306866	0.781|0.803|0.932	0.647|0.666|0.761	0.147
PHF1	chr6	+	33382742	33382921	33383011	33383106	33382501	33382606	33383366	33383447	61|32|3	166|88|303	64|61|45	98|125|182	160	160	0.0017851	0.0306866	0.269|0.267|0.01	0.395|0.328|0.198	-0.125
LETMD1	chr12	+	51445874	51445990	51447560	51447643	51442816	51442968	51449926	51450028	273|10|0	53|5|72	255|79|15	9|19|6	172	152	0.00178514	0.0306866	0.82|0.639|0.0	0.962|0.786|0.688	-0.326
YAF2	chr12	-	42592937	42593037	42604349	42604421	42555414	42555567	42631400	42631526	12|14|13	4|0|0	1|0|8	22|5|4	130	172	0.00178626	0.0306866	0.799|1.0|1.0	0.057|0.0|0.726	0.672
LIN7B	chr19	+	49618105	49618224	49619519	49619729	49617617	49617698	49621111	49621275	7|6|1	70|24|14	32|17|6	18|26|27	160	160	0.00180866	0.0309982	0.091|0.2|0.067	0.64|0.395|0.182	-0.286
CREM	chr10	+	35477127	35477316	35490378	35490414	35468061	35468204	35495822	35495979	41|17|17	5|5|12	86|10|21	1|0|2	172	58	0.00182225	0.0311443	0.734|0.534|0.323	0.967|1.0|0.78	-0.385
CREB3L4	chr1	+	153941405	153941652	153941809	153941931	153940997	153941175	153945219	153945312	29|11|18	51|24|40	22|0|6	63|66|24	172	172	0.00184782	0.0314148	0.362|0.314|0.31	0.259|0.0|0.2	0.176
TSPAN4	chr11	+	850287	850367	862549	862741	842940	843045	864436	864511	58|57|11	433|259|236	24|39|23	452|333|469	128	154	0.00184911	0.0314148	0.139|0.209|0.053	0.06|0.124|0.056	0.054
KDM4B	chr19	+	5047486	5047680	5071020	5071070	5041147	5041262	5077377	5077481	108|63|85	60|47|53	208|150|155	59|65|65	172	86	0.00185678	0.0314763	0.474|0.401|0.445	0.638|0.536|0.544	-0.133
C3orf23	chr3	+	44396230	44396303	44399232	44399368	44379943	44380326	44402856	44403010	84|46|43	66|5|0	83|39|54	94|84|20	132	172	0.00187946	0.0317915	0.624|0.923|1.0	0.535|0.377|0.779	0.285
PTGR1	chr9	-	114332370	114332489	114337013	114337122	114325246	114325511	114341075	114341231	1955|388|759	1320|272|400	1421|1184|578	1442|910|438	172	172	0.00190352	0.0319898	0.597|0.588|0.655	0.496|0.565|0.569	0.07
CAP2	chr6	+	17507399	17507543	17539499	17539689	17463226	17463304	17541203	17541379	43|61|89	132|113|738	86|80|127	128|113|314	157	157	0.00194852	0.0326755	0.246|0.351|0.108	0.402|0.415|0.288	-0.133
MFSD10	chr4	-	2934077	2934239	2934326	2934485	2933771	2933880	2934832	2934936	370|211|100	781|360|286	241|390|214	319|429|391	172	172	0.00195587	0.0327282	0.321|0.37|0.259	0.43|0.476|0.354	-0.103
WNK1	chr12	+	977031	978270	980430	980514	971248	971436	987377	987527	3|18|39	160|460|727	22|20|27	163|112|656	172	154	0.00196965	0.0328881	0.017|0.034|0.046	0.108|0.138|0.036	-0.062
RARG	chr12	-	53609429	53609578	53621145	53621471	53609076	53609218	53624952	53625019	81|46|0	218|176|135	50|72|39	157|77|103	146	146	0.00197413	0.0328924	0.271|0.207|0.0	0.242|0.483|0.275	-0.174
OPA1	chr3	+	193333462	193333559	193334966	193335074	193332511	193332830	193336657	193336725	649|85|874	259|49|34	449|534|134	233|224|93	147	147	0.00197874	0.0328987	0.715|0.634|0.963	0.658|0.704|0.59	0.12
LYPLA1	chr8	-	54965214	54965316	54967619	54967693	54963571	54963748	54974813	54974884	716|161|42	1417|501|819	409|271|133	517|529|354	112	150	0.00198495	0.0329315	0.404|0.301|0.064	0.514|0.407|0.335	-0.162
C5orf38	chr5	+	2752735	2752868	2753398	2753469	2752261	2752578	2755142	2755511	91|17|88	12|2|0	37|156|29	15|21|11	172	128	0.00200496	0.0331749	0.849|0.863|1.0	0.647|0.847|0.662	0.185
NIPA2	chr15	-	23029839	23029966	23033277	23033413	23027800	23027922	23034146	23034427	197|107|108	3|4|1	124|233|132	16|9|9	172	172	0.00202025	0.0333041	0.985|0.964|0.991	0.886|0.963|0.936	0.052
RING1	chr6	+	33177691	33177907	33178934	33179324	33177402	33177563	33179505	33179779	549|428|509	288|232|29	611|415|545	411|309|274	172	172	0.00204024	0.0335411	0.656|0.648|0.946	0.598|0.573|0.665	0.138
BCL3	chr19	+	45260902	45260980	45261502	45261670	45260583	45260672	45261980	45262098	129|69|36	188|158|609	113|71|104	150|54|182	138	168	0.00204324	0.0335411	0.455|0.347|0.067	0.478|0.615|0.41	-0.211
ELL2	chr5	-	95249474	95249638	95255127	95255249	95242226	95242486	95278705	95278753	153|113|110	446|757|2387	155|96|89	392|371|569	127	127	0.00204852	0.03355	0.255|0.13|0.044	0.283|0.206|0.135	-0.065
TADA2A	chr17	+	35802664	35802753	35804797	35804870	35800605	35800763	35818625	35818689	165|136|701	67|61|30	185|87|143	85|97|61	135	103	0.00205241	0.03355	0.653|0.63|0.947	0.624|0.406|0.641	0.186
ABCC1	chr16	+	16110352	16110478	16126965	16127027	16103632	16103758	16130328	16130460	0|9|12	105|28|17	0|0|10	49|110|88	172	110	0.00208438	0.03393	0.0|0.171|0.311	0.0|0.0|0.068	0.138
GAK	chr4	-	890247	890337	891820	891946	887661	887797	898424	898567	177|141|133	346|254|635	139|101|198	197|180|262	172	166	0.00209938	0.0340318	0.331|0.349|0.168	0.405|0.351|0.422	-0.11
SEPT2	chr2	+	242263630	242263656	242265407	242265528	242254722	242255025	242274540	242274627	32|22|103	1728|311|414	8|44|32	2075|1756|685	32	166	0.00211008	0.034044	0.088|0.268|0.563	0.02|0.115|0.195	0.196
MST1R	chr3	-	49932879	49932981	49933147	49933313	49932599	49932806	49933627	49933837	74|46|17	201|71|68	0|1|4	22|32|15	172	172	0.00211335	0.034044	0.269|0.393|0.2	0.0|0.03|0.211	0.207
MAPKAP1	chr9	-	128230250	128230388	128268588	128268696	128206779	128206877	128305337	128305447	591|270|702	1377|410|1637	638|498|308	1033|689|411	172	172	0.00213706	0.0342854	0.3|0.397|0.3	0.382|0.42|0.428	-0.078
PLEKHM2	chr1	+	16054761	16054852	16055163	16055228	16054573	16054643	16055596	16055685	232|129|60	284|138|216	261|246|166	240|200|143	141	89	0.00217406	0.0347048	0.34|0.371|0.149	0.407|0.437|0.423	-0.136
TRAIP	chr3	-	49877716	49877806	49878417	49878505	49877204	49877293	49879258	49879372	165|56|33	116|73|451	137|45|94	92|18|60	158	162	0.00217945	0.0347048	0.593|0.44|0.07	0.604|0.719|0.616	-0.279
TRERF1	chr6	-	42268375	42268487	42330734	42330817	42235891	42237586	42418914	42418999	56|30|32	36|26|12	2|8|50	5|33|58	144	164	0.00218509	0.0347048	0.639|0.568|0.752	0.313|0.216|0.495	0.312
GSN	chr9	+	124044716	124044828	124062342	124062404	124043747	124043840	124064240	124064445	6|1|7	11|3|2	2|7|15	62|78|35	172	110	0.0021745	0.0347048	0.259|0.176|0.691	0.02|0.054|0.215	0.279
STT3A	chr11	+	125465775	125465898	125466953	125467014	125462738	125462813	125472197	125472319	693|243|169	1036|291|1305	669|617|432	813|911|411	154	90	0.00223145	0.035219	0.281|0.328|0.07	0.325|0.284|0.381	-0.104
SCHIP1	chr3	+	159603995	159604113	159605496	159605694	159583951	159584070	159606608	159606732	316|162|181	666|237|2822	471|317|191	513|526|355	172	172	0.00227083	0.0357679	0.322|0.406|0.06	0.479|0.376|0.35	-0.139
ACTR1A	chr10	-	104241757	104241932	104242767	104242860	104241593	104241655	104243916	104244133	1761|865|1969	773|362|247	1135|1217|1011	610|534|515	141	141	0.00228412	0.0358321	0.695|0.705|0.889	0.65|0.695|0.663	0.094
CCDC14	chr3	-	123675201	123675274	123675586	123675642	123674892	123674962	123679990	123680255	68|94|69	44|27|4	87|57|78	121|100|26	75	109	0.00230717	0.0360789	0.692|0.835|0.962	0.511|0.453|0.813	0.237
PEF1	chr1	-	32098095	32098239	32098759	32098915	32095462	32096443	32100822	32101123	423|261|174	1046|802|1647	361|252|222	772|627|620	172	172	0.00230912	0.0360789	0.288|0.246|0.096	0.319|0.287|0.264	-0.08
ROBO3	chr11	+	124748479	124748692	124749085	124749237	124747414	124747554	124749360	124749471	139|101|502	561|144|323	36|32|93	310|237|190	172	172	0.00233897	0.0363991	0.199|0.412|0.608	0.104|0.119|0.329	0.222
ARHGAP1	chr11	-	46701197	46701326	46701754	46701832	46700914	46701018	46702036	46702113	389|321|213	427|356|171	215|115|174	285|192|242	126	156	0.00233585	0.0363991	0.53|0.527|0.607	0.483|0.426|0.471	0.095
SH2D5	chr1	-	21053493	21053568	21054015	21054096	21052412	21052559	21054450	21054579	47|15|0	50|57|79	9|16|15	6|13|22	148	136	0.00237595	0.0367541	0.463|0.195|0.0	0.58|0.531|0.385	-0.279
CENPO	chr2	+	25016720	25016834	25022543	25022713	25016330	25016389	25037244	25037362	46|30|21	249|181|242	4|31|34	218|318|302	138	138	0.00237499	0.0367541	0.156|0.142|0.08	0.018|0.089|0.101	0.057
RARA	chr17	+	38487108	38487648	38504567	38504716	38474472	38474700	38506035	38506177	86|113|198	160|156|103	65|13|144	233|126|204	172	172	0.00239954	0.0370453	0.35|0.42|0.658	0.218|0.094|0.414	0.234
ARRB2	chr17	+	4619267	4619328	4619441	4619486	4613788	4614039	4619706	4619903	47|49|13	103|83|176	69|55|86	110|109|104	108	76	0.00240742	0.0370933	0.243|0.294|0.049	0.306|0.262|0.368	-0.117
DTNBP1	chr6	-	15627573	15627706	15637974	15638035	15615497	15615630	15651543	15651594	9|9|7	172|146|65	20|50|20	197|112|136	66	130	0.00242189	0.037169	0.093|0.108|0.175	0.167|0.468|0.225	-0.161
APH1A	chr1	-	150240115	150240189	150240356	150240391	150239755	150239878	150241097	150241609	21|20|14	1044|400|262	14|11|10	1020|543|586	56	134	0.00245459	0.0375968	0.046|0.107|0.113	0.032|0.046|0.039	0.05
TMEM135	chr11	+	86778735	86778863	86782564	86782657	86748885	86749228	86802403	86802437	115|178|353	21|8|0	68|78|185	15|15|8	113	113	0.00247643	0.0376708	0.846|0.957|1.0	0.819|0.839|0.959	0.062
CAMKMT	chr2	+	44970760	44970835	44981193	44981257	44942425	44942492	44993568	44993700	22|5|8	61|27|67	50|30|12	5|8|60	110	88	0.00247378	0.0376708	0.224|0.129|0.087	0.889|0.75|0.138	-0.446
ADARB1	chr21	+	46591524	46591599	46595644	46596579	46548316	46548488	46600244	46600359	41|14|33	260|122|193	41|34|16	125|41|81	136	172	0.00246845	0.0376708	0.166|0.127|0.178	0.293|0.512|0.2	-0.178
HDHD2	chr18	-	44656614	44656699	44660866	44661075	44641502	44641719	44662709	44662820	243|22|47	526|145|473	160|171|40	393|276|152	172	156	0.00250456	0.0379883	0.295|0.121|0.083	0.27|0.36|0.193	-0.108
BCS1L	chr2	+	219524759	219524968	219525661	219526030	219524378	219524466	219526128	219526268	42|53|16	399|274|130	8|0|37	293|144|186	167	167	0.00252883	0.0381334	0.095|0.162|0.11	0.027|0.0|0.166	0.058
GLB1	chr3	-	33094982	33095041	33106954	33107049	33093374	33093496	33109721	33109782	210|109|87	402|234|194	294|289|249	482|356|388	140	72	0.00252422	0.0381334	0.212|0.193|0.187	0.239|0.295|0.248	-0.063
MAMLD1	chrX	+	149641951	149642074	149671543	149671787	149638016	149639762	149678231	149678316	2|7|8	5|14|16	23|73|26	4|37|27	164	164	0.00256333	0.0385789	0.286|0.333|0.333	0.852|0.664|0.491	-0.352
IDE	chr10	-	94223487	94223760	94225432	94225600	94220947	94221009	94228635	94228747	317|163|311	170|25|2	292|285|167	285|136|28	141	141	0.00264703	0.0396851	0.651|0.867|0.994	0.506|0.677|0.856	0.158
PKD1	chr16	-	2166833	2167054	2167489	2167673	2166529	2166645	2167791	2168463	46|30|12	15|9|0	26|76|59	24|46|52	172	172	0.00268207	0.040056	0.754|0.769|1.0	0.52|0.623|0.532	0.283
NSUN6	chr10	-	18931404	18931484	18937418	18937574	18905112	18905222	18940057	18940550	43|1|0	85|10|13	22|38|4	23|38|4	172	146	0.00274718	0.0409498	0.3|0.078|0.0	0.448|0.459|0.459	-0.329
ZWILCH	chr15	+	66801083	66801230	66806325	66806421	66797430	66797729	66807863	66807982	59|7|15	409|52|18	36|21|11	537|302|57	172	172	0.00275379	0.0409698	0.126|0.119|0.455	0.063|0.065|0.162	0.137
HNRNPAB	chr5	+	177636330	177636448	177637132	177637273	177634094	177634226	177637553	177638184	8219|8116|3758	2944|3814|2845	8410|6360|8551	2287|2034|3515	172	172	0.00277167	0.0411572	0.736|0.68|0.569	0.786|0.758|0.709	-0.089
U2AF1	chr21	-	44520562	44520629	44524424	44524512	44515803	44515853	44527560	44527688	1954|1276|4716	532|449|234	2259|1403|1602	612|594|575	119	77	0.00278175	0.0412282	0.704|0.648|0.929	0.705|0.604|0.643	0.11
VPS37A	chr8	+	17123415	17123490	17125766	17125881	17104400	17104878	17126364	17126465	197|155|282	49|23|25	199|59|197	62|47|33	136	172	0.0028068	0.0415204	0.836|0.895|0.934	0.802|0.614|0.883	0.122
RANGAP1	chr22	-	41657449	41657584	41660667	41660847	41653951	41654110	41664100	41664160	577|315|195	1520|978|1515	376|325|397	794|998|995	139	139	0.00291384	0.0429404	0.275|0.244|0.114	0.321|0.246|0.285	-0.073
CPSF7	chr11	-	61187393	61187566	61187941	61188045	61183576	61183991	61188861	61189080	477|285|114	304|276|942	409|360|382	140|197|245	172	172	0.00301064	0.0442832	0.611|0.508|0.108	0.745|0.646|0.609	-0.258
ANAPC10	chr4	-	145985723	145985844	146002811	146002902	145915726	145916755	146017136	146017263	553|180|286	248|16|5	306|228|143	264|150|13	168	172	0.00303591	0.0445706	0.695|0.92|0.983	0.543|0.609|0.918	0.176
FAM114A1	chr4	+	38879691	38880047	38893363	38893451	38870018	38870167	38907142	38907256	48|21|71	211|61|190	45|55|73	286|323|291	172	162	0.00305612	0.0447828	0.176|0.245|0.26	0.129|0.138|0.191	0.074
LBR	chr1	-	225597992	225598118	225599038	225599142	225594365	225594534	225600155	225600347	638|282|3282	577|131|127	640|575|428	548|735|194	172	172	0.00307761	0.0450129	0.525|0.683|0.963	0.539|0.439|0.688	0.168
DHX57	chr2	-	39029856	39030057	39033700	39033835	39024875	39025584	39040962	39041037	146|87|64	253|155|134	192|144|144	263|178|169	154	154	0.00311419	0.0453578	0.366|0.36|0.323	0.422|0.447|0.46	-0.093
NEK7	chr1	+	198201682	198201767	198222169	198222310	198126107	198126406	198231704	198231767	147|237|141	49|13|10	97|120|268	76|110|22	126	142	0.00315208	0.0456729	0.772|0.954|0.941	0.59|0.551|0.932	0.198
CCNI	chr4	-	77976302	77976533	77977401	77977476	77969176	77969815	77979659	77979788	1386|18|47	2322|987|4489	1249|685|33	1873|1510|1008	136	172	0.00314648	0.0456729	0.43|0.023|0.013	0.458|0.365|0.04	-0.132
PIKFYVE	chr2	+	209138307	209138457	209150449	209150657	209136234	209136415	209153452	209153542	35|46|123	35|11|3	39|23|79	55|48|34	169	169	0.0031867	0.0460032	0.5|0.807|0.976	0.415|0.324|0.699	0.282
IRX4	chr5	-	1880838	1880948	1881921	1882173	1879617	1879946	1882716	1882880	41|43|15	81|221|197	13|20|9	14|20|33	172	172	0.00318313	0.0460032	0.336|0.163|0.071	0.481|0.5|0.214	-0.208
TIMM9	chr14	-	58878624	58878689	58893771	58893960	58877560	58877656	58894109	58894232	80|29|219	309|47|90	31|21|31	329|152|48	172	116	0.0031938	0.0460203	0.149|0.294|0.621	0.06|0.085|0.303	0.205
ABHD12	chr20	-	25297683	25297714	25300834	25300954	25290081	25290211	25303960	25304066	691|316|130	11|3|12	584|738|458	5|8|2	172	48	0.00324021	0.0465167	0.946|0.967|0.751	0.97|0.963|0.985	-0.085
GNB1	chr1	-	1756835	1756938	1770628	1770677	1747194	1747301	1822258	1822526	380|710|1345	260|120|255	327|329|670	259|159|217	84	172	0.00327671	0.0468089	0.75|0.924|0.915	0.721|0.809|0.863	0.065
C21orf63	chr21	+	33867336	33867480	33873724	33873805	33840003	33840156	33876235	33876325	191|141|364	93|15|23	35|41|135	56|92|20	169	145	0.00327861	0.0468089	0.638|0.89|0.931	0.349|0.277|0.853	0.327
CTPS2	chrX	-	16688702	16688797	16696484	16696573	16685784	16685847	16701216	16701349	432|231|407	174|77|47	191|172|201	82|168|73	134	142	0.00327041	0.0468089	0.725|0.761|0.902	0.712|0.52|0.745	0.137
USP43	chr17	+	9569964	9570068	9578207	9578300	9559719	9559851	9580062	9580198	50|57|219	51|23|23	10|8|13	11|23|11	172	172	0.00329939	0.0470193	0.495|0.713|0.905	0.476|0.258|0.542	0.279
ARL2-SNX15	chr11	+	64802318	64802434	64802530	64802678	64799902	64800023	64802991	64803135	287|250|843	138|114|110	233|176|275	139|86|158	172	172	0.00330923	0.0470733	0.675|0.687|0.885	0.626|0.672|0.635	0.105
PIGP	chr21	-	38439561	38439680	38441851	38441924	38437663	38438012	38444444	38444610	105|28|43	401|50|36	74|24|15	276|264|48	132	172	0.00331719	0.0471004	0.254|0.422|0.609	0.259|0.106|0.289	0.21
SZT2	chr1	+	43898659	43898861	43900056	43900156	43898398	43898470	43900870	43901000	22|18|13	50|13|10	16|10|22	57|40|63	151	151	0.0033654	0.047353	0.306|0.581|0.565	0.219|0.2|0.259	0.258
ANLN	chr7	+	36450667	36450775	36455366	36455493	36450122	36450313	36456688	36456799	1547|712|2918	863|116|85	1835|1575|1043	815|1073|169	172	172	0.00337848	0.0474512	0.642|0.86|0.972	0.692|0.595|0.861	0.109
PRKRA	chr2	-	179300871	179301046	179306336	179306431	179296140	179296981	179307993	179308111	368|42|60	607|79|418	434|303|89	533|424|154	172	172	0.00338478	0.047454	0.377|0.347|0.126	0.449|0.417|0.366	-0.127
TRAPPC10	chr21	+	45511803	45511930	45513943	45514114	45509713	45509814	45518237	45518415	121|93|460	151|72|34	137|48|122	223|125|109	172	172	0.003395	0.0475117	0.445|0.564|0.931	0.381|0.277|0.528	0.251
TRMT2B	chrX	-	100297030	100297301	100306239	100306722	100296305	100296360	100306805	100307105	27|19|22	111|71|61	36|27|28	29|47|68	134	134	0.0034225	0.0478105	0.196|0.211|0.265	0.554|0.365|0.292	-0.18
PEF1	chr1	-	32098759	32098915	32100822	32101123	32095462	32096443	32110441	32110838	271|97|20	20|24|38	195|155|91	6|8|14	172	172	0.0034429	0.0480094	0.931|0.802|0.345	0.97|0.951|0.867	-0.237
AMPD3	chr11	+	10500072	10500277	10503609	10503772	10483061	10483287	10506366	10506586	66|58|162	86|72|158	36|11|25	17|8|15	172	172	0.00345833	0.0481383	0.434|0.446|0.506	0.679|0.579|0.625	-0.166
TYMS	chr18	+	669071	669173	670691	670867	662145	662320	671379	671451	2060|906|1074	2073|1046|1681	2874|2026|2425	2244|1865|2437	151	151	0.00346737	0.0481778	0.498|0.464|0.39	0.562|0.521|0.499	-0.077
BAP1	chr3	-	52439125	52439310	52439780	52439928	52438468	52438602	52440268	52440392	403|383|671	426|407|1367	335|263|437	311|171|388	172	172	0.00349103	0.0484201	0.486|0.485|0.329	0.519|0.606|0.53	-0.118
TBC1D9B	chr5	-	179306627	179306789	179315102	179315312	179306046	179306197	179318378	179318586	605|499|806	465|177|78	411|417|559	418|372|254	172	172	0.00351725	0.0485243	0.565|0.738|0.912	0.496|0.529|0.688	0.167
CNIH4	chr1	+	224553580	224553693	224558984	224559125	224548196	224548265	224563496	224563695	766|70|135	2594|277|2394	641|222|92	1349|1408|254	148	148	0.0035134	0.0485243	0.228|0.202|0.053	0.322|0.136|0.266	-0.08
CRCP	chr7	+	65595730	65595829	65599266	65599361	65579804	65579957	65610429	65610487	10|9|16	272|147|191	24|20|2	156|82|103	137	137	0.00350869	0.0485243	0.035|0.058|0.077	0.133|0.196|0.019	-0.059
PLXNB2	chr22	-	50722560	50722642	50723001	50723094	50722261	50722419	50724228	50724330	528|449|848	310|164|143	411|366|663	259|274|322	172	150	0.00355146	0.0489096	0.598|0.705|0.838	0.581|0.538|0.642	0.127
PTPN14	chr1	-	214551301	214551445	214556653	214558131	214549561	214549780	214560186	214560265	108|182|342	122|378|253	87|51|339	201|147|679	158	158	0.00359488	0.0494201	0.47|0.325|0.575	0.302|0.258|0.333	0.159
XPNPEP1	chr10	-	111643824	111643906	111646003	111646099	111642189	111642400	111647806	111647950	419|111|14	525|219|521	261|213|138	265|416|229	172	150	0.00363377	0.0498663	0.41|0.307|0.023	0.462|0.309|0.344	-0.125
TRIM37	chr17	-	57168660	57168701	57181653	57181755	57165651	57165768	57183801	57184266	48|18|18	71|44|63	46|106|47	55|76|80	172	68	0.00364016	0.0498663	0.211|0.139|0.101	0.248|0.355|0.188	-0.113
PPP3CC	chr8	+	22368598	22368744	22370805	22370945	22355513	22355625	22380003	22380081	112|2|6	124|121|797	105|36|12	132|128|98	157	157	0.00366164	0.0499846	0.475|0.016|0.007	0.443|0.22|0.109	-0.091
Retained Introns (54)
geneSymbol	chr	strand	riExonStart_0base	riExonEnd	upstreamES	upstreamEE	downstreamES	downstreamEE	IJC_SAMPLE_1	SJC_SAMPLE_1	IJC_SAMPLE_2	SJC_SAMPLE_2	IncFormLen	SkipFormLen	PValue	FDR	IncLevel1	IncLevel2	IncLevelDifference
MYBBP1A	chr17	-	4442190	4443262	4442190	4442270	4442733	157	728|500|704	82|68|138	487|389|720	9|5|40	159	73	0	0	0.803|0.771|0.701	0.961|0.973|0.892	-0.184
ENOSF1	chr18	-	670323	674406	670323	673076	674160	393	1911|96|106	110|12|20	2599|1804|461	40|24|8	172	86	4.44089e-16	1.0747e-13	0.897|0.8|0.726	0.97|0.974|0.966	-0.162
CTNNB1	chr3	+	41280624	41281939	41280624	41280845	41281150	365	1136|201|166	1492|541|280	945|808|474	680|655|401	172	86	9.46232e-12	1.52659e-09	0.276|0.157|0.229	0.41|0.381|0.371	-0.167
USP39	chr2	+	85875883	85876407	85875883	85875976	85876139	441	646|186|550	118|25|62	766|502|386	35|31|24	172	86	7.5694e-10	7.32718e-08	0.732|0.788|0.816	0.916|0.89|0.889	-0.12
SCRN2	chr17	-	45915046	45915816	45915046	45915368	45915635	265	85|37|4	477|82|16	150|161|91	286|193|121	172	86	2.16458e-09	1.74609e-07	0.082|0.184|0.111	0.208|0.294|0.273	-0.133
ORC2	chr2	-	201778017	201778715	201778017	201778136	201778653	698	26|3|9	236|72|195	46|23|9	141|106|60	141	55	8.01744e-08	4.85055e-06	0.041|0.016|0.018	0.113|0.078|0.055	-0.057
C1orf124	chr1	+	231487049	231489989	231487049	231487317	231488355	706	19|0|0	227|131|184	34|12|12	183|99|120	172	86	2.65691e-07	1.42883e-05	0.04|0.0|0.0	0.085|0.057|0.048	-0.05
ZSWIM7	chr17	-	15879874	15881477	15879874	15881227	15881357	628	138|41|86	282|81|218	165|200|81	217|158|94	172	86	8.13894e-07	3.93925e-05	0.197|0.202|0.165	0.275|0.388|0.301	-0.133
SLC41A3	chr3	-	125725199	125726068	125725199	125725407	125725956	625	550|104|315	62|46|117	416|333|234	0|18|35	172	86	1.13153e-06	4.97873e-05	0.816|0.531|0.574	1.0|0.902|0.77	-0.25
ACTG1	chr17	-	79476996	79477859	79476996	79477355	79477504	137	27178|2724|1787	697|192|241	21310|22844|4201	582|639|171	172	86	1.47332e-06	5.94239e-05	0.951|0.876|0.788	0.948|0.947|0.925	-0.068
SF1	chr11	-	64532075	64533627	64532075	64532990	64533422	233	813|603|981	110|182|147	805|812|830	84|42|73	172	86	2.16059e-06	8.04404e-05	0.787|0.624|0.769	0.827|0.906|0.85	-0.134
SLC39A7	chr6	+	33168602	33169433	33168602	33168715	33169018	464	938|372|343	581|271|202	1333|1808|1415	638|526|517	172	86	4.03101e-06	0.000139358	0.447|0.407|0.459	0.511|0.632|0.578	-0.136
POFUT2	chr21	-	46683842	46687628	46683842	46685550	46687504	470	45|8|14	118|63|26	41|36|41	630|303|155	172	86	6.47589e-06	0.000208955	0.16|0.06|0.212	0.032|0.056|0.117	0.076
DNAJB2	chr2	+	220149353	220151622	220149353	220149557	220150708	668	79|41|30	141|71|55	113|63|76	114|27|46	172	86	1.18872e-05	0.000359586	0.219|0.224|0.214	0.331|0.538|0.452	-0.221
PDE4D	chr5	-	58334685	58335339	58334685	58334798	58334884	56	1|2|12	0|1|0	18|5|10	0|4|5	158	86	3.27925e-05	0.000881753	1.0|0.521|1.0	1.0|0.405|0.521	0.198
DFFA	chr1	-	10520602	10523266	10520602	10521759	10523114	264	316|188|306	1115|506|513	196|328|319	331|471|511	172	86	4.2938e-05	0.0010391	0.124|0.157|0.23	0.228|0.258|0.238	-0.071
NXF1	chr11	-	62566010	62567958	62566010	62566047	62567848	337	82|30|182	101|155|316	74|70|109	58|80|140	116	30	8.64143e-05	0.00178565	0.174|0.048|0.13	0.248|0.185|0.168	-0.083
METTL17	chr14	+	21464685	21465194	21464685	21464870	21464943	37	168|87|80	429|266|247	123|162|181	231|333|226	132	86	9.22342e-05	0.00178565	0.203|0.176|0.174	0.258|0.241|0.343	-0.096
CLK1	chr2	-	201724402	201726189	201724402	201724469	201725960	74	88|8|10	36|7|11	81|123|47	10|15|12	146	60	0.000111485	0.00199847	0.501|0.32|0.272	0.769|0.771|0.617	-0.355
NAP1L1	chr12	-	76438671	76442244	76438671	76441498	76442172	382	508|274|243	571|355|2270	470|496|633	732|440|395	151	65	0.00016746	0.00279484	0.277|0.249|0.044	0.217|0.327|0.408	-0.127
GREM1	chr15	+	33022890	33026870	33022890	33023005	33023128	606	137|31|1118	15|4|96	2625|864|2400	178|23|126	172	86	0.000221293	0.0035702	0.82|0.795|0.853	0.881|0.949|0.905	-0.089
EEF1B2	chr2	+	207024317	207024783	207024317	207024408	207024636	11	406|252|762	513|226|511	562|684|551	360|359|191	170	84	0.000257962	0.00402753	0.281|0.355|0.424	0.435|0.485|0.588	-0.149
MEX3D	chr19	-	1554667	1556922	1554667	1555388	1555575	540	161|117|94	20|14|24	262|133|248	11|7|22	172	86	0.000286563	0.00433426	0.801|0.807|0.662	0.923|0.905|0.849	-0.136
NGRN	chr15	+	90808894	90809630	90808894	90809108	90809519	249	1117|508|793	140|59|61	857|804|894	71|45|52	172	86	0.000304146	0.00446081	0.8|0.812|0.867	0.858|0.899|0.896	-0.058
TP53I3	chr2	-	24307058	24308085	24307058	24307201	24307600	13	89|43|9	431|292|105	65|80|71	364|89|216	172	86	0.000360862	0.00513698	0.094|0.069|0.041	0.082|0.31|0.141	-0.11
LSS	chr21	-	47648347	47648738	47648347	47648513	47648645	505	23|22|3	196|160|65	40|17|25	123|76|140	172	86	0.000417863	0.00577844	0.055|0.064|0.023	0.14|0.101|0.082	-0.06
TREX1	chr3	+	48507228	48509044	48507228	48507708	48508028	106	8|11|1	57|43|39	26|29|38	49|58|130	172	86	0.000490979	0.00660095	0.066|0.113|0.013	0.21|0.2|0.128	-0.115
AMZ2	chr17	+	66244144	66244846	66244144	66244227	66244784	417	196|48|395	6|3|23	171|84|65	0|0|0	131	45	0.000556624	0.00728124	0.918|0.846|0.855	1.0|1.0|1.0	-0.127
PPP1CC	chr12	-	111157612	111158970	111157612	111158009	111158909	447	1556|145|399	76|105|72	1209|1411|331	20|5|76	140	54	0.00069475	0.00884893	0.888|0.348|0.681	0.959|0.991|0.627	-0.22
EDEM2	chr20	-	33734627	33735161	33734627	33734738	33734954	534	31|14|30	168|98|55	2|11|11	138|48|87	172	86	0.000742364	0.00888596	0.084|0.067|0.214	0.007|0.103|0.059	0.065
RANGRF	chr17	+	8192820	8193409	8192820	8192906	8193130	25	348|178|200	343|315|284	358|381|279	236|92|255	165	79	0.000781259	0.00900307	0.327|0.213|0.252	0.421|0.665|0.344	-0.213
SNHG7	chr9	-	139619045	139619562	139619045	139619391	139619506	493	774|408|458	90|40|75	704|507|482	39|38|48	135	49	0.000862635	0.00970966	0.757|0.787|0.689	0.868|0.829|0.785	-0.083
MAF	chr16	-	79627744	79634622	79627744	79628450	79632681	435	7|0|2	11|2|0	7|1|2	0|0|1	172	86	0.00113552	0.0122132	0.241|0.0|1.0	1.0|1.0|0.5	-0.42
NFKBIB	chr19	+	39398038	39399534	39398038	39398299	39399370	214	340|206|832	195|141|485	168|149|309	79|62|85	172	86	0.00120972	0.0124575	0.466|0.422|0.462	0.515|0.546|0.645	-0.119
GLYCTK	chr3	+	52326275	52329272	52326275	52327208	52327322	675	77|33|75	37|6|14	78|40|70	5|5|5	172	86	0.00120854	0.0124575	0.51|0.733|0.728	0.886|0.8|0.875	-0.197
BCL2L11	chr2	+	111881309	111881716	111881309	111881446	111881626	58	5|25|86	22|26|57	24|13|28	0|0|14	169	83	0.00125941	0.012699	0.1|0.321|0.426	1.0|1.0|0.496	-0.55
C14orf167	chr14	-	24422982	24423392	24422982	24423242	24423333	705	40|18|13	16|10|14	21|23|34	0|0|8	134	52	0.00129512	0.0127926	0.492|0.411|0.265	1.0|1.0|0.623	-0.485
POU5F1	chr6	-	31133703	31134615	31133703	31133824	31134310	47	15|3|46	0|1|0	28|7|27	0|0|2	172	86	0.00134588	0.0130281	1.0|0.6|1.0	1.0|1.0|0.871	-0.09
CUTA	chr6	-	33385257	33386065	33385257	33385472	33385735	102	944|489|1224	780|639|612	1083|721|1176	446|356|545	172	86	0.00143698	0.0136372	0.377|0.277|0.5	0.548|0.503|0.519	-0.139
SNX21	chr20	+	44469277	44471914	44469277	44469419	44470671	333	69|39|41	0|8|10	51|117|151	3|0|3	172	86	0.0015045	0.0140035	1.0|0.709|0.672	0.895|1.0|0.962	-0.159
TNFSF13	chr17	+	7464040	7464925	7464040	7464134	7464315	309	104|28|46	6|2|10	59|42|53	0|0|0	172	86	0.00187769	0.0168297	0.897|0.875|0.697	1.0|1.0|1.0	-0.177
CREBZF	chr11	-	85368607	85376182	85368607	85373501	85374567	218	429|114|129	177|82|38	237|245|194	200|176|187	172	86	0.0020885	0.0183788	0.548|0.41|0.629	0.372|0.41|0.342	0.154
BICD2	chr9	-	95473644	95477745	95473644	95475743	95477534	19	159|90|124	237|256|281	60|9|76	159|130|191	172	86	0.00274829	0.0233364	0.251|0.15|0.181	0.159|0.033|0.166	0.075
ARSA	chr22	-	51065983	51066601	51065983	51066220	51066418	159	234|50|70	0|3|0	117|49|110	3|14|3	172	86	0.00286022	0.0237826	1.0|0.893|1.0	0.951|0.636|0.948	0.119
RAB7L1	chr1	-	205743960	205744610	205743960	205744214	205744501	372	84|28|24	32|27|37	45|72|70	8|28|17	172	86	0.00289912	0.0237826	0.568|0.341|0.245	0.738|0.563|0.673	-0.273
MOGS	chr2	-	74692022	74692537	74692022	74692114	74692440	459	257|184|152	12|5|6	205|223|286	1|0|7	171	85	0.00367832	0.0291854	0.914|0.948|0.926	0.99|1.0|0.953	-0.052
LOC283392	chr12	-	72665602	72667289	72665602	72665942	72666544	115	39|21|8	96|37|12	45|23|38	3|34|20	172	86	0.00433024	0.0327475	0.169|0.221|0.25	0.882|0.253|0.487	-0.327
CANT1	chr17	-	76993073	76994045	76993073	76993726	76993921	258	376|84|170	253|147|227	180|308|208	150|186|115	172	86	0.00483914	0.035487	0.426|0.222|0.272	0.375|0.453|0.475	-0.128
SLC30A7	chr1	+	101440365	101447311	101440365	101440458	101440774	36	142|46|166	64|7|16	161|89|50	91|98|15	172	86	0.00550799	0.0392039	0.526|0.767|0.838	0.469|0.312|0.625	0.242
HDAC8	chrX	-	71787431	71787880	71787431	71787646	71787738	562	5|3|0	19|6|21	39|2|3	19|6|6	170	86	0.00573763	0.0402465	0.117|0.202|0.0	0.509|0.144|0.202	-0.179
QKI	chr6	+	163984451	163999628	163984451	163984751	163986977	390	11|4|33	4|8|15	0|11|11	9|33|16	172	86	0.0071704	0.0488799	0.579|0.2|0.524	0.0|0.143|0.256	0.301
COASY	chr17	+	40714091	40715340	40714091	40714237	40714629	479	896|435|1738	179|172|276	492|470|762	65|84|88	172	86	0.00736481	0.0495079	0.715|0.558|0.759	0.791|0.737|0.812	-0.103
TRIM14	chr9	-	100846636	100850287	100846636	100846748	100849723	238	170|55|466	13|0|10	222|74|153	0|0|2	172	86	0.00747041	0.0495299	0.867|1.0|0.959	1.0|1.0|0.975	-0.05
SNHG8	chr4	+	119199916	119200292	119199916	119199947	119200098	586	785|89|70	463|56|55	237|185|124	136|55|21	110	24	0.00758029	0.0495792	0.27|0.257|0.217	0.275|0.423|0.563	-0.172
Alternate 5’ Splice Site (63)
geneSymbol	chr	strand	longExonStart_0base	longExonEnd	shortES	shortEE	flankingES	flankingEE	IJC_SAMPLE_1	SJC_SAMPLE_1	IJC_SAMPLE_2	SJC_SAMPLE_2	IncFormLen	SkipFormLen	PValue	FDR	IncLevel1	IncLevel2	IncLevelDifference
NCOR2	chr12	-	124811954	124812179	124812092	124812179	124810736	1588	123|140|435	11|21|70	117|55|150	105|26|101	166	80	3.77476e-15	4.82414e-12	0.843|0.763|0.75	0.349|0.505|0.417	0.362
ATP5J	chr21	-	27107163	27107965	27107797	27107965	27101941	157	1386|763|810	30|22|19	1574|774|824	157|69|38	172	86	6.00631e-14	3.83803e-11	0.959|0.945|0.955	0.834|0.849|0.916	0.087
CTNND1	chr11	+	57529233	57529591	57529233	57529518	57556508	114	119|59|60	12|5|51	39|31|31	154|126|90	152	86	5.15972e-10	1.31883e-07	0.849|0.87|0.4	0.125|0.122|0.163	0.57
ATP5J	chr21	-	27107163	27107965	27107625	27107965	27101941	156	1386|763|810	104|69|73	1574|774|824	290|106|126	172	86	3.57922e-08	5.71781e-06	0.87|0.847|0.847	0.731|0.785|0.766	0.094
TBCE	chr1	+	235530727	235530867	235530727	235530819	235543333	996	33|16|15	213|174|113	4|0|12	176|138|261	126	85	6.79839e-08	9.37397e-06	0.095|0.058|0.082	0.015|0.0|0.03	0.063
BCAR1	chr16	-	75276367	75276988	75276811	75276988	75271080	458	540|737|1346	31|22|8	375|437|528	28|34|27	172	86	1.60308e-07	1.57595e-05	0.897|0.944|0.988	0.87|0.865|0.907	0.062
C20orf30	chr20	-	5093375	5093733	5093606	5093733	5089977	439	169|118|664	683|666|4020	143|155|125	411|215|464	172	86	2.74881e-07	2.50927e-05	0.11|0.081|0.076	0.148|0.265|0.119	-0.088
SMARCC2	chr12	-	56558086	56558515	56558431	56558515	56555635	1689	254|374|1022	13|16|126	163|219|354	60|41|61	163	77	1.38296e-06	0.000110464	0.902|0.917|0.793	0.562|0.716|0.733	0.2
G6PC3	chr17	+	42148097	42148610	42148097	42148551	42151527	1552	85|65|94	450|157|128	72|6|45	455|209|212	138	86	1.65716e-06	0.000117659	0.105|0.205|0.314	0.09|0.018|0.117	0.133
HYI	chr1	-	43919056	43919168	43919083	43919168	43917875	1655	124|86|108	8|23|22	115|73|90	0|0|6	98	78	2.39148e-06	0.000160858	0.925|0.748|0.796	1.0|1.0|0.923	-0.151
ORC1	chr1	-	52854113	52854309	52854128	52854309	52851523	640	209|92|97	2|2|0	146|175|110	14|22|3	94	86	4.47148e-06	0.000285728	0.99|0.977|1.0	0.905|0.879|0.971	0.071
CALD1	chr7	+	134617738	134618828	134617738	134618141	134620438	749	50|90|36	90|226|286	69|40|125	92|93|142	157	71	2.57539e-05	0.00143102	0.201|0.153|0.054	0.253|0.163|0.285	-0.098
ARPC4	chr3	+	9834178	9834389	9834178	9834244	9839342	1594	95|88|231	0|0|0	46|88|73	0|14|2	145	59	5.24047e-05	0.00248049	1.0|1.0|1.0	1.0|0.719|0.937	0.115
LOC401397	chr7	-	112758494	112758637	112758582	112758637	112758122	552	123|50|101	134|36|104	43|24|30	76|133|36	129	48	5.09595e-05	0.00248049	0.255|0.341|0.265	0.174|0.063|0.237	0.129
ATP5J	chr21	-	27107299	27107965	27107797	27107965	27101941	161	157|61|141	30|22|19	274|156|69	157|69|38	172	86	5.47422e-05	0.00249859	0.724|0.581|0.788	0.466|0.531|0.476	0.207
PDE4DIP	chr1	-	144882445	144882881	144882775	144882881	144881429	584	41|15|45	3|5|0	24|25|48	37|23|17	172	86	0.000133212	0.00587052	0.872|0.6|1.0	0.245|0.352|0.585	0.43
PEX5	chr12	+	7342281	7342812	7342281	7342346	7342957	1365	47|65|23	40|55|23	30|5|25	70|39|30	144	58	0.000163553	0.00632845	0.321|0.322|0.287	0.147|0.049|0.251	0.161
DCTD	chr4	-	183838440	183838630	183838463	183838630	183836613	1640	226|129|124	63|64|25	72|95|97	55|56|66	102	86	0.000156137	0.00632845	0.752|0.63|0.807	0.525|0.589|0.553	0.174
POMT1	chr9	+	134378288	134378700	134378288	134378460	134381500	1705	1|5|0	16|25|18	20|21|21	5|1|53	172	86	0.00015376	0.00632845	0.03|0.091|0.0	0.667|0.913|0.165	-0.541
TAZ	chrX	+	153641543	153641695	153641543	153641589	153641818	4	8|2|3	78|22|8	6|24|4	20|24|16	118	32	0.000167181	0.00632845	0.027|0.024|0.092	0.075|0.213|0.063	-0.069
STK19	chr6	+	31946679	31946787	31946679	31946775	31947190	1079	35|7|8	178|77|48	9|0|5	120|69|100	91	86	0.000187973	0.00639701	0.157|0.079|0.136	0.066|0.0|0.045	0.087
SCHIP1	chr3	+	159482231	159482927	159482231	159482888	159583951	953	139|105|106	16|10|33	204|129|134	0|10|13	118	86	0.000190208	0.00639701	0.864|0.884|0.701	1.0|0.904|0.883	-0.113
NUF2	chr1	+	163291722	163292002	163291722	163291856	163295821	661	319|241|74	134|90|79	322|363|489	57|91|115	172	86	0.000204696	0.00670775	0.543|0.572|0.319	0.739|0.666|0.68	-0.217
TRIM24	chr7	+	138239442	138239711	138239442	138239609	138252225	949	148|155|1409	36|36|274	91|130|150	43|37|67	172	86	0.000216875	0.00673199	0.673|0.683|0.72	0.514|0.637|0.528	0.132
FASTKD2	chr2	+	207630111	207630471	207630111	207630378	207631367	1518	319|90|96	31|14|0	77|122|81	77|44|13	172	86	0.00022819	0.00678203	0.837|0.763|1.0	0.333|0.581|0.757	0.31
NR3C1	chr5	-	142693563	142693733	142693566	142693733	142689661	566	25|13|2	279|89|160	41|35|9	200|162|97	86	86	0.000241837	0.00700487	0.082|0.127|0.012	0.17|0.178|0.085	-0.071
RCC1	chr1	+	28835341	28835417	28835341	28835413	28843236	539	71|32|39	5|0|5	126|104|34	0|0|0	69	65	0.000281971	0.00766721	0.93|1.0|0.88	1.0|1.0|1.0	-0.063
RPL23AP7	chr2	-	114384406	114384715	114384457	114384715	114383185	1549	26|23|8	280|269|120	33|33|26	189|142|201	130	86	0.000297546	0.00792215	0.058|0.054|0.042	0.104|0.133|0.079	-0.054
CTNND1	chr11	+	57529233	57529591	57529233	57529518	57558856	115	116|59|44	9|36|43	30|20|30	40|32|107	152	86	0.000347874	0.00907312	0.879|0.481|0.367	0.298|0.261|0.137	0.344
SMG7	chr1	+	183511210	183511637	183511210	183511499	183513487	1561	253|170|523	332|215|1515	171|204|168	157|182|213	172	86	0.000396304	0.0101295	0.276|0.283|0.147	0.353|0.359|0.283	-0.096
NUDT22	chr11	+	63993737	63993899	63993737	63993769	63994106	775	449|233|90	55|32|27	232|227|188	8|12|18	111	25	0.000569714	0.0130017	0.648|0.621|0.429	0.867|0.81|0.702	-0.227
C9orf25	chr9	-	34405862	34405962	34405913	34405962	34402702	1564	27|59|79	26|31|56	73|64|83	12|2|37	86	42	0.000755999	0.0166581	0.336|0.482|0.408	0.748|0.94|0.523	-0.328
NUDT16L1	chr16	+	4743978	4744309	4743978	4744239	4744958	1107	47|32|0	102|98|51	5|0|27	142|83|105	149	86	0.000781666	0.0169317	0.21|0.159|0.0	0.02|0.0|0.129	0.073
NDUFB11	chrX	-	47001982	47002143	47002012	47002143	47001614	265	1365|478|738	2259|1120|1703	738|890|525	2045|2351|1568	109	86	0.000829045	0.0176587	0.323|0.252|0.255	0.222|0.23|0.209	0.056
PEX5	chr12	+	7342957	7343165	7342957	7343120	7343483	1364	22|15|7	47|41|19	9|0|7	60|35|25	67	29	0.00107263	0.0221099	0.168|0.137|0.138	0.061|0.0|0.108	0.091
LPP	chr3	+	188326948	188327632	188326948	188327191	188426054	840	73|158|383	0|0|0	53|74|201	5|0|3	172	86	0.00107025	0.0221099	1.0|1.0|1.0	0.841|1.0|0.971	0.063
SSBP1	chr7	+	141438120	141438393	141438120	141438210	141438923	1029	255|97|68	306|176|82	74|73|81	172|186|128	143	57	0.00122779	0.0235474	0.249|0.18|0.248	0.146|0.135|0.201	0.065
C6orf1	chr6	-	34216503	34216904	34216755	34216904	34215457	1379	180|43|48	203|174|125	20|48|55	156|153|216	172	86	0.00127134	0.0235474	0.307|0.11|0.161	0.06|0.136|0.113	0.09
MDP1	chr14	-	24683467	24683601	24683515	24683601	24683142	432	34|3|27	94|9|60	23|0|8	92|92|23	120	79	0.00126185	0.0235474	0.192|0.18|0.229	0.141|0.0|0.186	0.091
CUTA	chr6	-	33385735	33386065	33385863	33386065	33385257	248	780|639|612	571|662|945	446|356|545	873|424|1195	172	86	0.00139884	0.0251791	0.406|0.326|0.245	0.203|0.296|0.186	0.097
EIF1AD	chr11	-	65769380	65769637	65769510	65769637	65767773	801	38|22|3	98|48|10	33|27|36	39|33|44	172	86	0.00147859	0.0262449	0.162|0.186|0.13	0.297|0.29|0.29	-0.133
RFX5	chr1	-	151318957	151319082	151318964	151319082	151318680	1056	109|53|15	450|229|107	39|6|50	311|169|253	86	86	0.00170096	0.0293761	0.195|0.188|0.123	0.111|0.034|0.165	0.065
SPHK1	chr17	+	74380689	74381250	74380689	74380887	74381531	287	128|125|37	287|240|110	131|67|68	156|122|103	172	86	0.00177102	0.0299159	0.182|0.207|0.144	0.296|0.215|0.248	-0.075
C17orf58	chr17	-	65989016	65989351	65989159	65989351	65987216	337	19|43|19	112|86|87	46|46|36	89|56|88	172	86	0.00177904	0.0299159	0.078|0.2|0.098	0.205|0.291|0.17	-0.097
GCFC1	chr21	-	34127523	34127664	34127540	34127664	34123429	1316	95|28|52	89|66|107	103|182|51	78|139|46	96	86	0.00183494	0.0304552	0.489|0.275|0.303	0.542|0.54|0.498	-0.171
ADAR	chr1	-	154562659	154562885	154562737	154562885	154562232	1234	859|836|1318	135|206|143	819|454|1184	252|100|270	157	86	0.00195017	0.0311298	0.777|0.69|0.835	0.64|0.713|0.706	0.081
CSF3	chr17	+	38171943	38172107	38171943	38172098	38172485	1646	89|25|28	1058|266|249	36|10|6	151|31|86	88	86	0.00197302	0.0311298	0.076|0.084|0.099	0.189|0.24|0.064	-0.078
PRSS21	chr16	+	2870955	2871110	2870955	2871068	2871366	387	331|102|140	72|31|22	228|107|140	12|5|31	121	86	0.00195563	0.0311298	0.766|0.7|0.819	0.931|0.938|0.762	-0.115
GPS1	chr17	+	80009762	80010335	80009762	80009840	80011149	417	122|176|184	389|310|215	121|68|125	271|284|395	157	71	0.00194214	0.0311298	0.124|0.204|0.279	0.168|0.098|0.125	0.072
RBM12	chr20	-	34252681	34252878	34252723	34252878	34246851	1018	150|146|65	22|22|20	174|159|142	6|15|18	113	78	0.00209141	0.0325953	0.825|0.821|0.692	0.952|0.88|0.845	-0.113
SMARCB1	chr22	+	24133942	24134081	24133942	24134054	24135745	913	626|390|970	977|362|869	747|428|626	511|378|352	106	86	0.00229762	0.0353778	0.342|0.466|0.475	0.543|0.479|0.591	-0.11
AKTIP	chr16	-	53537029	53537170	53537058	53537170	53534129	1156	18|4|0	87|53|47	0|0|2	40|69|58	108	86	0.00246469	0.0374986	0.141|0.057|0.0	0.0|0.0|0.027	0.057
PILRB	chr7	+	99950995	99951635	99950995	99951106	99952765	1390	193|217|224	13|9|7	97|153|262	24|24|10	172	86	0.00257179	0.0386677	0.881|0.923|0.941	0.669|0.761|0.929	0.129
FAM160A2	chr11	-	6239787	6239993	6239829	6239993	6238600	289	63|39|68	109|50|147	4|24|27	87|42|94	121	86	0.00263854	0.0392099	0.291|0.357|0.247	0.032|0.289|0.17	0.135
FASTKD2	chr2	+	207630111	207630486	207630111	207630378	207631367	1519	67|22|37	31|14|0	18|14|29	77|44|13	172	86	0.00270794	0.0394838	0.519|0.44|1.0	0.105|0.137|0.527	0.397
SLC5A6	chr2	-	27425680	27426213	27426100	27426213	27424855	794	109|72|124	0|0|0	74|104|66	13|0|1	166	80	0.00271876	0.0394838	1.0|1.0|1.0	0.733|1.0|0.97	0.099
MRPL52	chr14	+	23299091	23299157	23299091	23299149	23299258	62	33|36|14	113|138|81	8|17|16	145|67|129	27	19	0.00280767	0.0403168	0.17|0.155|0.108	0.037|0.152|0.08	0.055
SSBP1	chr7	+	141438120	141438375	141438120	141438210	141438923	1031	552|282|213	306|176|82	208|202|201	172|186|128	143	57	0.00301458	0.0418764	0.418|0.39|0.509	0.325|0.302|0.385	0.102
LOC100506686	chr15	-	67813831	67814182	67813856	67814182	67811337	1232	16|11|34	23|22|13	12|0|7	25|51|18	104	86	0.00300071	0.0418764	0.365|0.293|0.684	0.284|0.0|0.243	0.272
CUTA	chr6	-	33385645	33386065	33385735	33386065	33385257	250	790|443|512	780|639|612	793|315|740	446|356|545	169	86	0.00316104	0.0434389	0.34|0.261|0.299	0.475|0.31|0.409	-0.098
LOC100289092	chr16	-	28890809	28891242	28890862	28891242	28890277	25	15|2|10	54|57|121	2|0|6	125|59|67	132	86	0.00334053	0.0452947	0.153|0.022|0.051	0.01|0.0|0.055	0.054
ARSA	chr22	-	51066373	51066601	51066418	51066601	51065983	383	70|35|28	0|3|0	31|15|30	3|14|3	124	86	0.00336698	0.0452947	1.0|0.89|1.0	0.878|0.426|0.874	0.237
AURKA	chr20	-	54966998	54967351	54967209	54967351	54965611	837	48|123|44	58|80|22	61|54|124	1|15|57	172	86	0.00347377	0.0462446	0.293|0.435|0.5	0.968|0.643|0.521	-0.301
Alternate 3’ Splice Site (82)
geneSymbol	chr	strand	longExonStart_0base	longExonEnd	shortES	shortEE	flankingES	flankingEE	IJC_SAMPLE_1	SJC_SAMPLE_1	IJC_SAMPLE_2	SJC_SAMPLE_2	IncFormLen	SkipFormLen	PValue	FDR	IncLevel1	IncLevel2	IncLevelDifference
THAP3	chr1	+	6690347	6690413	6690350	6690413	6688558	2062	82|42|69	22|9|20	93|87|95	3|0|5	59	56	5.21262e-10	2.64801e-07	0.78|0.816|0.766	0.967|1.0|0.947	-0.184
HNRNPR	chr1	-	23644975	23645190	23644975	23645181	23648020	553	172|64|10	2119|684|759	198|225|93	1805|1476|781	88	86	1.92093e-08	5.17497e-06	0.073|0.084|0.013	0.097|0.13|0.104	-0.054
CFLAR	chr2	+	202027718	202037411	202028557	202037411	202025154	884	15|10|3	49|64|264	8|19|23	16|45|61	172	86	2.03739e-08	5.17497e-06	0.133|0.072|0.006	0.2|0.174|0.159	-0.107
C21orf91	chr21	-	19161283	19165898	19161283	19165895	19167524	887	145|54|232	2|5|2	70|64|40	11|15|4	56	56	3.02416e-08	6.58403e-06	0.986|0.915|0.991	0.864|0.81|0.909	0.103
ZDHHC8	chr22	+	20132751	20135530	20134543	20135530	20130278	1316	309|324|417	0|0|0	145|287|340	0|25|4	172	86	6.63749e-08	1.26444e-05	1.0|1.0|1.0	1.0|0.852|0.977	0.057
CDV3	chr3	+	133306002	133309118	133306739	133309118	133305406	2107	540|330|384	949|594|1862	513|605|463	592|458|672	172	86	2.10167e-07	3.55882e-05	0.221|0.217|0.093	0.302|0.398|0.256	-0.142
ISOC2	chr19	-	55966626	55966745	55966626	55966697	55967715	1976	33|37|80	87|68|75	4|10|39	136|102|99	105	64	3.22892e-07	4.92088e-05	0.188|0.249|0.394	0.018|0.056|0.194	0.188
UBE2D3	chr4	-	103747641	103748001	103747641	103747793	103748583	903	394|165|459	811|904|728	387|304|483	407|441|609	172	86	4.80038e-07	6.65071e-05	0.195|0.084|0.24	0.322|0.256|0.284	-0.114
PKMYT1	chr16	-	3023138	3023254	3023138	3023216	3024000	583	137|27|13	545|331|309	78|133|48	238|197|241	102	71	5.41706e-07	6.87966e-05	0.149|0.054|0.028	0.186|0.32|0.122	-0.132
MUTYH	chr1	-	45799084	45799236	45799084	45799233	45800062	745	9|9|0	86|68|66	23|11|15	44|27|52	86	86	6.69946e-07	7.85382e-05	0.095|0.117|0.0	0.343|0.289|0.224	-0.215
POC1A	chr3	-	52185031	52185187	52185031	52185116	52188370	412	2|11|2	48|68|107	30|11|20	99|44|58	142	78	8.87477e-07	9.66082e-05	0.022|0.082|0.01	0.143|0.121|0.159	-0.103
SNRPB	chr20	-	2442280	2442585	2442280	2442439	2443281	16	7518|3819|23191	2082|1647|6956	4609|4311|4579	903|728|1036	172	86	9.92757e-07	0.000100864	0.644|0.537|0.625	0.718|0.748|0.688	-0.116
PLEKHB2	chr2	+	131897739	131897848	131897742	131897848	131890474	806	323|200|133	55|31|19	265|244|188	10|0|27	83	83	1.20971e-06	0.000108447	0.854|0.866|0.875	0.964|1.0|0.874	-0.081
CCDC107	chr9	+	35660742	35661500	35660770	35661500	35660553	827	158|110|62	14|12|8	255|88|197	4|0|6	105	84	1.42763e-06	0.000120873	0.9|0.88|0.861	0.981|1.0|0.963	-0.101
LTB4R2	chr14	+	24779804	24781259	24779860	24781259	24779356	1131	1|2|0	169|79|32	6|0|4	20|15|18	135	86	3.00716e-06	0.000229305	0.004|0.016|0.0	0.16|0.0|0.124	-0.088
ARNT	chr1	-	150786552	150786715	150786552	150786712	150788734	1141	290|184|498	16|19|76	212|178|198	32|59|59	86	86	3.00925e-06	0.000229305	0.948|0.906|0.868	0.869|0.751|0.77	0.111
CYB561D1	chr1	+	110038300	110043063	110038377	110043063	110037764	1472	9|4|25	56|66|56	0|0|0	32|34|57	101	31	3.43933e-06	0.000249597	0.047|0.018|0.121	0.0|0.0|0.0	0.062
CD83	chr6	+	14135338	14137148	14135341	14137148	14133879	374	83|26|46	0|0|0	59|12|17	10|8|2	86	86	4.62271e-06	0.000306304	1.0|1.0|1.0	0.855|0.6|0.895	0.217
COMMD7	chr20	-	31315895	31315949	31315895	31315946	31331113	2335	91|50|50	14|12|26	74|47|74	6|0|2	47	44	5.6535e-06	0.000358998	0.859|0.796|0.643	0.92|1.0|0.972	-0.198
POFUT2	chr21	-	46683842	46687628	46683842	46685550	46689753	1457	215|91|47	0|4|5	477|376|284	0|0|0	172	86	1.30547e-05	0.000736864	1.0|0.919|0.825	1.0|1.0|1.0	-0.085
NRP1	chr10	-	33475144	33475419	33475144	33475416	33481208	1973	7|5|13	106|98|82	4|7|33	397|422|755	86	86	1.45277e-05	0.00079072	0.062|0.049|0.137	0.01|0.016|0.042	0.06
PSRC1	chr1	-	109825301	109825358	109825301	109825353	109825684	158	42|22|26	23|18|16	61|79|84	10|22|16	50	45	1.74393e-05	0.000916463	0.622|0.524|0.594	0.846|0.764|0.825	-0.232
MIB2	chr1	+	1558768	1559079	1558810	1559079	1551887	362	20|53|19	3|15|4	38|26|19	48|15|25	121	86	2.82336e-05	0.00130388	0.826|0.715|0.771	0.36|0.552|0.351	0.35
PROM2	chr2	+	95954971	95957055	95956780	95957055	95954680	2122	299|133|405	9|3|8	7|8|36	17|3|2	153	67	3.43767e-05	0.00154088	0.936|0.951|0.957	0.153|0.539|0.887	0.422
SRSF10	chr1	-	24292936	24294446	24292936	24294213	24298062	49	69|25|14	245|321|229	167|49|35	223|191|315	133	47	3.83484e-05	0.0016698	0.091|0.027|0.021	0.209|0.083|0.038	-0.064
SF1	chr11	-	64532075	64533627	64532075	64532990	64534663	708	411|271|350	7|20|9	408|418|440	0|0|10	139	53	4.53959e-05	0.00182061	0.957|0.838|0.937	1.0|1.0|0.944	-0.071
COX15	chr10	-	101468504	101474475	101468504	101473236	101476104	1783	248|60|58	34|9|27	235|235|94	0|16|11	172	86	6.32882e-05	0.00247311	0.785|0.769|0.518	1.0|0.88|0.81	-0.206
BRMS1	chr11	-	66104803	66105360	66104803	66105278	66105713	1253	750|683|885	28|22|16	485|235|476	29|19|25	108	33	6.70398e-05	0.00251856	0.891|0.905|0.944	0.836|0.791|0.853	0.087
ARID1A	chr1	+	27100819	27101711	27101470	27101711	27100292	1263	138|156|262	15|8|21	154|66|188	0|0|6	172	86	8.12336e-05	0.00281364	0.821|0.907|0.862	1.0|1.0|0.94	-0.117
SMPD1	chr11	+	6412613	6413386	6412616	6413386	6411643	1772	54|26|185	6|3|44	255|98|113	12|5|14	86	86	7.93409e-05	0.00281364	0.9|0.897|0.808	0.955|0.951|0.89	-0.064
DDX11	chr12	+	31256250	31256329	31256255	31256329	31255869	811	176|139|22	14|4|11	109|186|165	0|3|3	64	59	8.04052e-05	0.00281364	0.921|0.97|0.648	1.0|0.983|0.981	-0.142
MYCBP	chr1	-	39332551	39332681	39332551	39332671	39338689	1153	15|2|17	23|8|20	0|1|1	15|30|8	69	66	0.000103009	0.00329898	0.384|0.193|0.448	0.0|0.031|0.107	0.296
PFN2	chr3	-	149682690	149684373	149682690	149684051	149686144	1699	1249|864|1263	1529|1205|1095	1056|1147|1466	2395|1799|2066	172	86	0.000126088	0.0037678	0.29|0.264|0.366	0.181|0.242|0.262	0.078
LARP4	chr12	+	50821544	50821692	50821547	50821692	50794591	2108	172|183|164	9|34|16	91|135|210	51|36|36	86	86	0.00013493	0.00387989	0.95|0.843|0.911	0.641|0.789|0.854	0.14
RNH1	chr11	-	502061	502249	502061	502181	506608	147	867|293|312	34|29|4	585|434|535	56|41|52	147	86	0.000159884	0.00435112	0.937|0.855|0.979	0.859|0.861|0.858	0.064
ZNF430	chr19	+	21216891	21216990	21216894	21216990	21216261	1988	51|47|78	22|14|40	62|81|44	12|1|11	86	86	0.000154448	0.00435112	0.699|0.77|0.661	0.838|0.988|0.8	-0.165
NME7	chr1	-	169293630	169293738	169293630	169293707	169336945	2292	302|153|124	18|6|32	363|231|197	6|12|5	94	70	0.000157743	0.00435112	0.926|0.95|0.743	0.978|0.935|0.967	-0.087
ZFAND5	chr9	-	74975543	74975703	74975543	74975700	74979611	1374	358|317|347	51|71|23	116|113|268	35|30|64	86	86	0.000212936	0.00569325	0.875|0.817|0.938	0.768|0.79|0.807	0.088
ODF2	chr9	+	131222791	131222945	131222828	131222945	131221845	1331	371|366|1833	67|81|159	319|219|538	35|0|44	114	84	0.000225774	0.00586308	0.803|0.769|0.895	0.87|1.0|0.9	-0.101
CUTA	chr6	-	33385257	33385593	33385257	33385472	33385735	336	797|408|1010	780|639|612	956|671|1001	446|356|545	172	86	0.000226983	0.00586308	0.338|0.242|0.452	0.517|0.485|0.479	-0.15
HES7	chr17	-	8023907	8025355	8023907	8025340	8025660	335	102|39|84	0|0|0	42|61|52	0|14|1	89	81	0.000284134	0.0070987	1.0|1.0|1.0	1.0|0.799|0.979	0.074
PAPD7	chr5	+	6754863	6757161	6754866	6757161	6752985	444	260|210|266	27|19|17	177|232|224	0|1|19	86	86	0.000292941	0.00720068	0.906|0.917|0.94	1.0|0.996|0.922	-0.052
FAM122B	chrX	-	133903595	133906313	133903595	133905384	133915850	1261	374|198|154	7|2|10	302|186|242	24|39|7	172	86	0.000328019	0.00793494	0.964|0.98|0.885	0.863|0.705|0.945	0.105
C14orf93	chr14	-	23467635	23468611	23467635	23468365	23479309	638	77|23|19	11|4|28	35|47|23	0|0|1	130	44	0.000343995	0.00806536	0.703|0.661|0.187	1.0|1.0|0.886	-0.445
PES1	chr22	-	30976557	30976688	30976557	30976673	30976998	2211	802|640|276	35|27|56	558|485|528	19|16|19	91	83	0.000378333	0.00873606	0.954|0.956|0.818	0.964|0.965|0.962	-0.054
C11orf9	chr11	+	61550969	61551072	61550984	61551072	61549044	736	0|0|6	3|1|6	0|0|2	18|42|22	89	81	0.000394056	0.00896331	0.0|0.0|0.476	0.0|0.0|0.076	0.133
DYRK1A	chr21	+	38850482	38850602	38850509	38850602	38844985	856	29|38|123	107|155|381	17|19|41	146|133|208	106	86	0.000413514	0.00926758	0.18|0.166|0.208	0.086|0.104|0.138	0.075
PATZ1	chr22	-	31724772	31724910	31724772	31724845	31731677	563	29|13|25	15|6|0	17|0|18	21|25|25	124	66	0.000420718	0.00929239	0.507|0.536|1.0	0.301|0.0|0.277	0.488
CDK13	chr7	+	40132383	40132836	40132563	40132836	40127724	180	25|25|31	169|226|173	47|75|48	217|111|256	172	86	0.00046708	0.00988653	0.069|0.052|0.082	0.098|0.253|0.086	-0.078
RNH1	chr11	-	502061	502249	502061	502181	504823	146	1313|772|1045	270|152|60	961|823|1111	249|184|288	147	86	0.00055861	0.0115043	0.74|0.748|0.911	0.693|0.724|0.693	0.096
FAM63B	chr15	+	59146680	59149734	59146683	59149734	59143969	1960	23|65|78	13|26|38	48|36|48	1|3|16	86	86	0.000574347	0.0116707	0.639|0.714|0.672	0.98|0.923|0.75	-0.209
GPR56	chr16	+	57693306	57693593	57693324	57693593	57691284	321	165|81|43	217|149|66	0|13|18	60|53|32	97	86	0.000611003	0.0122522	0.403|0.325|0.366	0.0|0.179|0.333	0.194
MORF4L2	chrX	-	102933426	102933579	102933426	102933548	102940098	106	1730|269|969	134|40|59	1337|1110|260	137|147|55	107	83	0.000627674	0.012423	0.909|0.839|0.927	0.883|0.854|0.786	0.051
PRPF4	chr9	+	116038824	116039005	116038827	116039005	116037913	631	164|397|259	832|1414|816	87|54|285	542|480|1168	86	86	0.000646742	0.0126363	0.165|0.219|0.241	0.138|0.101|0.196	0.063
HPS1	chr10	-	100205056	100205170	100205056	100205161	100206563	1907	237|135|114	6|8|0	127|191|242	12|45|2	88	86	0.000678228	0.0129203	0.975|0.943|1.0	0.912|0.806|0.992	0.069
LOC100131626	chr11	-	118251934	118252275	118251934	118252222	118288055	1058	48|7|30	30|2|4	64|59|8	2|0|2	123	77	0.000714927	0.0134512	0.5|0.687|0.824	0.952|1.0|0.715	-0.219
TMEM44	chr3	-	194325015	194325174	194325015	194325170	194331644	1291	47|36|60	10|8|11	91|92|125	0|8|14	86	86	0.000735549	0.0136705	0.825|0.818|0.845	1.0|0.92|0.899	-0.11
RNH1	chr11	-	502061	502249	502061	502181	507112	145	1602|1235|1194	219|186|101	1175|779|1379	250|123|222	147	86	0.00075205	0.0138087	0.811|0.795|0.874	0.733|0.787|0.784	0.059
MKNK2	chr19	-	2037469	2039855	2037469	2037828	2040132	1636	394|122|463	226|58|21	63|174|104	199|162|66	123	37	0.000785239	0.0142465	0.344|0.388|0.869	0.087|0.244|0.322	0.316
BAG6	chr6	-	31611666	31611754	31611666	31611751	31611858	1706	499|306|599	117|65|130	499|428|375	92|25|66	81	78	0.000834311	0.0147848	0.804|0.819|0.816	0.839|0.943|0.845	-0.063
BRCA1	chr17	-	41228504	41228631	41228504	41228628	41234420	935	136|96|154	61|45|99	245|167|133	68|69|26	86	86	0.000830596	0.0147848	0.69|0.681|0.609	0.783|0.708|0.836	-0.116
CDC7	chr1	+	91967210	91967388	91967244	91967388	91966403	1510	108|34|2	19|4|0	98|45|42	0|0|4	113	86	0.00086079	0.0149837	0.812|0.866|1.0	1.0|1.0|0.889	-0.07
FTSJ1	chrX	+	48340790	48340894	48340796	48340894	48340019	618	390|320|2561	157|115|1083	325|215|329	52|75|91	77	77	0.00100686	0.017241	0.713|0.736|0.703	0.862|0.741|0.783	-0.078
BCLAF1	chr6	-	136599002	136599914	136599002	136599908	136600900	1947	122|83|20	26|8|11	142|141|70	22|0|2	86	86	0.00102223	0.0173097	0.824|0.912|0.645	0.866|1.0|0.972	-0.152
BTN2A2	chr6	+	26392449	26395100	26392602	26395100	26391030	659	1|3|0	51|11|10	0|15|3	11|12|22	106	20	0.00182943	0.0293479	0.004|0.049|0.0	0.0|0.191|0.025	-0.054
BANP	chr16	+	88068928	88069000	88068937	88069000	88066714	143	22|31|8	41|28|38	22|27|35	20|0|15	65	56	0.00194647	0.0309002	0.316|0.488|0.154	0.487|1.0|0.668	-0.399
RABL2B	chr22	-	51207882	51207980	51207882	51207977	51208332	1875	106|103|172	21|9|32	69|30|89	0|0|9	86	86	0.00207768	0.0326431	0.835|0.92|0.843	1.0|1.0|0.908	-0.103
ISOC2	chr19	-	55966626	55966745	55966626	55966697	55967002	1975	67|46|22	255|93|84	53|29|24	325|157|100	105	64	0.00211084	0.0328256	0.138|0.232|0.138	0.09|0.101|0.128	0.063
SLC9A3R2	chr16	+	2087826	2089027	2087859	2089027	2087538	1535	141|62|72	18|16|18	181|123|103	9|6|18	82	56	0.00251991	0.0369263	0.843|0.726|0.732	0.932|0.933|0.796	-0.12
MSH5	chr6	+	31711915	31712076	31711966	31712076	31711680	1669	14|5|38	186|32|40	0|5|6	75|85|37	130	86	0.00249083	0.0369263	0.047|0.094|0.386	0.0|0.037|0.097	0.131
RPL17	chr18	-	47017901	47018203	47017901	47017954	47018827	727	1902|422|801	501|91|141	810|636|380	78|129|44	132	46	0.00245978	0.0369263	0.57|0.618|0.664	0.783|0.632|0.751	-0.105
RASAL2	chr1	+	178425834	178426034	178425855	178426034	178423581	330	38|59|342	28|36|263	29|15|31	23|38|87	100	86	0.00294351	0.0415362	0.539|0.585|0.528	0.52|0.253|0.235	0.215
AP2A2	chr11	+	985431	985582	985434	985582	984644	257	101|158|474	417|445|1670	110|98|189	248|267|461	86	86	0.00308523	0.0423594	0.195|0.262|0.221	0.307|0.268|0.291	-0.063
CRTC3	chr15	+	91185163	91188577	91185166	91188577	91184328	419	75|72|42	45|31|29	140|102|68	39|20|30	86	86	0.00306487	0.0423594	0.625|0.699|0.592	0.782|0.836|0.694	-0.132
GHDC	chr17	-	40342202	40342377	40342202	40342288	40342641	1309	21|12|6	50|36|31	44|41|25	71|38|44	161	79	0.00320971	0.0433875	0.171|0.141|0.087	0.233|0.346|0.218	-0.133
PEX5	chr12	+	7356027	7356147	7356051	7356147	7355207	1743	460|249|126	21|34|14	195|227|249	5|5|17	103	86	0.00321705	0.0433875	0.948|0.859|0.883	0.97|0.974|0.924	-0.059
IFI27L1	chr14	+	94563186	94563311	94563232	94563311	94547638	18	6|1|18	259|146|4	0|0|0	295|222|319	111	72	0.00340133	0.0454704	0.015|0.004|0.745	0.0|0.0|0.0	0.255
MLST8	chr16	+	2256031	2256215	2256061	2256215	2255177	589	46|55|87	26|37|50	55|57|51	9|10|25	109	86	0.00353109	0.0463913	0.583|0.54|0.579	0.828|0.818|0.617	-0.187
ELMO2	chr20	-	45023043	45023171	45023043	45023142	45035186	1135	24|12|47	4|8|8	24|5|31	28|7|21	100	78	0.00358912	0.0467506	0.824|0.539|0.821	0.401|0.358|0.535	0.297
FAM89B	chr11	+	65340823	65341669	65340833	65341669	65339819	1441	34|15|31	88|67|73	44|24|27	46|49|39	89	86	0.00378802	0.0489233	0.272|0.178|0.291	0.48|0.321|0.401	-0.154
ZFP64	chr20	-	50803370	50803610	50803370	50803604	50808129	1286	101|101|92	16|16|26	53|58|88	2|0|13	86	86	0.00382802	0.0490243	0.863|0.863|0.78	0.964|1.0|0.871	-0.11
PRRC2A	chr6	+	31590466	31590678	31590503	31590678	31588449	1107	208|279|202	204|269|310	147|83|310	291|151|434	116	86	0.00389906	0.049518	0.43|0.435|0.326	0.272|0.29|0.346	0.094

## Sheet: Alt splicing QKI-5 kd
Table EV4. Alternative splicing following QKI-5 kd in mesHMLE cells
Skipped and Included Exons (2592)
geneSymbol	chr	strand	exonStart_0base	exonEnd	upstreamES	upstreamEE	downstreamES	downstreamEE	IJC_SAMPLE_1	SJC_SAMPLE_1	IJC_SAMPLE_2	SJC_SAMPLE_2	IncFormLen	SkipFormLen	PValue	FDR	IncLevel1	IncLevel2	IncLevelDifference
ERGIC3	chr20	+	34130261	34130349	34130071	34130142	34130570	10794	2659|2612|1408	0|23|11	2179|1968	166|60	140	64	0	0	1.0|0.981|0.983	0.857|0.937	0.091
IDH3G	chrX	-	153051666	153051727	153051220	153051428	153051809	11183	664|552|819	0|0|9	457|313	25|35	108	86	0	0	1.0|1.0|0.986	0.936|0.877	0.089
MATR3	chr5	+	138651385	138651427	138650363	138650425	138651764	11237	479|682|514	19|0|12	436|298	234|86	39	55	0	0	0.973|1.0|0.984	0.724|0.83	0.209
PLEKHM2	chr1	+	16047823	16047883	16046228	16046415	16051811	11367	198|153|322	134|85|184	106|102	305|339	106	86	0	0	0.545|0.594|0.587	0.22|0.196	0.367
TAPBP	chr6	-	33271904	33271994	33267471	33269548	33272073	11458	462|268|499	8|15|23	216|282	80|76	166	86	0	0	0.968|0.902|0.918	0.583|0.658	0.309
TAPBP	chr6	-	33271731	33271766	33267471	33269548	33271904	11462	298|194|678	16|0|37	91|179	26|62	53	83	0	0	0.967|1.0|0.966	0.846|0.819	0.145
HERPUD1	chr16	+	56969312	56969387	56969146	56969224	56970598	11473	579|270|238	0|0|2	435|453	66|42	121	71	0	0	1.0|1.0|0.986	0.795|0.864	0.166
HERPUD1	chr16	+	56969315	56969387	56969146	56969224	56970598	11474	396|166|155	0|0|2	307|266	66|42	115	71	0	0	1.0|1.0|0.98	0.742|0.796	0.224
PICALM	chr11	-	85689112	85689136	85687665	85687725	85692171	11866	105|76|114	276|117|183	1|6	521|610	17	53	0	0	0.543|0.669|0.66	0.006|0.03	0.606
PABPC4	chr1	-	40029507	40029594	40029285	40029413	40030142	12038	646|560|689	0|8|23	250|277	51|29	139	65	0	0	1.0|0.97|0.933	0.696|0.817	0.211
RPL17	chr18	-	47017774	47017815	47017162	47017297	47017901	12141	7561|5985|1899	67|50|33	5964|2958	720|157	34	46	0	0	0.993|0.994|0.987	0.918|0.962	0.051
EXOSC9	chr4	+	122737523	122737602	122735020	122735202	122737926	12622	943|483|193	19|0|6	579|256	190|52	144	86	0	0	0.967|1.0|0.951	0.645|0.746	0.277
UBQLN1	chr9	-	86281264	86281348	86279944	86280060	86284099	12691	2474|1640|1368	99|92|187	1417|952	410|239	154	86	0	0	0.933|0.909|0.803	0.659|0.69	0.207
RANGRF	chr17	+	8192820	8192906	8192575	8192732	8193130	1318	676|349|598	18|2|30	574|293	95|67	158	86	0	0	0.953|0.99|0.916	0.767|0.704	0.217
NIN	chr14	-	51223209	51225348	51221459	51221585	51226574	13603	123|215|222	36|8|3	22|19	151|147	172	86	0	0	0.631|0.931|0.974	0.068|0.061	0.781
RALGAPA1	chr14	-	36017713	36017744	36007557	36008896	36018315	13815	78|2|56	0|0|13	18|8	134|132	48	86	0	0	1.0|1.0|0.885	0.194|0.098	0.816
HSPB11	chr1	-	54394044	54394113	54389576	54389620	54395711	14229	871|973|171	0|4|0	1127|474	89|14	75	37	0	0	1.0|0.992|1.0	0.862|0.944	0.094
YIPF3	chr6	-	43480806	43480938	43480498	43480612	43481096	14544	1319|727|1150	0|11|7	545|540	30|29	172	86	0	0	1.0|0.971|0.988	0.901|0.903	0.084
SLC22A17	chr14	-	23820960	23821064	23818480	23818635	23821156	14818	355|327|110	0|0|1	71|29	14|15	172	86	0	0	1.0|1.0|0.982	0.717|0.492	0.39
TJP1	chr15	-	30011980	30012220	30010469	30011342	30012561	15003	85|135|146	254|186|346	31|35	325|402	172	86	0	0	0.143|0.266|0.174	0.046|0.042	0.15
MORF4L2	chrX	-	102933426	102933579	102930425	102931979	102940098	1502	5292|5138|1426	139|67|38	1844|1430	289|147	169	83	0	0	0.949|0.974|0.949	0.758|0.827	0.165
MORF4L2	chrX	-	102939608	102939657	102930425	102931979	102940098	1505	613|731|595	139|67|38	203|214	289|147	81	83	0	0	0.819|0.918|0.941	0.419|0.599	0.384
MORF4L2	chrX	-	102933426	102933528	102930425	102931979	102940098	1508	5441|5572|1500	139|67|38	2048|1595	289|147	169	83	0	0	0.951|0.976|0.951	0.777|0.842	0.15
MORF4L2	chrX	-	102933426	102933548	102930425	102931979	102940098	1511	4326|4433|1231	139|67|38	1490|1208	289|147	169	83	0	0	0.939|0.97|0.941	0.717|0.801	0.191
DHFR	chr5	-	79949826	79949876	79945207	79945313	79950222	1525	1274|1061|856	0|17|8	652|663	74|24	86	86	0	0	1.0|0.984|0.991	0.898|0.965	0.06
PBRM1	chr3	-	52588739	52588895	52584762	52584833	52595782	15361	93|85|179	131|158|87	281|312	12|34	150	64	0	0	0.232|0.187|0.467	0.909|0.797	-0.558
FAM195B	chr17	-	79781287	79781389	79780292	79781187	79782162	16123	1462|1496|1551	24|10|25	2032|1653	144|90	172	86	0	0	0.968|0.987|0.969	0.876|0.902	0.086
ACOT9	chrX	-	23752457	23752484	23751288	23751334	23754035	16308	37|38|46	41|23|28	17|6	113|123	20	39	0	0	0.638|0.763|0.762	0.227|0.087	0.564
SUGT1	chr13	+	53227180	53227238	53226830	53227093	53231666	16341	531|637|1237	0|3|11	377|631	88|48	100	84	0	0	1.0|0.994|0.99	0.783|0.917	0.145
GOLIM4	chr3	-	167758573	167758657	167754623	167754782	167759179	16439	699|454|160	6|21|16	518|213	213|117	144	76	0	0	0.984|0.919|0.841	0.562|0.49	0.389
SNHG1	chr11	-	62622359	62622410	62621990	62622023	62622604	16449	113|100|146	13|21|29	121|96	213|131	35	17	0	0	0.809|0.698|0.71	0.216|0.263	0.5
PTPRA	chr20	+	3003334	3003470	3001954	3002074	3005117	16552	405|339|440	0|0|0	411|474	40|22	172	86	0	0	1.0|1.0|1.0	0.837|0.915	0.124
DERA	chr12	+	16111121	16111269	16109869	16109967	16112762	1670	723|549|413	0|1|3	809|652	50|53	172	86	0	0	1.0|0.996|0.986	0.89|0.86	0.119
RPP30	chr10	+	92655210	92655240	92654531	92654648	92655636	17127	85|69|5	0|0|0	62|38	103|28	23	31	0	0	1.0|1.0|1.0	0.448|0.647	0.453
MRPL33	chr2	+	27997290	27997397	27994583	27994666	28002299	17393	1585|1418|472	11|5|10	798|184	102|32	162	76	0	0	0.985|0.993|0.957	0.786|0.73	0.22
MRPL33	chr2	+	27995540	27995559	27994583	27994666	28002299	17394	152|202|58	11|5|10	140|37	102|32	14	76	0	0	0.987|0.995|0.969	0.882|0.863	0.111
FN1	chr2	-	216245533	216245803	216243852	216244040	216246934	17418	56087|27580|48607	4324|2569|3880	33636|33410	517|539	172	86	0	0	0.866|0.843|0.862	0.97|0.969	-0.112
FN1	chr2	-	216257653	216257926	216256354	216256537	216259250	17429	19236|8199|15372	23277|11903|25200	16249|18173	7857|10161	172	86	0	0	0.292|0.256|0.234	0.508|0.472	-0.229
RNF167	chr17	+	4843781	4844288	4843629	4843655	4844371	17507	517|565|370	0|0|1	594|655	62|41	93	7	0	0	1.0|1.0|0.965	0.419|0.546	0.506
NOP16	chr5	-	175815235	175815344	175813840	175813910	175815433	17583	1720|1607|1519	5|5|31	1395|1327	69|58	149	63	0	0	0.993|0.993|0.954	0.895|0.906	0.079
LOXL2	chr8	-	23156348	23156460	23154409	23155635	23159539	17605	4084|5132|4350	62|38|67	2594|1621	147|76	172	86	0	0	0.971|0.985|0.97	0.898|0.914	0.069
CIZ1	chr9	-	130950141	130950213	130947825	130948055	130952966	18290	408|316|935	0|0|11	256|436	36|27	130	86	0	0	1.0|1.0|0.983	0.825|0.914	0.125
PLEC	chr8	-	144996671	145000052	144989320	144996563	145000951	18423	750|798|1871	154|66|142	906|1091	10|20	172	86	0	0	0.709|0.858|0.868	0.978|0.965	-0.16
WBP5	chrX	+	102612010	102612089	102611379	102611534	102612542	19080	2602|2215|2753	415|360|634	1685|1545	1021|957	144	86	0	0	0.789|0.786|0.722	0.496|0.491	0.272
ATP5I	chr4	-	667700	667755	667091	667190	668000	19174	2560|2480|2435	42|24|90	2431|955	229|82	96	86	0	0	0.982|0.989|0.96	0.905|0.913	0.068
SYNRG	chr17	-	35937477	35937711	35936438	35936516	35944755	19188	165|196|179	0|0|0	33|23	33|55	157	71	0	0	1.0|1.0|1.0	0.311|0.159	0.765
NRD1	chr1	-	52255239	52255329	52254865	52255105	52256204	19311	2786|2358|1368	0|0|0	2407|1667	154|33	166	86	0	0	1.0|1.0|1.0	0.89|0.963	0.074
GPX4	chr19	+	1106240	1106265	1105656	1105808	1106398	19550	445|448|199	6|4|6	467|355	194|26	18	53	0	0	0.995|0.997|0.99	0.876|0.976	0.068
EIF4G3	chr1	-	21219111	21219222	21212693	21212864	21220009	19677	155|198|216	535|419|477	455|364	194|176	172	86	0	0	0.127|0.191|0.185	0.54|0.508	-0.356
FAM64A	chr17	+	6353347	6353392	6352631	6352727	6353681	19840	244|341|336	0|0|12	123|174	131|148	76	86	0	0	1.0|1.0|0.969	0.515|0.571	0.447
MARK3	chr14	+	103964838	103964865	103958113	103958371	103969218	20691	36|33|43	191|183|134	2|7	547|526	40	86	0	0	0.288|0.279|0.408	0.008|0.028	0.307
MARK3	chr14	+	103966492	103966537	103958113	103958371	103969218	20696	109|104|55	191|183|134	37|52	547|526	76	86	0	0	0.392|0.391|0.317	0.071|0.101	0.281
TMEM214	chr2	+	27261013	27261105	27260428	27260570	27261569	20821	644|725|537	0|0|5	410|509	44|18	170	86	0	0	1.0|1.0|0.982	0.825|0.935	0.114
TMEM214	chr2	+	27261351	27261400	27260428	27260570	27261569	20824	453|221|191	0|0|5	205|220	44|18	84	86	0	0	1.0|1.0|0.975	0.827|0.926	0.115
TMEM179B	chr11	+	62557072	62557151	62556763	62556898	62557357	21038	1090|891|1013	7|4|16	910|1089	182|54	144	86	0	0	0.989|0.993|0.974	0.749|0.923	0.149
PITPNA	chr17	-	1461822	1461853	1456297	1456443	1465834	21116	163|145|142	0|0|0	66|101	27|25	48	86	0	0	1.0|1.0|1.0	0.814|0.879	0.153
MBNL1	chr3	+	152164492	152164546	152163070	152163328	152165408	22002	101|97|324	242|333|622	272|385	95|181	94	86	0	0	0.276|0.21|0.323	0.724|0.661	-0.423
H2AFY	chr5	-	134686512	134686603	134681657	134681747	134696186	22060	1674|919|915	4|12|3	118|175	44|34	165	83	0	0	0.995|0.975|0.994	0.574|0.721	0.341
DEPDC1	chr1	-	68947728	68948580	68947122	68947295	68949632	2241	83|149|37	183|164|105	334|236	56|30	172	86	0	0	0.185|0.312|0.15	0.749|0.797	-0.557
RTN4	chr2	-	55200956	55201003	55200698	55200757	55201830	22489	897|784|496	15|7|12	1038|1750	349|201	23	29	0	0	0.987|0.993|0.981	0.789|0.917	0.134
HM13	chr20	+	30154012	30154098	30149436	30149539	30156922	22500	2756|1934|2736	59|16|72	2554|1951	165|116	158	86	0	0	0.962|0.985|0.954	0.894|0.902	0.069
IMMT	chr2	-	86380682	86380697	86378419	86378643	86385714	22651	404|441|310	0|7|12	229|232	151|77	16	86	0	0	1.0|0.997|0.993	0.891|0.942	0.08
ENAH	chr1	-	225704897	225705008	225702297	225702602	225706899	2281	280|545|1196	71|152|336	612|1214	24|16	172	86	0	0	0.664|0.642|0.64	0.927|0.974	-0.302
FASTK	chr7	-	150773999	150774114	150773707	150773919	150774187	22905	459|432|255	0|0|6	360|263	48|26	172	86	0	0	1.0|1.0|0.955	0.789|0.835	0.173
TSR1	chr17	-	2239330	2239434	2238804	2239024	2239624	23297	650|733|1292	0|7|15	335|441	41|34	172	86	0	0	1.0|0.981|0.977	0.803|0.866	0.151
TIMM17B	chrX	-	48752634	48752784	48752320	48752384	48754041	23438	126|100|46	306|307|260	337|248	394|214	143	57	0	0	0.141|0.115|0.066	0.254|0.316	-0.178
DST	chr6	-	56327843	56327954	56324928	56325052	56328362	23522	988|1233|1747	0|6|9	1476|1506	115|168	172	86	0	0	1.0|0.99|0.99	0.865|0.818	0.152
DST	chr6	-	56333779	56333797	56330875	56330993	56334680	23525	75|86|66	28|2|63	11|22	450|664	11	68	0	0	0.943|0.996|0.866	0.131|0.17	0.785
ANLN	chr7	+	36450667	36450775	36450122	36450313	36455366	24061	3771|3117|1980	8|1|5	1740|1324	92|32	172	86	0	0	0.996|0.999|0.995	0.904|0.954	0.068
PACSIN2	chr22	-	43272893	43273016	43272142	43272339	43275053	24162	1076|819|1440	0|0|1	825|1022	55|26	172	86	0	0	1.0|1.0|0.999	0.882|0.952	0.083
NEXN	chr1	+	78390872	78390914	78383809	78383958	78392098	24806	152|121|273	29|19|55	460|889	375|695	70	86	0	0	0.866|0.887|0.859	0.601|0.611	0.265
MLEC	chr12	+	121132897	121132955	121132626	121132803	121134118	24873	782|922|832	9|6|10	589|995	123|102	102	86	0	0	0.987|0.992|0.986	0.801|0.892	0.142
ZNHIT3	chr17	+	34842778	34842810	34842472	34842629	34848656	25164	653|586|568	220|75|97	239|252	334|221	44	80	0	0	0.844|0.934|0.914	0.565|0.675	0.277
PRMT2	chr21	+	48056350	48056459	48055506	48055675	48056807	25208	487|345|457	493|283|638	64|73	347|305	172	86	0	0	0.331|0.379|0.264	0.084|0.107	0.229
CDKN3	chr14	+	54882616	54882648	54878201	54878424	54884565	25299	1021|1106|912	64|14|12	695|533	133|71	50	86	0	0	0.965|0.993|0.992	0.9|0.928	0.069
PNISR	chr6	-	99851704	99851758	99850415	99850586	99852478	25866	360|268|314	36|64|59	159|158	303|244	94	86	0	0	0.901|0.793|0.83	0.324|0.372	0.493
PRRC1	chr5	+	126860222	126860612	126859151	126859274	126862309	26308	1259|992|1735	0|0|6	1205|2331	109|81	172	86	0	0	1.0|1.0|0.993	0.847|0.935	0.107
MAP4K4	chr2	+	102480282	102480513	102476197	102476326	102481391	27091	62|69|135	455|407|559	186|251	169|250	172	86	0	0	0.064|0.078|0.108	0.355|0.334	-0.261
MAP4K4	chr2	+	102477286	102477448	102476197	102476326	102481391	27096	239|240|441	455|407|559	461|736	169|250	172	86	0	0	0.208|0.228|0.283	0.577|0.595	-0.346
LTBP4	chr19	+	41129840	41129987	41129508	41129637	41131761	27159	544|239|428	4|6|10	211|160	54|25	172	86	0	0	0.986|0.952|0.955	0.661|0.762	0.253
BIN1	chr2	-	127825738	127825831	127821508	127821594	127826499	2719	11|4|32	1109|726|803	528|279	556|690	165	79	0	0	0.005|0.003|0.019	0.313|0.162	-0.228
C20orf43	chr20	+	55091990	55092045	55088370	55088484	55092161	27226	1661|1197|1247	8|0|13	1150|1247	92|65	96	86	0	0	0.995|1.0|0.988	0.918|0.945	0.063
BIN1	chr2	-	127811480	127811588	127808377	127808488	127815048	2723	0|0|9	113|128|92	71|69	182|114	172	86	0	0	0.0|0.0|0.047	0.163|0.232	-0.182
BIN1	chr2	-	127811480	127811588	127808729	127808819	127816586	2724	0|0|3	167|88|84	34|44	11|31	169	83	0	0	0.0|0.0|0.017	0.603|0.411	-0.501
BIN1	chr2	-	127811480	127811588	127808729	127808819	127815048	2725	0|0|12	259|219|221	97|113	420|353	169	83	0	0	0.0|0.0|0.026	0.102|0.136	-0.11
BIN1	chr2	-	127815048	127815177	127808377	127808488	127816586	2731	496|364|453	133|111|87	785|550	40|33	172	86	0	0	0.651|0.621|0.722	0.908|0.893	-0.236
BIN1	chr2	-	127815048	127815177	127808729	127808819	127816586	2732	642|455|582	167|88|84	1023|789	11|31	169	83	0	0	0.654|0.717|0.773	0.979|0.926	-0.238
ADD3	chr10	+	111892062	111892158	111890120	111890244	111893083	27477	26|5|10	89|68|11	178|61	8|11	172	86	0	0	0.127|0.035|0.313	0.918|0.735	-0.668
KTN1	chr14	+	56139889	56139973	56139646	56139730	56142552	2754	600|785|107	733|544|109	260|78	901|289	136	68	0	0	0.29|0.419|0.329	0.126|0.119	0.224
HSPA9	chr5	-	137909756	137909815	137909451	137909539	137910926	27621	946|1039|1051	0|0|5	1025|1067	106|44	99	81	0	0	1.0|1.0|0.994	0.888|0.952	0.078
FBN2	chr5	-	127622999	127623122	127622409	127622541	127624129	27645	1532|2138|1468	0|7|2	2956|2744	104|65	172	86	0	0	1.0|0.993|0.997	0.934|0.955	0.052
CAST	chr5	+	96106234	96106306	96103610	96103703	96107347	28696	905|889|975	4|0|14	1205|1012	126|33	96	52	0	0	0.992|1.0|0.974	0.838|0.943	0.098
WBP4	chr13	+	41645662	41645709	41642696	41642873	41646917	28782	280|211|71	0|0|0	94|72	23|10	63	69	0	0	1.0|1.0|1.0	0.817|0.887	0.148
G2E3	chr14	+	31074710	31075018	31071204	31071337	31077093	287	259|184|34	0|0|1	62|55	16|18	172	86	0	0	1.0|1.0|0.944	0.66|0.604	0.349
COMMD9	chr11	-	36298638	36298673	36297686	36297790	36300026	29380	451|241|377	0|0|1	365|230	93|16	56	86	0	0	1.0|1.0|0.998	0.858|0.957	0.092
CAMKK2	chr12	-	121686408	121686537	121682942	121683043	121687589	29640	290|190|302	27|19|39	67|108	33|67	167	81	0	0	0.839|0.829|0.79	0.496|0.439	0.352
GCFC1	chr21	-	34123227	34123343	34120809	34121009	34123429	29651	531|465|448	0|0|4	286|258	29|29	172	86	0	0	1.0|1.0|0.982	0.831|0.816	0.171
ATXN2L	chr16	+	28843816	28843888	28843525	28843720	28844137	29714	724|757|613	20|0|14	580|746	153|146	108	64	0	0	0.955|1.0|0.963	0.692|0.752	0.251
APOPT1	chr14	+	104040443	104040507	104037959	104038157	104053610	2985	811|400|61	8|5|2	424|93	60|8	112	84	0	0	0.987|0.984|0.958	0.841|0.897	0.107
AAGAB	chr15	-	67495885	67495935	67493366	67495236	67496381	2987	560|506|355	0|0|1	495|410	113|40	86	86	0	0	1.0|1.0|0.997	0.814|0.911	0.136
MPDU1	chr17	+	7490216	7490335	7490009	7490095	7490478	29989	1075|1053|1078	2|0|13	722|712	52|47	165	79	0	0	0.996|1.0|0.975	0.869|0.879	0.116
MYOF	chr10	-	95152673	95152712	95148786	95148911	95155898	30013	293|388|311	0|11|7	55|118	442|629	54	76	0	0	1.0|0.98|0.984	0.149|0.209	0.809
RPS24	chr10	+	79799961	79799983	79796951	79797062	79800372	3030	3358|2644|1672	10905|10639|7615	324|112	20506|6318	30	86	0	0	0.469|0.416|0.386	0.043|0.048	0.378
RPS24	chr10	+	79799958	79799983	79796951	79797062	79800372	3033	381|291|248	10905|10639|7615	41|40	20506|6318	36	86	0	0	0.077|0.061|0.072	0.005|0.015	0.06
LMO7	chr13	+	76383289	76383319	76378424	76378677	76391296	30428	283|153|93	2|0|0	177|61	334|47	46	86	0	0	0.996|1.0|1.0	0.498|0.708	0.396
VPS72	chr1	-	151157981	151158096	151156792	151156969	151158273	30612	1053|658|1143	0|0|6	920|1642	41|55	172	86	0	0	1.0|1.0|0.99	0.918|0.937	0.069
TAF6	chr7	-	99710971	99711028	99710420	99710540	99711238	30865	626|476|559	0|24|33	364|301	105|61	100	86	0	0	1.0|0.945|0.936	0.749|0.809	0.181
MYO18A	chr17	-	27412621	27412666	27409333	27409456	27413455	31289	146|183|170	24|32|40	3|24	110|166	76	86	0	0	0.873|0.866|0.828	0.03|0.141	0.77
EMP3	chr19	+	48830777	48830880	48830086	48830179	48832608	31627	5332|4067|6362	36|15|57	3371|3812	149|151	172	86	0	0	0.987|0.993|0.982	0.919|0.927	0.064
C1orf43	chr1	-	154186368	154186422	154184933	154185100	154186932	31798	1242|997|564	103|115|83	1093|1218	970|649	94	86	0	0	0.917|0.888|0.861	0.508|0.632	0.319
C1orf43	chr1	-	154184795	154184854	154179182	154180124	154184933	31800	1837|1141|1599	0|6|9	2233|2161	191|47	104	86	0	0	1.0|0.994|0.993	0.906|0.974	0.056
SPAG9	chr17	-	49053223	49053262	49052131	49052308	49054468	32182	174|260|182	265|165|19	23|11	469|253	64	86	0	0	0.469|0.679|0.928	0.062|0.055	0.634
NFYA	chr6	+	41048549	41048636	41046767	41046903	41051784	33015	120|100|121	42|19|43	9|14	154|154	160	86	0	0	0.606|0.739|0.602	0.03|0.047	0.611
MRPL2	chr6	-	43023282	43023356	43021766	43022224	43023634	33040	890|644|448	75|8|30	813|632	237|131	134	86	0	0	0.884|0.981|0.906	0.688|0.756	0.202
LRRFIP2	chr3	-	37132957	37133029	37125126	37125297	37136282	33329	357|424|443	8|18|21	232|330	226|134	130	86	0	0	0.967|0.94|0.933	0.404|0.62	0.435
HNRNPK	chr9	-	86588816	86588888	86588200	86588314	86589431	33364	4833|4772|4087	436|304|166	3865|4329	96|88	110	66	0	0	0.869|0.904|0.937	0.96|0.967	-0.06
MPRIP	chr17	+	17083920	17083983	17083316	17083402	17088136	3385	835|719|1166	440|263|332	348|533	733|786	105	79	0	0	0.588|0.673|0.725	0.263|0.338	0.362
KIF13A	chr6	-	17771344	17771449	17763923	17765177	17772138	3396	55|18|48	66|93|58	268|223	28|16	172	86	0	0	0.294|0.088|0.293	0.827|0.875	-0.626
HIF1A	chr14	+	62207222	62207345	62204804	62205091	62207472	34161	4799|4770|1118	4|29|13	3397|1084	156|26	172	86	0	0	0.998|0.988|0.977	0.916|0.954	0.053
TRAPPC1	chr17	-	7834823	7834894	7834328	7834467	7835048	34291	2367|1802|1980	9|2|39	1484|1273	71|69	128	86	0	0	0.994|0.998|0.972	0.934|0.925	0.059
HNRPDL	chr4	-	83346715	83346820	83343716	83346036	83347189	34585	362|239|249	1025|1327|763	394|333	523|394	172	86	0	0	0.15|0.083|0.14	0.274|0.297	-0.161
CDK2	chr12	+	56361640	56361718	56360555	56360908	56361832	34843	1187|1025|702	0|16|21	570|685	90|63	142	86	0	0	1.0|0.975|0.953	0.793|0.868	0.145
COPS7A	chr12	+	6837091	6837167	6833448	6833984	6837388	34982	464|719|390	4|28|31	302|318	152|78	134	82	0	0	0.986|0.94|0.885	0.549|0.714	0.306
DIAPH1	chr5	-	140915620	140915629	140913901	140914000	140951492	35835	61|46|79	0|6|0	27|35	75|17	4	86	0	0	1.0|0.994|1.0	0.886|0.978	0.066
TIMMDC1	chr3	+	119222378	119222467	119219541	119219707	119222800	35905	1079|600|388	0|0|0	735|876	53|23	139	61	0	0	1.0|1.0|1.0	0.859|0.944	0.099
PTBP1	chr19	+	799412	799443	797391	797505	803560	35954	203|274|369	8|0|19	301|196	91|39	31	69	0	0	0.983|1.0|0.977	0.88|0.918	0.088
RAP1B	chr12	+	69045774	69045831	69044179	69044248	69047891	36011	663|689|281	7|0|0	735|667	60|79	76	62	0	0	0.987|1.0|1.0	0.909|0.873	0.105
NASP	chr1	+	46072992	46074009	46072153	46072263	46078840	36399	2157|1414|1250	1304|1009|1250	193|406	1669|2557	159	73	0	0	0.432|0.392|0.315	0.05|0.068	0.321
FAM96B	chr16	-	66966682	66966728	66965957	66966203	66967516	36620	1051|732|641	0|4|0	530|428	47|27	78	86	0	0	1.0|0.995|1.0	0.926|0.946	0.062
INTS8	chr8	+	95886779	95886830	95885601	95885705	95888301	37072	244|201|12	0|0|0	98|28	37|6	69	67	0	0	1.0|1.0|1.0	0.72|0.819	0.231
EHBP1	chr2	+	63215065	63215173	63206322	63206470	63217850	37248	318|260|204	105|73|66	414|582	7|11	172	86	0	0	0.602|0.64|0.607	0.967|0.964	-0.349
WDR74	chr11	-	62601089	62601146	62600382	62600603	62601263	37254	349|300|341	0|0|11	399|303	57|33	100	86	0	0	1.0|1.0|0.964	0.858|0.888	0.115
PRPF38A	chr1	+	52880292	52880319	52879550	52879663	52880433	37336	166|166|259	0|0|0	146|221	35|30	40	86	0	0	1.0|1.0|1.0	0.9|0.941	0.08
HSPD1	chr2	-	198359380	198359476	198358880	198358974	198360017	37434	9341|8618|4239	0|15|11	8290|6573	293|195	162	76	0	0	1.0|0.996|0.994	0.93|0.941	0.061
SNHG5	chr6	-	86387512	86387593	86387141	86387210	86387671	37514	8060|6033|1466	60|125|6	4251|3364	296|91	110	48	0	0	0.983|0.955|0.991	0.862|0.942	0.074
SNHG5	chr6	-	86387512	86387593	86387141	86387210	86387853	37515	3367|2907|437	22|13|9	1936|1314	266|96	84	22	0	0	0.976|0.983|0.927	0.656|0.782	0.243
METTL14	chr4	+	119626765	119626976	119625089	119625206	119631152	37925	400|297|181	13|0|5	123|162	26|47	172	86	0	0	0.939|1.0|0.948	0.703|0.633	0.294
C6orf70	chr6	+	170166733	170166763	170162524	170162627	170168198	38165	67|88|6	0|15|2	16|5	61|13	23	62	0	0	1.0|0.941|0.89	0.414|0.509	0.482
TMPO	chr12	+	98938007	98938127	98931252	98931350	98940136	38307	1421|1008|767	84|2|5	908|463	141|51	168	82	0	0	0.892|0.996|0.987	0.759|0.816	0.171
AFAP1	chr4	-	7783102	7783354	7780488	7780603	7787920	38647	0|2|2	152|136|226	32|20	105|117	172	86	0	0	0.0|0.007|0.004	0.132|0.079	-0.102
PPP2R5D	chr6	+	42976430	42976484	42976104	42976213	42976794	39069	524|360|349	21|7|15	304|341	212|134	94	86	0	0	0.958|0.979|0.955	0.567|0.7	0.331
CHD2	chr15	+	93444396	93444529	93443550	93444054	93467550	39370	347|147|212	0|0|1	118|208	16|41	172	86	0	0	1.0|1.0|0.991	0.787|0.717	0.245
UTRN	chr6	+	145148483	145148522	145142017	145142154	145148746	39392	28|49|92	20|4|26	26|8	166|101	37	59	0	0	0.691|0.951|0.849	0.2|0.112	0.674
NDEL1	chr17	+	8366637	8366672	8363326	8363478	8370247	39410	146|115|97	161|112|211	11|20	301|276	56	86	0	0	0.582|0.612|0.414	0.053|0.1	0.459
LARS	chr5	-	145532736	145532790	145531424	145531565	145533296	39833	704|871|261	6|0|0	537|549	97|56	78	70	0	0	0.991|1.0|1.0	0.832|0.898	0.132
PCBP2	chr12	+	53859715	53859757	53856264	53856351	53861004	40049	1571|1163|1219	91|173|149	1035|917	283|278	44	60	0	0	0.959|0.902|0.918	0.833|0.818	0.101
PCBP2	chr12	+	53858543	53858636	53856276	53856351	53861004	40055	2722|2680|3582	91|173|149	1827|2195	283|278	134	48	0	0	0.915|0.847|0.896	0.698|0.739	0.168
IMPDH1	chr7	-	128040885	128040945	128040386	128040593	128041068	40199	328|317|472	6|0|12	138|181	22|31	106	86	0	0	0.978|1.0|0.97	0.836|0.826	0.152
ERC1	chr12	+	1221380	1221464	1219357	1219513	1225031	462	231|233|430	28|38|37	140|235	82|137	154	86	0	0	0.822|0.774|0.866	0.488|0.489	0.332
WNK1	chr12	+	988738	989197	987377	987527	990857	4668	6|26|61	227|207|461	75|104	106|165	172	86	0	0	0.013|0.059|0.062	0.261|0.24	-0.206
CCDC75	chr2	+	37317823	37317865	37316782	37317009	37319058	4880	229|90|179	0|0|0	125|152	32|40	70	86	0	0	1.0|1.0|1.0	0.828|0.824	0.174
SHMT2	chr12	+	57625263	57625343	57624585	57624783	57625495	5155	1862|1379|1904	21|2|40	1392|1816	85|102	146	86	0	0	0.981|0.998|0.966	0.906|0.913	0.072
TTC3	chr21	+	38564412	38564514	38563634	38563725	38567975	5266	1088|775|303	7|0|5	581|408	68|78	170	84	0	0	0.987|1.0|0.968	0.808|0.721	0.221
IFFO1	chr12	-	6658641	6658650	6657833	6657991	6658921	5514	9|28|37	46|87|46	48|74	11|18	4	86	0	0	0.808|0.874|0.945	0.989|0.989	-0.113
MARK2	chr11	+	63671457	63671619	63670532	63670630	63672257	5645	105|64|176	168|98|281	222|249	67|108	172	86	0	0	0.238|0.246|0.238	0.624|0.535	-0.339
DKC1	chrX	+	153993718	153993805	153993173	153993241	153994181	5826	1181|1092|662	0|0|0	678|910	48|33	134	60	0	0	1.0|1.0|1.0	0.863|0.925	0.106
DAZAP1	chr19	+	1429965	1429995	1428840	1428994	1430220	5867	622|536|603	6|0|7	462|479	125|71	46	86	0	0	0.995|1.0|0.994	0.874|0.927	0.096
ERBB2IP	chr5	+	65370851	65371058	65349233	65350779	65372143	5907	433|628|586	189|187|54	772|580	2|0	172	86	0	0	0.534|0.627|0.844	0.995|1.0	-0.329
ERBB2IP	chr5	+	65367996	65368119	65349233	65350779	65370851	5912	19|47|35	227|406|300	394|164	299|223	172	86	0	0	0.04|0.055|0.055	0.397|0.269	-0.283
ERBB2IP	chr5	+	65364704	65364848	65349233	65350779	65370851	5914	24|0|11	227|406|300	292|100	299|223	172	86	0	0	0.05|0.0|0.018	0.328|0.183	-0.233
EPB41L2	chr6	-	131201283	131201346	131190702	131191266	131206235	6362	171|231|410	99|24|78	66|155	282|333	112	86	0	0	0.57|0.881|0.801	0.152|0.263	0.543
EPB41L2	chr6	-	131199243	131199390	131190702	131191266	131206235	6375	564|468|401	99|24|78	146|219	282|333	172	86	0	0	0.74|0.907|0.72	0.206|0.247	0.563
BCAS2	chr1	-	115119308	115119379	115118210	115118372	115123919	7010	940|1055|513	0|0|0	1048|1563	61|44	128	86	0	0	1.0|1.0|1.0	0.92|0.96	0.06
ZCCHC10	chr5	-	132335823	132335865	132332677	132334542	132342450	7051	212|76|80	3|0|1	97|87	29|34	70	86	0	0	0.989|1.0|0.99	0.804|0.759	0.211
SRSF10	chr1	-	24298062	24298116	24292936	24294213	24298339	714	938|942|1115	25|28|31	879|1596	130|145	94	86	0	0	0.972|0.969|0.971	0.861|0.91	0.085
PHLDB2	chr3	+	111671418	111671559	111664114	111664204	111672776	7713	148|194|268	40|27|38	184|249	0|0	169	83	0	0	0.645|0.779|0.776	1.0|1.0	-0.267
GNAS	chr20	+	57473995	57474040	57470666	57470739	57478582	7777	597|352|749	1083|582|1064	117|215	971|978	21	31	0	0	0.449|0.472|0.51	0.151|0.245	0.279
NUMB	chr14	-	73783097	73783130	73763918	73763993	73789837	7843	18|29|23	52|69|52	6|4	137|230	16	50	0	0	0.52|0.568|0.58	0.12|0.052	0.47
NUMB	chr14	-	73745988	73746132	73741917	73744001	73749066	7851	103|136|156	318|195|218	629|531	86|114	172	86	0	0	0.139|0.259|0.264	0.785|0.7	-0.522
MXRA7	chr17	-	74679928	74680009	74675650	74676961	74681153	7857	387|377|277	1133|1011|500	50|163	767|1056	148	86	0	0	0.166|0.178|0.244	0.036|0.082	0.137
MCTS1	chrX	+	119739261	119739414	119737743	119738102	119739933	7973	1659|1195|800	0|0|0	1529|709	76|30	172	86	0	0	1.0|1.0|1.0	0.91|0.922	0.084
RAC1	chr7	+	6438292	6438349	6431554	6431672	6439756	8410	257|371|272	1791|1506|922	33|32	1055|1078	70	56	0	0	0.103|0.165|0.191	0.024|0.023	0.13
PITHD1	chr1	+	24112804	24112913	24112164	24112269	24113764	8479	1126|611|609	0|0|0	415|355	31|14	172	86	0	0	1.0|1.0|1.0	0.87|0.927	0.101
OSBPL6	chr2	+	179204398	179204491	179203717	179203821	179213950	8571	18|60|11	72|56|42	130|156	10|0	172	86	0	0	0.111|0.349|0.116	0.867|1.0	-0.742
NTM	chr11	+	132200046	132200079	132184445	132184597	132204939	8915	108|50|59	15|6|12	60|66	82|99	52	86	0	0	0.923|0.932|0.89	0.548|0.524	0.379
ZDHHC3	chr3	-	44974398	44974482	44970797	44970928	44974609	9066	161|198|184	370|262|390	56|64	599|490	143	75	0	0	0.186|0.284|0.198	0.047|0.064	0.167
CLSTN1	chr1	-	9797555	9797612	9795942	9796100	9801151	9234	763|565|606	68|18|57	209|254	488|393	100	86	0	0	0.906|0.964|0.901	0.269|0.357	0.611
CLSTN1	chr1	-	9816538	9816568	9815171	9815367	9833329	9235	105|32|68	239|168|250	0|0	290|359	46	86	0	0	0.451|0.263|0.337	0.0|0.0	0.35
COPS3	chr17	-	17174071	17174121	17171198	17171291	17174209	9262	904|608|313	0|0|4	503|278	65|27	86	86	0	0	1.0|1.0|0.987	0.886|0.911	0.097
WDFY3	chr4	-	85648013	85648064	85645578	85645747	85654534	9497	44|61|99	13|24|20	18|20	68|80	88	86	0	0	0.768|0.713|0.829	0.206|0.196	0.569
FAM40B	chr7	+	129098552	129098618	129098055	129098291	129099357	9617	130|95|139	0|4|0	105|95	34|29	89	57	0	0	1.0|0.938|1.0	0.664|0.677	0.309
TBC1D23	chr3	+	100030676	100030721	100029246	100029386	100034942	9835	258|199|130	3|20|35	124|121	122|95	72	82	0	0	0.99|0.919|0.809	0.537|0.592	0.342
C16orf42	chr16	-	1399889	1399953	1399240	1399609	1400058	9945	913|753|837	6|0|19	677|732	70|44	114	86	0	0	0.991|1.0|0.971	0.879|0.926	0.085
ALDH4A1	chr1	-	19212957	19213005	19211966	19212122	19215855	1051	94|71|35	0|0|0	60|61	25|29	82	86	1.11022e-16	2.05873e-14	1.0|1.0|1.0	0.716|0.688	0.298
PYCR1	chr17	-	79892201	79892365	79890268	79891252	79892801	21297	436|358|284	0|4|11	298|272	71|31	172	86	1.11022e-16	2.05873e-14	1.0|0.978|0.928	0.677|0.814	0.223
ERRFI1	chr1	-	8075367	8075444	8071778	8074456	8075554	21728	543|639|691	6|8|7	417|637	62|38	140	86	1.11022e-16	2.05873e-14	0.982|0.98|0.984	0.805|0.911	0.124
GRIPAP1	chrX	-	48854565	48854592	48853661	48853769	48855649	26734	94|42|93	0|10|7	57|76	57|46	20	55	1.11022e-16	2.05873e-14	1.0|0.92|0.973	0.733|0.82	0.188
LARP1	chr5	+	154173359	154173560	154173154	154173283	154173659	31636	1081|1098|2575	0|9|61	1340|2386	60|151	172	86	1.11022e-16	2.05873e-14	1.0|0.984|0.955	0.918|0.888	0.077
SCYL1	chr11	+	65305740	65305795	65305437	65305653	65305912	32109	749|712|452	0|35|33	533|346	77|59	96	86	1.11022e-16	2.05873e-14	1.0|0.948|0.925	0.861|0.84	0.107
CHEK2	chr22	-	29092888	29092975	29091697	29091861	29095825	6513	362|276|91	24|23|4	135|162	61|54	160	86	1.11022e-16	2.05873e-14	0.89|0.866|0.924	0.543|0.617	0.313
SEC61A1	chr3	+	127771677	127771745	127771211	127771402	127774358	7532	862|990|1243	3|12|5	624|864	45|30	95	59	1.11022e-16	2.05873e-14	0.994|0.981|0.994	0.896|0.947	0.068
CASK	chrX	-	41414852	41414888	41412971	41413168	41416284	8002	54|42|17	10|0|6	0|9	100|36	34	62	1.11022e-16	2.05873e-14	0.908|1.0|0.838	0.0|0.313	0.759
CIZ1	chr9	-	130952607	130952723	130947825	130948055	130952966	18285	365|267|637	0|0|11	252|343	36|27	172	86	2.22045e-16	4.03789e-14	1.0|1.0|0.967	0.778|0.864	0.168
PDHB	chr3	-	58419357	58419411	58417603	58417711	58419494	26985	624|572|755	6|0|10	446|306	48|12	86	78	2.22045e-16	4.03789e-14	0.99|1.0|0.986	0.894|0.959	0.066
NDUFAF2	chr5	+	60394818	60394859	60368951	60369041	60448530	40562	1140|721|185	66|24|13	626|338	128|56	65	83	2.22045e-16	4.03789e-14	0.957|0.975|0.948	0.862|0.885	0.087
MYL6	chr12	+	56554409	56554454	56554026	56554104	56555170	12406	3430|3365|1872	5533|5901|3808	1890|1482	7564|5549	61	71	3.33067e-16	5.88621e-14	0.419|0.399|0.364	0.225|0.237	0.163
SLC22A17	chr14	-	23817099	23817205	23816722	23816940	23817369	14812	542|325|248	13|0|4	98|71	19|15	172	86	3.33067e-16	5.88621e-14	0.954|1.0|0.969	0.721|0.703	0.262
EIF4G1	chr3	+	184033276	184033333	184032282	184032462	184033550	16486	632|730|1925	6|24|26	544|620	47|51	100	86	3.33067e-16	5.88621e-14	0.989|0.963|0.985	0.909|0.913	0.068
STRADA	chr17	-	61781364	61781407	61780191	61781111	61781700	32247	223|118|207	0|0|6	86|55	21|15	72	86	3.33067e-16	5.88621e-14	1.0|1.0|0.976	0.83|0.814	0.17
DHX57	chr2	-	39046018	39046102	39042662	39042797	39046190	37459	282|429|220	9|32|0	233|133	55|40	154	86	3.33067e-16	5.88621e-14	0.946|0.882|1.0	0.703|0.65	0.266
GNAS	chr20	+	57473995	57474040	57470666	57470739	57478585	7776	571|337|738	514|217|446	116|205	573|506	18	28	3.33067e-16	5.88621e-14	0.633|0.707|0.72	0.239|0.387	0.374
GGCT	chr7	-	30540151	30540297	30538418	30538554	30544184	23266	1808|1833|672	272|301|146	1876|1229	93|99	172	86	5.55112e-16	9.76452e-14	0.769|0.753|0.697	0.91|0.861	-0.146
HDAC3	chr5	-	141005579	141005638	141004774	141004932	141005760	5302	418|362|331	0|0|10	301|273	24|38	101	83	6.66134e-16	1.16089e-13	1.0|1.0|0.965	0.912|0.855	0.105
LLGL1	chr17	+	18146056	18146136	18145821	18145942	18147221	9096	683|809|717	23|14|18	578|366	61|48	146	86	6.66134e-16	1.16089e-13	0.946|0.971|0.959	0.848|0.818	0.126
RHOQ	chr2	+	46770892	46770951	46769866	46770327	46803225	39996	173|253|360	17|8|12	243|238	59|64	104	86	7.77156e-16	1.32975e-13	0.894|0.963|0.961	0.773|0.755	0.175
GANAB	chr11	-	62401781	62401847	62400916	62400986	62402292	6299	477|414|367	1319|1139|1429	816|622	555|697	95	63	7.77156e-16	1.32975e-13	0.193|0.194|0.146	0.494|0.372	-0.255
SBF1	chr22	-	50895462	50895540	50894920	50895102	50897683	7391	320|133|241	38|10|50	103|35	97|87	142	86	7.77156e-16	1.32975e-13	0.836|0.89|0.745	0.391|0.196	0.53
METTL5	chr2	-	170671986	170672038	170668966	170669016	170676070	23311	86|129|59	18|4|4	117|70	105|47	37	33	8.88178e-16	1.51284e-13	0.81|0.966|0.929	0.498|0.571	0.367
VDAC3	chr8	+	42252601	42252654	42251727	42251796	42256229	38843	437|208|131	0|0|1	346|230	48|13	68	62	1.11022e-15	1.87409e-13	1.0|1.0|0.992	0.868|0.942	0.092
CKAP2	chr13	+	53035033	53035109	53030657	53030742	53035192	7732	1026|1360|537	0|17|7	750|866	58|29	130	78	1.11022e-15	1.87409e-13	1.0|0.98|0.979	0.886|0.947	0.07
YTHDF2	chr1	+	29064169	29064194	29063135	29063659	29064770	13554	79|106|157	0|0|2	98|66	50|7	23	73	1.22125e-15	2.05229e-13	1.0|1.0|0.996	0.862|0.968	0.084
DLD	chr7	+	107542769	107542838	107542182	107542262	107543922	10604	466|424|225	0|0|0	444|512	38|22	88	50	1.33227e-15	2.21905e-13	1.0|1.0|1.0	0.869|0.93	0.101
ATP5C1	chr10	+	7848936	7848973	7844720	7844817	7849621	184	1139|981|283	204|191|56	635|274	39|3	60	86	1.33227e-15	2.21905e-13	0.889|0.88|0.879	0.959|0.992	-0.093
ARL2	chr11	+	64787890	64787971	64786042	64786205	64789192	14967	1378|1011|897	17|32|27	214|189	28|25	148	86	1.66533e-15	2.73748e-13	0.979|0.948|0.951	0.816|0.815	0.144
ZNF207	chr17	+	30688486	30688534	30687910	30687986	30689932	4539	236|338|308	43|3|37	272|135	113|60	43	47	1.66533e-15	2.73748e-13	0.857|0.992|0.901	0.725|0.711	0.199
SARNP	chr12	-	56194637	56194684	56194345	56194413	56197412	36218	1029|947|887	21|8|12	406|558	67|19	55	61	1.88738e-15	3.07561e-13	0.982|0.992|0.988	0.87|0.97	0.067
SMAD4	chr18	+	48575664	48575694	48575055	48575230	48581150	14564	83|163|57	0|3|0	44|49	29|13	46	86	2.10942e-15	3.40794e-13	1.0|0.99|1.0	0.739|0.876	0.189
LAMA5	chr20	-	60885474	60885628	60885233	60885367	60885720	22846	532|637|659	0|0|2	287|132	13|15	172	86	2.10942e-15	3.40794e-13	1.0|1.0|0.994	0.917|0.815	0.132
APIP	chr11	-	34916556	34916657	34912050	34912099	34937774	32363	407|403|240	35|45|26	486|437	7|3	128	42	4.44089e-15	7.05352e-13	0.792|0.746|0.752	0.958|0.98	-0.206
MCAM	chr11	-	119181058	119181176	119179233	119180625	119181465	15912	1539|1314|1126	26|16|21	640|708	49|45	172	86	4.66294e-15	7.34422e-13	0.967|0.976|0.964	0.867|0.887	0.092
OSBPL9	chr1	+	52221991	52222030	52215816	52215867	52226361	25168	93|73|43	38|52|16	64|12	181|55	30	42	4.66294e-15	7.34422e-13	0.774|0.663|0.79	0.331|0.234	0.46
MBD1	chr18	-	47799703	47799841	47799193	47799325	47799933	34042	503|534|577	29|6|35	556|320	89|63	172	86	4.88498e-15	7.66189e-13	0.897|0.978|0.892	0.757|0.717	0.185
REPS1	chr6	-	139247537	139247618	139242173	139242261	139251113	14915	223|294|185	92|74|71	245|311	6|27	143	81	5.55112e-15	8.67057e-13	0.579|0.692|0.596	0.959|0.867	-0.291
HIATL1	chr9	+	97218521	97218619	97216239	97216352	97220603	40495	1192|995|705	26|64|42	569|651	74|110	172	86	5.66214e-15	8.80743e-13	0.958|0.886|0.894	0.794|0.747	0.142
GSTK1	chr7	+	142962353	142962389	142962084	142962185	142964709	37843	626|496|485	37|12|15	501|484	81|73	58	86	5.77316e-15	8.94317e-13	0.962|0.984|0.98	0.902|0.908	0.07
COPS6	chr7	+	99688524	99688572	99688214	99688277	99688660	15053	727|637|713	15|15|11	731|715	99|37	52	56	5.88418e-15	9.0778e-13	0.981|0.979|0.986	0.888|0.954	0.061
NRP1	chr10	-	33491839	33491923	33486577	33486637	33496499	33949	559|605|1291	0|13|17	638|945	47|58	121	53	6.43929e-15	9.85343e-13	1.0|0.953|0.971	0.856|0.877	0.108
REEP4	chr8	-	21996438	21996574	21996151	21996306	21996928	37614	857|452|814	0|0|12	484|538	25|33	172	86	6.43929e-15	9.85343e-13	1.0|1.0|0.971	0.906|0.891	0.092
CHEK2	chr22	-	29099492	29099554	29095825	29095925	29105993	6515	155|159|29	0|2|2	31|8	18|12	71	47	7.21645e-15	1.09536e-12	1.0|0.981|0.906	0.533|0.306	0.543
HMGA1	chr6	+	34204980	34205094	34204576	34204740	34208513	12742	3183|2704|7142	105|63|465	2115|3006	224|287	172	86	7.66054e-15	1.15346e-12	0.938|0.955|0.885	0.825|0.84	0.093
DIAPH1	chr5	-	140967790	140967817	140966608	140966764	140998364	35836	68|114|115	0|13|29	35|35	34|36	40	86	7.66054e-15	1.15346e-12	1.0|0.95|0.895	0.689|0.676	0.266
FLOT1	chr6	-	30708966	30709110	30708455	30708575	30709923	29851	841|562|703	0|0|10	600|579	43|20	136	50	8.88178e-15	1.33202e-12	1.0|1.0|0.963	0.837|0.914	0.112
WBSCR22	chr7	+	73098096	73098134	73097897	73098003	73100965	16988	388|371|350	11|0|5	223|191	36|18	62	86	9.32587e-15	1.39307e-12	0.98|1.0|0.99	0.896|0.936	0.074
KDELC1	chr13	-	103445690	103445768	103443607	103443780	103445950	29223	456|437|54	6|0|0	459|191	47|17	142	86	1.22125e-14	1.81705e-12	0.979|1.0|1.0	0.855|0.872	0.13
WDFY3	chr4	-	85729486	85729570	85724442	85724620	85731039	9488	32|20|25	58|47|16	75|76	6|5	154	86	1.25455e-14	1.85926e-12	0.236|0.192|0.466	0.875|0.895	-0.587
UPF3B	chrX	-	118974608	118974647	118972329	118972490	118975038	12677	13|48|11	317|270|210	1|5	435|679	64	86	1.38778e-14	2.04863e-12	0.052|0.193|0.066	0.003|0.01	0.097
RPE	chr2	+	210880927	210880981	210880696	210880836	210881230	2788	114|59|41	579|414|451	10|14	471|391	94	86	1.58762e-14	2.31639e-12	0.153|0.115|0.077	0.019|0.032	0.09
IMPDH1	chr7	-	128040870	128040945	128040386	128040593	128041068	40200	583|460|642	6|0|12	254|346	22|31	136	86	1.65423e-14	2.40426e-12	0.984|1.0|0.971	0.88|0.876	0.107
GLT8D1	chr3	-	52730249	52730334	52729943	52730056	52730557	15131	1096|831|174	13|0|0	643|218	45|8	156	86	2.55351e-14	3.68283e-12	0.979|1.0|1.0	0.887|0.938	0.081
SRSF10	chr1	-	24298062	24298113	24292936	24294213	24298339	711	426|421|526	25|28|31	450|855	130|145	88	86	2.58682e-14	3.71663e-12	0.943|0.936|0.943	0.772|0.852	0.129
NCSTN	chr1	+	160325652	160325748	160325444	160325547	160326049	21001	1063|1139|816	0|7|1	821|860	39|17	167	81	2.67564e-14	3.82962e-12	1.0|0.987|0.997	0.911|0.961	0.059
SFXN2	chr10	+	104489075	104489151	104488187	104488286	104489479	31913	68|81|117	0|9|10	24|23	24|20	131	79	2.90878e-14	4.14755e-12	1.0|0.844|0.876	0.376|0.41	0.514
INF2	chr14	+	105181620	105181677	105180539	105181193	105185131	28067	125|130|150	111|80|71	15|23	142|66	100	86	3.01981e-14	4.28961e-12	0.492|0.583|0.645	0.083|0.231	0.416
C16orf13	chr16	-	685280	685340	684718	684797	686093	7094	135|169|109	49|86|77	39|11	120|27	92	72	3.71925e-14	5.26329e-12	0.683|0.606|0.526	0.203|0.242	0.383
SMARCC2	chr12	-	56558086	56558152	56555635	56557549	56558431	37506	205|223|363	60|41|61	200|232	5|5	109	77	4.03011e-14	5.68185e-12	0.707|0.793|0.808	0.966|0.97	-0.199
HSD17B4	chr5	+	118807330	118807395	118792009	118792063	118809602	16324	6|9|27	272|355|584	33|48	164|301	77	47	4.19664e-14	5.89456e-12	0.013|0.015|0.027	0.109|0.089	-0.081
NVL	chr1	-	224499501	224499559	224495692	224495965	224505395	6974	136|97|31	0|3|0	65|97	29|27	102	86	4.34097e-14	6.07462e-12	1.0|0.965|1.0	0.654|0.752	0.285
TSTA3	chr8	-	144696793	144696867	144696489	144696623	144696956	32583	772|695|844	0|0|6	250|308	23|8	134	86	4.72955e-14	6.59387e-12	1.0|1.0|0.989	0.875|0.961	0.078
TMPO	chr12	+	98938728	98938839	98931252	98931350	98940136	38311	995|820|168	84|2|5	757|366	141|51	168	82	4.88498e-14	6.78544e-12	0.853|0.995|0.943	0.724|0.778	0.179
COASY	chr17	+	40717000	40717065	40716463	40716595	40717244	25891	342|200|182	0|11|10	197|114	36|30	108	78	4.9738e-14	6.88341e-12	1.0|0.929|0.929	0.798|0.733	0.187
ZCCHC17	chr1	+	31821675	31821821	31811803	31811895	31836878	2271	716|352|539	4|0|5	410|419	16|42	171	85	5.26246e-14	7.25622e-12	0.989|1.0|0.982	0.927|0.832	0.111
RSU1	chr10	-	16858971	16859083	16824032	16824083	16859313	7727	652|681|1330	40|14|79	524|1020	87|155	130	44	5.55112e-14	7.6263e-12	0.847|0.943|0.851	0.671|0.69	0.2
JMJD8	chr16	-	732952	733087	731666	732874	733321	19598	370|393|639	0|0|9	304|364	24|26	172	86	6.63913e-14	9.08789e-12	1.0|1.0|0.973	0.864|0.875	0.122
UCK1	chr9	-	134404330	134404425	134401315	134401364	134404514	26365	338|294|279	0|0|0	298|277	25|16	128	42	7.08322e-14	9.66064e-12	1.0|1.0|1.0	0.796|0.85	0.177
AOX1	chr2	+	201531409	201531475	201527577	201527692	201533337	8873	372|583|419	3|3|11	945|933	91|56	118	86	7.40519e-14	1.00633e-11	0.989|0.993|0.965	0.883|0.924	0.079
CD47	chr3	-	107770785	107770817	107761940	107766139	107776323	10337	369|355|36	51|84|29	146|53	251|95	50	86	7.72715e-14	1.04405e-11	0.926|0.879|0.681	0.5|0.49	0.334
PARD3	chr10	-	34661425	34661464	34648998	34649187	34663801	24090	68|64|81	91|28|93	24|14	149|160	64	86	7.80487e-14	1.04928e-11	0.501|0.754|0.539	0.178|0.105	0.457
ZNF512	chr2	+	27822836	27822920	27822449	27822545	27823557	5516	395|266|480	0|0|0	233|249	13|19	154	86	8.28226e-14	1.1095e-11	1.0|1.0|1.0	0.909|0.88	0.105
SHC1	chr1	-	154940679	154940733	154940455	154940507	154940970	23616	1059|1048|1726	18|33|43	915|1292	104|71	53	45	8.54872e-14	1.14113e-11	0.98|0.964|0.971	0.882|0.939	0.061
GRK6	chr5	+	176860347	176860411	176860147	176860240	176860536	4599	523|635|466	0|0|3	481|312	32|11	114	86	8.67084e-14	1.15334e-11	1.0|1.0|0.992	0.919|0.955	0.06
SEC24C	chr10	+	75526107	75526299	75525843	75525968	75526517	27932	990|657|722	4|14|7	880|757	96|27	172	86	9.11493e-14	1.20815e-11	0.992|0.959|0.981	0.821|0.933	0.1
NRP1	chr10	-	33471625	33471676	33466418	33469293	33474555	33939	522|540|1283	56|15|23	535|1407	73|192	88	86	9.54792e-14	1.2611e-11	0.901|0.972|0.982	0.877|0.877	0.075
PIP5K1C	chr19	-	3642904	3642937	3641702	3641807	3643240	18038	55|103|54	0|0|8	53|27	56|13	52	86	1.05471e-13	1.38336e-11	1.0|1.0|0.918	0.61|0.775	0.28
SUN2	chr22	-	39146902	39147040	39146229	39146325	39147214	9433	1039|1075|780	14|5|13	879|678	56|33	172	86	1.06359e-13	1.39017e-11	0.974|0.991|0.968	0.887|0.911	0.079
MBNL1	chr3	+	152173330	152173366	152165408	152165562	152174055	22007	168|134|462	13|5|35	138|212	51|56	58	86	1.13243e-13	1.46993e-11	0.95|0.975|0.951	0.8|0.849	0.134
MCMBP	chr10	-	121618395	121618437	121616858	121616951	121618552	20017	443|536|79	0|0|0	607|258	46|14	70	86	1.14131e-13	1.47637e-11	1.0|1.0|1.0	0.942|0.958	0.05
WNK1	chr12	+	988738	989197	987377	987527	989886	4669	21|24|92	56|97|163	117|133	75|81	172	86	1.21236e-13	1.56291e-11	0.158|0.11|0.22	0.438|0.451	-0.282
NPR2	chr9	+	35802728	35802800	35802499	35802604	35805507	24077	134|117|41	0|0|0	76|58	16|24	130	86	1.27565e-13	1.63888e-11	1.0|1.0|1.0	0.759|0.615	0.313
SNX14	chr6	-	86223787	86223952	86223517	86223613	86224223	26418	863|929|84	11|33|0	726|222	81|22	172	86	1.31006e-13	1.67737e-11	0.975|0.934|1.0	0.818|0.835	0.143
FGFR1	chr8	-	38287199	38287466	38285863	38285953	38314873	34102	73|136|182	160|257|509	111|142	31|78	169	83	1.41775e-13	1.8091e-11	0.183|0.206|0.149	0.637|0.472	-0.375
WBSCR22	chr7	+	73101328	73101425	73101147	73101230	73106925	16995	990|885|860	0|0|2	589|695	10|27	120	34	1.59428e-13	2.02066e-11	1.0|1.0|0.992	0.943|0.879	0.086
CTDP1	chr18	+	77477534	77477676	77474490	77475528	77477809	30129	275|259|198	0|0|1	227|120	19|16	172	86	1.74527e-13	2.2046e-11	1.0|1.0|0.99	0.857|0.789	0.174
SLK	chr10	+	105770573	105770666	105767934	105768114	105777917	7230	42|32|32	419|534|305	110|114	519|334	172	86	1.81966e-13	2.29088e-11	0.048|0.029|0.05	0.096|0.146	-0.079
OSBPL6	chr2	+	179236852	179236960	179226408	179226542	179238616	8570	60|52|59	60|29|38	139|150	19|8	172	86	1.8574e-13	2.33061e-11	0.333|0.473|0.437	0.785|0.904	-0.43
PIEZO1	chr16	-	88803046	88803147	88802555	88802816	88803966	36936	288|199|312	0|0|0	137|84	18|6	167	81	2.05058e-13	2.56445e-11	1.0|1.0|1.0	0.787|0.872	0.17
ERAL1	chr17	+	27185163	27185225	27183522	27183600	27185391	31899	228|196|244	0|0|0	179|192	19|18	95	71	2.10942e-13	2.62931e-11	1.0|1.0|1.0	0.876|0.889	0.117
CPSF2	chr14	+	92622822	92622975	92621466	92621667	92624002	28620	886|744|225	0|0|0	611|346	29|9	172	86	2.12719e-13	2.634e-11	1.0|1.0|1.0	0.913|0.951	0.068
NUP107	chr12	+	69114897	69114957	69113357	69113434	69115620	29412	522|298|332	0|13|4	392|109	38|21	90	70	2.12275e-13	2.634e-11	1.0|0.947|0.985	0.889|0.801	0.132
KIFC3	chr16	-	57793036	57793065	57792128	57792821	57793639	26804	54|101|25	14|17|8	84|20	99|30	44	86	2.21489e-13	2.73362e-11	0.883|0.921|0.859	0.624|0.566	0.293
MRPS10	chr6	-	42181857	42181930	42179518	42179655	42182017	18072	634|474|304	28|20|17	200|277	125|70	104	58	2.38254e-13	2.93091e-11	0.927|0.93|0.909	0.472|0.688	0.342
NOP16	chr5	-	175815235	175815344	175812221	175812328	175815433	17582	950|903|776	0|0|6	787|661	12|38	172	86	2.44249e-13	2.99488e-11	1.0|1.0|0.985	0.97|0.897	0.062
ZZZ3	chr1	-	78107068	78107131	78105133	78105287	78107206	4764	67|128|17	0|11|0	76|50	43|29	112	86	2.48357e-13	3.03536e-11	1.0|0.899|1.0	0.576|0.57	0.393
EIF2S2	chr20	-	32681480	32681537	32678322	32678408	32684462	36336	2662|1580|920	99|42|28	2004|2722	164|239	93	79	2.54241e-13	3.09722e-11	0.958|0.97|0.965	0.912|0.906	0.055
SUPT4H1	chr17	-	56424889	56424945	56424548	56424602	56428762	25558	481|220|266	2|9|15	339|257	86|29	59	47	2.65676e-13	3.22608e-11	0.995|0.951|0.934	0.758|0.876	0.143
NRP1	chr10	-	33491818	33491923	33486577	33486637	33496499	33942	773|796|1701	0|13|17	1004|1326	47|58	139	53	2.69895e-13	3.26677e-11	1.0|0.959|0.974	0.891|0.897	0.084
LAS1L	chrX	-	64744443	64744494	64743935	64744142	64744844	27519	253|169|113	184|291|273	11|39	321|270	81	79	2.75668e-13	3.32596e-11	0.573|0.362|0.288	0.032|0.123	0.33
PSMD11	chr17	+	30806868	30806904	30806268	30806394	30807163	26795	320|302|106	4|0|4	349|176	53|14	29	45	2.90878e-13	3.49825e-11	0.992|1.0|0.976	0.911|0.951	0.058
IDH3G	chrX	-	153052255	153052402	153051809	153051904	153052505	11188	1218|929|886	0|6|7	717|597	21|29	172	86	3.04312e-13	3.63658e-11	1.0|0.987|0.984	0.945|0.911	0.062
GBAS	chr7	+	56046042	56046088	56045818	56045958	56049165	26255	372|392|166	14|3|1	262|155	32|27	78	86	3.25628e-13	3.8694e-11	0.967|0.993|0.995	0.9|0.864	0.103
MED6	chr14	-	71052472	71052500	71050956	71051660	71057982	3521	330|281|96	0|8|3	379|160	59|18	42	86	3.2585e-13	3.8694e-11	1.0|0.986|0.985	0.929|0.948	0.052
HDAC3	chr5	-	141005251	141005331	141004774	141004932	141005760	5296	982|889|813	0|0|10	826|897	24|38	143	83	3.45057e-13	4.08459e-11	1.0|1.0|0.979	0.952|0.932	0.051
SAT1	chrX	+	23802410	23802520	23801916	23802000	23803444	30003	61|80|49	668|616|323	78|50	191|142	163	77	4.33653e-13	5.11724e-11	0.041|0.058|0.067	0.162|0.143	-0.097
NAV2	chr11	+	20072834	20072879	20070273	20070741	20075625	25063	79|107|327	18|0|51	102|174	195|141	76	86	4.77396e-13	5.61582e-11	0.832|1.0|0.879	0.372|0.583	0.426
CKAP2	chr13	+	53035030	53035109	53030657	53030742	53035192	7731	715|782|354	0|17|7	525|597	58|29	136	78	4.90497e-13	5.75195e-11	1.0|0.963|0.967	0.838|0.922	0.097
R3HDM2	chr12	-	57691110	57691170	57690193	57690334	57691872	10780	168|115|30	0|0|0	88|87	19|18	92	72	5.2669e-13	6.1572e-11	1.0|1.0|1.0	0.784|0.791	0.212
MME	chr3	+	154860025	154860119	154857979	154858081	154861231	23859	662|732|158	54|42|13	953|356	302|70	172	86	5.39346e-13	6.28564e-11	0.86|0.897|0.859	0.612|0.718	0.207
CDK13	chr7	+	40102621	40102699	40102424	40102526	40117603	2934	411|237|209	0|0|1	225|96	20|9	142	86	5.42233e-13	6.29978e-11	1.0|1.0|0.992	0.872|0.866	0.128
RAI14	chr5	+	34813678	34813765	34812284	34812313	34814687	25117	207|171|21	37|17|7	434|89	0|0	90	16	5.91194e-13	6.84748e-11	0.499|0.641|0.348	1.0|1.0	-0.504
ARMC1	chr8	-	66517656	66517773	66517497	66517572	66525478	13558	971|765|100	0|0|0	649|268	32|4	154	68	6.10068e-13	7.04441e-11	1.0|1.0|1.0	0.9|0.967	0.067
EEF1D	chr8	-	144668388	144668460	144663455	144663498	144668898	17474	5417|3814|2403	383|257|125	3684|1896	450|351	80	36	7.6672e-13	8.79928e-11	0.864|0.87|0.896	0.787|0.709	0.129
TTC33	chr5	-	40728446	40728578	40711677	40716600	40746899	14923	221|79|72	0|0|1	86|61	19|12	172	86	7.89258e-13	9.0304e-11	1.0|1.0|0.973	0.694|0.718	0.285
MLLT4	chr6	+	168348532	168348624	168347386	168347581	168348972	17230	373|575|737	1|0|9	291|333	12|29	170	86	8.09575e-13	9.23479e-11	0.995|1.0|0.976	0.925|0.853	0.101
HNRNPR	chr1	-	23660010	23660124	23650048	23650225	23664246	9347	2969|2851|3746	127|85|76	2954|4230	198|313	172	86	8.76188e-13	9.96445e-11	0.921|0.944|0.961	0.882|0.871	0.066
RBM34	chr1	-	235323825	235323962	235318195	235318427	235324207	12243	1381|983|741	60|10|39	926|719	83|124	172	86	8.79852e-13	9.97598e-11	0.92|0.98|0.905	0.848|0.744	0.139
PHLDB2	chr3	+	111667778	111667922	111664114	111664204	111672776	7717	157|234|89	40|27|38	190|99	0|0	169	83	9.2748e-13	1.04844e-10	0.658|0.81|0.535	1.0|1.0	-0.332
EIF4G1	chr3	+	184033919	184034006	184033550	184033644	184035108	16461	1207|1030|2639	23|22|55	1000|1664	69|100	160	86	9.41358e-13	1.06094e-10	0.966|0.962|0.963	0.886|0.899	0.071
JMJD8	chr16	-	733166	733234	731666	732874	733321	19596	328|289|261	0|0|9	226|227	24|26	122	86	9.69114e-13	1.08897e-10	1.0|1.0|0.953	0.869|0.86	0.12
SARNP	chr12	-	56151166	56151337	56146246	56146624	56154334	36220	1239|1047|560	9|0|4	515|371	13|26	169	83	1.00187e-12	1.12242e-10	0.985|1.0|0.986	0.951|0.875	0.077
QARS	chr3	-	49139052	49139138	49138787	49138874	49139260	2172	1215|944|1174	9|8|4	630|676	55|12	131	59	1.24278e-12	1.38409e-10	0.984|0.982|0.992	0.838|0.962	0.086
C16orf13	chr16	-	684888	684956	684718	684797	685280	7099	386|339|301	60|72|40	331|181	12|1	75	39	1.2641e-12	1.40367e-10	0.77|0.71|0.796	0.935|0.989	-0.203
NME7	chr1	-	169293630	169293707	169279207	169279318	169336945	39321	6|12|5	15|28|7	15|51	0|4	140	86	1.34281e-12	1.48669e-10	0.197|0.208|0.305	1.0|0.887	-0.707
SSH1	chr12	-	109196097	109196144	109194555	109194702	109198831	13863	127|98|71	11|0|6	48|79	19|40	80	86	1.47271e-12	1.62573e-10	0.925|1.0|0.927	0.731|0.68	0.245
GMIP	chr19	-	19751104	19751169	19750893	19751001	19751254	20775	99|33|73	0|0|0	57|26	19|19	116	86	1.51146e-12	1.66362e-10	1.0|1.0|1.0	0.69|0.504	0.403
SLC2A8	chr9	+	130164835	130165032	130162185	130162285	130165938	25577	81|34|77	26|8|30	167|139	6|4	172	86	1.57252e-12	1.72578e-10	0.609|0.68|0.562	0.933|0.946	-0.322
UBA2	chr19	+	34921480	34921564	34919267	34919475	34922765	29870	752|616|279	2|0|3	355|302	13|22	132	64	1.61027e-12	1.76207e-10	0.995|1.0|0.978	0.93|0.869	0.092
CNOT10	chr3	+	32805946	32805982	32804224	32804355	32806173	17467	140|75|150	6|0|3	206|107	50|26	58	86	1.64491e-12	1.78957e-10	0.972|1.0|0.987	0.859|0.859	0.127
XPOT	chr12	+	64811825	64811895	64810477	64810534	64812655	11293	1072|696|378	5|0|11	1165|666	54|35	90	50	1.69531e-12	1.83729e-10	0.992|1.0|0.95	0.923|0.914	0.062
HUWE1	chrX	-	53589791	53589890	53589071	53589205	53590706	36474	1020|937|2552	14|9|19	593|1841	24|75	155	69	1.69853e-12	1.83729e-10	0.97|0.979|0.984	0.917|0.916	0.061
WDR90	chr16	+	710057	710161	709244	709376	710611	9438	55|49|50	0|0|0	32|21	22|9	172	86	1.7546e-12	1.8925e-10	1.0|1.0|1.0	0.421|0.538	0.521
GAS8	chr16	+	90102040	90102095	90099125	90099332	90102788	24654	124|146|110	0|17|27	45|43	33|39	96	86	1.78968e-12	1.92483e-10	1.0|0.885|0.785	0.55|0.497	0.366
BAG6	chr6	-	31608161	31608305	31607975	31608083	31608421	29692	1624|1188|1048	0|12|10	590|388	38|7	139	53	1.95521e-12	2.09687e-10	1.0|0.974|0.976	0.855|0.955	0.078
CARS	chr11	-	3068982	3069231	3063394	3063486	3078572	8365	108|57|84	253|101|282	78|93	52|78	171	85	2.05713e-12	2.1999e-10	0.175|0.219|0.129	0.427|0.372	-0.225
DLST	chr14	+	75356599	75356655	75355977	75356052	75357758	37743	862|817|770	12|12|10	424|665	37|36	80	68	2.07856e-12	2.20403e-10	0.984|0.983|0.985	0.907|0.94	0.061
DCUN1D4	chr4	+	52729835	52729875	52729602	52729673	52740436	4750	88|132|55	0|0|0	168|71	54|7	44	64	2.07279e-12	2.20403e-10	1.0|1.0|1.0	0.819|0.937	0.122
ZNF384	chr12	-	6787828	6787876	6787292	6787626	6788111	5275	127|147|166	48|22|86	85|91	127|145	82	86	2.06957e-12	2.20403e-10	0.735|0.875|0.669	0.412|0.397	0.355
TAF6	chr7	-	99710971	99711028	99710420	99710540	99711490	30866	293|214|243	0|0|0	172|91	23|4	94	80	2.13507e-12	2.2576e-10	1.0|1.0|1.0	0.864|0.951	0.093
FGFR1OP2	chr12	+	27113447	27113561	27110533	27110676	27116274	38745	797|504|154	123|148|8	137|114	207|94	172	86	2.23155e-12	2.353e-10	0.764|0.63|0.906	0.249|0.377	0.454
DBF4B	chr17	+	42786671	42786734	42785975	42786207	42800247	5295	127|118|156	3|0|10	84|187	33|43	112	86	2.38776e-12	2.51068e-10	0.97|1.0|0.923	0.662|0.77	0.248
METTL22	chr16	+	8728895	8728936	8722586	8722967	8729024	32590	74|86|97	2|26|16	19|26	41|31	68	86	2.3983e-12	2.51475e-10	0.979|0.807|0.885	0.37|0.515	0.448
SPIRE1	chr18	-	12485957	12485999	12479697	12479870	12493070	38072	16|2|8	245|120|133	53|35	132|143	70	86	2.62801e-12	2.74795e-10	0.074|0.02|0.069	0.33|0.231	-0.226
UBQLN4	chr1	-	156011943	156012027	156011662	156011778	156012564	6989	410|264|784	0|0|2	227|410	25|10	154	86	2.71938e-12	2.83561e-10	1.0|1.0|0.995	0.835|0.958	0.102
RBM10	chrX	+	47034417	47034491	47032526	47032596	47035898	12558	266|153|210	0|0|4	91|322	16|33	105	57	3.36264e-12	3.49668e-10	1.0|1.0|0.966	0.755|0.841	0.191
ZCCHC17	chr1	+	31819486	31819587	31811803	31811895	31836878	2273	737|518|481	4|0|5	565|559	16|42	171	85	3.78886e-12	3.92904e-10	0.989|1.0|0.98	0.946|0.869	0.082
PARL	chr3	-	183551511	183551613	183551279	183551377	183558357	34295	1265|946|947	72|53|79	1058|964	187|140	150	64	3.84182e-12	3.97301e-10	0.882|0.884|0.836	0.707|0.746	0.141
ARHGEF11	chr1	-	156927583	156927607	156926211	156926356	156928533	34822	107|78|71	0|0|4	26|41	18|11	34	86	3.93341e-12	4.05658e-10	1.0|1.0|0.978	0.785|0.904	0.148
EPB41L1	chr20	+	34761685	34761876	34742661	34742818	34763472	21455	53|49|138	31|66|85	133|104	15|0	172	86	4.16855e-12	4.27566e-10	0.461|0.271|0.448	0.816|1.0	-0.515
RAN	chr12	+	131357128	131357174	131356616	131356671	131357380	18419	1452|1921|1545	48|56|52	1351|1362	228|55	32	40	4.26237e-12	4.36001e-10	0.974|0.977|0.974	0.881|0.969	0.05
ABLIM3	chr5	+	148620238	148620337	148619321	148619451	148624443	16148	5|0|51	260|122|468	114|138	484|702	172	86	4.84479e-12	4.94234e-10	0.01|0.0|0.052	0.105|0.089	-0.076
ING4	chr12	-	6762395	6762562	6762101	6762216	6765892	26184	570|401|308	11|0|10	301|213	31|23	151	65	4.94493e-12	5.03087e-10	0.957|1.0|0.93	0.807|0.799	0.159
INPPL1	chr11	+	71940706	71940796	71940508	71940602	71940967	20581	638|435|1041	0|0|11	537|598	22|29	166	86	5.3445e-12	5.42273e-10	1.0|1.0|0.98	0.927|0.914	0.073
TRIM38	chr6	+	25973281	25973304	25972096	25972327	25973400	12594	66|48|21	0|0|0	63|70	43|19	32	86	5.93858e-12	6.0093e-10	1.0|1.0|1.0	0.797|0.908	0.147
CEP104	chr1	-	3753058	3753256	3751488	3751656	3753855	2674	219|243|192	0|12|11	171|232	38|44	172	86	6.48481e-12	6.54445e-10	1.0|0.91|0.897	0.692|0.725	0.227
ZMYND11	chr10	+	293337	293406	292705	292913	294275	12799	467|331|678	0|0|0	486|732	30|18	124	86	6.87594e-12	6.92062e-10	1.0|1.0|1.0	0.918|0.966	0.058
PARP12	chr7	-	139737514	139737656	139734034	139734131	139741443	17174	279|162|227	0|6|4	101|146	13|47	172	86	8.02347e-12	8.05407e-10	1.0|0.931|0.966	0.795|0.608	0.264
TMF1	chr3	-	69073205	69073331	69068977	69072471	69074710	37159	672|713|83	0|0|0	595|379	32|7	172	86	9.02711e-12	9.01346e-10	1.0|1.0|1.0	0.903|0.964	0.067
ITGAE	chr17	-	3626581	3626677	3623600	3623696	3626981	28754	92|109|51	366|325|242	62|22	418|511	136	50	9.54326e-12	9.50362e-10	0.085|0.11|0.072	0.052|0.016	0.055
RBM39	chr20	-	34297145	34297196	34295041	34295123	34300940	18493	564|444|152	0|0|0	443|197	27|10	62	60	9.75364e-12	9.6875e-10	1.0|1.0|1.0	0.941|0.95	0.054
HDAC1	chr1	+	32794668	32794761	32793136	32793278	32796178	15428	1222|988|432	17|0|0	740|580	40|16	172	86	1.11203e-11	1.09869e-09	0.973|1.0|1.0	0.902|0.948	0.066
STRN3	chr14	-	31398406	31398517	31382729	31382863	31404368	12568	109|126|179	192|130|121	310|360	61|108	172	86	1.13735e-11	1.11784e-09	0.221|0.326|0.425	0.718|0.625	-0.348
BECN1	chr17	-	40967925	40968072	40966541	40966691	40970238	9882	1136|894|717	0|0|3	490|882	16|22	172	86	1.21876e-11	1.19473e-09	1.0|1.0|0.992	0.939|0.952	0.052
ECHDC2	chr1	-	53370705	53370762	53370317	53370505	53373539	17732	179|157|88	38|50|22	68|72	67|62	94	80	1.24001e-11	1.21241e-09	0.8|0.728|0.773	0.463|0.497	0.287
FZD6	chr8	+	104340495	104340644	104336708	104337726	104341882	31998	1368|1127|194	0|4|2	327|141	7|15	172	86	1.31017e-11	1.27769e-09	1.0|0.993|0.98	0.959|0.825	0.099
ENPP2	chr8	-	120608086	120608242	120605991	120606100	120612917	26378	13|35|16	51|188|57	0|0	108|100	152	66	1.31468e-11	1.27877e-09	0.1|0.075|0.109	0.0|0.0	0.095
CUL1	chr7	+	148456395	148456446	148454074	148454242	148456639	15630	304|279|59	0|7|1	176|66	36|5	86	84	1.43435e-11	1.388e-09	1.0|0.975|0.983	0.827|0.928	0.109
DNM1L	chr12	+	32891197	32891230	32890038	32890095	32892997	14399	112|49|50	179|93|109	29|17	185|129	26	50	1.44739e-11	1.39703e-09	0.546|0.503|0.469	0.232|0.202	0.289
UNC119	chr17	-	26875016	26875119	26873724	26874867	26875609	39315	582|323|381	0|0|0	427|307	21|12	172	86	1.46024e-11	1.40583e-09	1.0|1.0|1.0	0.91|0.927	0.081
CYFIP1	chr15	+	22925975	22926065	22925776	22925899	22928128	4212	764|660|1016	0|0|4	433|680	15|20	151	71	1.47873e-11	1.41999e-09	1.0|1.0|0.992	0.931|0.941	0.061
BCAT1	chr12	-	25034234	25034345	25031463	25031583	25047208	21592	922|717|294	15|21|9	1005|1412	92|106	172	86	1.67983e-11	1.60492e-09	0.968|0.945|0.942	0.845|0.869	0.095
EIF2AK4	chr15	+	40308702	40308873	40303481	40303547	40309308	324	642|618|268	0|16|5	663|694	55|42	145	59	1.72331e-11	1.64229e-09	1.0|0.94|0.956	0.831|0.871	0.114
ILK	chr11	+	6629275	6629441	6625455	6625590	6629623	3152	1376|1112|1668	0|11|34	1156|1255	59|40	172	86	1.82561e-11	1.73102e-09	1.0|0.981|0.961	0.907|0.94	0.057
ALG13	chrX	+	110966020	110966085	110964830	110964939	110967025	40291	99|111|25	0|0|0	56|12	19|3	116	86	1.86411e-11	1.76308e-09	1.0|1.0|1.0	0.686|0.748	0.283
STAT6	chr12	-	57501387	57501526	57501013	57501097	57501945	37804	286|304|510	14|16|40	213|370	70|74	163	77	2.19093e-11	2.06182e-09	0.906|0.9|0.858	0.59|0.703	0.242
ATG16L1	chr2	+	234182366	234182423	234181611	234181698	234183321	10747	49|28|60	8|25|32	12|15	77|77	94	80	2.27668e-11	2.13187e-09	0.839|0.488|0.615	0.117|0.142	0.518
TAPBP	chr6	-	33280993	33281254	33272765	33273164	33281470	11461	960|791|1255	4|0|25	495|670	22|35	172	86	2.27519e-11	2.13187e-09	0.992|1.0|0.962	0.918|0.905	0.073
TNFRSF1A	chr12	-	6440018	6440092	6439763	6439877	6442234	32885	1344|1858|2012	51|64|81	1417|1337	159|98	120	72	2.41773e-11	2.25833e-09	0.941|0.946|0.937	0.842|0.891	0.075
WBSCR22	chr7	+	73098096	73098330	73097897	73098003	73100965	16987	107|130|149	11|0|5	71|57	36|18	172	86	2.43666e-11	2.27038e-09	0.829|1.0|0.937	0.497|0.613	0.367
CNOT6	chr5	+	179994848	179995003	179994087	179994242	179996109	1882	1062|517|191	0|0|1	469|360	18|13	172	86	2.45417e-11	2.28105e-09	1.0|1.0|0.99	0.929|0.933	0.066
RAD54L	chr1	+	46739295	46739419	46739026	46739137	46739809	6075	317|303|206	0|0|0	125|181	12|11	158	72	2.84732e-11	2.63346e-09	1.0|1.0|1.0	0.826|0.882	0.146
IMMT	chr2	-	86397871	86397964	86393630	86393767	86398330	22654	834|758|570	0|0|0	614|553	12|22	172	86	2.92748e-11	2.70096e-09	1.0|1.0|1.0	0.962|0.926	0.056
PLEKHJ1	chr19	-	2235760	2235827	2234148	2234239	2236153	29761	306|310|325	3|0|9	244|165	31|13	118	84	3.01658e-11	2.77636e-09	0.986|1.0|0.963	0.849|0.9	0.108
SLC4A2	chr7	+	150771485	150771575	150771125	150771380	150771761	21090	507|509|625	0|0|0	731|529	64|0	166	86	3.13147e-11	2.87507e-09	1.0|1.0|1.0	0.855|1.0	0.073
PTPRF	chr1	+	44069281	44069860	44069086	44069204	44070573	21394	919|616|619	0|0|0	414|312	6|19	172	86	3.41078e-11	3.11631e-09	1.0|1.0|1.0	0.972|0.891	0.069
OSBPL8	chr12	-	76853638	76853675	76844630	76844768	76881289	4566	0|23|26	66|112|106	81|97	74|92	60	86	3.70839e-11	3.38002e-09	0.0|0.227|0.26	0.611|0.602	-0.444
WDR19	chr4	+	39218753	39218860	39217715	39217830	39219602	26293	102|162|34	0|0|0	48|21	17|4	172	86	3.92448e-11	3.56834e-09	1.0|1.0|1.0	0.585|0.724	0.346
MITD1	chr2	-	99787805	99787892	99786999	99787115	99787972	33514	725|420|179	39|4|4	400|221	153|32	160	86	3.9343e-11	3.56864e-09	0.909|0.983|0.96	0.584|0.788	0.265
EXTL2	chr1	-	101354308	101354384	101343031	101343459	101360188	32639	622|467|58	0|0|0	414|79	13|20	138	86	4.28271e-11	3.86604e-09	1.0|1.0|1.0	0.952|0.711	0.169
SNHG5	chr6	-	86387671	86387750	86387141	86387210	86387853	37511	2928|1325|1139	22|13|9	1767|2893	266|96	80	22	4.30463e-11	3.87654e-09	0.973|0.966|0.972	0.646|0.892	0.201
PSME3	chr17	+	40990708	40990816	40990109	40990222	40990961	7432	410|455|262	0|0|0	353|330	20|12	147	61	4.32323e-11	3.88399e-09	1.0|1.0|1.0	0.88|0.919	0.101
OLA1	chr2	-	174987907	174988005	174946651	174946792	175006552	7464	1083|721|358	0|0|0	827|611	14|25	172	86	4.34737e-11	3.88712e-09	1.0|1.0|1.0	0.967|0.924	0.054
STRN3	chr14	-	31388171	31388312	31382729	31382863	31404368	12571	70|32|42	192|130|121	111|111	61|108	172	86	4.49579e-11	4.01031e-09	0.154|0.11|0.148	0.476|0.339	-0.27
SMG7	chr1	+	183518342	183518423	183515100	183515472	183518898	34632	463|226|525	0|0|7	319|445	41|14	148	86	5.0237e-11	4.44958e-09	1.0|1.0|0.978	0.819|0.949	0.109
RPS6KB2	chr11	+	67200596	67200687	67200422	67200513	67200810	32385	824|922|747	0|0|15	586|509	19|27	166	84	5.79196e-11	5.118e-09	1.0|1.0|0.962	0.94|0.905	0.065
BTBD1	chr15	-	83718824	83718930	83710479	83710677	83725140	39197	1150|767|102	32|60|0	987|241	3|0	172	86	5.83742e-11	5.14474e-09	0.947|0.865|1.0	0.994|1.0	-0.06
USP37	chr2	-	219344372	219344438	219341562	219341704	219346792	35375	79|138|14	0|0|1	46|12	16|5	118	86	5.91481e-11	5.19001e-09	1.0|1.0|0.911	0.677|0.636	0.314
UFD1L	chr22	-	19459209	19459331	19455395	19455526	19466605	4617	969|932|1304	25|9|12	1473|2231	82|96	172	86	6.06883e-11	5.31277e-09	0.951|0.981|0.982	0.9|0.921	0.061
NUP54	chr4	-	77065301	77065445	77045801	77045909	77065542	8626	380|234|280	0|0|1	223|177	15|12	163	77	6.80566e-11	5.93022e-09	1.0|1.0|0.992	0.875|0.874	0.123
PCSK7	chr11	-	117077782	117077876	117077396	117077514	117078685	38933	354|339|403	0|4|6	187|260	27|15	172	86	7.17798e-11	6.2402e-09	1.0|0.977|0.971	0.776|0.897	0.146
DDB2	chr11	+	47256307	47256485	47256123	47256223	47256820	10860	824|313|244	13|0|2	276|125	33|6	172	86	7.19981e-11	6.24475e-09	0.969|1.0|0.984	0.807|0.912	0.125
PYCR1	chr17	-	79892528	79892621	79890268	79891252	79892801	21295	400|219|146	0|4|11	348|289	71|31	172	86	7.34468e-11	6.35577e-09	1.0|0.965|0.869	0.71|0.823	0.178
WBSCR22	chr7	+	73105245	73105342	73101328	73101425	73106925	16990	1064|678|682	0|0|2	460|506	9|18	130	44	7.40545e-11	6.39366e-09	1.0|1.0|0.991	0.945|0.905	0.072
TSPAN17	chr5	+	176083895	176083957	176083700	176083817	176084518	2447	345|262|208	0|0|5	117|57	9|14	110	86	7.58394e-11	6.53278e-09	1.0|1.0|0.97	0.91|0.761	0.154
SEC31A	chr4	-	83763292	83763634	83750152	83750211	83765538	30855	641|345|885	383|176|220	1191|1217	119|156	138	52	7.76085e-11	6.6699e-09	0.387|0.425|0.603	0.79|0.746	-0.296
IP6K2	chr3	-	48752747	48752960	48730883	48732854	48754589	10460	24|24|24	320|125|403	96|37	276|176	172	86	8.20147e-11	7.03253e-09	0.036|0.088|0.029	0.148|0.095	-0.071
STX4	chr16	+	31045782	31045857	31045546	31045646	31046290	29079	646|602|556	0|0|5	378|384	13|19	114	64	8.3837e-11	7.15619e-09	1.0|1.0|0.984	0.942|0.919	0.064
KPNA1	chr3	-	122176572	122176695	122172716	122172848	122180070	30093	82|20|17	229|341|107	117|78	223|131	172	86	8.71103e-11	7.41876e-09	0.152|0.028|0.074	0.208|0.229	-0.134
LETMD1	chr12	+	51451814	51451911	51450132	51450285	51453143	32361	484|716|404	17|8|2	588|395	52|26	172	86	8.87717e-11	7.54319e-09	0.934|0.978|0.99	0.85|0.884	0.1
ZHX1-C8ORF76	chr8	-	124243539	124243997	124238428	124238872	124250037	8456	953|556|506	0|0|0	446|304	16|9	172	86	9.91104e-11	8.34634e-09	1.0|1.0|1.0	0.933|0.944	0.062
XPO5	chr6	-	43517629	43517671	43517225	43517315	43519034	20743	316|261|460	0|0|0	182|203	15|12	67	83	1.02703e-10	8.6296e-09	1.0|1.0|1.0	0.938|0.954	0.054
ETV1	chr7	-	14028892	14029089	14028632	14028764	14029187	3650	33|63|59	21|72|89	11|13	35|163	172	86	1.07393e-10	9.00358e-09	0.44|0.304|0.249	0.136|0.038	0.244
ATG4B	chr2	+	242592926	242593025	242590678	242590750	242593960	40601	653|631|495	0|0|4	451|334	19|12	151	65	1.08287e-10	9.05707e-09	1.0|1.0|0.982	0.911|0.923	0.077
ITPK1	chr14	-	93542939	93542964	93483020	93483146	93581413	20650	207|190|259	2|8|15	123|213	36|29	36	86	1.09754e-10	9.14041e-09	0.996|0.983|0.976	0.891|0.946	0.067
DENND5A	chr11	-	9168576	9168698	9167216	9167362	9171627	10296	968|736|625	7|0|8	470|550	27|18	172	86	1.10436e-10	9.17689e-09	0.986|1.0|0.975	0.897|0.939	0.069
KCTD3	chr1	+	215751343	215751424	215751012	215751071	215752342	24265	467|468|141	8|12|3	361|345	44|32	114	52	1.10928e-10	9.19751e-09	0.964|0.947|0.955	0.789|0.831	0.145
RING1	chr6	+	33178934	33179324	33177691	33177907	33179505	28589	869|548|618	0|0|0	597|436	35|0	172	86	1.11453e-10	9.20049e-09	1.0|1.0|1.0	0.895|1.0	0.052
MAP3K7	chr6	-	91254270	91254351	91246055	91246120	91256976	7177	50|21|23	334|223|221	137|67	117|166	120	58	1.11791e-10	9.20817e-09	0.067|0.044|0.048	0.361|0.163	-0.209
GALE	chr1	-	24122998	24123076	24122640	24122755	24123186	23692	525|484|230	0|18|15	381|216	246|38	135	79	1.21887e-10	1.00179e-08	1.0|0.94|0.9	0.475|0.769	0.325
ERC1	chr12	+	1372199	1372331	1345934	1346070	1399017	469	382|364|727	5|0|8	436|1419	34|63	172	86	1.33571e-10	1.09543e-08	0.974|1.0|0.978	0.865|0.918	0.093
HMG20A	chr15	+	77740060	77740153	77713242	77713346	77750745	39555	26|31|21	172|111|200	1|0	133|125	172	86	1.35216e-10	1.10651e-08	0.07|0.123|0.05	0.004|0.0	0.079
PABPC4	chr1	-	40029507	40029594	40029285	40029413	40030094	12037	914|817|941	69|74|166	437|384	132|113	160	86	1.3697e-10	1.11843e-08	0.877|0.856|0.753	0.64|0.646	0.186
OXR1	chr8	+	107715133	107715318	107704955	107705105	107718609	30240	363|197|50	0|0|0	154|179	24|9	172	86	1.4781e-10	1.19914e-08	1.0|1.0|1.0	0.762|0.909	0.164
ABI3BP	chr3	-	100515252	100515312	100513766	100513847	100523635	21547	530|441|552	446|506|528	1051|1044	512|525	76	56	1.50799e-10	1.22076e-08	0.467|0.391|0.435	0.602|0.594	-0.167
TSPAN17	chr5	+	176083895	176083925	176083700	176083817	176084518	2446	165|163|127	0|0|5	68|46	9|14	46	86	1.51475e-10	1.2236e-08	1.0|1.0|0.979	0.934|0.86	0.096
ELOVL1	chr1	-	43830598	43830679	43830408	43830465	43830856	29017	561|536|354	0|0|1	637|834	20|29	112	50	1.55608e-10	1.2543e-08	1.0|1.0|0.994	0.934|0.928	0.067
HSPA14	chr10	+	14893217	14893322	14891719	14891810	14894368	27269	358|330|46	0|0|0	455|192	24|16	170	84	1.59031e-10	1.27915e-08	1.0|1.0|1.0	0.904|0.856	0.12
MYO19	chr17	-	34870955	34871025	34870288	34870391	34871700	18879	715|633|669	0|14|15	307|376	39|15	126	86	1.59759e-10	1.28226e-08	1.0|0.969|0.968	0.843|0.945	0.085
TPRA1	chr3	-	127295832	127295919	127295459	127295539	127298582	36652	337|218|165	0|0|1	217|260	8|35	147	73	1.70681e-10	1.36701e-08	1.0|1.0|0.988	0.931|0.787	0.137
CPNE1	chr20	-	34220084	34220156	34219866	34219947	34220232	31948	558|492|389	0|0|4	195|261	5|20	100	56	1.72742e-10	1.38058e-08	1.0|1.0|0.982	0.956|0.88	0.076
PPFIBP1	chr12	+	27829996	27830029	27829360	27829532	27832421	15546	99|169|301	378|161|347	19|66	569|503	52	86	1.78675e-10	1.42497e-08	0.302|0.635|0.589	0.052|0.178	0.394
CCAR1	chr10	+	70516029	70516240	70515126	70515293	70517050	10130	670|575|910	10|50|6	1491|1363	5|6	163	77	1.79776e-10	1.43072e-08	0.969|0.845|0.986	0.993|0.991	-0.059
SRRT	chr7	+	100479279	100479426	100478905	100479034	100479673	35168	567|462|721	4|0|4	590|612	31|19	172	86	1.8728e-10	1.48729e-08	0.986|1.0|0.989	0.905|0.942	0.068
WNK1	chr12	+	989886	990165	987377	987527	990857	4670	108|132|317	227|207|461	154|231	106|165	172	86	1.8993e-10	1.50516e-08	0.192|0.242|0.256	0.421|0.412	-0.187
DCAF6	chr1	+	167985018	167985189	167973770	167974031	167992225	36989	47|18|22	32|55|20	12|0	103|52	139	53	1.91154e-10	1.51168e-08	0.359|0.111|0.295	0.043|0.0	0.233
WBSCR22	chr7	+	73105245	73105342	73101147	73101230	73106925	16992	338|247|163	0|0|2	143|128	10|27	120	34	1.93164e-10	1.52437e-08	1.0|1.0|0.958	0.802|0.573	0.299
TINF2	chr14	-	24711095	24711200	24710880	24710982	24711346	11870	402|358|249	0|0|1	252|150	16|8	172	86	2.02769e-10	1.59349e-08	1.0|1.0|0.992	0.887|0.904	0.102
FLOT1	chr6	-	30709568	30709644	30708966	30709110	30709923	29847	171|295|307	9|8|14	190|159	30|39	102	50	2.14185e-10	1.66927e-08	0.903|0.948|0.915	0.756|0.666	0.211
C15orf17	chr15	-	75198618	75198706	75197494	75197572	75198927	26998	135|91|139	21|8|13	87|72	44|37	147	71	2.17129e-10	1.68524e-08	0.756|0.846|0.838	0.488|0.485	0.327
FAM161A	chr2	-	62065672	62065840	62063144	62063244	62066555	9564	104|90|87	71|69|35	50|23	127|57	172	86	2.16738e-10	1.68524e-08	0.423|0.395|0.554	0.164|0.168	0.291
NUP54	chr4	-	77065301	77065445	77057338	77057565	77065542	8625	521|371|483	4|2|11	342|260	32|15	163	77	2.39449e-10	1.85465e-08	0.984|0.989|0.954	0.835|0.891	0.113
NF2	chr22	+	30079008	30079068	30077427	30077590	30090740	34655	118|116|164	221|111|146	65|48	279|201	106	86	2.46281e-10	1.89975e-08	0.302|0.459|0.477	0.159|0.162	0.252
RNF217	chr6	+	125403594	125403709	125402581	125402653	125404009	34035	12|23|2	23|32|9	0|0	48|44	151	65	2.47557e-10	1.90179e-08	0.183|0.236|0.087	0.0|0.0	0.169
ZNF202	chr11	-	123610824	123610900	123601194	123601693	123611124	38788	82|20|36	0|0|1	8|15	7|10	138	86	2.47532e-10	1.90179e-08	1.0|1.0|0.957	0.416|0.483	0.536
METTL9	chr16	+	21623965	21624156	21610855	21611219	21629185	550	1008|883|480	29|29|24	758|741	84|68	172	86	2.58955e-10	1.98127e-08	0.946|0.938|0.909	0.819|0.845	0.099
KIAA0913	chr10	+	75551081	75551257	75550732	75550934	75551616	38377	137|135|153	0|0|5	139|56	21|16	172	86	2.6236e-10	2.00325e-08	1.0|1.0|0.939	0.768|0.636	0.278
HCFC1R1	chr16	-	3073474	3073531	3073233	3073362	3073847	20119	311|338|459	113|51|121	286|290	216|186	100	86	2.64246e-10	2.01356e-08	0.703|0.851|0.765	0.532|0.573	0.221
SLMO2	chr20	-	57612245	57612335	57611744	57611815	57613520	9035	1263|1046|603	30|48|11	1012|1714	261|158	144	64	2.79795e-10	2.12774e-08	0.949|0.906|0.961	0.633|0.828	0.208
MSH5-SAPCD1	chr6	+	31726324	31726397	31725941	31726070	31726542	28112	98|193|129	0|0|0	71|107	22|9	132	86	2.8314e-10	2.14883e-08	1.0|1.0|1.0	0.678|0.886	0.218
MTMR12	chr5	-	32271938	32272011	32270922	32271053	32274085	36029	201|266|127	0|0|1	180|276	30|13	132	86	3.01572e-10	2.28412e-08	1.0|1.0|0.988	0.796|0.933	0.131
DNAJC19	chr3	-	180705965	180706017	180705810	180705884	180707387	26197	413|367|280	33|9|18	330|420	91|59	71	67	3.06081e-10	2.30898e-08	0.922|0.975|0.936	0.774|0.87	0.122
ADAM15	chr1	+	155025892	155025969	155025146	155025253	155026385	9258	601|595|831	0|0|6	421|525	5|30	126	72	3.28239e-10	2.46624e-08	1.0|1.0|0.988	0.98|0.909	0.051
HLA-F	chr6	+	29693787	29693820	29693223	29693340	29694659	28295	137|31|79	0|0|0	54|43	9|14	52	86	3.33736e-10	2.50256e-08	1.0|1.0|1.0	0.908|0.836	0.128
PUSL1	chr1	+	1244294	1244352	1243993	1244100	1244465	16233	122|81|79	0|0|9	53|48	18|18	102	86	3.43988e-10	2.57431e-08	1.0|1.0|0.881	0.713|0.692	0.258
DCAF8	chr1	-	160194851	160194909	160194231	160194339	160195380	8444	322|195|288	5|0|8	203|224	36|16	82	66	3.70798e-10	2.76395e-08	0.981|1.0|0.967	0.819|0.918	0.114
PUM2	chr2	-	20511254	20511424	20508074	20508345	20511996	36148	582|632|347	0|0|6	557|580	11|38	172	86	4.04305e-10	2.99591e-08	1.0|1.0|0.967	0.962|0.884	0.066
CENPK	chr5	-	64824745	64824844	64824278	64824405	64824943	1626	835|821|222	4|0|4	425|291	27|6	162	76	4.12332e-10	3.04939e-08	0.99|1.0|0.963	0.881|0.958	0.065
CDIPT	chr16	-	29873906	29874041	29872426	29872580	29874135	20845	807|495|691	5|2|8	546|481	27|22	172	86	4.17152e-10	3.07899e-08	0.988|0.992|0.977	0.91|0.916	0.073
SUCLG2	chr3	-	67548557	67548719	67546221	67546364	67559230	11979	1234|895|203	0|0|2	670|226	4|27	172	86	4.24366e-10	3.12611e-08	1.0|1.0|0.981	0.988|0.807	0.096
RHOBTB3	chr5	+	95072592	95072779	95067562	95067788	95084036	22781	382|289|213	0|0|1	230|164	15|10	172	86	4.30858e-10	3.16773e-08	1.0|1.0|0.991	0.885|0.891	0.109
MPDZ	chr9	-	13122085	13122169	13121737	13121931	13123151	33431	255|191|320	8|4|21	138|193	53|34	154	86	4.48853e-10	3.28719e-08	0.947|0.964|0.895	0.593|0.76	0.259
BRCC3	chrX	+	154300601	154300618	154299694	154299925	154301651	1603	4|23|25	0|0|5	5|11	11|26	10	48	4.52068e-10	3.30431e-08	1.0|1.0|0.96	0.686|0.67	0.309
CSNK1G3	chr5	+	122930732	122930828	122927012	122927108	122940417	17549	139|135|85	451|292|163	21|5	162|88	172	86	4.60094e-10	3.35646e-08	0.134|0.188|0.207	0.061|0.028	0.132
DTYMK	chr2	-	242619643	242619734	242617866	242618064	242625183	3046	1390|1638|907	46|73|48	1246|933	152|76	168	86	4.63076e-10	3.37167e-08	0.939|0.92|0.906	0.808|0.863	0.086
COQ9	chr16	+	57492157	57492262	57486712	57486848	57493476	30460	242|270|297	0|0|15	232|203	25|27	172	86	4.89658e-10	3.55834e-08	1.0|1.0|0.908	0.823|0.79	0.163
FXYD5	chr19	+	35657153	35657228	35657044	35657074	35660468	37890	1294|625|1098	0|6|4	639|524	22|12	73	23	4.9209e-10	3.56912e-08	1.0|0.97|0.989	0.901|0.932	0.07
MAPKAPK5	chr12	+	112308074	112308164	112306556	112306665	112308888	7186	208|324|206	7|29|20	338|306	3|0	166	86	5.09855e-10	3.68377e-08	0.939|0.853|0.842	0.983|1.0	-0.114
CALD1	chr7	+	134620438	134620516	134617738	134618141	134625842	16337	162|224|235	1132|863|1067	130|354	1540|3110	142	86	5.17441e-10	3.72429e-08	0.08|0.136|0.118	0.049|0.064	0.055
ERI3	chr1	-	44818521	44818597	44804716	44804994	44820563	39663	322|296|200	1|13|9	228|191	30|30	138	86	5.16644e-10	3.72429e-08	0.995|0.934|0.933	0.826|0.799	0.142
AGXT2L2	chr5	-	177642276	177642431	177641796	177641886	177649355	1782	180|120|99	0|15|3	42|69	18|24	169	83	5.2973e-10	3.80547e-08	1.0|0.797|0.942	0.534|0.585	0.353
CARKD	chr13	+	111277536	111277625	111276580	111276626	111279785	23324	86|143|87	6|8|6	111|88	60|27	117	39	5.34227e-10	3.83046e-08	0.827|0.856|0.829	0.381|0.521	0.386
SETD5	chr3	+	9476507	9476566	9476017	9476169	9477411	13173	216|211|429	0|0|0	242|396	29|8	104	86	5.71406e-10	4.08925e-08	1.0|1.0|1.0	0.873|0.976	0.076
ENTPD4	chr8	-	23299519	23299579	23299081	23299236	23301362	36514	368|186|125	0|4|0	231|232	30|12	106	86	5.73452e-10	4.0961e-08	1.0|0.974|1.0	0.862|0.94	0.09
EFEMP1	chr2	-	56150033	56150074	56149494	56149582	56150845	39542	80|117|70	196|262|310	81|53	806|372	63	81	5.79599e-10	4.13217e-08	0.344|0.365|0.225	0.114|0.155	0.177
SNHG6	chr8	-	67834558	67834627	67834164	67834349	67834848	1388	1325|968|400	31|32|13	952|1547	247|106	124	86	6.1855e-10	4.39322e-08	0.967|0.955|0.955	0.728|0.91	0.14
GPR137	chr11	+	64055536	64055686	64055192	64055418	64055811	20154	141|111|141	4|0|2	66|86	23|14	172	86	6.38646e-10	4.52741e-08	0.946|1.0|0.972	0.589|0.754	0.301
BIN1	chr2	-	127809830	127809938	127808729	127808819	127816586	2735	0|0|2	167|88|84	8|6	11|31	169	83	6.78138e-10	4.79834e-08	0.0|0.0|0.012	0.263|0.087	-0.171
PITHD1	chr1	+	24105927	24105971	24104875	24105203	24106353	8480	138|121|104	4|0|8	54|108	20|23	59	71	6.86089e-10	4.84549e-08	0.976|1.0|0.94	0.765|0.85	0.164
EML1	chr14	+	100380902	100381034	100380515	100380641	100384118	1688	217|318|191	0|0|1	357|531	20|33	147	61	6.96517e-10	4.90992e-08	1.0|1.0|0.988	0.881|0.87	0.121
KIAA0101	chr15	-	64668941	64669104	64657210	64658274	64673156	25196	3703|3194|1752	555|290|227	1942|1567	86|113	160	74	7.09375e-10	4.99121e-08	0.755|0.836|0.781	0.913|0.865	-0.098
ANAPC11	chr17	+	79851427	79851490	79849598	79849709	79852342	23980	851|729|465	388|214|166	590|335	408|294	112	86	8.06161e-10	5.65109e-08	0.627|0.723|0.683	0.526|0.467	0.181
C12orf75	chr12	+	105759584	105759620	105724413	105724715	105760394	24938	131|73|59	0|0|1	121|59	38|4	45	73	8.14669e-10	5.70011e-08	1.0|1.0|0.99	0.838|0.96	0.098
HARS2	chr5	+	140075687	140075786	140075322	140075430	140076105	12026	381|322|381	40|13|6	193|369	118|87	172	86	8.30917e-10	5.803e-08	0.826|0.925|0.969	0.45|0.68	0.342
NFE2L1	chr17	+	46134393	46134483	46133747	46133960	46134705	17720	657|447|554	433|316|445	505|598	648|893	166	86	8.49617e-10	5.90077e-08	0.44|0.423|0.392	0.288|0.258	0.145
SMCHD1	chr18	+	2778166	2778237	2777803	2777913	2784447	17757	470|319|42	0|0|0	198|91	32|0	128	86	8.47276e-10	5.90077e-08	1.0|1.0|1.0	0.806|1.0	0.097
IPO7	chr11	+	9424836	9424918	9406168	9406394	9430032	28838	883|909|937	0|0|36	1016|928	38|56	150	86	8.71326e-10	6.04039e-08	1.0|1.0|0.937	0.939|0.905	0.057
KIF23	chr15	+	69733106	69733418	69732646	69732826	69737128	16737	477|473|406	546|473|692	231|288	517|920	172	86	8.88299e-10	6.14674e-08	0.304|0.333|0.227	0.183|0.135	0.129
NUP43	chr6	-	150059778	150059914	150057606	150057758	150063525	17873	728|631|202	1|0|4	306|310	15|13	172	86	9.14721e-10	6.31796e-08	0.997|1.0|0.962	0.911|0.923	0.069
SENP3-EIF4A1	chr17	+	7474200	7474251	7473998	7474082	7474690	3126	631|422|659	7|0|22	624|543	57|25	79	77	9.20686e-10	6.3475e-08	0.989|1.0|0.967	0.914|0.955	0.051
MICAL2	chr11	+	12257723	12257792	12248571	12248678	12260982	25956	868|213|579	0|0|6	479|511	29|11	124	86	9.31251e-10	6.40861e-08	1.0|1.0|0.985	0.92|0.97	0.05
PAQR3	chr4	-	79845010	79845101	79839093	79841835	79847674	2910	307|350|60	8|0|1	159|105	21|11	168	86	1.02724e-09	7.01789e-08	0.952|1.0|0.968	0.795|0.83	0.161
ISCU	chr12	+	108957835	108957931	108956293	108956512	108958054	21329	155|156|55	281|233|353	64|26	310|489	172	86	1.09124e-09	7.42813e-08	0.216|0.251|0.072	0.094|0.026	0.12
GK	chrX	+	30745582	30745669	30742217	30742298	30746848	15738	312|201|64	24|4|5	164|121	41|32	148	74	1.14279e-09	7.75103e-08	0.867|0.962|0.865	0.667|0.654	0.237
CLIP1	chr12	-	122831921	122832026	122825299	122826244	122837272	16371	0|0|14	32|74|81	93|30	98|90	140	54	1.14225e-09	7.75103e-08	0.0|0.0|0.063	0.268|0.114	-0.17
LRP8	chr1	-	53736699	53736825	53732144	53732319	53736898	8291	321|429|636	3|0|14	280|374	16|31	172	86	1.16211e-09	7.85373e-08	0.982|1.0|0.958	0.897|0.858	0.103
SEC16A	chr9	-	139339503	139339563	139338274	139338352	139341306	16719	139|29|111	0|5|9	29|58	33|27	91	71	1.21624e-09	8.20485e-08	1.0|0.819|0.906	0.407|0.626	0.392
C5orf38	chr5	+	2753398	2753469	2752261	2752578	2755142	2126	15|21|11	123|79|62	0|0	150|54	128	86	1.2297e-09	8.28077e-08	0.076|0.152|0.107	0.0|0.0	0.112
ADRM1	chr20	+	60879516	60879633	60878623	60878837	60881252	13629	2687|3068|2839	103|50|97	3167|2395	306|102	172	86	1.32522e-09	8.90809e-08	0.929|0.968|0.936	0.838|0.922	0.064
CYB561D2	chr3	+	50389439	50389477	50388773	50388991	50390671	30395	200|120|74	9|8|19	74|88	35|38	62	86	1.33902e-09	8.9848e-08	0.969|0.954|0.844	0.746|0.763	0.168
DHDDS	chr1	+	26774049	26774151	26772806	26772923	26784281	17111	447|210|272	46|41|38	211|294	8|4	172	86	1.34538e-09	8.99544e-08	0.829|0.719|0.782	0.93|0.974	-0.175
SEPT6	chrX	-	118759297	118759342	118750908	118754014	118763280	39454	3|17|10	32|64|38	7|53	4|2	76	86	1.34396e-09	8.99544e-08	0.096|0.231|0.229	0.664|0.968	-0.631
MYO1C	chr17	-	1381703	1381786	1381380	1381486	1381909	36133	916|856|1122	0|0|0	173|260	12|4	152	86	1.38774e-09	9.24578e-08	1.0|1.0|1.0	0.891|0.974	0.068
ASAP3	chr1	-	23765653	23765723	23765239	23765327	23767594	3879	168|154|218	0|0|0	73|83	11|6	121	81	1.41913e-09	9.42158e-08	1.0|1.0|1.0	0.816|0.903	0.141
CAMTA2	chr17	-	4872794	4872815	4872444	4872632	4872924	5759	0|0|0	123|113|75	18|9	114|59	14	65	1.45473e-09	9.64091e-08	0.0|0.0|0.0	0.423|0.415	-0.419
ATP13A3	chr3	-	194140607	194140696	194134487	194134568	194146070	36978	148|100|42	0|3|1	144|48	28|12	152	74	1.50881e-09	9.98176e-08	1.0|0.942|0.953	0.715|0.661	0.277
JKAMP	chr14	+	59953448	59953522	59951160	59951311	59954391	1263	330|356|129	6|14|9	340|218	56|28	134	86	1.51896e-09	1.00313e-07	0.972|0.942|0.902	0.796|0.833	0.124
SBF2	chr11	-	9850902	9851043	9838386	9838571	9853770	36577	244|187|150	0|0|0	110|109	5|25	172	86	1.54969e-09	1.01984e-07	1.0|1.0|1.0	0.917|0.686	0.198
CBWD1	chr9	-	177722	177820	175697	175784	178815	1137	379|268|299	185|77|123	189|177	179|343	166	80	1.57457e-09	1.03441e-07	0.497|0.626|0.539	0.337|0.199	0.286
LUC7L	chr16	-	240539	240569	239966	240134	242925	39762	164|233|138	12|7|8	187|213	48|39	42	82	1.60633e-09	1.0516e-07	0.964|0.985|0.971	0.884|0.914	0.074
FAM208A	chr3	-	56672733	56672793	56667071	56667994	56674013	3859	231|81|310	0|0|0	179|125	15|9	106	86	1.64824e-09	1.07717e-07	1.0|1.0|1.0	0.906|0.918	0.088
DIAPH2	chrX	+	95990756	95990789	95939661	95940189	95993584	21177	23|29|15	0|0|0	5|4	7|53	52	86	1.65834e-09	1.08189e-07	1.0|1.0|1.0	0.542|0.111	0.674
PHF3	chr6	+	64394029	64395812	64389900	64390062	64401626	33161	249|410|225	0|14|0	244|176	22|21	172	86	1.69104e-09	1.10131e-07	1.0|0.936|1.0	0.847|0.807	0.152
NAV2	chr11	+	20078075	20078174	20077314	20077503	20083852	25061	9|112|64	52|187|223	25|26	211|256	132	46	1.73406e-09	1.12543e-07	0.057|0.173|0.091	0.04|0.034	0.07
FANCA	chr16	-	89805885	89805961	89805540	89805697	89806401	24364	363|282|316	0|0|2	275|212	22|6	138	86	1.73819e-09	1.12618e-07	1.0|1.0|0.99	0.886|0.957	0.075
INPP1	chr2	+	191227352	191227413	191224764	191225032	191231420	34315	305|129|84	0|0|1	123|95	12|11	108	86	1.76796e-09	1.1435e-07	1.0|1.0|0.985	0.891|0.873	0.113
TMEM141	chr9	+	139686162	139686229	139685776	139685876	139686398	20779	718|265|282	66|57|62	218|140	186|65	111	77	1.86788e-09	1.20193e-07	0.883|0.763|0.759	0.448|0.599	0.278
[truncated: 3,233 more rows]
[truncated: 2 more columns]

## Sheet: Alt splicing miR-200c
Table EV4. Alternative splicing following miR-200c expression in mesHMLE cells
Skipped and Included Exons (1578)
[truncated: 3,148 more rows]

## Sheet: Table EV4 description
Table EV4. Alternative splicing changes regulated during EMT and following QKI-5 kd or miR-200c expression in mesHMLE cells
[truncated: 1 more rows]
