# Supplementary material for: miR‐200/375 control epithelial plasticity‐associated alternative splicing by repressing the RNA‐binding protein Quaking
Source: EMBO J. 2018 Jun 6;37(13):e99016. doi: 10.15252/embj.201899016 (PMC6028027; doi:10.15252/embj.201899016)
Supplement: Supplementary file 7 — Table EV5 [file EMBJ-37-e99016-s007.xlsx]

## Sheet: Table EV5
Table EV5. Skipped and included exon events regulated during EMT that are significantly altered after QKI-5 kd in mesHMLE (n=356)
geneSymbol	chr	strand	exonStart_0base	exonEnd	firstFlankingES	firstFlankingEE	secondFlankingES	secondFlankingEE	IC_KD	SC_KD	IC_CTRL	SC_CTRL	IncFormLen	SkipFormLen	P-Value	FDR	PSI_KD	PSI_CTRL	meanDeltaPSI	ID
C14orf93	chr14	-	23470167	23470246	23467635	23468365	23479309	23479360	10|2|9	0|0|1	2|0	3|3	102	44	0.00341809	0.0341836	1.0|1.0|0.795	0.223|0.0	0.82	C14orf93_chr14:23470167-23470246-23467635-23468365-23479309-23479360_-
MYOF	chr10	-	95152673	95152712	95148786	95148911	95155898	95155981	293|388|311	0|11|7	55|118	442|629	54	76	0	0	1.0|0.98|0.984	0.149|0.209	0.809	MYOF_chr10:95152673-95152712-95148786-95148911-95155898-95155981_-
MYO18A	chr17	-	27412621	27412666	27409333	27409456	27413455	27413595	146|183|170	24|32|40	3|24	110|166	76	86	0	0	0.873|0.866|0.828	0.03|0.141	0.77	MYO18A_chr17:27412621-27412666-27409333-27409456-27413455-27413595_-
SYNRG	chr17	-	35937477	35937711	35936438	35936516	35944755	35944867	165|196|179	0|0|0	33|23	33|55	157	71	0	0	1.0|1.0|1.0	0.311|0.159	0.765	SYNRG_chr17:35937477-35937711-35936438-35936516-35944755-35944867_-
CASK	chrX	-	41414852	41414888	41412971	41413168	41416284	41416353	54|42|17	10|0|6	0|9	100|36	34	62	1.11022e-16	2.05873e-14	0.908|1.0|0.838	0.0|0.313	0.759	CASK_chrX:41414852-41414888-41412971-41413168-41416284-41416353_-
SPAG9	chr17	-	49053223	49053262	49052131	49052308	49054468	49054582	174|260|182	265|165|19	23|11	469|253	64	86	0	0	0.469|0.679|0.928	0.062|0.055	0.634	SPAG9_chr17:49053223-49053262-49052131-49052308-49054468-49054582_-
CLSTN1	chr1	-	9797555	9797612	9795942	9796100	9801151	9801314	763|565|606	68|18|57	209|254	488|393	100	86	0	0	0.906|0.964|0.901	0.269|0.357	0.611	CLSTN1_chr1:9797555-9797612-9795942-9796100-9801151-9801314_-
NFYA	chr6	+	41048549	41048636	41046767	41046903	41051784	41051931	120|100|121	42|19|43	9|14	154|154	160	86	0	0	0.606|0.739|0.602	0.03|0.047	0.611	NFYA_chr6:41048549-41048636-41046767-41046903-41051784-41051931_+
EPB41L2	chr6	-	131199243	131199390	131190702	131191266	131206235	131206408	564|468|401	99|24|78	146|219	282|333	172	86	0	0	0.74|0.907|0.72	0.206|0.247	0.563	EPB41L2_chr6:131199243-131199390-131190702-131191266-131206235-131206408_-
NAV2	chr11	+	20071381	20071447	20070273	20070741	20075625	20075786	62|48|174	18|0|51	39|116	195|141	118	86	2.51024e-09	1.57226e-07	0.715|1.0|0.713	0.127|0.375	0.558	NAV2_chr11:20071381-20071447-20070273-20070741-20075625-20075786_+
FLOT1	chr6	-	30709390	30709481	30708455	30708575	30709923	30709980	31|91|33	0|0|10	37|28	43|20	132	50	9.76357e-07	3.56743e-05	1.0|1.0|0.556	0.246|0.347	0.556	FLOT1_chr6:30709390-30709481-30708455-30708575-30709923-30709980_-
ZNF202	chr11	-	123610824	123610900	123601194	123601693	123611124	123611244	82|20|36	0|0|1	8|15	7|10	138	86	2.47532e-10	1.9e-08	1.0|1.0|0.957	0.416|0.483	0.536	ZNF202_chr11:123610824-123610900-123601194-123601693-123611124-123611244_-
SBF1	chr22	-	50895462	50895540	50894920	50895102	50897683	50897821	320|133|241	38|10|50	103|35	97|87	142	86	7.77156e-16	1.32975e-13	0.836|0.89|0.745	0.391|0.196	0.53	SBF1_chr22:50895462-50895540-50894920-50895102-50897683-50897821_-
SYNC	chr1	-	33149610	33149690	33145506	33147461	33149858	33149983	103|132|130	4|32|21	16|52	52|40	146	86	4.5e-08	2.24553e-06	0.938|0.708|0.785	0.153|0.434	0.517	SYNC_chr1:33149610-33149690-33145506-33147461-33149858-33149983_-
PARD3	chr10	-	34661425	34661464	34648998	34649187	34663801	34663930	68|64|81	91|28|93	24|14	149|160	64	86	7.80487e-14	1.04928e-11	0.501|0.754|0.539	0.178|0.105	0.457	PARD3_chr10:34661425-34661464-34648998-34649187-34663801-34663930_-
FAM64A	chr17	+	6353347	6353392	6352631	6352727	6353681	6354385	244|341|336	0|0|12	123|174	131|148	76	86	0	0	1.0|1.0|0.969	0.515|0.571	0.447	FAM64A_chr17:6353347-6353392-6352631-6352727-6353681-6354385_+
LRRFIP2	chr3	-	37132957	37133029	37125126	37125297	37136282	37136399	357|424|443	8|18|21	232|330	226|134	130	86	0	0	0.967|0.94|0.933	0.404|0.62	0.435	LRRFIP2_chr3:37132957-37133029-37125126-37125297-37136282-37136399_-
NAV2	chr11	+	20072834	20072879	20070273	20070741	20075625	20075786	79|107|327	18|0|51	102|174	195|141	76	86	4.77396e-13	5.61582e-11	0.832|1.0|0.879	0.372|0.583	0.426	NAV2_chr11:20072834-20072879-20070273-20070741-20075625-20075786_+
CDKL1	chr14	-	50798979	50799150	50796719	50796899	50801282	50801339	58|64|62	0|0|9	13|18	9|4	136	50	0.000721079	0.00991728	1.0|1.0|0.717	0.347|0.623	0.421	CDKL1_chr14:50798979-50799150-50796719-50796899-50801282-50801339_-
INF2	chr14	+	105181620	105181677	105180539	105181193	105185131	105185947	125|130|150	111|80|71	15|23	142|66	100	86	3.01981e-14	4.28961e-12	0.492|0.583|0.645	0.083|0.231	0.416	INF2_chr14:105181620-105181677-105180539-105181193-105185131-105185947_+
ITGA6	chr2	+	173366499	173366629	173362702	173362828	173368818	173371181	212|212|26	12|73|13	56|37	64|66	172	86	1.14035e-06	4.096e-05	0.898|0.592|0.5	0.304|0.219	0.402	ITGA6_chr2:173366499-173366629-173362702-173362828-173368818-173371181_+
MST1R	chr3	-	49933393	49933540	49933147	49933313	49933627	49933837	55|60|24	0|1|4	24|20	16|7	172	86	8.74261e-06	0.000248564	1.0|0.968|0.75	0.429|0.588	0.398	MST1R_chr3:49933393-49933540-49933147-49933313-49933627-49933837_-
KIF13A	chr6	-	17790102	17790141	17788006	17788106	17794479	17794626	13|69|56	0|9|12	30|55	50|47	64	86	6.76331e-09	3.92282e-07	1.0|0.912|0.862	0.446|0.611	0.396	KIF13A_chr6:17790102-17790141-17788006-17788106-17794479-17794626_-
PPFIBP1	chr12	+	27829996	27830029	27829360	27829532	27832421	27832572	99|169|301	378|161|347	19|66	569|503	52	86	1.78675e-10	1.42497e-08	0.302|0.635|0.589	0.052|0.178	0.394	PPFIBP1_chr12:27829996-27830029-27829360-27829532-27832421-27832572_+
SEC16A	chr9	-	139339503	139339563	139338274	139338352	139341306	139341401	139|29|111	0|5|9	29|58	33|27	91	71	1.21624e-09	8.2e-08	1.0|0.819|0.906	0.407|0.626	0.392	SEC16A_chr9:139339503-139339563-139338274-139338352-139341306-139341401_-
FLNB	chr3	+	58127584	58127656	58124008	58124256	58128376	58128479	450|324|982	349|217|207	79|385	544|664	130	86	5.46691e-09	3.25104e-07	0.46|0.497|0.758	0.088|0.277	0.389	FLNB_chr3:58127584-58127656-58124008-58124256-58128376-58128479_+
GOLIM4	chr3	-	167758573	167758657	167754623	167754782	167759179	167759262	699|454|160	6|21|16	518|213	213|117	144	76	0	0	0.984|0.919|0.841	0.562|0.49	0.389	GOLIM4_chr3:167758573-167758657-167754623-167754782-167759179-167759262_-
FLNB	chr3	+	58127584	58127623	58124008	58124256	58128376	58128479	325|165|650	349|217|207	68|244	544|664	64	86	8.5e-08	4.00768e-06	0.556|0.505|0.808	0.144|0.331	0.386	FLNB_chr3:58127584-58127623-58124008-58124256-58128376-58128479_+
RPS24	chr10	+	79799961	79799983	79796951	79797062	79800372	79800473	3358|2644|1672	10905|10639|7615	324|112	20506|6318	30	86	0	0	0.469|0.416|0.386	0.043|0.048	0.378	RPS24_chr10:79799961-79799983-79796951-79797062-79800372-79800473_+
GNAS	chr20	+	57473995	57474040	57470666	57470739	57478585	57478640	571|337|738	514|217|446	116|205	573|506	18	28	3.33067e-16	5.88621e-14	0.633|0.707|0.72	0.239|0.387	0.374	GNAS_chr20:57473995-57474040-57470666-57470739-57478585-57478640_+
CSNK1G3	chr5	+	122941032	122941056	122940417	122940524	122950035	122952464	152|40|30	204|278|170	7|0	207|155	34	86	5.40523e-08	2.6667e-06	0.653|0.267|0.309	0.079|0.0	0.37	CSNK1G3_chr5:122941032-122941056-122940417-122940524-122950035-122952464_+
PLEKHM2	chr1	+	16047823	16047883	16046228	16046415	16051811	16052040	198|153|322	134|85|184	106|102	305|339	106	86	0	0	0.545|0.594|0.587	0.22|0.196	0.367	PLEKHM2_chr1:16047823-16047883-16046228-16046415-16051811-16052040_+
MPRIP	chr17	+	17083920	17083983	17083316	17083402	17088136	17095962	835|719|1166	440|263|332	348|533	733|786	105	79	0	0	0.588|0.673|0.725	0.263|0.338	0.362	MPRIP_chr17:17083920-17083983-17083316-17083402-17088136-17095962_+
BMP2K	chr4	+	79808327	79808438	79799887	79800045	79831763	79833341	97|114|8	11|0|0	110|19	31|9	172	86	1.86281e-05	0.000471292	0.815|1.0|1.0	0.64|0.514	0.361	BMP2K_chr4:79808327-79808438-79799887-79800045-79831763-79833341_+
SERPINA1	chr14	-	94854896	94855000	94848928	94849578	94856793	94857029	264|145|59	41|12|16	32|27	23|22	172	86	9.03065e-08	4.1968e-06	0.763|0.858|0.648	0.41|0.38	0.361	SERPINA1_chr14:94854896-94855000-94848928-94849578-94856793-94857029_-
SERPINA1	chr14	-	94854896	94854997	94848928	94849578	94856793	94857029	261|145|55	41|12|16	35|24	23|22	172	86	3.93882e-07	1.59258e-05	0.761|0.858|0.632	0.432|0.353	0.358	SERPINA1_chr14:94854896-94854997-94848928-94849578-94856793-94857029_-
CLSTN1	chr1	-	9816538	9816568	9815171	9815367	9833329	9833452	105|32|68	239|168|250	0|0	290|359	46	86	0	0	0.451|0.263|0.337	0.0|0.0	0.35	CLSTN1_chr1:9816538-9816568-9815171-9815367-9833329-9833452_-
WDR19	chr4	+	39218753	39218860	39217715	39217830	39219602	39219725	102|162|34	0|0|0	48|21	17|4	172	86	3.92448e-11	3.56834e-09	1.0|1.0|1.0	0.585|0.724	0.346	WDR19_chr4:39218753-39218860-39217715-39217830-39219602-39219725_+
HERPUD2	chr7	-	35709824	35709938	35707043	35707198	35733793	35734237	84|95|23	0|0|4	71|30	17|17	172	86	7.25293e-06	0.000211645	1.0|1.0|0.742	0.676|0.469	0.342	HERPUD2_chr7:35709824-35709938-35707043-35707198-35733793-35734237_-
TBC1D23	chr3	+	100030676	100030721	100029246	100029386	100034942	100035031	258|199|130	3|20|35	124|121	122|95	72	82	0	0	0.99|0.919|0.809	0.537|0.592	0.342	TBC1D23_chr3:100030676-100030721-100029246-100029386-100034942-100035031_+
ERC1	chr12	+	1221380	1221464	1219357	1219513	1225031	1225199	231|233|430	28|38|37	140|235	82|137	154	86	0	0	0.822|0.774|0.866	0.488|0.489	0.332	ERC1_chr12:1221380-1221464-1219357-1219513-1225031-1225199_+
LAS1L	chrX	-	64744443	64744494	64743935	64744142	64744844	64744930	253|169|113	184|291|273	11|39	321|270	81	79	2.75668e-13	3.32596e-11	0.573|0.362|0.288	0.032|0.123	0.33	LAS1L_chrX:64744443-64744494-64743935-64744142-64744844-64744930_-
BPTF	chr17	+	65871671	65871860	65870932	65871136	65882243	65882432	97|153|278	27|0|26	74|131	46|52	172	86	2.95756e-06	9.50738e-05	0.642|1.0|0.842	0.446|0.557	0.326	BPTF_chr17:65871671-65871860-65870932-65871136-65882243-65882432_+
EXTL2	chr1	-	101354308	101354420	101343031	101343459	101360188	101360418	445|279|37	0|0|0	222|34	13|20	172	86	1.90971e-08	1.024e-06	1.0|1.0|1.0	0.895|0.459	0.323	EXTL2_chr1:101354308-101354420-101343031-101343459-101360188-101360418_-
C1orf43	chr1	-	154186368	154186422	154184933	154185100	154186932	154187050	1242|997|564	103|115|83	1093|1218	970|649	94	86	0	0	0.917|0.888|0.861	0.508|0.632	0.319	C1orf43_chr1:154186368-154186422-154184933-154185100-154186932-154187050_-
CD46	chr1	+	207963597	207963690	207958963	207959027	207966863	207968861	763|815|163	209|309|168	183|94	389|253	143	57	2.26748e-09	1.42496e-07	0.593|0.513|0.279	0.158|0.129	0.318	CD46_chr1:207963597-207963690-207958963-207959027-207966863-207968861_+
ARNT	chr1	-	150814899	150814944	150811916	150812130	150818738	150818783	36|39|102	0|0|6	18|62	17|14	38	38	1.33769e-05	0.000356367	1.0|1.0|0.944	0.514|0.816	0.316	ARNT_chr1:150814899-150814944-150811916-150812130-150818738-150818783_-
MARK3	chr14	+	103964838	103964865	103958113	103958371	103969218	103970166	36|33|43	191|183|134	2|7	547|526	40	86	0	0	0.288|0.279|0.408	0.008|0.028	0.307	MARK3_chr14:103964838-103964865-103958113-103958371-103969218-103970166_+
GPR137	chr11	+	64055536	64055686	64055192	64055418	64055811	64055940	141|111|141	4|0|2	66|86	23|14	172	86	6.38646e-10	4.52741e-08	0.946|1.0|0.972	0.589|0.754	0.301	GPR137_chr11:64055536-64055686-64055192-64055418-64055811-64055940_+
TTLL4	chr2	+	219591991	219592070	219575567	219575760	219602301	219603886	65|45|58	0|0|2	20|50	4|18	144	86	4.04913e-07	1.62844e-05	1.0|1.0|0.945	0.749|0.624	0.295	TTLL4_chr2:219591991-219592070-219575567-219575760-219602301-219603886_+
METTL14	chr4	+	119626765	119626976	119625089	119625206	119631152	119632077	400|297|181	13|0|5	123|162	26|47	172	86	0	0	0.939|1.0|0.948	0.703|0.633	0.294	METTL14_chr4:119626765-119626976-119625089-119625206-119631152-119632077_+
CAST	chr5	+	96062497	96062563	96058342	96058402	96063192	96063234	62|108|86	5|30|7	9|10	12|11	34	2	1.82077e-06	6.15255e-05	0.422|0.175|0.42	0.042|0.051	0.293	CAST_chr5:96062497-96062563-96058342-96058402-96063192-96063234_+
ALG13	chrX	+	110966020	110966085	110964830	110964939	110967025	110967126	99|111|25	0|0|0	56|12	19|3	116	86	1.86411e-11	1.76308e-09	1.0|1.0|1.0	0.686|0.748	0.283	ALG13_chrX:110966020-110966085-110964830-110964939-110967025-110967126_+
LTBP4	chr19	+	41128854	41128926	41128305	41128572	41129508	41129637	351|252|286	41|32|35	107|186	78|67	130	86	8.86047e-09	5.03829e-07	0.85|0.839|0.844	0.476|0.647	0.283	LTBP4_chr19:41128854-41128926-41128305-41128572-41129508-41129637_+
MARK3	chr14	+	103966492	103966537	103958113	103958371	103969218	103970166	109|104|55	191|183|134	37|52	547|526	76	86	0	0	0.392|0.391|0.317	0.071|0.101	0.281	MARK3_chr14:103966492-103966537-103958113-103958371-103969218-103970166_+
NPHP3-ACAD11	chr3	-	132415574	132415657	132413670	132413809	132416103	132416206	112|71|36	0|0|0	29|14	21|0	152	86	0.00100365	0.0129385	1.0|1.0|1.0	0.439|1.0	0.281	NPHP3-ACAD11_chr3:132415574-132415657-132413670-132413809-132416103-132416206_-
GNAS	chr20	+	57473995	57474040	57470666	57470739	57478582	57478640	597|352|749	1083|582|1064	117|215	971|978	21	31	0	0	0.449|0.472|0.51	0.151|0.245	0.279	GNAS_chr20:57473995-57474040-57470666-57470739-57478582-57478640_+
ZNHIT3	chr17	+	34842778	34842810	34842472	34842629	34848656	34848743	653|586|568	220|75|97	239|252	334|221	44	80	0	0	0.844|0.934|0.914	0.565|0.675	0.277	ZNHIT3_chr17:34842778-34842810-34842472-34842629-34848656-34848743_+
BAIAP2	chr17	+	79084713	79084759	79082274	79082309	79089569	79091232	12|17|21	28|26|26	3|0	29|6	39	28	0.00130147	0.01597	0.235|0.319|0.367	0.069|0.0	0.272	BAIAP2_chr17:79084713-79084759-79082274-79082309-79089569-79091232_+
ST7	chr7	+	116774177	116774246	116771938	116772014	116776134	116776289	96|106|103	20|23|54	116|68	97|67	107	69	1.10759e-05	0.000302563	0.756|0.748|0.552	0.435|0.396	0.27	ST7_chr7:116774177-116774246-116771938-116772014-116776134-116776289_+
DIAPH1	chr5	-	140967790	140967817	140966608	140966764	140998364	140998622	68|114|115	0|13|29	35|35	34|36	40	86	7.66054e-15	1.15346e-12	1.0|0.95|0.895	0.689|0.676	0.266	DIAPH1_chr5:140967790-140967817-140966608-140966764-140998364-140998622_-
PARP12	chr7	-	139737514	139737656	139734034	139734131	139741443	139741639	279|162|227	0|6|4	101|146	13|47	172	86	8.02347e-12	8.05407e-10	1.0|0.931|0.966	0.795|0.608	0.264	PARP12_chr7:139737514-139737656-139734034-139734131-139741443-139741639_-
NF2	chr22	+	30079008	30079053	30077427	30077590	30090740	30094589	221|228|328	221|111|146	138|130	279|201	76	86	3.28125e-08	1.66914e-06	0.531|0.699|0.718	0.359|0.423	0.258	NF2_chr22:30079008-30079053-30077427-30077590-30090740-30094589_+
PUSL1	chr1	+	1244294	1244352	1243993	1244100	1244465	1244653	122|81|79	0|0|9	53|48	18|18	102	86	3.43988e-10	2.57431e-08	1.0|1.0|0.881	0.713|0.692	0.258	PUSL1_chr1:1244294-1244352-1243993-1244100-1244465-1244653_+
NF2	chr22	+	30079008	30079068	30077427	30077590	30090740	30094589	118|116|164	221|111|146	65|48	279|201	106	86	2.46281e-10	1.9e-08	0.302|0.459|0.477	0.159|0.162	0.252	NF2_chr22:30079008-30079068-30077427-30077590-30090740-30094589_+
ZNF317	chr19	+	9268655	9268751	9267943	9268070	9269501	9269584	155|177|169	2|0|17	118|108	57|7	162	76	0.0024139	0.026081	0.973|1.0|0.823	0.493|0.879	0.246	ZNF317_chr19:9268655-9268751-9267943-9268070-9269501-9269584_+
AHI1	chr6	-	135788718	135788772	135786951	135787511	135811760	135811885	61|102|8	0|3|0	45|11	12|4	94	86	2.82524e-06	9.16814e-05	1.0|0.969|1.0	0.774|0.716	0.245	AHI1_chr6:135788718-135788772-135786951-135787511-135811760-135811885_-
BPTF	chr17	+	65871671	65871860	65870932	65871136	65887959	65888150	117|173|248	23|29|38	60|108	33|46	172	86	3.96687e-07	1.59877e-05	0.718|0.749|0.765	0.476|0.54	0.236	BPTF_chr17:65871671-65871860-65870932-65871136-65887959-65888150_+
MKI67	chr10	-	129913191	129914271	129911690	129911866	129914754	129914800	345|420|343	1|0|77	260|333	46|67	125	39	1.0057e-05	0.000279804	0.991|1.0|0.582	0.638|0.608	0.235	MKI67_chr10:129913191-129914271-129911690-129911866-129914754-129914800_-
DCAF6	chr1	+	167985018	167985189	167973770	167974031	167992225	167992285	47|18|22	32|55|20	12|0	103|52	139	53	1.91154e-10	1.51168e-08	0.359|0.111|0.295	0.043|0.0	0.233	DCAF6_chr1:167985018-167985189-167973770-167974031-167992225-167992285_+
NRCAM	chr7	-	107866088	107866145	107864168	107864280	107866651	107866822	34|41|1	37|79|7	0|2	77|14	100	86	1.12547e-06	4.05028e-05	0.441|0.309|0.109	0.0|0.109	0.232	NRCAM_chr7:107866088-107866145-107864168-107864280-107866651-107866822_-
PRMT2	chr21	+	48056350	48056459	48055506	48055675	48056807	48056902	487|345|457	493|283|638	64|73	347|305	172	86	0	0	0.331|0.379|0.264	0.084|0.107	0.229	PRMT2_chr21:48056350-48056459-48055506-48055675-48056807-48056902_+
FHOD3	chr18	+	34267090	34267141	34261398	34261533	34273171	34273386	105|28|87	15|12|19	41|67	40|38	88	86	8.57862e-05	0.00172318	0.872|0.695|0.817	0.5|0.633	0.228	FHOD3_chr18:34267090-34267141-34261398-34261533-34273171-34273386_+
TMEM120A	chr7	-	75616855	75616920	75616677	75616746	75617035	75617128	185|52|131	0|6|5	67|37	23|8	92	62	1.07953e-08	6.0292e-07	1.0|0.854|0.946	0.663|0.757	0.223	TMEM120A_chr7:75616855-75616920-75616677-75616746-75617035-75617128_-
DDR1	chr6	+	30853401	30853457	30852314	30852487	30856464	30856591	46|87|69	35|55|46	37|42	76|55	98	86	6.28092e-05	0.00134261	0.536|0.581|0.568	0.299|0.401	0.212	DDR1_chr6:30853401-30853457-30852314-30852487-30856464-30856591_+
IQCB1	chr3	-	121507130	121507279	121500589	121500721	121508919	121509062	473|331|240	104|22|22	301|233	111|73	172	86	7.91e-07	2.94505e-05	0.695|0.883|0.845	0.576|0.615	0.212	IQCB1_chr3:121507130-121507279-121500589-121500721-121508919-121509062_-
PABPC4	chr1	-	40029507	40029594	40029285	40029413	40030142	40030214	646|560|689	0|8|23	250|277	51|29	139	65	0	0	1.0|0.97|0.933	0.696|0.817	0.211	PABPC4_chr1:40029507-40029594-40029285-40029413-40030142-40030214_-
ZCCHC10	chr5	-	132335823	132335865	132332677	132334542	132342450	132342612	212|76|80	3|0|1	97|87	29|34	70	86	0	0	0.989|1.0|0.99	0.804|0.759	0.211	ZCCHC10_chr5:132335823-132335865-132332677-132334542-132342450-132342612_-
ZMAT3	chr3	-	178789114	178789235	178785270	178785597	178789382	178789656	51|31|29	32|17|41	34|12	42|60	172	86	0.00419353	0.0403425	0.443|0.477|0.261	0.288|0.091	0.204	ZMAT3_chr3:178789114-178789235-178785270-178785597-178789382-178789656_-
TRIM14	chr9	-	100854190	100854283	100846636	100850287	100862212	100862446	209|76|184	0|0|10	55|102	10|13	172	86	1.41594e-06	4.93212e-05	1.0|1.0|0.902	0.733|0.797	0.202	TRIM14_chr9:100854190-100854283-100846636-100850287-100862212-100862446_-
LOC654342	chr2	-	91842945	91843023	91824708	91825059	91843393	91843528	98|61|95	0|0|4	110|92	12|23	142	86	3.49356e-06	0.000110511	1.0|1.0|0.935	0.847|0.708	0.201	LOC654342_chr2:91842945-91843023-91824708-91825059-91843393-91843528_-
QRICH1	chr3	-	49129829	49129889	49114141	49114471	49131344	49131504	48|70|48	130|77|65	21|18	73|137	106	86	1.22378e-05	0.000330464	0.231|0.424|0.375	0.189|0.096	0.201	QRICH1_chr3:49129829-49129889-49114141-49114471-49131344-49131504_-
SBF2	chr11	-	9850902	9851043	9838386	9838571	9853770	9853967	244|187|150	0|0|0	110|109	5|25	172	86	1.54969e-09	1.02e-07	1.0|1.0|1.0	0.917|0.686	0.198	SBF2_chr11:9850902-9851043-9838386-9838571-9853770-9853967_-
PCNT	chr21	+	47864606	47864734	47862409	47862486	47865196	47865682	325|264|106	18|8|25	268|200	65|49	156	70	0.000191295	0.00333994	0.89|0.937|0.655	0.649|0.647	0.179	PCNT_chr21:47864606-47864734-47862409-47862486-47865196-47865682_+
RHOQ	chr2	+	46770892	46770951	46769866	46770327	46803225	46803390	173|253|360	17|8|12	243|238	59|64	104	86	7.77156e-16	1.32975e-13	0.894|0.963|0.961	0.773|0.755	0.175	RHOQ_chr2:46770892-46770951-46769866-46770327-46803225-46803390_+
FASTK	chr7	-	150773999	150774114	150773707	150773919	150774187	150774323	459|432|255	0|0|6	360|263	48|26	172	86	0	0	1.0|1.0|0.955	0.789|0.835	0.173	FASTK_chr7:150773999-150774114-150773707-150773919-150774187-150774323_-
FLOT1	chr6	-	30709390	30709481	30708966	30709110	30709923	30709980	451|436|356	9|8|14	351|257	30|39	132	50	2.10166e-09	1.33411e-07	0.95|0.954|0.906	0.816|0.714	0.172	FLOT1_chr6:30709390-30709481-30708966-30709110-30709923-30709980_-
DLST	chr14	+	75349293	75349327	75348593	75348719	75352288	75352337	107|30|81	2|0|9	42|75	26|14	27	42	3.72181e-06	0.000117239	0.988|1.0|0.933	0.715|0.893	0.17	DLST_chr14:75349293-75349327-75348593-75348719-75352288-75352337_+
PLOD2	chr3	-	145795648	145795711	145794568	145794682	145796902	145797044	4535|6662|857	218|589|185	2785|1145	553|557	112	86	1.58461e-06	5.43554e-05	0.941|0.897|0.781	0.795|0.612	0.17	PLOD2_chr3:145795648-145795711-145794568-145794682-145796902-145797044_-
ADCY6	chr12	-	49168184	49168301	49167722	49167881	49169085	49169233	236|134|193	38|12|33	104|75	38|20	172	86	0.000526857	0.00769894	0.756|0.848|0.745	0.578|0.652	0.168	ADCY6_chr12:49168184-49168301-49167722-49167881-49169085-49169233_-
CARM1	chr19	+	11032050	11032119	11031725	11031803	11032290	11033448	200|174|197	226|311|483	42|34	197|165	109	71	1.31387e-07	5.85994e-06	0.366|0.267|0.21	0.122|0.118	0.161	CARM1_chr19:11032050-11032119-11031725-11031803-11032290-11033448_+
PDLIM5	chr4	+	95506136	95506154	95497093	95497185	95506715	95506888	13|9|3	146|170|276	0|0	155|205	21	85	0.000319019	0.00508748	0.265|0.176|0.042	0.0|0.0	0.161	PDLIM5_chr4:95506136-95506154-95497093-95497185-95506715-95506888_+
SEC16A	chr9	-	139340096	139340171	139338274	139338352	139341306	139341401	198|85|225	0|5|9	220|162	33|27	121	71	1.26961e-08	6.98712e-07	1.0|0.909|0.936	0.796|0.779	0.161	SEC16A_chr9:139340096-139340171-139338274-139338352-139341306-139341401_-
ING4	chr12	-	6762395	6762562	6762101	6762216	6765892	6765964	570|401|308	11|0|10	301|213	31|23	151	65	4.94493e-12	5.03087e-10	0.957|1.0|0.93	0.807|0.799	0.159	ING4_chr12:6762395-6762562-6762101-6762216-6765892-6765964_-
SDHAF2	chr11	+	61205475	61205585	61197596	61197654	61213412	61214239	570|452|306	67|28|57	311|257	88|54	137	51	0.000206997	0.00355474	0.76|0.857|0.666	0.568|0.639	0.158	SDHAF2_chr11:61205475-61205585-61197596-61197654-61213412-61214239_+
ASAP1	chr8	-	131370262	131370389	131249167	131249240	131414130	131414216	210|197|463	0|0|8	191|393	21|23	145	59	8.47063e-09	4.83121e-07	1.0|1.0|0.959	0.787|0.874	0.156	ASAP1_chr8:131370262-131370389-131249167-131249240-131414130-131414216_-
CTNND1	chr11	+	57556508	57556627	57529233	57529591	57561481	57561553	20|15|3	25|12|18	5|6	18|64	151	65	0.000456579	0.00682294	0.256|0.35|0.067	0.107|0.039	0.151	CTNND1_chr11:57556508-57556627-57529233-57529591-57561481-57561553_+
TEAD4	chr12	+	3069113	3069206	3068477	3068647	3103903	3104158	160|224|267	0|0|9	180|154	21|14	172	86	3.2e-08	1.628e-06	1.0|1.0|0.937	0.811|0.846	0.151	TEAD4_chr12:3069113-3069206-3068477-3068647-3103903-3104158_+
ASL	chr7	+	65551730	65551808	65551571	65551649	65552320	65552373	128|187|87	0|0|4	83|72	11|3	87	31	0.000450449	0.00675279	1.0|1.0|0.886	0.729|0.895	0.15	ASL_chr7:65551730-65551808-65551571-65551649-65552320-65552373_+
TJP1	chr15	-	30011980	30012220	30010469	30011342	30012561	30012912	85|135|146	254|186|346	31|35	325|402	172	86	0	0	0.143|0.266|0.174	0.046|0.042	0.15	TJP1_chr15:30011980-30012220-30010469-30011342-30012561-30012912_-
KCTD17	chr22	+	37456862	37456962	37455352	37455478	37457578	37457669	368|125|153	5|0|8	99|96	17|6	170	84	1.94459e-05	0.000487218	0.973|1.0|0.904	0.742|0.888	0.144	KCTD17_chr22:37456862-37456962-37455352-37455478-37457578-37457669_+
ERI3	chr1	-	44818521	44818597	44804716	44804994	44820563	44820939	322|296|200	1|13|9	228|191	30|30	138	86	5.16644e-10	3.72429e-08	0.995|0.934|0.933	0.826|0.799	0.142	ERI3_chr1:44818521-44818597-44804716-44804994-44820563-44820939_-
NEK1	chr4	-	170429919	170430003	170429398	170429482	170458959	170459062	27|22|36	58|75|46	7|6	43|54	145	77	0.000279179	0.00456521	0.198|0.135|0.294	0.08|0.056	0.141	NEK1_chr4:170429919-170430003-170429398-170429482-170458959-170459062_-
PXK	chr3	+	58398627	58398690	58395816	58395886	58410478	58410878	152|61|154	2|0|6	78|144	12|17	89	63	1.07288e-05	0.000295391	0.982|1.0|0.948	0.821|0.857	0.138	PXK_chr3:58398627-58398690-58395816-58395886-58410478-58410878_+
MXRA7	chr17	-	74679928	74680009	74675650	74676961	74681153	74681247	387|377|277	1133|1011|500	50|163	767|1056	148	86	0	0	0.166|0.178|0.244	0.036|0.082	0.137	MXRA7_chr17:74679928-74680009-74675650-74676961-74681153-74681247_-
POMT2	chr14	-	77765031	77765114	77762506	77762616	77771034	77771143	106|101|95	0|0|5	105|47	5|9	152	86	0.00309143	0.0316053	1.0|1.0|0.915	0.922|0.747	0.137	POMT2_chr14:77765031-77765114-77762506-77762616-77771034-77771143_-
KIF13A	chr6	-	17794479	17794626	17788006	17788106	17794802	17794935	55|85|74	0|0|2	139|161	14|13	172	86	0.00142578	0.0172021	1.0|1.0|0.949	0.832|0.861	0.136	KIF13A_chr6:17794479-17794626-17788006-17788106-17794802-17794935_-
RAD51D	chr17	-	33434006	33434141	33433404	33433500	33434384	33434466	130|115|61	0|0|1	39|83	0|16	161	75	0.000711802	0.00981839	1.0|1.0|0.966	1.0|0.707	0.135	RAD51D_chr17:33434006-33434141-33433404-33433500-33434384-33434466_-
CREBBP	chr16	-	3827613	3827658	3824569	3824694	3828011	3828183	78|100|295	7|21|57	139|153	42|77	76	86	0.00011253	0.0021568	0.927|0.843|0.854	0.789|0.692	0.134	CREBBP_chr16:3827613-3827658-3824569-3824694-3828011-3828183_-
MBNL1	chr3	+	152173330	152173366	152165408	152165562	152174055	152174150	168|134|462	13|5|35	138|212	51|56	58	86	1.13243e-13	1.46993e-11	0.95|0.975|0.951	0.8|0.849	0.134	MBNL1_chr3:152173330-152173366-152165408-152165562-152174055-152174150_+
ANAPC10	chr4	-	145985723	145985844	145915726	145916755	146017136	146017263	264|150|13	0|0|0	219|30	12|3	172	86	2.0245e-05	0.000504691	1.0|1.0|1.0	0.901|0.833	0.133	ANAPC10_chr4:145985723-145985844-145915726-145916755-146017136-146017263_-
CHTF8	chr16	-	69154955	69155073	69151911	69154552	69155338	69155396	447|451|764	53|57|90	366|726	108|122	137	51	0.00153435	0.0181546	0.758|0.747|0.76	0.558|0.689	0.131	CHTF8_chr16:69154955-69155073-69151911-69154552-69155338-69155396_-
TEX30	chr13	-	103422361	103422436	103421660	103421891	103426031	103426149	242|243|117	23|0|11	249|148	64|16	136	86	8.07465e-05	0.00163592	0.869|1.0|0.871	0.711|0.854	0.131	TEX30_chr13:103422361-103422436-103421660-103421891-103426031-103426149_-
RAC1	chr7	+	6438292	6438349	6431554	6431672	6439756	6439819	257|371|272	1791|1506|922	33|32	1055|1078	70	56	0	0	0.103|0.165|0.191	0.024|0.023	0.13	RAC1_chr7:6438292-6438349-6431554-6431672-6439756-6439819_+
FLNA	chrX	-	153585618	153585642	153583192	153583440	153585801	153585991	1342|1066|1448	865|559|1139	691|1188	1263|990	34	86	0.00166158	0.0193106	0.797|0.828|0.763	0.581|0.752	0.129	FLNA_chrX:153585618-153585642-153583192-153583440-153585801-153585991_-
PMS2P1	chr7	-	99923313	99923402	99918262	99918707	99926458	99926642	148|81|136	0|0|6	120|92	3|17	164	86	0.00295165	0.0304408	1.0|1.0|0.922	0.954|0.739	0.128	PMS2P1_chr7:99923313-99923402-99918262-99918707-99926458-99926642_-
PTPN3	chr9	-	112219452	112219495	112216775	112216854	112219571	112219679	84|32|48	0|0|1	9|49	2|8	58	72	0.000163447	0.00294244	1.0|1.0|0.983	0.848|0.884	0.128	PTPN3_chr9:112219452-112219495-112216775-112216854-112219571-112219679_-
ZNF510	chr9	-	99537069	99537128	99525787	99525914	99538281	99538527	57|39|70	0|0|0	91|84	12|9	104	86	0.000186633	0.00327679	1.0|1.0|1.0	0.862|0.885	0.127	ZNF510_chr9:99537069-99537128-99525787-99525914-99538281-99538527_-
PKD1	chr16	-	2142954	2143094	2142480	2142593	2143544	2143739	145|167|154	8|0|6	195|72	17|10	172	86	0.000806185	0.0108113	0.901|1.0|0.928	0.852|0.783	0.126	PKD1_chr16:2142954-2143094-2142480-2142593-2143544-2143739_-
ABI1	chr10	-	27060003	27060018	27059173	27059274	27065993	27066170	19|0|9	305|150|338	0|0	225|280	16	86	0.000314574	0.00503465	0.251|0.0|0.125	0.0|0.0	0.125	ABI1_chr10:27060003-27060018-27059173-27059274-27065993-27066170_-
TMEM126B	chr11	+	85342188	85342360	85339616	85339732	85342730	85342852	471|451|438	208|138|152	407|444	290|224	172	86	0.000335863	0.00531214	0.531|0.62|0.59	0.412|0.498	0.125	TMEM126B_chr11:85342188-85342360-85339616-85339732-85342730-85342852_+
TRIM14	chr9	-	100857148	100857311	100849723	100850287	100862212	100862446	317|50|257	0|0|10	81|233	10|13	172	86	0.000180322	0.00318228	1.0|1.0|0.928	0.802|0.9	0.125	TRIM14_chr9:100857148-100857311-100849723-100850287-100862212-100862446_-
JKAMP	chr14	+	59953430	59953522	59951160	59951311	59954391	59954546	427|379|161	6|14|9	421|272	56|28	170	86	4.5619e-09	2.77e-07	0.973|0.932|0.9	0.792|0.831	0.124	JKAMP_chr14:59953430-59953522-59951160-59951311-59954391-59954546_+
JKAMP	chr14	+	59953448	59953522	59951160	59951311	59954391	59954546	330|356|129	6|14|9	340|218	56|28	134	86	1.51896e-09	1.00313e-07	0.972|0.942|0.902	0.796|0.833	0.124	JKAMP_chr14:59953448-59953522-59951160-59951311-59954391-59954546_+
SDR39U1	chr14	-	24911383	24911466	24909988	24910132	24911551	24911658	239|264|235	6|4|11	167|161	28|12	152	86	4.299e-06	0.000133741	0.958|0.974|0.924	0.771|0.884	0.124	SDR39U1_chr14:24911383-24911466-24909988-24910132-24911551-24911658_-
MFF	chr2	+	228217229	228217289	228211941	228212100	228220392	228220477	469|303|260	16|6|11	216|280	57|17	98	78	1.63774e-06	5.58926e-05	0.959|0.976|0.95	0.751|0.929	0.122	MFF_chr2:228217229-228217289-228211941-228212100-228220392-228220477_+
ALAS1	chr3	+	52232687	52232864	52232098	52232271	52233225	52233456	135|68|78	179|140|446	66|42	397|401	172	86	1.15881e-07	5.23032e-06	0.274|0.195|0.08	0.077|0.05	0.12	ALAS1_chr3:52232687-52232864-52232098-52232271-52233225-52233456_+
PIBF1	chr13	+	73357560	73357859	73356229	73356487	73366584	73366685	68|136|58	0|0|1	165|153	4|21	172	86	0.00149106	0.017808	1.0|1.0|0.967	0.954|0.785	0.12	PIBF1_chr13:73357560-73357859-73356229-73356487-73366584-73366685_+
CYP20A1	chr2	+	204137392	204137471	204131236	204131404	204143295	204143411	184|127|66	7|0|2	104|158	12|15	144	86	0.000347907	0.00546588	0.94|1.0|0.952	0.838|0.863	0.113	CYP20A1_chr2:204137392-204137471-204131236-204131404-204143295-204143411_+
FLOT1	chr6	-	30708966	30709110	30708455	30708575	30709923	30709980	841|562|703	0|0|10	600|579	43|20	136	50	8.88178e-15	1.33202e-12	1.0|1.0|0.963	0.837|0.914	0.112	FLOT1_chr6:30708966-30709110-30708455-30708575-30709923-30709980_-
MIB2	chr1	+	1560925	1561033	1560665	1560808	1562029	1562134	208|73|107	0|0|6	89|77	6|8	172	86	0.00119305	0.0149301	1.0|1.0|0.899	0.881|0.828	0.112	MIB2_chr1:1560925-1561033-1560665-1560808-1562029-1562134_+
PLEKHA1	chr10	+	124187791	124187936	124186457	124186547	124189139	124191871	22|12|59	70|23|82	25|17	105|109	169	83	7.40285e-05	0.00153113	0.134|0.204|0.261	0.105|0.071	0.112	PLEKHA1_chr10:124187791-124187936-124186457-124186547-124189139-124191871_+
PCK2	chr14	+	24572368	24572464	24571961	24572099	24572718	24573339	771|329|365	46|39|17	664|620	116|87	172	86	2.98615e-06	9.58293e-05	0.893|0.808|0.915	0.741|0.781	0.111	PCK2_chr14:24572368-24572464-24571961-24572099-24572718-24573339_+
PDS5B	chr13	+	33344791	33344899	33344258	33344698	33347326	33347462	612|424|682	80|28|20	524|454	71|80	172	86	2.61304e-05	0.000631339	0.793|0.883|0.945	0.787|0.739	0.111	PDS5B_chr13:33344791-33344899-33344258-33344698-33347326-33347462_+
ACLY	chr17	-	40052872	40052902	40049285	40049427	40054001	40054092	420|361|505	212|187|325	176|243	202|193	44	84	9.65978e-05	0.00189851	0.791|0.787|0.748	0.625|0.706	0.11	ACLY_chr17:40052872-40052902-40049285-40049427-40054001-40054092_-
PINX1	chr8	-	10677702	10677779	10622883	10623426	10683661	10683754	412|329|301	86|80|79	287|227	126|79	140	86	0.000316319	0.00505828	0.746|0.716|0.701	0.583|0.638	0.11	PINX1_chr8:10677702-10677779-10622883-10623426-10683661-10683754_-
CAP2	chr6	+	17507871	17507957	17507399	17507543	17514079	17514185	231|205|230	0|3|6	70|149	10|5	158	86	0.000439057	0.00660569	1.0|0.974|0.954	0.792|0.942	0.109	CAP2_chr6:17507871-17507957-17507399-17507543-17514079-17514185_+
SASS6	chr1	-	100553694	100553792	100551091	100551186	100568510	100568639	205|212|44	0|0|0	74|22	0|3	172	86	0.00538138	0.0490369	1.0|1.0|1.0	1.0|0.786	0.107	SASS6_chr1:100553694-100553792-100551091-100551186-100568510-100568639_-
SCYL1	chr11	+	65305740	65305795	65305437	65305653	65305912	65306182	749|712|452	0|35|33	533|346	77|59	96	86	1.11022e-16	2.05873e-14	1.0|0.948|0.925	0.861|0.84	0.107	SCYL1_chr11:65305740-65305795-65305437-65305653-65305912-65306182_+
DOCK5	chr8	+	25225707	25225766	25224385	25224486	25226086	25226241	108|108|188	0|0|2	95|114	10|11	104	86	7.38682e-07	2.76404e-05	1.0|1.0|0.987	0.887|0.896	0.104	DOCK5_chr8:25225707-25225766-25224385-25224486-25226086-25226241_+
FAM157B	chr9	+	141124188	141124276	141121357	141121553	141134069	141134172	16|3|7	40|17|68	0|0	20|37	162	86	0.00225511	0.0246771	0.175|0.086|0.052	0.0|0.0	0.104	FAM157B_chr9:141124188-141124276-141121357-141121553-141134069-141134172_+
ATP13A2	chr1	-	17312957	17313127	17312452	17312853	17313299	17313451	751|402|456	17|0|14	279|250	26|16	172	86	5.63233e-08	2.75633e-06	0.957|1.0|0.942	0.843|0.887	0.101	ATP13A2_chr1:17312957-17313127-17312452-17312853-17313299-17313451_-
MTG1	chr10	+	135215032	135215094	135213032	135213123	135215652	135215749	409|309|187	0|0|5	221|111	6|20	108	84	2.12176e-08	1.12334e-06	1.0|1.0|0.967	0.966|0.812	0.1	MTG1_chr10:135215032-135215094-135213032-135213123-135215652-135215749_+
RSRC2	chr12	-	123005050	123005128	123003385	123003576	123005931	123005975	47|64|34	80|96|66	39|44	123|239	93	37	3.11e-07	1.28789e-05	0.189|0.21|0.17	0.112|0.068	0.1	RSRC2_chr12:123005050-123005128-123003385-123003576-123005931-123005975_-
UBE2G2	chr21	-	46221198	46221313	46207974	46208010	46221620	46221751	56|76|26	87|65|178	7|11	67|53	115	29	0.000173997	0.00309109	0.14|0.228|0.036	0.026|0.05	0.097	UBE2G2_chr21:46221198-46221313-46207974-46208010-46221620-46221751_-
UPF3B	chrX	-	118974608	118974647	118972329	118972490	118975038	118975221	13|48|11	317|270|210	1|5	435|679	64	86	1.38778e-14	2.04863e-12	0.052|0.193|0.066	0.003|0.01	0.097	UPF3B_chrX:118974608-118974647-118972329-118972490-118975038-118975221_-
SDR39U1	chr14	-	24910879	24911001	24909988	24910132	24911551	24911658	358|246|349	6|4|11	301|181	28|12	172	86	5.9619e-06	0.00017755	0.968|0.969|0.941	0.843|0.883	0.096	SDR39U1_chr14:24910879-24911001-24909988-24910132-24911551-24911658_-
BCAT1	chr12	-	25034234	25034345	25031463	25031583	25047208	25047409	922|717|294	15|21|9	1005|1412	92|106	172	86	1.67983e-11	1.60492e-09	0.968|0.945|0.942	0.845|0.869	0.095	BCAT1_chr12:25034234-25034345-25031463-25031583-25047208-25047409_-
FAM190B	chr10	+	86259630	86259715	86237330	86237420	86273204	86278276	65|55|130	93|141|268	55|41	193|173	153	83	0.000177492	0.00313972	0.275|0.175|0.208	0.134|0.114	0.095	FAM190B_chr10:86259630-86259715-86237330-86237420-86273204-86278276_+
FAM49B	chr8	-	130891634	130891717	130883620	130883742	130915557	130915596	605|345|303	5|0|14	362|363	20|20	98	32	4.07991e-05	0.000924624	0.975|1.0|0.876	0.855|0.856	0.095	FAM49B_chr8:130891634-130891717-130883620-130883742-130915557-130915596_-
CDC25C	chr5	-	137626327	137626429	137622857	137622956	137627658	137627805	415|195|101	0|0|2	157|116	8|8	172	86	1.46067e-06	5.06866e-05	1.0|1.0|0.962	0.908|0.879	0.094	CDC25C_chr5:137626327-137626429-137622857-137622956-137627658-137627805_-
HMGA1	chr6	+	34204980	34205094	34204576	34204740	34208513	34208659	3183|2704|7142	105|63|465	2115|3006	224|287	172	86	7.66054e-15	1.15346e-12	0.938|0.955|0.885	0.825|0.84	0.093	HMGA1_chr6:34204980-34205094-34204576-34204740-34208513-34208659_+
CD44	chr11	+	35229651	35229753	35219667	35219793	35236398	35236461	0|13|9	10|29|10	13|0	51|51	142	56	0.0048529	0.0453182	0.0|0.15|0.262	0.091|0.0	0.092	CD44_chr11:35229651-35229753-35219667-35219793-35236398-35236461_+
PEX2	chr8	-	77900542	77900574	77898422	77898532	77912225	77912524	422|168|226	38|11|33	200|119	80|24	50	86	1.49187e-08	8.12711e-07	0.95|0.963|0.922	0.811|0.895	0.092	PEX2_chr8:77900542-77900574-77898422-77898532-77912225-77912524_-
CHD2	chr15	+	93472259	93472321	93470473	93470560	93480747	93480855	154|87|353	0|0|4	105|255	13|11	104	80	5.56589e-06	0.000167249	1.0|1.0|0.985	0.861|0.947	0.091	CHD2_chr15:93472259-93472321-93470473-93470560-93480747-93480855_+
PNPO	chr17	+	46022924	46022978	46021981	46022081	46023226	46023355	257|150|112	0|0|6	126|61	12|8	94	86	1.15432e-06	4.13041e-05	1.0|1.0|0.945	0.906|0.875	0.091	PNPO_chr17:46022924-46022978-46021981-46022081-46023226-46023355_+
CTNND1	chr11	+	57558856	57559145	57529233	57529518	57561481	57561553	174|151|446	81|99|219	159|294	112|247	151	65	0.00427632	0.040981	0.48|0.396|0.467	0.379|0.339	0.089	CTNND1_chr11:57558856-57559145-57529233-57529518-57561481-57561553_+
MIF4GD	chr17	-	73263826	73263982	73263618	73263711	73264163	73264273	224|222|158	0|0|0	166|174	14|3	172	86	4.0501e-06	0.00012675	1.0|1.0|1.0	0.856|0.967	0.089	MIF4GD_chr17:73263826-73263982-73263618-73263711-73264163-73264273_-
SNAPIN	chr1	+	153631613	153631660	153631144	153631362	153631923	153632042	430|549|490	66|74|38	298|337	82|77	80	86	1.35225e-06	4.72635e-05	0.875|0.889|0.933	0.796|0.825	0.089	SNAPIN_chr1:153631613-153631660-153631144-153631362-153631923-153632042_+
ABI1	chr10	-	27047990	27048164	27040526	27040712	27054146	27054247	262|122|151	3|8|5	116|131	6|18	172	86	0.00255364	0.0272623	0.978|0.884|0.938	0.906|0.784	0.088	ABI1_chr10:27047990-27048164-27040526-27040712-27054146-27054247_-
OSBP2	chr22	+	31289803	31289988	31289624	31289720	31301823	31302056	119|128|145	0|0|0	129|94	0|10	172	86	0.00164233	0.0191578	1.0|1.0|1.0	1.0|0.825	0.088	OSBP2_chr22:31289803-31289988-31289624-31289720-31301823-31302056_+
DONSON	chr21	-	34955793	34955972	34954470	34954552	34956895	34957074	963|773|371	17|92|19	462|352	41|51	161	75	0.000713838	0.00984286	0.963|0.797|0.901	0.84|0.763	0.086	DONSON_chr21:34955793-34955972-34954470-34954552-34956895-34957074_-
DTYMK	chr2	-	242619643	242619734	242617866	242618064	242625183	242625292	1390|1638|907	46|73|48	1246|933	152|76	168	86	4.63076e-10	3.37167e-08	0.939|0.92|0.906	0.808|0.863	0.086	DTYMK_chr2:242619643-242619734-242617866-242618064-242625183-242625292_-
IRF3	chr19	-	50167930	50168103	50166599	50166771	50168887	50169132	512|313|383	13|6|24	346|381	33|31	172	86	6.18531e-05	0.00132593	0.952|0.963|0.889	0.84|0.86	0.085	IRF3_chr19:50167930-50168103-50166599-50166771-50168887-50169132_-
MAPKAP1	chr9	-	128268588	128268696	128246721	128246862	128305337	128305447	1062|874|755	277|256|290	605|690	258|308	172	86	0.00345491	0.0345152	0.657|0.631|0.566	0.54|0.528	0.084	MAPKAP1_chr9:128268588-128268696-128246721-128246862-128305337-128305447_-
DENND5A	chr11	-	9164949	9165032	9164268	9164392	9165643	9165825	434|462|364	9|0|20	313|271	31|17	152	86	1.21185e-06	4.29949e-05	0.965|1.0|0.911	0.851|0.9	0.083	DENND5A_chr11:9164949-9165032-9164268-9164392-9165643-9165825_-
CAST	chr5	+	96063192	96063234	96058342	96058402	96064856	96064913	5|30|7	0|0|4	12|11	8|14	2	17	0.000156342	0.00283213	1.0|1.0|0.937	0.927|0.87	0.081	CAST_chr5:96063192-96063234-96058342-96058402-96064856-96064913_+
GSN	chr9	+	124062333	124062404	124043747	124043840	124064240	124064445	67|108|58	436|339|300	12|30	303|263	128	86	3.52743e-08	1.78712e-06	0.094|0.176|0.115	0.026|0.071	0.08	GSN_chr9:124062333-124062404-124043747-124043840-124064240-124064445_+
CTNND1	chr11	+	57558965	57559145	57529233	57529518	57561481	57561553	134|119|344	81|99|219	133|220	112|247	151	65	0.00514514	0.0473657	0.416|0.341|0.403	0.338|0.277	0.079	CTNND1_chr11:57558965-57559145-57529233-57529518-57561481-57561553_+
TBC1D17	chr19	+	50386229	50386333	50386020	50386149	50386907	50387002	309|223|265	0|0|4	330|257	21|9	172	86	1.43947e-06	5.00796e-05	1.0|1.0|0.971	0.887|0.935	0.079	TBC1D17_chr19:50386229-50386333-50386020-50386149-50386907-50387002_+
DNM1	chr9	+	131010202	131010214	131009653	131009765	131010861	131011032	51|75|60	16|5|10	11|24	12|19	10	86	2.14748e-07	9.207e-06	0.965|0.992|0.981	0.887|0.916	0.078	DNM1_chr9:131010202-131010214-131009653-131009765-131010861-131011032_+
NMT2	chr10	-	15172140	15172311	15170348	15170457	15174815	15174932	347|268|336	0|0|20	145|201	9|13	172	86	0.000923026	0.0121065	1.0|1.0|0.894	0.89|0.885	0.077	NMT2_chr10:15172140-15172311-15170348-15170457-15174815-15174932_-
KIAA0317	chr14	-	75134167	75134297	75134021	75134080	75136351	75136477	321|215|61	0|0|0	138|62	4|2	138	52	0.00126073	0.0155854	1.0|1.0|1.0	0.929|0.921	0.075	KIAA0317_chr14:75134167-75134297-75134021-75134080-75136351-75136477_-
GSN	chr9	+	124062342	124062404	124043747	124043840	124064240	124064445	62|78|35	436|339|300	10|19	303|263	110	86	1.09482e-07	4.95937e-06	0.1|0.152|0.084	0.025|0.053	0.073	GSN_chr9:124062342-124062404-124043747-124043840-124064240-124064445_+
NDUFAF2	chr5	+	60394818	60394859	60240955	60241209	60448530	60448864	552|338|69	13|21|20	319|126	79|28	68	86	2.00319e-07	8.66735e-06	0.982|0.953|0.814	0.836|0.851	0.073	NDUFAF2_chr5:60394818-60394859-60240955-60241209-60448530-60448864_+
MTMR12	chr5	-	32276787	32276848	32274085	32274228	32312863	32313114	135|167|120	3|0|2	187|206	20|10	108	86	0.0001019	0.00198029	0.973|1.0|0.979	0.882|0.943	0.072	MTMR12_chr5:32276787-32276848-32274085-32274228-32312863-32313114_-
TIMM50	chr19	+	39972522	39972673	39971051	39971601	39973524	39973556	400|516|437	0|0|1	252|179	10|0	111	25	9.52798e-05	0.00187585	1.0|1.0|0.99	0.85|1.0	0.072	TIMM50_chr19:39972522-39972673-39971051-39971601-39973524-39973556_+
VARS2	chr6	+	30891129	30891282	30890880	30891008	30892130	30892337	181|124|180	0|0|5	177|103	17|1	172	86	0.00173344	0.019973	1.0|1.0|0.947	0.839|0.981	0.072	VARS2_chr6:30891129-30891282-30890880-30891008-30892130-30892337_+
KIAA1191	chr5	-	175786483	175786570	175775252	175775359	175786813	175786921	457|368|307	2|11|19	385|352	18|39	160	86	0.0001687	0.00301461	0.992|0.947|0.897	0.92|0.829	0.071	KIAA1191_chr5:175786483-175786570-175775252-175775359-175786813-175786921_-
CDC25C	chr5	-	137626327	137626429	137625189	137625252	137627658	137627805	588|322|160	5|0|6	229|210	19|3	142	56	0.000289697	0.00470249	0.979|1.0|0.913	0.826|0.965	0.069	CDC25C_chr5:137626327-137626429-137625189-137625252-137627658-137627805_-
CNTNAP1	chr17	+	40840893	40841065	40840479	40840629	40841538	40841645	348|350|462	0|0|1	266|354	3|24	172	86	7.21582e-09	4.14695e-07	1.0|1.0|0.996	0.978|0.881	0.069	CNTNAP1_chr17:40840893-40841065-40840479-40840629-40841538-40841645_+
RAF1	chr3	-	12647699	12647798	12645634	12645788	12650264	12650422	983|805|422	52|51|20	605|400	46|51	172	86	0.00115828	0.0145823	0.904|0.888|0.913	0.868|0.797	0.069	RAF1_chr3:12647699-12647798-12645634-12645788-12650264-12650422_-
MDP1	chr14	-	24683515	24683601	24683142	24683357	24683697	24683805	365|256|150	0|0|5	122|86	7|4	158	86	0.000119245	0.00226552	1.0|1.0|0.942	0.905|0.921	0.068	MDP1_chr14:24683515-24683601-24683142-24683357-24683697-24683805_-
PUM2	chr2	-	20511254	20511424	20508074	20508345	20511996	20512184	582|632|347	0|0|6	557|580	11|38	172	86	4.04305e-10	3e-08	1.0|1.0|0.967	0.962|0.884	0.066	PUM2_chr2:20511254-20511424-20508074-20508345-20511996-20512184_-
RASSF3	chr12	+	65081995	65082233	65078566	65078674	65085249	65085359	373|295|250	0|0|11	339|192	6|17	172	86	0.0015258	0.0180899	1.0|1.0|0.919	0.966|0.85	0.065	RASSF3_chr12:65081995-65082233-65078566-65078674-65085249-65085359_+
TOM1L1	chr17	+	52982849	52982928	52978051	52978284	52990026	52990176	284|204|31	0|0|3	205|180	22|8	144	86	6.20858e-06	0.000184168	1.0|1.0|0.861	0.848|0.931	0.064	TOM1L1_chr17:52982849-52982928-52978051-52978284-52990026-52990176_+
DONSON	chr21	-	34959827	34959908	34958283	34958487	34960626	34961014	465|418|181	0|0|7	255|182	16|8	148	86	5.15482e-07	2.0255e-05	1.0|1.0|0.938	0.903|0.93	0.063	DONSON_chr21:34959827-34959908-34958283-34958487-34960626-34961014_-
EIF4A2	chr3	+	186502750	186502890	186502352	186502485	186503671	186503840	3594|2187|1516	337|330|110	2113|2305	289|394	172	86	0.00119822	0.0149849	0.842|0.768|0.873	0.785|0.745	0.063	EIF4A2_chr3:186502750-186502890-186502352-186502485-186503671-186503840_+
NIPA2	chr15	-	23019799	23019856	23014437	23014528	23021197	23021429	493|308|316	11|4|6	255|395	25|23	98	84	8.52754e-07	3.15898e-05	0.975|0.985|0.978	0.897|0.936	0.063	NIPA2_chr15:23019799-23019856-23014437-23014528-23021197-23021429_-
USP19	chr3	-	49154491	49154794	49154159	49154376	49154869	49155003	133|221|126	0|0|1	159|175	9|3	172	86	0.00215365	0.023802	1.0|1.0|0.984	0.898|0.967	0.062	USP19_chr3:49154491-49154794-49154159-49154376-49154869-49155003_-
LRRFIP1	chr2	+	238659842	238659914	238657841	238657967	238661951	238662122	11|44|30	211|166|331	12|3	243|369	130	86	2.86304e-08	1.47837e-06	0.033|0.149|0.057	0.032|0.005	0.061	LRRFIP1_chr2:238659842-238659914-238657841-238657967-238661951-238662122_+
MAPKAP1	chr9	-	128432096	128432186	128419929	128420078	128469249	128469513	544|607|130	0|37|8	492|239	28|24	166	86	0.00277133	0.0289612	1.0|0.895|0.894	0.901|0.838	0.06	MAPKAP1_chr9:128432096-128432186-128419929-128420078-128469249-128469513_-
NR2C1	chr12	-	95453681	95453760	95452085	95452265	95456283	95456514	223|130|85	0|4|0	130|100	14|0	144	86	0.00406974	0.039362	1.0|0.951|1.0	0.847|1.0	0.06	NR2C1_chr12:95453681-95453760-95452085-95452265-95456283-95456514_-
PNKP	chr19	-	50364864	50364952	50364705	50364767	50365028	50365138	236|140|230	0|0|0	161|100	9|0	131	55	0.000401759	0.00614273	1.0|1.0|1.0	0.882|1.0	0.059	PNKP_chr19:50364864-50364952-50364705-50364767-50365028-50365138_-
GFPT2	chr5	-	179755276	179755338	179751815	179751895	179757699	179757834	645|438|519	0|2|4	96|165	7|5	97	73	8.86835e-07	3.26007e-05	1.0|0.994|0.99	0.912|0.961	0.058	GFPT2_chr5:179755276-179755338-179751815-179751895-179757699-179757834_-
PALLD	chr4	+	169798873	169799545	169753155	169753322	169812072	169812208	356|295|220	0|8|8	201|132	11|7	172	86	0.00368621	0.0362961	1.0|0.949|0.932	0.901|0.904	0.058	PALLD_chr4:169798873-169799545-169753155-169753322-169812072-169812208_+
IPO7	chr11	+	9424836	9424918	9406168	9406394	9430032	9430186	883|909|937	0|0|36	1016|928	38|56	150	86	8.71326e-10	6.04039e-08	1.0|1.0|0.937	0.939|0.905	0.057	IPO7_chr11:9424836-9424918-9406168-9406394-9430032-9430186_+
KIF23	chr15	+	69732242	69732416	69730586	69730744	69737128	69737380	646|493|271	9|0|12	447|468	28|19	172	86	1.57077e-05	0.000408629	0.973|1.0|0.919	0.889|0.925	0.057	KIF23_chr15:69732242-69732416-69730586-69730744-69737128-69737380_+
PDIA5	chr3	+	122849326	122849463	122843118	122843190	122864368	122864439	603|731|440	0|0|15	562|343	18|11	129	43	0.000121132	0.00229481	1.0|1.0|0.907	0.912|0.912	0.057	PDIA5_chr3:122849326-122849463-122843118-122843190-122864368-122864439_+
POLR2D	chr2	-	128608163	128608259	128603839	128605759	128610498	128610679	884|604|446	22|5|21	584|383	38|21	172	86	6.26447e-05	0.00134137	0.953|0.984|0.914	0.885|0.901	0.057	POLR2D_chr2:128608163-128608259-128603839-128605759-128610498-128610679_-
WIPF2	chr17	+	38418776	38418893	38416786	38416919	38420741	38421398	233|232|246	0|0|4	170|258	7|8	172	86	0.00153087	0.018133	1.0|1.0|0.969	0.924|0.942	0.057	WIPF2_chr17:38418776-38418893-38416786-38416919-38420741-38421398_+
CHTF8	chr16	-	69154955	69155073	69151911	69154552	69166386	69166493	300|248|501	0|0|6	244|562	10|15	172	86	0.000236008	0.00396964	1.0|1.0|0.977	0.924|0.949	0.056	CHTF8_chr16:69154955-69155073-69151911-69154552-69166386-69166493_-
PKD1P1	chr16	+	16425710	16425837	16425409	16425620	16427503	16427741	412|672|509	0|7|9	1100|524	38|23	172	86	6.06783e-06	0.000180277	1.0|0.98|0.966	0.935|0.919	0.055	PKD1P1_chr16:16425710-16425837-16425409-16425620-16427503-16427741_+
UBE2J2	chr1	-	1200162	1200210	1198725	1198766	1203241	1203372	10|13|2	139|92|347	0|0	82|163	41	34	0.00186092	0.0211761	0.056|0.105|0.005	0.0|0.0	0.055	UBE2J2_chr1:1200162-1200210-1198725-1198766-1203241-1203372_-
COMMD4	chr15	+	75630695	75630761	75630402	75630474	75630986	75631026	685|656|618	0|13|7	396|398	16|6	44	12	0.00304884	0.0312462	1.0|0.932|0.96	0.871|0.948	0.054	COMMD4_chr15:75630695-75630761-75630402-75630474-75630986-75631026_+
CSDE1	chr1	-	115292441	115292828	115282312	115282511	115300545	115300671	2658|2111|1894	23|23|47	2245|1444	44|105	172	86	2.17566e-09	1.37413e-07	0.983|0.979|0.953	0.962|0.873	0.054	CSDE1_chr1:115292441-115292828-115282312-115282511-115300545-115300671_-
SDCCAG8	chr1	+	243652315	243652442	243589728	243589860	243663057	243663393	234|113|116	0|0|0	138|127	8|0	172	86	0.00405925	0.0392707	1.0|1.0|1.0	0.896|1.0	0.052	SDCCAG8_chr1:243652315-243652442-243589728-243589860-243663057-243663393_+
TCTN3	chr10	-	97440228	97440366	97423152	97424057	97442407	97442561	882|613|531	43|57|42	870|616	111|57	172	86	0.00307172	0.0314465	0.911|0.843|0.863	0.797|0.844	0.052	TCTN3_chr10:97440228-97440366-97423152-97424057-97442407-97442561_-
AK2	chr1	-	33486991	33487062	33480122	33480195	33487193	33487304	1527|2326|1372	32|52|58	1653|3949	135|187	108	66	1.1e-08	6.14278e-07	0.967|0.965|0.935	0.882|0.928	0.051	AK2_chr1:33486991-33487062-33480122-33480195-33487193-33487304_-
USP28	chr11	-	113677210	113677306	113675589	113675768	113679019	113679159	36|40|19	160|151|215	14|19	174|273	172	86	7.78095e-05	0.00158977	0.101|0.117|0.042	0.039|0.034	0.05	USP28_chr11:113677210-113677306-113675589-113675768-113679019-113679159_-
POLL	chr10	-	103344634	103344676	103343264	103343438	103345072	103345235	50|56|55	11|0|0	63|93	0|0	70	86	0.00367913	0.0362477	0.848|1.0|1.0	1.0|1.0	-0.051	POLL_chr10:103344634-103344676-103343264-103343438-103345072-103345235_-
FANCI	chr15	+	89811629	89811756	89807752	89807838	89817398	89817535	217|265|249	8|12|0	194|372	0|0	165	79	0.000141469	0.00260535	0.929|0.914|1.0	1.0|1.0	-0.052	FANCI_chr15:89811629-89811756-89807752-89807838-89817398-89817535_+
PUM1	chr1	-	31437520	31437757	31426560	31426828	31438828	31439125	541|448|905	35|25|33	594|638	6|21	172	86	0.000480131	0.00711558	0.885|0.9|0.932	0.98|0.938	-0.053	PUM1_chr1:31437520-31437757-31426560-31426828-31438828-31439125_-
ATRIP	chr3	+	48501185	48501315	48500757	48500853	48501508	48502198	198|192|203	16|0|7	274|226	4|0	172	86	0.0034654	0.0345832	0.861|1.0|0.935	0.972|1.0	-0.054	ATRIP_chr3:48501185-48501315-48500757-48500853-48501508-48502198_+
RBM27	chr5	+	145598547	145598666	145583162	145583387	145602965	145603090	162|332|140	14|0|1	323|314	0|0	172	86	0.00027527	0.00451604	0.853|1.0|0.986	1.0|1.0	-0.054	RBM27_chr5:145598547-145598666-145583162-145583387-145602965-145603090_+
PPARD	chr6	+	35389596	35389735	35378763	35378994	35391722	35391925	302|195|404	0|19|3	216|347	0|1	172	86	0.0017174	0.0198248	1.0|0.837|0.985	1.0|0.994	-0.056	PPARD_chr6:35389596-35389735-35378763-35378994-35391722-35391925_+
RABEPK	chr9	+	127982817	127982979	127975648	127975801	127990188	127990338	584|338|614	24|22|13	594|719	8|6	172	86	1.22217e-05	0.000330267	0.924|0.885|0.959	0.974|0.984	-0.056	RABEPK_chr9:127982817-127982979-127975648-127975801-127990188-127990338_+
WARS	chr14	-	100835423	100835595	100828044	100828258	100841619	100841927	952|485|870	68|27|65	870|1167	22|49	172	86	5.69925e-05	0.0012401	0.875|0.9|0.87	0.952|0.923	-0.056	WARS_chr14:100835423-100835595-100828044-100828258-100841619-100841927_-
VPS13D	chr1	+	12475139	12475274	12463877	12464026	12476712	12476880	258|170|90	15|7|0	193|115	0|0	172	86	0.000626478	0.00887562	0.896|0.924|1.0	1.0|1.0	-0.06	VPS13D_chr1:12475139-12475274-12463877-12464026-12476712-12476880_+
ARHGEF18	chr19	+	7511928	7512054	7509089	7509340	7516034	7516152	364|245|267	20|9|2	181|449	0|0	172	86	2.6013e-06	8.51929e-05	0.901|0.932|0.985	1.0|1.0	-0.061	ARHGEF18_chr19:7511928-7512054-7509089-7509340-7516034-7516152_+
PRRC2C	chr1	+	171537385	171537478	171535730	171535982	171544065	171544267	470|378|498	4|33|4	269|394	0|0	172	86	1.44398e-05	0.000379313	0.983|0.851|0.984	1.0|1.0	-0.061	PRRC2C_chr1:171537385-171537478-171535730-171535982-171544065-171544267_+
C17orf85	chr17	-	3743393	3743499	3732536	3732662	3746379	3746445	318|283|373	17|13|2	334|367	3|1	145	59	0.000405253	0.00617609	0.884|0.899|0.987	0.978|0.993	-0.062	C17orf85_chr17:3743393-3743499-3732536-3732662-3746379-3746445_-
BRD8	chr5	-	137504158	137504377	137503622	137503767	137504910	137505047	366|512|493	26|32|29	327|428	6|15	172	86	0.00148191	0.0177328	0.876|0.889|0.895	0.965|0.934	-0.063	BRD8_chr5:137504158-137504377-137503622-137503767-137504910-137505047_-
RAB7L1	chr1	-	205739860	205739982	205737113	205739581	205743960	205744214	129|228|92	15|0|0	302|128	0|0	172	86	0.000677958	0.00944203	0.811|1.0|1.0	1.0|1.0	-0.063	RAB7L1_chr1:205739860-205739982-205737113-205739581-205743960-205744214_-
ZNF193	chr6	+	28198113	28198266	28195467	28195615	28200339	28201264	0|0|8	43|65|32	2|12	21|33	172	86	0.00405744	0.039268	0.0|0.0|0.111	0.045|0.154	-0.063	ZNF193_chr6:28198113-28198266-28195467-28195615-28200339-28201264_+
PEX26	chr22	+	18566202	18566498	18562639	18562780	18570737	18573797	188|167|282	8|10|1	190|129	0|0	172	86	0.00428684	0.0410296	0.922|0.893|0.993	1.0|1.0	-0.064	PEX26_chr22:18566202-18566498-18562639-18562780-18570737-18573797_+
PRKAG2	chr7	-	151265801	151265928	151262805	151262971	151267256	151267311	208|389|72	0|27|1	250|103	0|0	134	48	0.000868238	0.011496	1.0|0.838|0.963	1.0|1.0	-0.066	PRKAG2_chr7:151265801-151265928-151262805-151262971-151267256-151267311_-
WARS	chr14	-	100835423	100835595	100828044	100828258	100842596	100842680	945|537|901	35|19|88	940|946	14|22	163	77	4.57812e-07	1.81214e-05	0.927|0.93|0.829	0.969|0.953	-0.066	WARS_chr14:100835423-100835595-100828044-100828258-100842596-100842680_-
CHEK2	chr22	-	29115382	29115473	29107896	29108005	29120964	29121112	461|257|34	35|16|0	114|80	0|1	168	86	0.00389986	0.037953	0.871|0.892|1.0	1.0|0.976	-0.067	CHEK2_chr22:29115382-29115473-29107896-29108005-29120964-29121112_-
PLXNA2	chr1	-	208383624	208383807	208315673	208315808	208390079	208391347	102|37|364	10|0|7	109|260	0|0	172	86	0.000653956	0.0091689	0.836|1.0|0.963	1.0|1.0	-0.067	PLXNA2_chr1:208383624-208383807-208315673-208315808-208390079-208391347_-
DPYD	chr1	-	97981281	97981497	97915614	97915779	98015115	98015300	354|179|150	16|24|0	351|138	3|3	172	86	0.00123511	0.0153241	0.917|0.789|1.0	0.983|0.958	-0.068	DPYD_chr1:97981281-97981497-97915614-97915779-98015115-98015300_-
RAD51	chr15	+	41011002	41011097	41001222	41001314	41020908	41021022	543|468|600	30|22|13	325|307	2|0	171	85	2.85491e-06	9.24848e-05	0.9|0.914|0.958	0.988|1.0	-0.07	RAD51_chr15:41011002-41011097-41001222-41001314-41020908-41021022_+
EPN1	chr19	+	56200662	56200737	56200235	56200360	56201232	56201316	776|516|698	128|41|64	704|837	53|30	127	77	1.6095e-05	0.000416974	0.786|0.884|0.869	0.89|0.944	-0.071	EPN1_chr19:56200662-56200737-56200235-56200360-56201232-56201316_+
HPCAL1	chr2	+	10548687	10548860	10536960	10537046	10559859	10560261	79|46|210	512|718|822	74|86	224|244	165	79	2.94397e-08	1.51187e-06	0.069|0.03|0.109	0.137|0.144	-0.071	HPCAL1_chr2:10548687-10548860-10536960-10537046-10559859-10560261_+
MTIF2	chr2	-	55481789	55481961	55479612	55479789	55489451	55489563	241|145|101	2|18|0	291|178	0|0	172	86	8.12965e-05	0.00164441	0.984|0.801|1.0	1.0|1.0	-0.072	MTIF2_chr2:55481789-55481961-55479612-55479789-55489451-55489563_-
SLC25A32	chr8	-	104417003	104417089	104415391	104415552	104419861	104420012	459|439|138	11|39|11	250|159	1|5	158	86	0.00127532	0.0157091	0.958|0.86|0.872	0.993|0.945	-0.072	SLC25A32_chr8:104417003-104417089-104415391-104415552-104419861-104420012_-
TRIT1	chr1	-	40318402	40318548	40315790	40315933	40319641	40319738	264|271|175	18|16|4	309|238	6|0	172	86	0.000148872	0.00271512	0.88|0.894|0.956	0.963|1.0	-0.072	TRIT1_chr1:40318402-40318548-40315790-40315933-40319641-40319738_-
ZCCHC7	chr9	+	37349353	37349449	37327795	37327831	37354706	37354821	202|169|204	14|0|0	325|170	0|0	115	29	0.00424466	0.0407191	0.784|1.0|1.0	1.0|1.0	-0.072	ZCCHC7_chr9:37349353-37349449-37327795-37327831-37354706-37354821_+
CDK8	chr13	+	26956950	26957008	26927876	26928017	26959347	26959479	221|116|42	11|28|0	148|138	5|0	102	86	0.000687797	0.00955026	0.944|0.777|1.0	0.961|1.0	-0.073	CDK8_chr13:26956950-26957008-26927876-26928017-26959347-26959479_+
PRRC2C	chr1	+	171540458	171540560	171535730	171535982	171544065	171544267	366|289|599	4|33|4	257|297	0|0	172	86	5.15223e-05	0.00113286	0.979|0.814|0.987	1.0|1.0	-0.073	PRRC2C_chr1:171540458-171540560-171535730-171535982-171544065-171544267_+
NEK4	chr3	-	52794810	52794952	52785947	52786352	52797485	52797640	267|127|291	21|8|6	271|241	4|2	172	86	0.000635095	0.00895724	0.864|0.888|0.96	0.971|0.984	-0.074	NEK4_chr3:52794810-52794952-52785947-52786352-52797485-52797640_-
TRPT1	chr11	-	63992970	63993052	63992272	63992442	63993521	63993726	217|162|114	10|8|5	182|93	0|0	150	86	0.000558439	0.00810129	0.926|0.921|0.929	1.0|1.0	-0.075	TRPT1_chr11:63992970-63993052-63992272-63992442-63993521-63993726_-
FEZ2	chr2	-	36787927	36788008	36785580	36785656	36805739	36806008	28|7|7	229|306|21	51|51	268|101	131	69	1.14934e-06	4.11652e-05	0.061|0.012|0.149	0.091|0.21	-0.077	FEZ2_chr2:36787927-36788008-36785580-36785656-36805739-36806008_-
NDST1	chr5	+	149927779	149927950	149924873	149925048	149929239	149929349	515|309|721	20|26|31	526|598	2|11	172	86	3.53403e-07	1.44772e-05	0.928|0.856|0.921	0.992|0.965	-0.077	NDST1_chr5:149927779-149927950-149924873-149925048-149929239-149929349_+
C10orf116	chr10	+	88729956	88730019	88728187	88728362	88730232	88730666	307|1180|1035	71|156|279	934|463	117|52	112	86	0.000634641	0.00895552	0.769|0.853|0.74	0.86|0.872	-0.079	C10orf116_chr10:88729956-88730019-88728187-88728362-88730232-88730666_+
MMAB	chr12	-	109999047	109999134	109998844	109998909	109999224	109999322	60|64|47	215|163|116	100|68	127|143	132	58	0.00102882	0.0132132	0.109|0.147|0.151	0.257|0.173	-0.079	MMAB_chr12:109999047-109999134-109998844-109998909-109999224-109999322_-
SLK	chr10	+	105770573	105770666	105767934	105768114	105777917	105778047	42|32|32	419|534|305	110|114	519|334	172	86	1.81966e-13	2.29088e-11	0.048|0.029|0.05	0.096|0.146	-0.079	SLK_chr10:105770573-105770666-105767934-105768114-105777917-105778047_+
RAB31	chr18	+	9775274	9775354	9708227	9708441	9792150	9792232	131|221|303	12|14|9	151|192	0|4	135	75	0.00303185	0.031106	0.858|0.898|0.949	1.0|0.964	-0.08	RAB31_chr18:9775274-9775354-9708227-9708441-9792150-9792232_+
SPAG1	chr8	+	101251467	101251632	101243383	101243516	101252630	101252999	132|79|78	16|0|2	75|111	0|0	172	86	0.00541586	0.0492914	0.805|1.0|0.951	1.0|1.0	-0.081	SPAG1_chr8:101251467-101251632-101243383-101243516-101252630-101252999_+
MAP4	chr3	-	47908735	47908828	47898920	47899002	47912302	47912595	1146|761|749	103|88|79	981|1229	73|38	161	75	4.1338e-06	0.000128922	0.838|0.801|0.815	0.862|0.938	-0.082	MAP4_chr3:47908735-47908828-47898920-47899002-47912302-47912595_-
TCOF1	chr5	+	149751568	149751799	149749091	149749165	149753736	149753949	469|334|489	61|45|26	523|788	36|29	153	67	0.000496693	0.00732068	0.771|0.765|0.892	0.864|0.922	-0.084	TCOF1_chr5:149751568-149751799-149749091-149749165-149753736-149753949_+
GOLGB1	chr3	-	121441108	121441225	121437234	121437348	121445759	121445888	144|133|265	17|11|12	148|346	4|10	172	86	0.0031391	0.0319971	0.809|0.858|0.917	0.949|0.945	-0.086	GOLGB1_chr3:121441108-121441225-121437234-121437348-121445759-121445888_-
EPS15L1	chr19	-	16506154	16506278	16504761	16504812	16513131	16513296	255|318|328	13|19|2	341|370	3|0	130	44	3.31149e-05	0.000775696	0.869|0.85|0.982	0.975|1.0	-0.087	EPS15L1_chr19:16506154-16506278-16504761-16504812-16513131-16513296_-
CAMLG	chr5	+	134076752	134077213	134074169	134074482	134086448	134087850	444|256|300	111|46|52	459|297	51|40	172	86	0.00146837	0.0175972	0.667|0.736|0.743	0.818|0.788	-0.088	CAMLG_chr5:134076752-134077213-134074169-134074482-134086448-134087850_+
TMEM222	chr1	+	27657475	27657628	27657210	27657295	27658560	27658592	10|14|17	62|57|37	44|33	39|45	103	17	1.04438e-06	3.76929e-05	0.026|0.039|0.07	0.157|0.108	-0.088	TMEM222_chr1:27657475-27657628-27657210-27657295-27658560-27658592_+
QDPR	chr4	-	17510893	17510986	17506001	17506098	17513572	17513857	511|229|420	24|38|8	322|571	5|12	172	86	0.000399967	0.00612031	0.914|0.751|0.963	0.97|0.96	-0.089	QDPR_chr4:17510893-17510986-17506001-17506098-17513572-17513857_-
MELK	chr9	+	36594624	36594768	36589532	36589649	36599390	36599483	449|287|163	38|30|12	406|278	18|5	172	86	0.000105757	0.00204785	0.855|0.827|0.872	0.919|0.965	-0.091	MELK_chr9:36594624-36594768-36589532-36589649-36599390-36599483_+
PDLIM2	chr8	+	22449063	22449181	22447108	22447254	22451245	22451345	304|462|393	46|48|31	458|485	27|19	172	86	8.03201e-05	0.00162816	0.768|0.828|0.864	0.895|0.927	-0.091	PDLIM2_chr8:22449063-22449181-22447108-22447254-22451245-22451345_+
PNKP	chr19	-	50365028	50365138	50364864	50364952	50365300	50365362	331|160|350	14|12|0	224|139	0|0	136	50	0.00173212	0.019964	0.897|0.831|1.0	1.0|1.0	-0.091	PNKP_chr19:50365028-50365138-50364864-50364952-50365300-50365362_-
ARHGEF11	chr1	-	156908209	156908305	156907040	156907288	156909339	156909702	242|181|321	28|12|28	147|180	6|4	172	86	0.00185299	0.021105	0.812|0.883|0.851	0.925|0.957	-0.092	ARHGEF11_chr1:156908209-156908305-156907040-156907288-156909339-156909702_-
ATP5C1	chr10	+	7848936	7848973	7844720	7844817	7849621	7849762	1139|981|283	204|191|56	635|274	39|3	60	86	1.33227e-15	2.21905e-13	0.889|0.88|0.879	0.959|0.992	-0.093	ATP5C1_chr10:7848936-7848973-7844720-7844817-7849621-7849762_+
DNAJC19	chr3	-	180704730	180704810	180703713	180703784	180705810	180705884	629|488|90	25|39|7	663|252	10|5	105	45	8.36445e-06	0.000238895	0.915|0.843|0.846	0.966|0.956	-0.093	DNAJC19_chr3:180704730-180704810-180703713-180703784-180705810-180705884_-
COX4NB	chr16	-	85813984	85814079	85812230	85813473	85814816	85814886	1165|920|964	128|75|124	1089|670	70|24	149	63	2.58744e-06	8.48802e-05	0.794|0.838|0.767	0.868|0.922	-0.095	COX4NB_chr16:85813984-85814079-85812230-85813473-85814816-85814886_-
EZH1	chr17	-	40880842	40880970	40879652	40879781	40882845	40882936	129|86|70	0|13|2	145|93	0|0	170	84	0.00236236	0.0256272	1.0|0.766|0.945	1.0|1.0	-0.096	EZH1_chr17:40880842-40880970-40879652-40879781-40882845-40882936_-
USP32	chr17	-	58348710	58348842	58346810	58346918	58365883	58366043	344|184|66	0|20|4	230|183	0|0	172	86	6.88712e-05	0.0014451	1.0|0.821|0.892	1.0|1.0	-0.096	USP32_chr17:58348710-58348842-58346810-58346918-58365883-58366043_-
L2HGDH	chr14	-	50732075	50732207	50709151	50713971	50734470	50734628	34|62|28	0|9|1	131|77	0|0	172	86	0.000663413	0.00926981	1.0|0.775|0.933	1.0|1.0	-0.097	L2HGDH_chr14:50732075-50732207-50709151-50713971-50734470-50734628_-
EPB41L2	chr6	-	131190951	131191266	131188598	131188721	131206235	131206408	131|45|96	0|11|0	305|360	0|4	172	86	0.00249304	0.0267519	1.0|0.672|1.0	1.0|0.978	-0.098	EPB41L2_chr6:131190951-131191266-131188598-131188721-131206235-131206408_-
KIAA0101	chr15	-	64668941	64669104	64657210	64658274	64673156	64673237	3703|3194|1752	555|290|227	1942|1567	86|113	160	74	7.09375e-10	4.99121e-08	0.755|0.836|0.781	0.913|0.865	-0.098	KIAA0101_chr15:64668941-64669104-64657210-64658274-64673156-64673237_-
SPAG1	chr8	+	101245638	101245765	101243383	101243516	101252630	101252999	132|16|32	16|0|2	79|61	0|0	172	86	0.00202679	0.0227359	0.805|1.0|0.889	1.0|1.0	-0.102	SPAG1_chr8:101245638-101245765-101243383-101243516-101252630-101252999_+
ABLIM3	chr5	+	148620238	148620337	148619321	148619451	148622053	148622101	5|0|64	81|55|172	162|165	230|417	127	41	7.93612e-07	2.95197e-05	0.02|0.0|0.107	0.185|0.113	-0.107	ABLIM3_chr5:148620238-148620337-148619321-148619451-148622053-148622101_+
SLC37A4	chr11	-	118900941	118901445	118899931	118900274	118901558	118901616	4|0|12	72|31|39	20|7	29|24	137	51	0.000133909	0.00249171	0.02|0.0|0.103	0.204|0.098	-0.11	SLC37A4_chr11:118900941-118901445-118899931-118900274-118901558-118901616_-
INO80E	chr16	+	30012734	30012851	30012249	30012361	30016541	30017112	773|573|889	87|92|82	827|562	49|18	172	86	6.8e-08	3.28686e-06	0.816|0.757|0.844	0.894|0.94	-0.111	INO80E_chr16:30012734-30012851-30012249-30012361-30016541-30017112_+
IFFO1	chr12	-	6658641	6658650	6657833	6657991	6658921	6659062	9|28|37	46|87|46	48|74	11|18	4	86	0	0	0.808|0.874|0.945	0.989|0.989	-0.113	IFFO1_chr12:6658641-6658650-6657833-6657991-6658921-6659062_-
PCBP4	chr3	-	51996825	51996908	51995175	51995320	52001341	52001450	13|9|19	144|169|102	39|34	113|89	152	86	2.69287e-08	1.39817e-06	0.049|0.029|0.095	0.163|0.178	-0.113	PCBP4_chr3:51996825-51996908-51995175-51995320-52001341-52001450_-
NUDT2	chr9	+	34336297	34336339	34329503	34329597	34338710	34338845	25|22|19	130|119|112	38|33	125|85	70	86	0.00421948	0.0405511	0.191|0.185|0.172	0.272|0.323	-0.115	NUDT2_chr9:34336297-34336339-34329503-34329597-34338710-34338845_+
RBPMS	chr8	+	30407016	30407102	30402010	30402141	30416403	30416473	4|0|11	73|88|37	33|24	71|62	135	63	1.83802e-07	7.98943e-06	0.025|0.0|0.122	0.178|0.153	-0.116	RBPMS_chr8:30407016-30407102-30402010-30402141-30416403-30416473_+
SCRIB	chr8	-	144889721	144889784	144889093	144889183	144890778	144891195	324|226|479	92|55|143	361|779	58|85	109	83	7.93716e-08	3.7868e-06	0.728|0.758|0.718	0.826|0.875	-0.116	SCRIB_chr8:144889721-144889784-144889093-144889183-144890778-144891195_-
CHST10	chr2	-	101019025	101019117	101014369	101014604	101023037	101023169	152|50|126	0|12|2	161|130	0|0	170	86	0.00256158	0.0273238	1.0|0.678|0.97	1.0|1.0	-0.117	CHST10_chr2:101019025-101019117-101014369-101014604-101023037-101023169_-
C12orf49	chr12	-	117158100	117158252	117157567	117157681	117175594	117175843	247|154|176	16|14|25	248|222	0|11	172	86	3.65771e-05	0.000843671	0.885|0.846|0.779	1.0|0.91	-0.118	C12orf49_chr12:117158100-117158252-117157567-117157681-117175594-117175843_-
STRN3	chr14	-	31398406	31398517	31388171	31388312	31404368	31404510	118|117|193	32|21|19	332|374	20|40	172	86	0.00367126	0.0361868	0.648|0.736|0.835	0.892|0.824	-0.118	STRN3_chr14:31398406-31398517-31388171-31388312-31404368-31404510_-
FNDC4	chr2	-	27715532	27715657	27714749	27715345	27716255	27716345	403|375|318	46|46|17	96|129	0|6	169	83	0.00292845	0.0302762	0.811|0.8|0.902	1.0|0.913	-0.119	FNDC4_chr2:27715532-27715657-27714749-27715345-27716255-27716345_-
RBFOX2	chr22	-	36152151	36152191	36142519	36142608	36155934	36156067	106|76|175	23|31|32	205|121	15|7	62	82	1.14245e-06	4.0995e-05	0.859|0.764|0.879	0.948|0.958	-0.119	RBFOX2_chr22:36152151-36152191-36142519-36142608-36155934-36156067_-
TTF1	chr9	-	135276841	135278215	135275421	135275645	135282176	135282238	212|141|213	13|14|9	193|182	3|1	141	55	0.000263045	0.0043448	0.864|0.797|0.902	0.962|0.986	-0.12	TTF1_chr9:135276841-135278215-135275421-135275645-135282176-135282238_-
NFASC	chr1	+	204970297	204970414	204957760	204957934	204978684	204978816	0|0|6	43|89|64	7|7	29|17	172	86	6.7135e-06	0.000197127	0.0|0.0|0.045	0.108|0.171	-0.125	NFASC_chr1:204970297-204970414-204957760-204957934-204978684-204978816_+
MACROD1	chr11	-	63782723	63782753	63767698	63767815	63918710	63918827	205|50|115	44|34|4	22|65	0|0	46	86	6.65603e-05	0.00140523	0.897|0.733|0.982	1.0|1.0	-0.129	MACROD1_chr11:63782723-63782753-63767698-63767815-63918710-63918827_-
SAMD4A	chr14	+	55203741	55204005	55168779	55169298	55215532	55215642	81|95|133	107|67|138	98|118	49|75	172	86	0.00328068	0.033144	0.275|0.415|0.325	0.5|0.44	-0.132	SAMD4A_chr14:55203741-55204005-55168779-55169298-55215532-55215642_+
POLL	chr10	-	103342519	103342648	103340004	103340173	103347002	103347163	83|80|65	12|17|0	181|171	8|0	172	86	0.000792684	0.0106606	0.776|0.702|1.0	0.919|1.0	-0.134	POLL_chr10:103342519-103342648-103340004-103340173-103347002-103347163_-
CYP2U1	chr4	+	108866125	108866761	108852716	108853289	108868531	108868693	78|128|149	10|18|12	83|156	2|5	172	86	0.00104818	0.0134115	0.796|0.78|0.861	0.954|0.94	-0.135	CYP2U1_chr4:108866125-108866761-108852716-108853289-108868531-108868693_+
LTBP4	chr19	+	41122794	41122926	41120220	41120352	41123005	41123130	323|350|280	69|31|31	243|197	4|13	172	86	3.31664e-05	0.000776419	0.701|0.85|0.819	0.968|0.883	-0.135	LTBP4_chr19:41122794-41122926-41120220-41120352-41123005-41123130_+
B3GALNT2	chr1	-	235621910	235622094	235618870	235618996	235643369	235643465	47|84|40	9|0|3	86|148	0|0	172	86	0.000441046	0.00663296	0.723|1.0|0.87	1.0|1.0	-0.136	B3GALNT2_chr1:235621910-235622094-235618870-235618996-235643369-235643465_-
STX3	chr11	+	59564755	59564869	59562844	59562955	59568327	59573355	160|257|129	24|47|14	256|472	18|14	172	86	9.9315e-08	4.56473e-06	0.769|0.732|0.822	0.877|0.944	-0.136	STX3_chr11:59564755-59564869-59562844-59562955-59568327-59573355_+
TOM1L2	chr17	-	17787947	17788082	17786018	17786177	17801909	17801988	178|105|227	10|22|1	136|185	0|1	158	72	0.000435404	0.00655596	0.89|0.685|0.99	1.0|0.988	-0.139	TOM1L2_chr17:17787947-17788082-17786018-17786177-17801909-17801988_-
PALB2	chr16	-	23619184	23619333	23614482	23614990	23625324	23625412	154|170|91	27|16|13	315|266	15|8	167	81	4.69873e-06	0.000144269	0.734|0.837|0.772	0.911|0.942	-0.145	PALB2_chr16:23619184-23619333-23614482-23614990-23625324-23625412_-
C12orf49	chr12	-	117160871	117161028	117157567	117157681	117175594	117175843	137|123|128	16|14|25	160|143	0|11	172	86	0.000206323	0.00354803	0.811|0.815|0.719	1.0|0.867	-0.152	C12orf49_chr12:117160871-117161028-117157567-117157681-117175594-117175843_-
FBRSL1	chr12	+	133158326	133158410	133158024	133158102	133158647	133158852	189|101|144	10|24|6	94|117	1|0	139	71	0.000393422	0.00604967	0.906|0.682|0.925	0.98|1.0	-0.152	FBRSL1_chr12:133158326-133158410-133158024-133158102-133158647-133158852_+
PLEC	chr8	-	144996671	145000052	144989320	144996563	145000951	145001050	750|798|1871	154|66|142	906|1091	10|20	172	86	0	0	0.709|0.858|0.868	0.978|0.965	-0.16	PLEC_chr8:144996671-145000052-144989320-144996563-145000951-145001050_-
SLC12A6	chr15	-	34567545	34567590	34553126	34553221	34628610	34628868	96|21|65	10|12|5	31|104	0|0	76	86	3.64168e-05	0.000841506	0.916|0.664|0.936	1.0|1.0	-0.161	SLC12A6_chr15:34567545-34567590-34553126-34553221-34628610-34628868_-
ZNF227	chr19	+	44733885	44733969	44732598	44732725	44738854	44741421	88|85|59	26|11|5	130|102	7|2	154	86	0.000352174	0.00551452	0.654|0.812|0.868	0.912|0.966	-0.161	ZNF227_chr19:44733885-44733969-44732598-44732725-44738854-44741421_+
TSEN15	chr1	+	184041290	184041432	184023861	184023997	184041960	184043344	288|316|187	51|50|38	383|301	8|27	172	86	1.28249e-07	5.73359e-06	0.738|0.76|0.711	0.96|0.848	-0.168	TSEN15_chr1:184041290-184041432-184023861-184023997-184041960-184043344_+
NRG1	chr8	+	32620735	32620877	32617717	32617924	32621265	32622558	0|9|80	48|117|122	24|24	22|57	172	86	0.00144803	0.0174092	0.0|0.037|0.247	0.353|0.174	-0.169	NRG1_chr8:32620735-32620877-32617717-32617924-32621265-32622558_+
DFNA5	chr7	-	24789182	24789412	24784180	24784373	24797014	24797083	145|132|98	6|20|9	130|105	1|0	148	62	4.90267e-05	0.00108623	0.91|0.734|0.82	0.982|1.0	-0.17	DFNA5_chr7:24789182-24789412-24784180-24784373-24797014-24797083_-
CABIN1	chr22	+	24437586	24437721	24434795	24434909	24439365	24439546	147|93|182	10|24|12	88|218	1|2	172	86	1.13498e-05	0.000308923	0.88|0.66|0.883	0.978|0.982	-0.172	CABIN1_chr22:24437586-24437721-24434795-24434909-24439365-24439546_+
CPNE1	chr20	-	34243123	34243266	34220716	34220845	34252681	34252859	43|35|17	147|106|128	32|79	58|72	172	86	1.1435e-06	4.0995e-05	0.128|0.142|0.062	0.216|0.354	-0.174	CPNE1_chr20:34243123-34243266-34220716-34220845-34252681-34252859_-
HMGCL	chr1	-	24140679	24140828	24134624	24134813	24143164	24143260	291|136|69	29|47|7	171|123	4|7	172	86	0.000220737	0.00375133	0.834|0.591|0.831	0.955|0.898	-0.175	HMGCL_chr1:24140679-24140828-24134624-24134813-24143164-24143260_-
GINS3	chr16	+	58437001	58437235	58426297	58426691	58438402	58440048	213|129|299	44|66|50	250|274	12|47	172	86	0.00481735	0.0450628	0.708|0.494|0.749	0.912|0.745	-0.178	GINS3_chr16:58437001-58437235-58426297-58426691-58438402-58440048_+
TIMM17B	chrX	-	48752634	48752784	48752320	48752384	48754041	48754141	126|100|46	306|307|260	337|248	394|214	143	57	0	0	0.141|0.115|0.066	0.254|0.316	-0.178	TIMM17B_chrX:48752634-48752784-48752320-48752384-48754041-48754141_-
MBNL2	chr13	+	98018712	98018807	98009735	98009889	98043575	98046374	117|105|94	25|23|25	282|198	14|19	172	86	3.68947e-07	1.4982e-05	0.701|0.695|0.653	0.91|0.839	-0.192	MBNL2_chr13:98018712-98018807-98009735-98009889-98043575-98046374_+
TOM1L2	chr17	-	17796974	17797124	17786018	17786177	17801909	17801988	179|53|170	10|22|1	82|184	0|1	158	72	0.00218379	0.0240575	0.891|0.523|0.987	1.0|0.988	-0.194	TOM1L2_chr17:17796974-17797124-17786018-17786177-17801909-17801988_-
SMARCC2	chr12	-	56558086	56558152	56555635	56557549	56558431	56558515	205|223|363	60|41|61	200|232	5|5	109	77	4.03011e-14	5.68185e-12	0.707|0.793|0.808	0.966|0.97	-0.199	SMARCC2_chr12:56558086-56558152-56555635-56557549-56558431-56558515_-
ALG2	chr9	-	101983260	101983419	101978706	101981118	101983828	101984246	105|99|110	88|78|103	200|166	54|85	172	86	0.000275487	0.00451662	0.374|0.388|0.348	0.649|0.494	-0.202	ALG2_chr9:101983260-101983419-101978706-101981118-101983828-101984246_-
HLCS	chr21	-	38318308	38318454	38311131	38311294	38334335	38334470	12|0|4	47|34|22	23|19	23|37	172	86	7.45109e-05	0.00153707	0.113|0.0|0.083	0.333|0.204	-0.203	HLCS_chr21:38318308-38318454-38311131-38311294-38334335-38334470_-
MAP3K7	chr6	-	91254270	91254351	91246055	91246120	91256976	91257106	50|21|23	334|223|221	137|67	117|166	120	58	1.11791e-10	9.20817e-09	0.067|0.044|0.048	0.361|0.163	-0.209	MAP3K7_chr6:91254270-91254351-91246055-91246120-91256976-91257106_-
UBXN11	chr1	-	26620695	26620822	26612313	26612528	26633082	26633195	80|94|103	17|13|8	137|158	1|0	172	86	1.05815e-08	5.91856e-07	0.702|0.783|0.866	0.986|1.0	-0.209	UBXN11_chr1:26620695-26620822-26612313-26612528-26633082-26633195_-
NFASC	chr1	+	204971723	204971876	204957760	204957934	204978684	204978816	7|18|34	43|89|64	25|20	29|17	172	86	3.52063e-05	0.000817564	0.075|0.092|0.21	0.301|0.37	-0.21	NFASC_chr1:204971723-204971876-204957760-204957934-204978684-204978816_+
MBNL2	chr13	+	98017389	98017425	98009735	98009889	98018712	98018807	0|0|1	46|40|67	19|25	141|99	58	86	8.30724e-06	0.00023755	0.0|0.0|0.022	0.167|0.272	-0.212	MBNL2_chr13:98017389-98017425-98009735-98009889-98018712-98018807_+
TNFSF12	chr17	+	7456903	7457142	7454259	7454295	7460094	7460219	24|0|31	49|20|32	32|25	18|13	115	29	6.60215e-05	0.00139935	0.11|0.0|0.196	0.31|0.327	-0.217	TNFSF12_chr17:7456903-7457142-7454259-7454295-7460094-7460219_+
FAM48A	chr13	-	37584688	37584792	37583450	37583946	37586328	37586434	228|221|251	249|87|252	532|329	118|120	172	86	0.000130475	0.00244231	0.314|0.559|0.332	0.693|0.578	-0.234	FAM48A_chr13:37584688-37584792-37583450-37583946-37586328-37586434_-
C17orf101	chr17	-	80352206	80352419	80347085	80350410	80356071	80356195	131|201|168	179|130|84	157|136	48|32	172	86	1.74412e-05	0.000445413	0.268|0.436|0.5	0.621|0.68	-0.249	C17orf101_chr17:80352206-80352419-80347085-80350410-80356071-80356195_-
PTER	chr10	+	16479355	16479489	16478966	16479046	16526335	16526815	3|0|8	39|22|9	8|11	10|6	159	73	0.000841976	0.0112074	0.034|0.0|0.29	0.269|0.457	-0.255	PTER_chr10:16479355-16479489-16478966-16479046-16526335-16526815_+
ADARB1	chr21	+	46548316	46548488	46494492	46494708	46591524	46591599	45|38|45	12|4|5	67|53	0|0	154	68	0.000127982	0.00240641	0.623|0.808|0.799	1.0|1.0	-0.257	ADARB1_chr21:46548316-46548488-46494492-46494708-46591524-46591599_+
PHLDB2	chr3	+	111671418	111671559	111664114	111664204	111672776	111672876	148|194|268	40|27|38	184|249	0|0	169	83	0	0	0.645|0.779|0.776	1.0|1.0	-0.267	PHLDB2_chr3:111671418-111671559-111664114-111664204-111672776-111672876_+
DNM2	chr19	+	10919244	10919256	10916591	10916643	10922939	10923053	20|17|17	177|139|181	23|35	89|65	5	45	3.07623e-06	9.85521e-05	0.504|0.524|0.458	0.699|0.829	-0.269	DNM2_chr19:10919244-10919256-10916591-10916643-10922939-10923053_+
MEF2BNB-MEF2B	chr19	-	19296842	19296907	19293381	19293492	19302889	19303400	87|77|197	74|47|77	163|140	23|23	116	86	2.28902e-08	1.20175e-06	0.466|0.548|0.655	0.84|0.819	-0.273	MEF2BNB-MEF2B_chr19:19296842-19296907-19293381-19293492-19302889-19303400_-
ERBB2IP	chr5	+	65367996	65368119	65349233	65350779	65370851	65371058	19|47|35	227|406|300	394|164	299|223	172	86	0	0	0.04|0.055|0.055	0.397|0.269	-0.283	ERBB2IP_chr5:65367996-65368119-65349233-65350779-65370851-65371058_+
REPS1	chr6	-	139247537	139247618	139242173	139242261	139251113	139251235	223|294|185	92|74|71	245|311	6|27	143	81	5.55112e-15	8.67057e-13	0.579|0.692|0.596	0.959|0.867	-0.291	REPS1_chr6:139247537-139247618-139242173-139242261-139251113-139251235_-
SEC31A	chr4	-	83763292	83763634	83750152	83750211	83765538	83765662	641|345|885	383|176|220	1191|1217	119|156	138	52	7.76085e-11	6.6699e-09	0.387|0.425|0.603	0.79|0.746	-0.296	SEC31A_chr4:83763292-83763634-83750152-83750211-83765538-83765662_-
ENAH	chr1	-	225704897	225705008	225702297	225702602	225706899	225707267	280|545|1196	71|152|336	612|1214	24|16	172	86	0	0	0.664|0.642|0.64	0.927|0.974	-0.302	ENAH_chr1:225704897-225705008-225702297-225702602-225706899-225707267_-
SEC31A	chr4	-	83763337	83763634	83750152	83750211	83765538	83765662	491|304|811	383|176|220	984|1068	119|156	138	52	5e-09	3.0379e-07	0.326|0.394|0.581	0.757|0.721	-0.305	SEC31A_chr4:83763337-83763634-83750152-83750211-83765538-83765662_-
NFIB	chr9	-	14116206	14116345	14081841	14088325	14120438	14120623	23|62|79	39|36|83	106|188	35|41	172	86	1.22548e-06	4.33967e-05	0.228|0.463|0.322	0.602|0.696	-0.311	NFIB_chr9:14116206-14116345-14081841-14088325-14120438-14120623_-
GPR56	chr16	+	57675498	57675620	57662418	57662714	57684164	57684263	29|50|52	29|48|25	28|22	6|4	172	86	0.000610942	0.00868164	0.333|0.342|0.51	0.7|0.733	-0.321	GPR56_chr16:57675498-57675620-57662418-57662714-57684164-57684263_+
ERBB2IP	chr5	+	65370851	65371058	65349233	65350779	65372143	65372236	433|628|586	189|187|54	772|580	2|0	172	86	0	0	0.534|0.627|0.844	0.995|1.0	-0.329	ERBB2IP_chr5:65370851-65371058-65349233-65350779-65372143-65372236_+
PHLDB2	chr3	+	111667778	111667922	111664114	111664204	111672776	111672876	157|234|89	40|27|38	190|99	0|0	169	83	9.2748e-13	1.04844e-10	0.658|0.81|0.535	1.0|1.0	-0.332	PHLDB2_chr3:111667778-111667922-111664114-111664204-111672776-111672876_+
MARK2	chr11	+	63671457	63671619	63670532	63670630	63672257	63672515	105|64|176	168|98|281	222|249	67|108	172	86	0	0	0.238|0.246|0.238	0.624|0.535	-0.339	MARK2_chr11:63671457-63671619-63670532-63670630-63672257-63672515_+
BPTF	chr17	+	65882243	65882432	65871671	65871860	65887959	65888150	36|46|94	29|32|31	51|99	5|13	172	86	4.63929e-06	0.000142682	0.383|0.418|0.603	0.836|0.792	-0.346	BPTF_chr17:65882243-65882432-65871671-65871860-65887959-65888150_+
MAP4K4	chr2	+	102477286	102477448	102476197	102476326	102481391	102481498	239|240|441	455|407|559	461|736	169|250	172	86	0	0	0.208|0.228|0.283	0.577|0.595	-0.346	MAP4K4_chr2:102477286-102477448-102476197-102476326-102481391-102481498_+
EHBP1	chr2	+	63215065	63215173	63206322	63206470	63217850	63217975	318|260|204	105|73|66	414|582	7|11	172	86	0	0	0.602|0.64|0.607	0.967|0.964	-0.349	EHBP1_chr2:63215065-63215173-63206322-63206470-63217850-63217975_+
GPR56	chr16	+	57675502	57675620	57662418	57662714	57684164	57684263	38|24|72	29|48|25	31|28	6|4	172	86	0.00117035	0.0147032	0.396|0.2|0.59	0.721|0.778	-0.354	GPR56_chr16:57675502-57675620-57662418-57662714-57684164-57684263_+
SYTL2	chr11	-	85422155	85422275	85420373	85420543	85425455	85425550	45|111|46	21|55|2	181|38	0|0	172	86	6.3383e-08	3.09058e-06	0.517|0.502|0.92	1.0|1.0	-0.354	SYTL2_chr11:85422155-85422275-85420373-85420543-85425455-85425550_-
EIF4G3	chr1	-	21219111	21219222	21212693	21212864	21220009	21220129	155|198|216	535|419|477	455|364	194|176	172	86	0	0	0.127|0.191|0.185	0.54|0.508	-0.356	EIF4G3_chr1:21219111-21219222-21212693-21212864-21220009-21220129_-
FGFR1	chr8	-	38287199	38287466	38285863	38285953	38314873	38315052	73|136|182	160|257|509	111|142	31|78	169	83	1.41775e-13	1.8091e-11	0.183|0.206|0.149	0.637|0.472	-0.375	FGFR1_chr8:38287199-38287466-38285863-38285953-38314873-38315052_-
GPR126	chr6	+	142704896	142704980	142703087	142703156	142711394	142711480	30|38|32	5|17|8	38|68	0|0	123	55	1.63688e-06	5.58926e-05	0.728|0.5|0.641	1.0|1.0	-0.377	GPR126_chr6:142704896-142704980-142703087-142703156-142711394-142711480_+
ALDOA	chr16	+	30066104	30066248	30064784	30064820	30075049	30075569	2|19|39	22|14|12	38|33	8|3	115	29	0.000699164	0.00966886	0.022|0.255|0.45	0.545|0.735	-0.398	ALDOA_chr16:30066104-30066248-30064784-30064820-30075049-30075569_+
MBNL1	chr3	+	152164492	152164546	152163070	152163328	152165408	152165562	101|97|324	242|333|622	272|385	95|181	94	86	0	0	0.276|0.21|0.323	0.724|0.661	-0.423	MBNL1_chr3:152164492-152164546-152163070-152163328-152165408-152165562_+
RASSF7	chr11	+	563395	563478	563188	563317	563557	564025	9|4|13	7|13|9	27|15	5|2	152	86	0.000714932	0.00985433	0.421|0.148|0.45	0.753|0.809	-0.441	RASSF7_chr11:563395-563478-563188-563317-563557-564025_+
FBXO44	chr1	+	11715384	11715756	11714913	11715009	11715862	11716157	20|4|7	49|18|22	51|30	24|5	172	86	1.51165e-07	6.67875e-06	0.169|0.1|0.137	0.515|0.75	-0.497	FBXO44_chr1:11715384-11715756-11714913-11715009-11715862-11716157_+
RAI14	chr5	+	34813678	34813765	34812284	34812313	34814687	34814774	207|171|21	37|17|7	434|89	0|0	90	16	5.91194e-13	6.84748e-11	0.499|0.641|0.348	1.0|1.0	-0.504	RAI14_chr5:34813678-34813765-34812284-34812313-34814687-34814774_+
EPB41L1	chr20	+	34761685	34761876	34742661	34742818	34763472	34763637	53|49|138	31|66|85	133|104	15|0	172	86	4.16855e-12	4.27566e-10	0.461|0.271|0.448	0.816|1.0	-0.515	EPB41L1_chr20:34761685-34761876-34742661-34742818-34763472-34763637_+
NUMB	chr14	-	73745988	73746132	73741917	73744001	73749066	73749213	103|136|156	318|195|218	629|531	86|114	172	86	0	0	0.139|0.259|0.264	0.785|0.7	-0.522	NUMB_chr14:73745988-73746132-73741917-73744001-73749066-73749213_-
MTX3	chr5	-	79281393	79281482	79272538	79279617	79282772	79282930	24|8|0	72|60|3	33|10	32|1	164	86	0.00181366	0.0207261	0.149|0.065|0.0	0.351|0.84	-0.524	MTX3_chr5:79281393-79281482-79272538-79279617-79282772-79282930_-
DEPDC1	chr1	-	68947728	68948580	68947122	68947295	68949632	68949773	83|149|37	183|164|105	334|236	56|30	172	86	0	0	0.185|0.312|0.15	0.749|0.797	-0.557	DEPDC1_chr1:68947728-68948580-68947122-68947295-68949632-68949773_-
PBRM1	chr3	-	52588739	52588895	52584762	52584833	52595782	52595984	93|85|179	131|158|87	281|312	12|34	150	64	0	0	0.232|0.187|0.467	0.909|0.797	-0.558	PBRM1_chr3:52588739-52588895-52584762-52584833-52595782-52595984_-
KIF13A	chr6	-	17771344	17771449	17763923	17765177	17772138	17772290	55|18|48	66|93|58	268|223	28|16	172	86	0	0	0.294|0.088|0.293	0.827|0.875	-0.626	KIF13A_chr6:17771344-17771449-17763923-17765177-17772138-17772290_-
SEPT6	chrX	-	118759297	118759342	118750908	118754014	118763280	118763471	3|17|10	32|64|38	7|53	4|2	76	86	1.34396e-09	9e-08	0.096|0.231|0.229	0.664|0.968	-0.631	SEPT6_chrX:118759297-118759342-118750908-118754014-118763280-118763471_-
LOC439949	chr10	+	6624099	6624163	6622386	6622889	6625637	6627323	8|2|8	23|17|17	17|27	1|7	114	86	2.55596e-08	1.32892e-06	0.208|0.082|0.262	0.928|0.744	-0.652	LOC439949_chr10:6624099-6624163-6622386-6622889-6625637-6627323_+
ADD3	chr10	+	111892062	111892158	111890120	111890244	111893083	111895323	26|5|10	89|68|11	178|61	8|11	172	86	0	0	0.127|0.035|0.313	0.918|0.735	-0.668	ADD3_chr10:111892062-111892158-111890120-111890244-111893083-111895323_+
NME7	chr1	-	169293630	169293707	169279207	169279318	169336945	169337186	6|12|5	15|28|7	15|51	0|4	140	86	1.34281e-12	1.48669e-10	0.197|0.208|0.305	1.0|0.887	-0.707	NME7_chr1:169293630-169293707-169279207-169279318-169336945-169337186_-

## Sheet: Table EV5 description
Table EV5. Skipped and included exon events regulated during EMT that are significantly altered after QKI-5 kd in mesHMLE cells
rMATS output showing alternative splicing events significantly altered after QKI-5 kd in mesHMLE and which are also regulated during EMT
