# Supplementary material for: miR‐200/375 control epithelial plasticity‐associated alternative splicing by repressing the RNA‐binding protein Quaking
Source: EMBO J. 2018 Jun 6;37(13):e99016. doi: 10.15252/embj.201899016 (PMC6028027; doi:10.15252/embj.201899016)
Supplement: Supplementary file 8 — Table EV6 [file EMBJ-37-e99016-s008.xlsx]

## Sheet: Table EV6
Table EV6. Ranked list of genes containing alternative spliced events regulated during EMT and following QKI-5 kd or miR-200c expression in mesHMLE cells
gene_id	HvM_rank	MvQ5_rank	Mv200c_rank	sum_of_ranks(HvMandMvQ5)
CLSTN1	9	3	1	12
NFYA	12	10	29	22
NUMB	11	11	3	22
RPS24	21	5	27	26
H2AFY	13	18	18	31
MARK3	22	16	9	38
DEPDC1	38	8	21	46
MYO18A	40	7	2	47
TJP1	26	21	48	47
LAS1L	16	32	116	48
CSNK1G3	19	36	39	55
KIF13A	23	33	49	56
ENAH	5	53	1557	58
DNM2	7	59	35	66
ADD3	55	19	1863	74
PBRM1	51	34	26	85
CD46	37	48	144	85
MBNL1	17	79	229	96
CD47	73	26	240	99
MPRIP	61	38	36	99
OSBPL6	86	14	57	100
NIN	100	1	11	101
ERBB2IP	91	12	32	103
PPFIBP1	54	60	119	114
SYTL2	72	43	76	115
NFASC	41	75	1412	116
MARK2	58	63	142	121
FLNB	62	93	1010	155
EIF4G3	134	23	747	157
SEPT6	44	113	19	157
SMARCC2	39	118	75	157
MAP4K4	99	61	85	160
MYOF	163	9	14	172
OSBPL8	106	67	34	173
SPAG9	77	100	285	177
QKI	119	69	980	188
LRRFIP2	159	30	6	189
PIGN	80	110	760	190
NCOR2	167	24	25	191
INF2	169	27	45	196
SEC31A	132	77	33	209
SCRIB	98	123	2654	221
SERPINA1	75	149	624	224
DMD	101	141	5915	242
SLC37A4	15	227	225	242
RAC1	220	28	1496	248
NFIB	71	179	3235	250
LOC439949	94	157	380	251
AHI1	90	165	449	255
MADD	47	217	206	264
CD44	1	271	30	272
TPM1	107	166	186	273
GCFC1	130	144	870	274
FGFR1	193	83	388	276
FAM48A	112	164	1348	276
NAV2	180	99	1797	279
FAM160A2	84	200	4381	284
EPB41L2	235	51	50	286
KIF21A	92	197	216	289
SLC37A2	6	283	3689	289
PRMT2	257	40	24	297
DNHD1	118	181	616	299
BICD2	272	35	13	307
MST1R	158	160	182	318
TBC1D23	168	155	238	323
MKNK2	255	72	123	327
PARD3	286	44	146	330
FAM135A	127	211	1411	338
FBLN1	221	126	414	347
BPTF	31	316	145	347
NDUFC1	122	228	2983	350
PDLIM2	115	235	2102	350
NSFL1C	76	292	247	368
UBXN11	110	263	1946	373
ALDOA	135	240	3307	375
GPR126	59	338	260	397
RAPGEF6	302	102	1079	404
PHLDB2	2	414	42	416
SHMT2	253	169	269	422
ZNF207	387	41	471	428
UPF3B	228	201	1031	429
NF2	231	199	37	430
ACLY	177	264	5833	441
DST	159	285	244	444
ZDHHC16	360	89	6314	449
ALG13	316	133	227	449
DEPDC5	248	209	6314	457
CNTLN	116	341	475	457
ALOX15B	82	378	6314	460
FAM64A	178	284	241	462
OSBPL9	380	84	212	464
MXRA7	445	46	28	491
VARS2	45	447	17	492
MMAB	287	208	1564	495
CTNNB1	344	170	121	514
USP39	182	332	1668	514
FEZ2	196	320	571	516
ZNF195	291	226	3609	517
C21orf91	187	335	711	522
LTBP4	179	356	461	535
SLC16A4	437	103	4158	540
CAST	176	364	526	540
PLOD2	320	224	16	544
STEAP3	355	193	1090	548
RAI14	246	302	2112	548
ABR	184	376	1164	560
DIAPH1	262	300	12	562
SLC12A6	79	483	3351	562
NRCAM	155	408	4230	563
BAIAP2	27	538	38	565
STRN3	511	62	1974	573
EHBP1	486	90	66	576
VLDLR	333	256	257	589
ABI1	46	544	63	590
SEC24B	425	171	1410	596
TAF1C	450	151	5487	601
C3orf23	67	540	273	607
CFLAR	108	503	4780	611
SYNC	537	76	403	613
ZNF778	185	430	1082	615
BCL7A	433	183	5191	616
HAX1	219	410	5456	629
PCSK6	147	482	6114	629
ZAK	374	280	2744	654
VPS13B	519	139	224	658
SYNE1	339	319	275	658
FBXO44	535	127	5023	662
CASK	547	120	131	667
WISP1	416	251	3134	667
SCRN2	88	601	6314	689
MLPH	66	623	5753	689
KIAA1217	43	652	1844	695
NPL	490	214	6314	704
ATP6V0A4	313	391	2885	704
GNAS	672	49	6314	721
SLC39A7	574	147	3358	721
ARFIP1	630	92	1179	722
KIF23	635	88	1358	723
DLG1	590	159	536	749
EZH2	524	233	4158	757
ENPP2	654	106	1342	760
PROM2	89	675	1581	764
C21orf67	523	252	5458	775
LEF1	120	660	329	780
PTK2	681	124	603	805
ARHGEF11	165	643	81	808
CIZ1	522	287	4457	809
C19orf47	342	467	1624	809
ATG16L1	716	94	53	810
CCDC40	139	678	6314	817
ARNT	402	423	271	825
TRPC4	229	597	845	826
EXOC1	779	55	704	834
CTNND1	166	668	101	834
DNMT3B	121	717	6055	838
HDAC9	36	813	333	849
GPR56	8	841	77	849
EXOC7	29	833	51	862
NEO1	622	243	511	865
ATP2C1	48	820	43	868
NEK1	252	617	83	869
PSAP	448	429	6314	877
MBNL2	778	101	349	879
SPTAN1	162	734	10	896
ZMYM2	379	543	361	922
FAM96A	354	571	871	925
CD83	195	731	5090	926
OSBPL3	20	907	408	927
P4HA2	556	372	494	928
SLC26A6	715	216	1431	931
FGFR1OP	518	413	510	931
STIL	676	262	691	938
ACACA	226	725	472	951
NUDT22	289	663	1069	952
CACNB3	244	708	1133	952
ATP6V1H	813	140	468	953
RAD17	717	238	1110	955
STX3	171	790	319	961
PPP2R5C	129	834	95	963
ZFYVE28	612	352	2196	964
SPATS2L	627	345	732	972
EEF1B2	862	111	6314	973
AGAP3	909	66	150	975
NRG1	771	204	815	975
C10orf137	109	866	1143	975
CARD8	367	609	1051	976
TIMM17B	776	203	6314	979
LAMA3	30	950	238	980
ZNF384	849	134	693	983
PDE4DIP	210	781	1118	991
ALG2	412	580	6314	992
MYO1B	35	963	342	998
MAN2C1	642	358	5126	1000
C7orf10	53	949	477	1002
TSC2	470	533	1417	1003
PDZK1	240	765	1958	1005
GRK6	881	130	438	1011
GINS3	671	344	4335	1015
CEACAM1	264	759	3070	1023
RINL	157	867	1842	1024
ZNF529	64	960	6314	1024
SLC25A19	611	418	3906	1029
DTNA	142	891	3765	1033
BCAR1	887	150	3007	1037
PNPLA6	606	433	373	1039
ZNF317	225	815	982	1040
FAM13B	485	573	288	1058
LAMA2	164	894	243	1058
FLNA	801	259	1207	1060
QRICH1	140	924	1488	1064
RTN4	605	463	2223	1068
DCAF6	1012	58	1240	1070
PKD1	301	772	86	1073
EHMT2	742	333	1158	1075
C17orf81	340	736	1383	1076
SLC7A6	585	493	930	1078
RREB1	232	851	316	1083
ABCG1	408	682	613	1090
SBDSP1	181	929	2998	1110
GLS	230	881	430	1111
CEP170	473	644	4031	1117
GK5	842	276	160	1118
ODF2	85	1034	1652	1119
ATP7B	592	531	1884	1123
SLC25A45	296	828	1931	1124
IRF7	959	172	1723	1131
SLC46A3	984	148	3890	1132
PRSS21	311	822	362	1133
DPF1	78	1056	4146	1134
CNR1	525	614	2608	1139
RASSF7	305	843	6008	1148
ATXN3	706	443	2315	1149
AGER	609	542	1774	1151
MAP3K7	1050	108	112	1158
MST4	703	455	114	1158
ZNF430	279	879	6314	1158
WDFY3	869	291	317	1160
TRO	141	1020	3444	1161
FAM76A	309	853	775	1162
ACOT9	1129	37	134	1166
NEDD4L	42	1129	800	1171
TMEM106C	561	611	995	1172
POC1A	423	749	593	1172
ARHGAP22	774	399	439	1173
ZNF83	669	505	834	1174
MAMLD1	306	868	420	1174
ASNS	199	976	1365	1175
ETV1	1126	52	1297	1178
OBSL1	738	440	4513	1178
OGG1	124	1060	1453	1184
DGUOK	324	865	290	1189
ERCC1	394	797	1790	1191
MEX3D	386	805	5061	1191
RGS9	516	681	6314	1197
UNKL	188	1012	1218	1200
ESRP1	149	1051	393	1200
ANAPC7	993	212	464	1205
MCART1	1076	142	3301	1218
PPIE	967	254	2662	1221
P4HA1	404	818	6314	1222
SNX21	539	689	4937	1228
LOC730101	653	583	4929	1236
C17orf76-AS1	829	417	1925	1246
FASTK	236	1011	3346	1247
EFCAB4B	912	336	6129	1248
PRPSAP2	474	786	880	1260
RAD54L	929	334	876	1263
MTX3	509	755	6001	1264
ABHD16A	517	748	4933	1265
PGAP2	897	370	516	1267
BANP	424	844	1607	1268
ACAD10	583	702	286	1285
GON4L	540	756	788	1296
ZNF268	724	574	1743	1298
MICAL3	373	926	4182	1299
MIF4GD	414	887	521	1301
MAPKAP1	207	1102	155	1309
BCKDHB	628	684	2601	1312
SNX14	1017	298	264	1315
LRRFIP1	804	511	1497	1315
HR	880	439	1691	1319
ATP5G3	760	562	6314	1322
STAT6	983	342	198	1325
WDR78	647	683	4719	1330
ELF3	190	1146	1832	1336
FNIP1	3	1333	336	1336
FAM54B	735	604	6314	1339
CLTCL1	191	1160	1040	1351
MBD1	146	1205	1212	1351
TMEM126B	407	945	609	1352
PHF8	580	773	1262	1353
CYB561D1	356	997	331	1353
PABPC4	1037	318	2479	1355
ZNF621	845	513	5073	1358
FBRSL1	476	883	6314	1359
B3GALNT1	1229	131	3605	1360
FAM120C	275	1089	255	1364
C17orf101	1122	245	4660	1367
RPH3AL	479	889	4554	1368
PLD1	494	880	6314	1374
CCDC88A	1199	176	1330	1375
BCL2L11	131	1248	837	1379
ATF2	327	1054	629	1381
AFMID	927	456	5111	1383
LOC100131089	376	1007	4842	1383
ZFP64	330	1055	3092	1385
NFIC	871	517	2707	1388
PLK1S1	613	775	814	1388
ALKBH6	803	586	877	1389
SH3D19	454	940	194	1394
TNIK	1191	210	1419	1401
BAI2	498	908	2585	1406
EMR2	692	716	2310	1408
TCTN1	397	1017	3387	1414
MEIS3	203	1211	1609	1414
DBNDD2	908	510	3604	1418
MIB2	391	1029	124	1420
EXOSC9	750	671	927	1421
BCAT1	1068	355	807	1423
CELF1	714	709	4497	1423
NEDD1	769	656	445	1425
PLEKHA4	652	774	4257	1426
HDAC5	256	1172	5487	1428
TMEM222	786	651	994	1437
CLCN2	538	900	1022	1438
BDNF	495	946	5177	1441
OXR1	936	509	1068	1445
UBE2D3	74	1372	2534	1446
ENOX2	807	647	1961	1454
LOC100506686	462	993	3456	1455
PLEKHA5	126	1331	3406	1457
ESYT1	1306	153	3215	1459
CPSF3L	954	506	664	1460
SSBP3	491	971	3999	1462
GSN	57	1413	46	1470
ZNF385A	707	764	4416	1471
EPB41	689	783	219	1472
MKI67	227	1249	20	1476
LOC386758	562	922	4638	1484
PMS2	827	659	6314	1486
SLC29A1	442	1044	866	1486
RTKN	104	1383	168	1487
SPTB	285	1206	6314	1491
THYN1	1034	458	6314	1492
CTDP1	1172	321	1434	1493
CAMK2B	1011	485	4354	1496
SNHG8	457	1043	345	1500
ZNF280D	1179	325	5611	1504
IL17RC	1079	425	1503	1504
TUFT1	300	1212	5957	1512
MTHFSD	1323	191	1178	1514
DDR1	105	1409	797	1514
TTPAL	1005	516	5349	1521
ARID1B	822	699	1475	1521
PMS2P5	816	706	1019	1522
PMS1	891	633	1739	1524
LGALS9	939	589	2292	1528
SLC39A9	471	1064	1429	1535
TINF2	992	545	3699	1537
PKP4	818	723	5766	1541
SSBP1	825	719	1046	1544
SYNGR1	1252	293	3252	1545
SCYL3	418	1127	6206	1545
FOXP1	890	657	6314	1547
BRWD1	1379	173	580	1552
STXBP5	206	1347	623	1553
MOCS1	1277	278	454	1555
TACC2	1166	389	1326	1555
CTAGE5	215	1341	177	1556
NTM	1331	230	6314	1561
CAPRIN2	883	679	235	1562
RANGRF	295	1267	6314	1562
SDCCAG3	505	1069	508	1574
ENSA	280	1294	4739	1574
NSUN4	1052	525	851	1577
COL11A1	398	1179	517	1577
EEF1D	572	1009	5605	1581
ZMAT3	368	1213	903	1581
PRMT3	1203	381	829	1584
TMEM198B	557	1031	6097	1588
AMZ2	242	1349	2125	1591
WHSC1L1	103	1488	1367	1591
SENP6	1333	261	156	1594
WNK1	1494	105	913	1599
THBS3	1343	258	3677	1601
BEND7	684	920	2375	1604
PHKB	534	1071	348	1605
CHEK2	1302	304	3304	1606
CAMTA2	1390	225	179	1615
LRRC42	977	639	1616	1616
ARMC8	510	1109	1226	1619
RAB34	1407	223	1660	1630
P2RX4	1120	515	5211	1635
MTF2	453	1189	2326	1642
C17orf53	1144	512	2510	1656
RNF170	542	1114	836	1656
DCTN1	784	873	766	1657
ROBO3	633	1025	3669	1658
CPSF7	1070	590	1737	1660
TRPT1	629	1032	1633	1661
UBTF	810	856	896	1666
ENTPD2	637	1030	2793	1667
ARSA	1080	594	728	1674
BAX	1314	363	6042	1677
ZNF837	699	987	2018	1686
NRP1	553	1145	5064	1698
CSF3	675	1024	450	1699
C17orf62	1263	442	1568	1705
ZNF138	1139	568	3996	1707
MAP2	1217	492	5510	1709
CHRNB1	626	1085	6314	1711
RPGRIP1L	1558	154	1435	1712
ARID4A	1280	432	2219	1712
ZSWIM7	487	1227	6314	1714
PDCD6IP	761	955	764	1716
PRKCD	785	934	737	1719
LPHN1	1473	247	1559	1720
SEPT10	1338	382	2241	1720
AKAP9	1484	237	1329	1721
AKIP1	1054	669	825	1723
ZNF302	1033	691	938	1724
GPRASP1	1419	307	6287	1726
SEMA3B	529	1198	1197	1727
ZNF655	446	1283	138	1729
MUTYH	401	1330	1820	1731
TBC1D1	686	1046	375	1732
TMEM136	1027	710	3653	1737
ANKRD26	1236	518	586	1754
KTN1	1537	220	666	1757
HIVEP3	790	970	6314	1760
MAP4K5	1170	591	208	1761
WDR44	720	1041	3574	1761
BTBD9	325	1438	359	1763
CNKSR2	1015	750	5259	1765
EIF4G1	152	1618	132	1770
RRAGB	1376	396	1409	1772
PDLIM5	980	800	5926	1780
PKMYT1	797	983	4821	1780
GAS2L1	659	1124	922	1783
IRF3	413	1370	294	1783
ABL2	459	1327	1008	1786
GEMIN2	353	1433	5314	1786
DNAJC19	1339	448	4936	1787
SNRNP27	1311	476	5802	1787
USP34	1241	548	867	1789
MAVS	952	839	6314	1791
PALM	673	1118	4503	1791
MDM4	1143	654	1837	1797
YY1AP1	346	1452	158	1798
TOX2	994	816	1026	1810
ZC3H14	893	917	1933	1810
LYST	603	1216	2802	1819
FAM63B	282	1539	3935	1821
KIAA0391	841	981	527	1822
DHRS4L2	1104	732	3440	1836
HEATR7A	348	1491	694	1839
ELMOD3	991	852	1754	1843
FCHO1	1101	746	2892	1847
ST7	1013	835	107	1848
MSRB3	645	1203	3987	1848
OGDHL	543	1305	4464	1848
BEST1	1225	624	3272	1849
C1S	1072	778	1190	1850
ELMO2	337	1515	4707	1852
C1orf38	964	890	1167	1854
INPP1	657	1202	612	1859
CDV3	604	1256	3213	1860
PTPN18	1221	642	1779	1863
ISOC2	1739	129	635	1868
SF1	1752	117	6314	1869
SPECC1	1373	497	6314	1870
PDE2A	1546	327	1830	1873
MAP3K13	1090	785	5398	1875
TYW5	1610	267	917	1877
ELP2	1265	612	78	1877
CPT1C	1145	741	1632	1886
GNE	202	1685	1256	1887
MR1	732	1159	300	1891
MSTO1	764	1128	533	1892
TNFSF13	304	1595	1464	1899
CYBASC3	488	1415	4199	1903
HMGXB4	923	982	1822	1905
IL28RA	249	1659	1067	1908
HHAT	482	1429	234	1911
CDC14B	1308	606	1030	1914
CAPRIN1	940	974	4568	1914
KIAA0141	1521	395	1785	1916
ST3GAL3	1295	621	1659	1916
CLIP1	1719	198	210	1917
EXTL2	1305	618	3480	1923
PLAG1	1467	461	2307	1928
NDRG2	1441	490	4364	1931
FAM89B	820	1115	1148	1935
R3HDM1	1450	491	1630	1941
MEG3	1022	919	3554	1941
RBM10	791	1150	1233	1941
MON1A	1738	205	3642	1943
TTF1	357	1589	6314	1946
BTN2A2	1010	938	3549	1948
PLEC	332	1618	283	1950
FAM213B	737	1218	1700	1955
SIGIRR	723	1232	172	1955
PLEKHM2	1648	311	1491	1959
POMT1	467	1493	1029	1960
SIRPB1	1183	779	1975	1962
NUDT1	1152	810	715	1962
HNRNPK	1626	347	2090	1973
FAM193A	838	1135	5560	1973
CPVL	1115	860	6314	1975
PEX5	1035	941	999	1976
APTX	258	1722	3937	1980
TPPP3	918	1086	1076	2004
SZT2	1160	854	946	2014
HHIPL1	520	1495	3773	2015
MTMR3	1970	56	230	2026
ISYNA1	1201	826	1400	2027
TATDN3	1556	475	1298	2031
HERPUD1	1745	288	6314	2033
KIF16B	758	1276	1622	2034
GPNMB	1580	457	5030	2037
NME7	691	1346	2596	2037
DTX2	799	1240	920	2039
DTNB	728	1313	1549	2041
PARP8	1352	690	998	2042
BANF1	1977	68	5597	2045
STK36	1253	792	4647	2045
FAM122B	919	1126	2907	2045
C10orf58	366	1680	1687	2046
HPS1	1855	192	5520	2047
ARPC4	201	1847	90	2048
TREX1	708	1342	4518	2050
SEMA4A	621	1430	6314	2051
REPS1	1712	343	1662	2055
ZNF805	1107	948	3144	2055
FGGY	846	1214	4427	2060
NVL	1255	806	68	2061
FAM91A2	1447	615	4356	2062
PACS2	658	1406	6314	2064
TROVE2	1398	670	1203	2068
PKIA	569	1499	3560	2068
ETV7	452	1616	2691	2068
IQSEC2	913	1156	4308	2069
SLC29A4	665	1410	2965	2075
ASAP1	496	1579	1113	2075
ADTRP	303	1773	6314	2076
STYX	1116	966	2744	2082
NPRL3	1093	990	2918	2083
MPP3	1004	1081	5715	2085
C12orf53	375	1710	6314	2085
FAM49B	1505	584	1071	2089
CPSF4	1358	740	4212	2098
CCDC77	933	1165	1157	2098
CCDC120	156	1944	2510	2100
AURKA	999	1104	2343	2103
LIMS1	1410	696	6314	2106
DGKA	1270	845	1202	2115
TRIM37	824	1297	879	2121
SMARCD1	806	1324	295	2130
G6PC3	567	1568	639	2135
TBC1D7	1251	893	3055	2144
C1orf43	1800	348	2042	2148
BMP2K	1582	566	776	2148
ITPR1	718	1436	4148	2154
INSR	415	1739	2218	2154
EPB41L1	338	1817	1243	2155
ARFGAP2	1660	499	5616	2159
RAD51	601	1559	6314	2160
SLK	161	2005	576	2166
VPRBP	916	1254	4187	2170
RWDD3	1372	801	1258	2173
FBXL6	772	1402	170	2174
RAP1GDS1	805	1373	1540	2178
LGALS3	1775	406	2815	2181
TSEN2	1273	909	1436	2182
RPN2	1089	1099	6314	2188
GAD1	783	1407	2943	2190
MINA	1973	219	3984	2192
SLC39A13	751	1443	3599	2194
SLC23A3	902	1295	5121	2197
XAF1	1567	634	545	2201
KIAA1522	1827	377	1126	2204
CKLF	1501	712	3735	2213
NAP1L1	1960	257	818	2217
KLHL7	889	1328	4133	2217
ATP5SL	1520	698	3740	2218
NPR3	233	1987	1863	2220
TSC1	836	1387	4293	2223
ZNF189	904	1321	4808	2225
C7orf49	725	1500	4238	2225
FHL2	1260	973	4685	2233
STARD3	915	1319	1771	2234
CBLC	213	2021	4719	2234
ERC1	2205	39	1615	2244
NFAT5	1562	685	1710	2247
METTL23	1095	1153	487	2248
GABBR1	1321	930	1289	2251
DNM1	934	1320	2021	2254
TLL1	1151	1106	6314	2257
BBS9	1155	1103	157	2258
LRTOMT	1121	1140	5357	2261
SGOL1	884	1377	854	2261
GIT2	1189	1073	827	2262
ZXDC	930	1334	565	2264
SKIL	1067	1199	1884	2266
SVIL	1111	1158	1765	2269
SLC13A3	1540	730	2616	2270
SLMO1	995	1275	2877	2270
RAD51C	1176	1098	5367	2274
VEZT	2077	202	872	2279
PLSCR4	1526	760	1221	2286
FAM70A	1350	937	2640	2287
PQBP1	1180	1110	1495	2290
GCC2	682	1617	6314	2299
TMEM91	1109	1191	1693	2300
NCF2	1051	1253	6025	2304
KREMEN1	955	1362	6314	2317
ZNF419	982	1337	3928	2319
FAM185A	874	1445	4420	2319
TRMT2B	1908	412	396	2320
LARP4	847	1476	69	2323
SCARF2	1213	1111	3912	2324
TCF4	1150	1176	1834	2326
MARCH8	795	1534	906	2329
ITGB4	102	2229	1711	2331
LOC100653515	1102	1234	4357	2336
RPAP3	1727	613	5711	2340
PLEKHB2	1375	968	6314	2343
TMEM201	1198	1149	109	2347
GNG2	1038	1311	1591	2349
ZMYND8	411	1940	488	2351
KLHDC3	837	1517	404	2354
ZNF673	1267	1088	5826	2355
KRIT1	2248	115	749	2363
NLRX1	1404	961	1526	2365
ENOSF1	211	2159	3083	2370
INTS8	756	1618	4331	2374
SPAG1	173	2201	496	2374
UNC5B	1679	697	4777	2376
MSMO1	1658	724	482	2382
SEPT4	1061	1323	3953	2384
ZNF610	963	1423	3547	2386
OBSCN	1574	821	3178	2395
MANBAL	1287	1122	4110	2409
PI4KB	882	1530	62	2412
SCN4B	365	2055	2239	2420
GOSR1	1254	1175	4195	2429
RNF138	1293	1138	193	2431
AARSD1	1399	1049	2143	2448
RABL2B	844	1611	6314	2455
RASSF8	1085	1381	4544	2466
SPINT1	1024	1442	2527	2466
AFG3L1P	1276	1193	3586	2469
TRAF3IP2-AS1	942	1527	5926	2469
NARS2	1142	1329	696	2471
ACPL2	318	2155	1459	2473
C14orf93	1233	1242	5757	2475
NCOA4	123	2361	3189	2484
VPS54	1212	1273	1249	2485
KLK5	650	1835	2273	2485
KIAA0922	1492	995	553	2487
LIPT1	1320	1167	4125	2487
TPM3	1220	1270	6314	2490
OPTN	1248	1246	1673	2494
MYCL1	216	2287	6314	2503
MAPKAPK5	615	1889	1296	2504
ATPAF1	1240	1268	1812	2508
TRIM17	859	1650	4081	2509
NEXN	2441	71	397	2512
TMEM116	1684	829	1902	2513
ITGA7	1117	1397	175	2514
MAPRE2	998	1516	5465	2514
VEGFB	559	1961	6042	2520
SORBS1	154	2370	4133	2524
WDR19	979	1546	3936	2525
GAB1	1288	1239	1352	2527
PHF14	1228	1301	3060	2529
EXD2	1053	1478	606	2531
CHTF18	1831	703	1707	2534
HSD11B1L	578	1957	774	2535
PPIP5K1	1955	582	284	2537
GFPT2	1655	884	2330	2539
MYH14	1168	1375	6314	2543
COL8A1	958	1588	407	2546
ABCC4	1271	1278	5917	2549
CYLD	428	2125	5586	2553
AHCYL1	571	1986	6105	2557
LRRC61	2111	449	2953	2560
WHSC1	143	2419	838	2562
FAM54A	1174	1404	434	2578
PTK6	273	2305	2730	2578
PRDM2	1726	859	6314	2585
ZNF619	1108	1480	2820	2588
LHPP	1458	1132	4028	2590
MRPL33	1171	1419	643	2590
ATXN1	1239	1360	6314	2599
EI24	1036	1563	2846	2599
AJAP1	317	2282	6314	2599
ZFAND5	591	2010	6314	2601
CPT1B	1162	1440	5397	2602
PTGR2	2143	464	6314	2607
ADARB1	2175	441	1457	2616
LOC81691	1303	1314	688	2617
PDE1C	406	2213	6314	2619
C1orf116	151	2468	1863	2619
PITX2	646	1977	6314	2623
CARM1	2286	346	1057	2632
PPP1CC	1366	1271	117	2637
FAM111A	1077	1565	447	2642
C5orf45	1576	1067	925	2643
ZNF75D	1219	1425	2909	2644
C9orf103	949	1698	2221	2647
PQLC1	405	2242	6314	2647
SBNO1	1184	1469	1529	2653
HMGCL	2108	547	4463	2655
HMMR	2468	194	1586	2662
HDX	1245	1418	1769	2663
FAM204A	390	2277	6314	2667
LRRC8A	1768	901	3974	2669
FAM161A	2631	45	1122	2676
MALT1	975	1702	6314	2677
IL1RAP	461	2218	1752	2679
PEX26	879	1805	1147	2684
TRPC4AP	2588	98	1532	2686
TAF6	1118	1569	2568	2687
C19orf60	1246	1449	942	2695
LRRC27	2434	266	950	2700
COL11A2	876	1831	3201	2707
PGBD2	835	1873	1926	2708
CCDC57	1653	1063	3424	2716
SYNRG	2702	15	5	2717
CASC5	753	1965	2081	2718
VEPH1	1457	1262	1853	2719
NFKBIL1	832	1896	668	2728
SSH1	938	1794	3099	2732
PTPRF	14	2728	1584	2742
PISD	1364	1380	3492	2744
ADCK1	1060	1684	1989	2744
PAPD5	1329	1417	3202	2746
ECHDC2	928	1827	1478	2755
NAA16	1332	1431	4650	2763
LOC541471	1750	1014	250	2764
TPM4	2349	419	6314	2768
STXBP2	1868	903	378	2771
STEAP2	2186	593	377	2779
ZNF691	1312	1467	6123	2779
MMP28	2160	620	4161	2780
GMIP	985	1795	4871	2780
SLC6A6	2381	401	3676	2782
MELK	1393	1393	141	2786
PPARGC1B	1397	1391	2086	2788
NCOA7	93	2695	314	2788
IL32	1345	1444	5932	2789
C20orf96	1511	1280	3353	2791
PPAP2C	1545	1251	4560	2796
ZFYVE9	2468	329	1124	2797
TTC21A	634	2174	6314	2808
RG9MTD2	1552	1265	1863	2817
NARG2	2559	265	4346	2824
PXN	1594	1230	6314	2824
JAG2	743	2083	2068	2826
GLI1	1258	1571	6314	2829
SF3B1	2444	394	522	2838
RBPMS	2684	158	6314	2842
ADAMTS2	1177	1665	276	2842
CNTROB	2614	229	919	2843
LAMB3	241	2612	318	2853
MRPL52	2840	20	4141	2860
RUNDC3A	443	2417	6314	2860
PWWP2B	1462	1400	4413	2862
COPS7A	1247	1618	6314	2865
SNRPB	1092	1775	964	2867
ITGA6	2504	367	72	2871
SBF1	2566	306	656	2872
IL17RE	1420	1454	1156	2874
DPH2	782	2092	3362	2874
TNFSF12	2279	602	5773	2881
TBC1D9B	2803	80	6314	2883
NECAP2	1887	996	2985	2883
USP20	1294	1594	5413	2888
GGA3	780	2108	4728	2888
MKNK1	2587	308	344	2895
ABHD11	1495	1401	2781	2896
MAP7D2	265	2631	2428	2896
SYNE2	1342	1555	94	2897
PACRGL	1477	1424	677	2901
SPIRE1	2856	47	2128	2903
DMKN	56	2847	724	2903
TMEM14B	1532	1378	3885	2910
ZNF559	1326	1584	1452	2910
PTPRA	1804	1108	1512	2912
AZI1	2389	537	647	2926
LCOR	1606	1322	1102	2928
GCET2	1278	1653	2193	2931
CABIN1	1722	1210	852	2932
AKAP13	2371	575	136	2946
PTGES2	587	2365	3708	2952
RAB17	754	2203	6314	2957
UBQLN1	2669	289	1200	2958
ANKRD12	1357	1602	2851	2959
AAAS	2401	561	4562	2962
TMEM51	2106	857	2012	2963
PRKCQ	643	2322	2252	2965
CDKL1	2168	798	5929	2966
ASXL1	117	2853	1763	2970
RNF146	153	2822	801	2975
NDRG3	506	2472	849	2978
TRIB2	2480	500	3841	2980
SYK	174	2821	4225	2995
PRRG1	382	2615	1628	2997
TCEB2	514	2493	3433	3007
MAGI1	2819	196	4277	3015
HEY1	1297	1719	2994	3016
IFT140	2180	837	6314	3017
STRBP	1983	1037	6314	3020
ACSBG1	1235	1785	5966	3020
PCBP4	2691	330	6314	3021
TLR4	1407	1618	1861	3025
FAM21C	2883	143	2488	3026
ANKRD5	579	2448	3623	3027
LMO7	1414	1618	412	3032
GRK4	1377	1657	3438	3034
PTGS1	2460	587	6314	3047
EDN1	276	2774	1863	3050
ARRB2	2670	390	4350	3060
CDK18	2310	751	1749	3061
CDKN1C	1590	1472	5699	3062
CLCN5	1531	1532	181	3063
CAPN3	1028	2037	2200	3065
SSX2IP	2506	565	1028	3071
SCMH1	1292	1780	796	3072
TOR2A	1242	1833	948	3075
PWWP2A	2385	693	6314	3078
FAM172A	1472	1608	1801	3080
TBCK	1215	1866	6314	3081
ADAMTS14	2291	793	1863	3084
SNED1	1416	1673	6314	3089
MACROD1	2627	471	1859	3098
CENPN	565	2534	3115	3099
NPR2	1341	1759	1426	3100
TLK2	2608	495	4728	3103
ACADM	935	2179	868	3114
GSDMB	370	2744	1280	3114
ZNF226	1269	1857	2578	3126
RASSF1	1541	1596	6314	3137
GPR110	800	2337	6314	3137
GPAM	2361	784	2394	3145
ACSL4	2962	189	538	3151
EML2	1014	2143	1397	3157
KIFC3	2855	303	6040	3158
DNAJB2	400	2760	5481	3160
DCLRE1C	563	2598	1259	3161
ARNTL	3099	65	1378	3164
PPP4R1	2760	409	2903	3169
KIAA1191	2305	875	2750	3180
SFMBT1	953	2231	541	3184
YIPF1	3011	178	1224	3189
CD79B	1448	1742	2310	3190
SETD4	748	2443	231	3191
PLEKHA1	419	2773	495	3192
NCOA3	444	2751	5153	3195
TP63	421	2781	3720	3202
ARHGEF12	2956	253	104	3209
VPS13D	1002	2207	1513	3209
IFI44	2545	666	1908	3211
MOCOS	2210	1001	6314	3211
TMEM161A	1056	2159	3858	3215
ABLIM3	2644	576	5190	3220
SGIP1	1471	1749	6314	3220
OPA1	2598	626	2164	3224
LMLN	1757	1470	1005	3227
CDS1	1529	1700	3000	3229
CAPNS1	2086	1147	6314	3233
RPL17	2664	570	1965	3234
ARTN	439	2800	1150	3239
MRPS12	2600	640	4795	3240
IFFO1	1628	1618	2626	3246
CARKD	3055	195	1748	3250
ALPL	970	2281	3150	3251
FAM98B	2475	780	2987	3255
TIA1	2920	339	3022	3259
DMPK	2060	1200	1018	3260
IQCB1	1041	2220	540	3261
ABI3BP	1645	1618	5320	3263
HNRPLL	2742	522	6314	3264
MED15	434	2830	4406	3264
CREBBP	1720	1547	3845	3267
PFN2	3252	17	23	3269
SH3BP2	1735	1537	6314	3272
EXOC4	840	2432	2529	3272
DCP2	2335	947	4893	3282
ZNF202	2516	777	4318	3293
NREP	2721	577	1805	3298
TMEM8B	2416	888	4333	3304
MCAT	388	2926	3903	3314
LOC642366	1644	1675	6314	3319
GRHL3	1059	2263	6314	3322
CARS	3053	272	6314	3325
ABCC9	1623	1705	6314	3328
SFI1	2388	944	1125	3332
FRAS1	971	2361	5734	3332
ATG13	409	2923	218	3332
TMUB2	1797	1541	3448	3338
MDM1	868	2471	6314	3339
ZNF323	1600	1741	6314	3341
ZSCAN18	1586	1756	2265	3342
GLYCTK	2252	1095	1551	3347
LOC401397	138	3211	6314	3349
CD200	1340	2011	5264	3351
PMEPA1	2261	1093	6314	3354
POSTN	3291	64	4614	3355
ERLIN2	1112	2245	2722	3357
IKBKB	2845	514	1373	3359
JMJD6	2995	366	6314	3361
RECQL	2657	704	3037	3361
SLC35G1	1510	1852	3377	3362
NUDT16L1	3272	91	789	3363
COX4NB	308	3069	3837	3377
FRY	1832	1552	3910	3384
TANC1	1937	1450	3375	3387
TRPM3	757	2631	3172	3388
BMF	1482	1910	3491	3392
FSD1L	1601	1793	2567	3394
ZNF507	2245	1151	6314	3396
ZMIZ1	268	3135	6314	3403
ABCD4	1945	1460	3143	3405
NAT1	111	3298	1839	3409
ASL	1856	1567	958	3423
ACSS1	1453	1970	2324	3423
PCGF5	826	2601	1803	3427
TIAL1	503	2927	5599	3430
PXK	981	2451	2994	3432
CDC27	1082	2351	2799	3433
PHF19	3308	128	4327	3436
BCO2	1378	2060	6314	3438
IFT122	1318	2121	1629	3439
TMC4	293	3148	2627	3441
FMNL3	2715	728	821	3443
S100A4	2003	1441	4998	3444
TCTN3	2918	530	3628	3448
UNC5D	1507	1942	6314	3449
ATG4A	678	2785	4006	3463
VEGFA	2082	1382	1085	3464
MPDU1	1847	1618	6314	3465
NOTCH2	711	2755	650	3466
PLB1	1525	1945	6314	3470
ATP6V0A1	3240	232	771	3472
NME1-NME2	1548	1925	3667	3473
COASY	2817	658	1746	3475
FGF1	2921	557	2563	3478
ULK2	2647	831	915	3478
LETMD1	2224	1260	817	3484
BIN1	3481	4	1355	3485
NRP2	1207	2284	3086	3491
DLG3	1411	2081	4163	3492
ELOVL1	1921	1572	6314	3493
BHLHB9	2805	692	1372	3497
VPS8	866	2641	473	3507
CD276	2121	1389	1369	3510
ARRB1	2074	1437	4946	3511
LOC344887	1560	1957	6314	3517
PTHLH	1933	1585	3275	3518
SAA1	996	2527	4156	3523
DAP3	3405	119	3949	3524
HYDIN	1591	1937	6314	3528
PRC1	133	3397	865	3530
ALS2	856	2675	4406	3531
ACTR2	1083	2455	159	3538
CREBZF	2382	1157	578	3539
TAF9	2913	627	4602	3540
TMEM214	1926	1618	1538	3544
FAM125B	323	3221	6314	3544
LRP8	1642	1904	2574	3546
EIF1AD	1300	2253	2582	3553
TPK1	1539	2017	6314	3556
CALD1	3441	121	912	3562
FLOT1	1827	1735	2350	3562
EP400	1186	2376	595	3562
SEP15	3150	416	327	3566
SNHG6	1673	1893	6314	3566
ENO3	1439	2132	1665	3571
PVRL1	3261	313	1231	3574
RGNEF	2347	1231	291	3578
GULP1	1515	2065	419	3580
PNPO	1611	1970	5741	3581
LOC219347	1497	2087	5334	3584
SBF2	1665	1923	6314	3588
ADK	1091	2498	299	3589
PPP3CA	1774	1816	6314	3590
PPIL3	2400	1195	1039	3595
RAP1A	3037	559	4141	3596
TNFSF10	1535	2063	3856	3598
MYCBP2	568	3031	2142	3599
AUTS2	1485	2120	6314	3605
ING4	1791	1819	4754	3610
CAMK2G	3365	246	310	3611
C14orf159	719	2894	1338	3613
APBB3	2327	1289	5839	3616
FDXR	951	2668	6314	3619
C6orf203	901	2721	2585	3622
RAB7L1	2456	1173	1857	3629
MITF	1046	2585	5629	3631
ZNF322	1602	2030	3666	3632
DGKG	1335	2298	2174	3633
MBNL3	1445	2189	6314	3634
USP2	2335	1300	1565	3635
F5	1850	1788	6314	3638
C15orf48	1863	1777	3001	3640
ABCA7	1249	2393	512	3642
PTER	284	3358	644	3642
RGS16	1865	1779	3460	3644
ZNF674	1001	2646	4773	3647
CASP2	815	2839	5437	3654
TTC23	668	2986	4646	3654
L3MBTL3	3326	331	2613	3657
RTTN	987	2672	5317	3659
GRB10	212	3449	5194	3661
ASAP3	1748	1916	5573	3664
ZNF142	1087	2579	5471	3666
DSN1	2654	1016	184	3670
SULT1A1	114	3556	979	3670
ATP2A3	2395	1281	1799	3676
TMEM120A	1701	1976	2165	3677
SLC3A2	1821	1857	3555	3678
GUCY1A3	1709	1970	6314	3679
TMEM169	1516	2171	1965	3687
SLC25A13	1319	2373	601	3692
CMKLR1	640	3054	2574	3694
MEPCE	602	3092	1047	3694
TAGLN3	2171	1528	4284	3699
MECP2	3557	146	936	3703
LPPR2	558	3146	6234	3704
MTMR2	2673	1033	1645	3706
SLC33A1	3086	622	152	3708
ERP44	2890	823	2591	3713
ZNF260	1204	2510	4442	3714
GRIA3	839	2876	2352	3715
BCL11B	493	3223	3541	3716
OXSM	713	3004	6314	3717
TGFA	1433	2289	2445	3722
MAGI2-AS3	3507	218	1191	3725
OSBPL5	3205	520	5821	3725
SRPR	1927	1799	804	3726
GPR137	2341	1394	459	3735
ITGA8	1882	1853	6314	3735
PLXNB3	1550	2185	1078	3735
NEK3	2726	1010	873	3736
SLC25A26	1042	2702	4449	3744
POLR2J4	1279	2466	6314	3745
PARP12	1920	1826	305	3746
SPNS1	875	2871	1703	3746
INCA1	194	3553	4401	3747
UBXN2A	2466	1284	769	3750
NBEA	1754	1996	6314	3750
TAF1A	3258	494	5070	3752
MAP4	702	3059	323	3761
WDR90	2583	1181	2107	3764
CPEB2	3649	116	1639	3765
CNOT10	3127	638	54	3765
CASP10	1442	2326	1036	3768
IGSF9	1132	2636	1504	3768
DFNA5	1078	2692	2129	3770
RALGAPA1	3749	22	100	3771
ARHGEF7	3535	236	1130	3771
TMEM63C	2090	1682	6314	3772
TMEM141	1845	1928	3239	3773
PDZD7	2252	1523	6314	3775
BRCA1	283	3493	188	3776
IVL	1804	1974	6314	3778
TYSND1	3010	770	4479	3780
CTF1	1941	1844	2964	3785
MYO5A	3694	95	82	3789
METTL15	343	3446	6314	3789
CSDA	189	3607	478	3796
HLCS	1020	2779	3630	3799
NIPA2	1285	2515	1721	3800
SUGP1	2446	1356	6314	3802
SLC26A11	1354	2451	1671	3805
DLX3	2146	1662	6314	3808
RCAN3	1714	2096	479	3810
ADORA1	1463	2347	2398	3810
CASP8AP2	269	3547	421	3816
IFT80	3554	270	4716	3824
TSPAN17	3354	472	4897	3826
CGA	1877	1950	6314	3827
ARPC1A	712	3116	2804	3828
SLC9A6	2311	1526	3340	3837
KIAA0564	260	3578	3068	3838
MCOLN3	2939	902	5221	3841
ZNF197	1208	2634	3144	3842
ARHGAP17	25	3817	111	3842
CATSPER2	2459	1386	5230	3845
TMEM63B	1720	2127	1140	3847
TNRC6C	2597	1252	6029	3849
ZNF334	2714	1142	3675	3856
NLRP1	2254	1606	1394	3860
NUP62CL	700	3161	1272	3861
ALG9	3429	434	3354	3863
HMCN1	2193	1671	6314	3864
MORF4L2	3134	733	2842	3867
CEP57	3101	766	1442	3867
RNASEH2B	3319	553	5707	3872
ABCC1	393	3479	113	3872
CASZ1	1044	2831	5434	3875
ATF3	1872	2008	2541	3880
CCDC107	1770	2111	6314	3881
KIAA1755	1771	2115	2171	3886
ZNF33A	618	3268	5854	3886
FGFR2	214	3676	5281	3890
GSTO2	921	2971	1501	3892
TTC14	3725	168	6314	3893
AIF1L	1949	1945	2661	3894
PIR	852	3048	5183	3900
BIRC6	2482	1420	1507	3902
ADD2	594	3310	5257	3904
AFAP1	3886	25	2557	3911
LEMD1	2025	1887	6314	3912
ZNF586	775	3137	4098	3912
CHD2	3828	85	806	3913
DHPS	1767	2148	6314	3915
SUMF2	2822	1096	985	3918
SIRT5	314	3609	3875	3923
TMEM14C	3842	87	6314	3929
GRHL2	1679	2251	6314	3930
RBFOX2	3655	281	381	3936
TRIML2	1673	2267	3764	3940
AK2	70	3875	5407	3945
COG6	1923	2029	376	3952
INPP4B	499	3456	2701	3955
NR2F2	2154	1805	6314	3959
NIM1	2082	1881	6314	3963
MLH1	886	3080	220	3966
ABCB6	1094	2874	6314	3968
SPRY4	1958	2013	3095	3971
NAT10	1705	2268	1121	3973
PDCD2	1209	2774	589	3983
SMPD4	2372	1613	1793	3985
ZFYVE27	2745	1250	1053	3995
PDE4D	33	3968	3839	4001
GGA1	1173	2831	4203	4004
C15orf44	894	3116	932	4010
POFUT2	3134	878	6101	4012
UGT2B10	2315	1701	6314	4016
GPR89A	2214	1803	6137	4017
MOB1B	1396	2621	1323	4017
ARHGAP26	3750	269	5118	4019
CGREF1	2811	1208	2880	4019
IL6ST	435	3584	253	4019
CAPZB	1161	2860	931	4021
ATG9A	3347	676	164	4023
KIAA1549	3145	885	6314	4030
PATZ1	736	3294	153	4030
KCNH1	3197	847	2973	4044
ANKRD6	1195	2853	4888	4048
DUOX1	69	3982	4852	4051
ABI2	3156	899	3036	4055
CDC7	2900	1162	292	4062
ABCC3	3875	188	1548	4063
PHF1	2560	1503	209	4063
TMEM62	2520	1543	3104	4063
HOXA1	3264	802	887	4066
GNAL	1991	2075	6314	4066
PRG2	1998	2070	6059	4068
KALRN	1791	2279	6314	4070
DMXL2	2884	1188	73	4072
SPAST	2219	1855	435	4074
CARD14	1438	2637	6314	4075
GGT5	2843	1243	2539	4086
ENTPD3	1908	2178	6314	4086
CCDC81	3300	788	6314	4088
CSRP1	853	3235	5180	4088
LNX1	1912	2182	6314	4094
SMARCAD1	1386	2710	642	4096
DZANK1	497	3602	6047	4099
AP1G1	3568	534	340	4102
ERBB3	2339	1765	6314	4104
HSPE1,HSPE1-MOB4	1960	2146	2407	4106
LOC100506054	447	3659	6314	4106
SARNP	3896	213	981	4109
FYB	2042	2068	4513	4110
TNXB	1871	2239	6314	4110
WDR27	1148	2964	1641	4112
UBE2V1	2910	1204	1316	4114
TARBP2	1455	2661	1897	4116
METTL14	2500	1618	6314	4118
SMCR7	2456	1663	3166	4119
FLT3LG	3685	437	756	4122
ZKSCAN3	1882	2240	1128	4122
ERGIC3	2289	1835	1794	4124
CHRDL1	1544	2580	5484	4124
CHAMP1	2046	2080	590	4126
ALDH3B1	741	3386	535	4127
SDR16C5	1664	2464	6314	4128
TUBA4B	1930	2202	6314	4132
SEPT2	821	3311	426	4132
ZNF497	1901	2233	5349	4134
DUSP10	599	3536	2673	4135
SHOX2	209	3926	3016	4135
ASTN2	740	3401	3728	4141
MEF2BNB-MEF2B	2136	2006	4438	4142
LCN2	1739	2403	4330	4142
ST6GAL1	1169	2973	1947	4142
RHBDD1	3337	814	6314	4151
MIER1	1043	3109	1072	4152
GK	3832	323	2358	4155
PILRB	1874	2284	3024	4158
RARA	319	3840	5493	4159
ZFAND6	1048	3114	558	4162
PIKFYVE	532	3632	1535	4164
SAMD4A	292	3873	6314	4165
NF1	113	4056	22	4169
PUSL1	2293	1878	6314	4171
EME1	3295	877	3112	4172
PDHX	1975	2197	2264	4172
WARS	218	3954	2096	4172
GTPBP10	3523	655	3253	4178
FDPS	3702	480	3322	4182
MEIS2	3020	1164	452	4184
CAMKMT	2675	1512	6171	4187
AKAP6	1879	2309	6314	4188
RILP	1367	2822	3275	4189
CR1	2111	2083	6314	4194
SUGT1	2579	1618	5847	4197
CALCOCO1	648	3551	6314	4199
PDZD2	1374	2828	6314	4202
PALB2	1852	2351	832	4203
TP73-AS1	924	3280	4734	4204
HERPUD2	1804	2403	2004	4207
USF1	2637	1578	3465	4215
C9orf7	3203	1013	5991	4216
KIAA0825	2032	2187	6314	4219
MYPN	466	3753	1690	4219
CD302	3576	646	5532	4222
CCNA1	3758	466	3749	4224
GIT1	1551	2679	1553	4230
BRF1	3561	672	3205	4233
LGALS8	2748	1485	1430	4233
PHTF2	83	4159	88	4242
NR1H3	1430	2813	1851	4243
TRIM14	1987	2258	6314	4245
CD79A	1686	2561	3767	4247
PLAU	1307	2940	5811	4247
STEAP1B	2729	1519	4227	4248
CHTF8	660	3588	6314	4248
LINC00476	403	3846	3591	4249
TOM1L2	1088	3162	992	4250
TMEM44	704	3548	3888	4252
ARID1A	767	3486	4533	4253
ABCB9	3593	664	2929	4257
NGLY1	3556	701	405	4257
CXADR	1637	2623	1196	4260
KCNK2	1395	2868	3877	4263
MEF2BNB	2236	2028	6314	4264
CLDN12	3831	436	6308	4267
CPM	2485	1782	798	4267
DEK	1301	2967	1821	4268
GLRX	3420	849	5250	4269
ZNF473	3384	886	2785	4270
AHCYL2	2674	1599	5686	4273
C1orf52	3144	1131	795	4275
DNAH5	2066	2209	6314	4275
SLC16A3	2550	1727	6308	4277
LRR1	2987	1291	2310	4278
KCTD17	1732	2546	2198	4278
DAB2	3967	314	2959	4281
KIAA0101	830	3454	3967	4284
COMMD3,COMMD3-BMI1	2103	2182	6314	4285
SEZ6L2	3656	631	1049	4287
FAM66D	2271	2019	6314	4290
RNF135	549	3743	5681	4292
PTPN3	3909	385	3124	4294
CYP4F11	2781	1514	6314	4295
CRB3	1347	2950	3541	4297
POLR1B	2410	1891	143	4301
DAZAP2	1259	3042	6314	4301
LIMS2	267	4035	6314	4302
CD58	2907	1398	6183	4305
SMOX	3819	489	667	4308
KIAA1109	2759	1549	3187	4308
RBMS1	573	3735	5077	4308
DNAH9	2168	2141	6314	4309
MAFF	3591	721	3680	4312
CAMKK2	3926	387	2400	4313
ANAPC10	1763	2553	700	4316
PCDHGB5	596	3725	3194	4321
CROCC	3353	972	1590	4325
FANCD2	3573	754	199	4327
SDR39U1	1996	2333	6314	4329
LOC731275	3201	1130	4392	4331
TBCE	610	3721	6314	4331
FASTKD2	259	4072	888	4331
PARL	3050	1282	5269	4332
MLKL	417	3915	1424	4332
SKA3	1995	2338	3851	4333
SYTL4	3350	984	2554	4334
AGXT2L2	2448	1891	2345	4339
HIP1	1943	2398	673	4341
BNIP1	755	3588	1003	4343
IL34	1304	3040	1056	4344
HLA-F-AS1	3310	1038	1416	4348
TIMM9	1316	3033	2709	4349
UBAP2L	2128	2222	4868	4350
C10orf76	3182	1169	1253	4351
DLX1	1942	2410	3886	4352
SLC6A16	2492	1862	6314	4354
CHST12	1105	3249	5580	4354
TPD52L1	4107	249	858	4356
INPP5K	2756	1601	6040	4357
GOLIM4	2743	1618	961	4361
RBM34	3427	935	5384	4362
ARHGEF1	1325	3037	1772	4362
NUDT2	670	3694	6314	4364
MFN2	1167	3199	2447	4366
BAZ1A	290	4078	1119	4368
LUC7L	3720	650	1558	4370
TAPBP	3455	915	1361	4370
HSD17B2	1822	2550	6314	4372
PCNX	3068	1306	945	4374
NSF	1969	2406	2930	4375
LOC728855	1474	2901	6314	4375
GUK1	2663	1714	6314	4377
COLQ	3194	1190	2075	4384
CCDC113	1703	2686	3282	4389
EDEM2	32	4358	418	4390
CD320	1175	3219	3714	4394
LRRC20	545	3851	3311	4396
WDR20	941	3456	905	4397
CDKN2A	3174	1229	2797	4403
TMEFF2	2021	2386	6314	4407
HECTD2	1317	3091	3229	4408
LRRC23	504	3905	3488	4409
LY75,LY75-CD302	2679	1742	3620	4421
SLCO3A1	3167	1257	5481	4424
CEP72	1746	2678	4236	4424
C12orf49	1797	2628	6314	4425
TMEM25	4240	186	4906	4426
SCAMP5	1134	3292	1999	4426
ZNF250	834	3594	2904	4428
AKT3	4093	340	2837	4433
NOL6	2180	2253	1758	4433
CXorf57	1266	3167	4164	4433
HAUS2	3537	898	923	4435
INTS6	1328	3108	2203	4436
BRMS1	3999	438	6314	4437
ZNF30	969	3469	963	4438
ENPP5	2143	2297	6314	4440
CPEB1	1509	2937	4561	4446
PLP1	1435	3013	2242	4448
EWSR1	2039	2426	3862	4465
FBLN7	1058	3407	2234	4465
TCOF1	1608	2858	1132	4466
PCDHGC3	4111	357	2114	4468
THSD1	1989	2484	5423	4473
SCHIP1	2096	2382	2070	4478
C11orf9	222	4256	5071	4478
AMPD3	395	4086	6314	4481
CPNE7	3199	1287	4923	4486
CLSTN2	2670	1819	6314	4489
MRPL4	3415	1075	3996	4490
SKP1	3811	680	5148	4491
DNAH1	2120	2372	6314	4492
PTPN22	2632	1861	6314	4493
CACNA1A	1695	2799	6314	4494
FAM126B	2913	1583	2227	4496
RICTOR	1133	3363	1869	4496
DIP2A	1237	3264	5013	4501
C19orf12	245	4258	1269	4503
LEPR	1055	3450	983	4505
PLD5	1714	2793	1887	4507
ATP13A2	4067	444	759	4511
CD97	3402	1113	850	4515
C5orf38	2610	1907	3750	4517
CREM	541	3976	893	4517
ZNF234	3226	1292	6314	4518
CCNG1	1476	3045	3402	4521
TAF1	3878	645	5953	4523
SIRT6	655	3870	6314	4525
ARL5A	3866	662	1389	4528
FAM71F2	588	3941	5777	4529
SNHG7	1547	2985	6314	4532
EHF	1508	3024	3624	4532
STOX2	2579	1954	6314	4533
TCF7L2	50	4484	607	4534
IL24	363	4174	3495	4537
CDK5RAP2	3486	1053	196	4539
C2	2656	1886	6314	4542
FKBP9L	2328	2216	6314	4544
GATA3	3442	1105	3251	4547
MID1	3093	1456	3653	4549
FAM127B	3922	630	3627	4552
LSM14A	3502	1050	1681	4552
ILDR1	2029	2524	6314	4553
TROAP	582	3974	2273	4556
ALDH1L2	1432	3126	4504	4558
ATP1A1OS	3636	927	5239	4563
ZYG11A	3208	1355	4811	4563
THAP3	1679	2884	2725	4563
HES7	2255	2310	2774	4565
ZNF227	1861	2704	6251	4565
PAPOLA	1158	3407	910	4565
MAD1L1	1099	3467	1390	4566
PALLD	349	4217	1142	4566
CHAC1	2302	2265	5768	4567
IL15RA	1434	3133	1009	4567
LOC654342	2256	2317	743	4573
ANO9	1830	2746	4397	4576
MTERFD2	3060	1518	892	4578
ETV4	1250	3329	3831	4579
APBB2	1185	3398	2544	4583
PLCB4	3659	928	443	4587
RASSF4	1159	3436	5360	4595
LOC645166	4001	596	6314	4597
PPP1R14A	455	4145	3622	4600
MTUS1	254	4347	1563	4601
ARNTL2	3982	628	899	4610
ADD1	4072	541	4748	4613
CDKN2B-AS1	1424	3189	6314	4613
DLGAP5	384	4232	6314	4616
RABEP1	734	3883	1317	4617
TMEM219	481	4139	1174	4620
NIPBL	3700	921	268	4621
CTDSPL	2793	1829	1666	4622
TTLL4	2453	2169	4734	4622
RPS6KC1	281	4341	226	4622
CSDE1	850	3774	91	4624
KCTD7	2199	2430	3170	4629
LMX1B	1009	3621	6314	4630
KSR1	1006	3626	6314	4632
APH1B	3089	1545	6314	4634
ABCG2	1725	2911	6314	4636
SARS2	4131	508	1062	4639
C17orf80	3265	1379	3077	4644
GNA14	1755	2890	6314	4645
CACNA1C	2420	2226	6314	4646
ZNF266	2221	2426	6314	4647
MAPK7	1538	3110	1413	4648
CBWD1	4594	57	272	4651
SEC16A	2748	1905	1904	4653
EXOSC10	2602	2055	3869	4657
CD40	4267	392	4951	4659
AMT	3894	769	770	4663
VWDE	2520	2143	6314	4663
EFEMP1	4616	50	2413	4666
PLIN2	2222	2446	2892	4668
SUPT5H	2862	1807	793	4669
MTFR1	2161	2508	5986	4669
DDO	3190	1490	1153	4680
ATAD2B	926	3755	3518	4681
RNF43	1717	2976	6314	4693
ETFA	649	4044	3725	4693
RAP1B	4228	468	1811	4696
ESYT2	3160	1538	1534	4698
STRADA	3721	978	233	4699
RAB3IP	709	3990	3376	4699
MAPKAPK2	4318	383	4245	4701
AZI2	1131	3571	5208	4702
GYS1	1488	3217	195	4705
SLC11A2	2330	2381	1001	4711
SLC38A9	2232	2480	4877	4712
ILF3	1264	3451	446	4715
TEX264	3163	1554	3033	4717
SUSD4	1878	2840	3334	4718
IQCJ,IQCJ-SCHIP1	2295	2425	2875	4720
UXT	4350	371	5851	4721
PSG4	2236	2489	2943	4725
RCOR3	362	4363	1081	4725
POLL	1793	2933	1183	4726
MAST4	484	4242	2161	4726
NLRP3	1315	3412	5097	4727
ZDHHC8	4123	607	4183	4730
IRF6	2007	2723	2705	4730
SPEG	1536	3194	1209	4730
ALKBH2	4383	349	6314	4732
PLA2G6	710	4022	934	4732
FHOD3	2697	2041	5469	4738
IRF5	962	3781	4679	4743
PTPRZ1	208	4541	6314	4749
LOC100507433	1559	3192	6314	4751
THUMPD3	3571	1185	713	4756
ZNF2	3642	1117	3853	4759
REV3L	548	4213	1462	4761
BCOR	4528	234	5947	4762
DET1	1534	3228	5449	4762
SRA1	4360	411	4866	4771
EPG5	3995	776	1239	4771
DACT1	1700	3072	2169	4772
ATF7IP2	802	3970	2895	4772
HOTAIRM1	4595	182	584	4777
RGL3	2627	2153	6314	4780
UBE4A	2392	2388	6314	4780
RC3H2	307	4473	2977	4780
WDR76	3457	1325	600	4782
C14orf133	3761	1026	1809	4787
C20orf7	4336	452	5564	4788
PCDHGB7	3105	1686	6314	4791
ASS1	4342	451	6314	4793
RARG	614	4180	839	4794
GOLGB1	288	4508	223	4796
PLS3	2016	2781	6179	4797
BRCC3	4340	460	778	4800
SERPINB3	2320	2482	6314	4802
CD55	2259	2543	3415	4802
PSRC1	186	4618	1782	4804
ZNF222	1119	3687	3692	4806
TNRC6B	598	4212	5420	4810
VDAC3	2390	2421	2870	4811
NDUFAF3	2196	2617	3639	4813
YIF1B	1310	3504	2786	4814
LGMN	863	3952	5444	4815
PPP3CB	4740	78	569	4818
SLC2A8	3423	1396	3647	4819
CEP152	2341	2479	2734	4820
EPN1	512	4308	1065	4820
RPAIN	2557	2274	3740	4831
APP	3745	1087	183	4832
ZNF559,ZNF559-ZNF177	2492	2340	2107	4832
EFEMP2	667	4165	3287	4832
ZDHHC13	3031	1802	3149	4833
ADAL	679	4155	1720	4834
COL6A3	1007	3830	293	4837
GMPR2	4764	74	855	4838
SEPT3	631	4208	2179	4839
ZNF329	2930	1910	6314	4840
UNC13D	1775	3065	3796	4840
EBF4	2682	2159	3922	4841
PCLO	2508	2333	5169	4841
MPND	3352	1498	1732	4850
PRPF40A	3859	998	2733	4857
ATP5G2	2149	2708	5890	4857
ACBD5	2418	2440	3792	4858
TMEM229B	3093	1770	6314	4863
FGFR3	52	4811	1569	4863
KIAA0586	1130	3735	1518	4865
FAM149A	2276	2591	6314	4867
PLD2	3808	1068	5072	4876
C12orf35	2063	2815	5242	4878
MTA1	3967	913	5858	4880
SPTBN1	1625	3255	3086	4880
ZNF678	87	4795	1020	4882
FRMD4A	1802	3083	3723	4885
LSR	150	4737	1466	4887
CCDC132	733	4159	564	4892
PUS7	2398	2495	465	4893
TCF12	4470	424	298	4894
C11orf73	3936	959	3477	4895
SHF	1405	3490	5693	4895
EHMT1	3681	1215	828	4896
RNF24	472	4425	5162	4897
ACP2	2380	2518	2975	4898
PCBP2	3282	1618	6314	4900
GCNT2	2358	2543	6314	4901
TCP1	1579	3326	4622	4905
TEAD2	4734	175	1787	4909
KRT75	2108	2811	6314	4919
MUC1	3568	1352	191	4920
RBPJ	2771	2153	356	4924
VIPR1	1670	3255	3072	4925
KCNH7	2502	2428	6314	4930
C10orf28	3506	1428	334	4934
PROSER1	1649	3285	87	4934
MICAL1	4206	729	386	4935
PMEL	2331	2606	5714	4937
SYN1	864	4075	5589	4939
C16orf13	4386	554	862	4940
EPS15L1	1980	2962	4963	4942
COPZ2	2177	2769	5321	4946
AIM1L	1385	3564	4950	4949
PPP6R3	4159	794	127	4953
HCFC1R1	4675	279	6314	4954
ZNF85	1256	3707	5204	4963
MECR	4868	96	6314	4964
ALG8	1124	3840	1277	4964
GIGYF2	3474	1494	1775	4968
KCNAB2	3303	1667	6314	4970
KBTBD4	4552	420	2978	4972
NR4A1	4216	758	3303	4974
IZUMO4	2532	2443	1440	4975
SNHG1	3360	1618	6314	4978
GAS8	4842	137	4259	4979
PI4KAP1	2615	2364	6314	4979
GOLGA4	1785	3195	92	4980
IL33	2710	2274	6314	4984
TPD52L2	4612	375	5761	4987
SNX10	619	4368	2958	4987
FAM189B	431	4558	1579	4989
EPOR	3512	1496	6267	5008
MED22	2396	2612	2198	5008
ACOX3	1348	3660	587	5008
CREB5	223	4785	6314	5008
NIPAL2	2415	2594	6314	5009
CYP20A1	1894	3123	3931	5017
C9orf43	2786	2235	6314	5021
CXorf56	2960	2064	4423	5024
C8orf47	2682	2344	5652	5026
MAP3K4	808	4221	3858	5029
MITD1	3244	1787	6314	5031
PYCR1	3327	1705	5361	5032
TRIM46	1334	3698	2684	5032
ZNF510	2077	2957	6314	5034
PICALM	5033	2	4	5035
PDCD6	2046	2989	5550	5035
ACD	4377	665	3610	5042
TAOK2	2448	2594	3338	5042
ZNF519	4906	138	2513	5044
SH3GLB1	3096	1949	943	5045
ANGPT1	1086	3961	5463	5047
USP16	3870	1178	6314	5048
NCOA1	4547	504	1325	5051
VAMP1	2533	2521	1241	5054
EPS8L2	2486	2569	6314	5055
ZNF573	96	4959	5459	5055
FN1	4750	310	391	5060
MPP4	3447	1614	6314	5061
MGAM	2259	2803	6314	5062
ZNF410	2086	2976	831	5062
KIAA1324	1729	3345	6314	5074
C19orf57	848	4229	6314	5077
TMEM185A	441	4644	4673	5085
STX2	4636	454	1796	5090
GREB1	3331	1759	5759	5090
SLC44A2	1412	3678	3571	5090
HECW2	3418	1674	6314	5092
ZNF638	1000	4094	266	5094
CD1D	1683	3412	6314	5095
GUSBP11	3497	1600	3345	5097
KPNA1	5029	70	1674	5099
ROS1	2056	3046	6314	5102
TMPRSS4	1809	3294	6314	5103
HDAC8	2699	2405	202	5104
TMEM27	3347	1758	6314	5105
RECK	1998	3107	1635	5105
MRGPRF	4104	1002	2670	5106
CXCL11	2364	2742	6314	5106
ATP13A3	3187	1920	297	5107
FANCI	2928	2181	476	5109
PCBP3	4784	326	2580	5110
PLCG2	2412	2700	6314	5112
SLC46A1	410	4705	484	5115
TCF7	2738	2384	5895	5122
ZFX	3755	1368	1706	5123
ZNF187	3584	1544	808	5128
NXF1	4879	250	3797	5129
NSL1	271	4863	3793	5134
SEMA6C	4113	1023	3824	5136
ADCK2	2374	2763	6314	5137
PITPNC1	4077	1061	6314	5138
MTMR12	3267	1873	649	5140
SLTM	1281	3860	5443	5141
ZNF707	744	4397	2647	5141
TTC22	381	4761	3025	5142
CC2D2A	857	4286	296	5143
PFKFB2	4410	737	3735	5147
ATP2A1	872	4277	6314	5149
SDHAF2	2168	2982	3295	5150
RTN2	3386	1765	1991	5151
OCIAD1	1581	3570	645	5151
ACTG2	4017	1136	5860	5153
HFE	4401	753	1286	5154
MFSD7	2979	2176	6314	5155
SMUG1	4782	384	2415	5166
RIMS2	1435	3732	2077	5167
SEMA4D	1605	3563	1213	5168
TMEM48	197	4971	1229	5168
PLBD2	3619	1550	4638	5169
CTTNBP2	2557	2615	5298	5172
GTF2I	4915	260	6314	5175
UBE3B	1231	3947	1554	5178
FAM114A1	641	4541	205	5182
TLN2	1401	3782	3498	5183
SP100	3951	1235	4431	5186
GTF2H1	705	4482	684	5187
NME5	2942	2250	6314	5192
KIAA1257	3162	2032	6314	5194
KIAA0430	3692	1504	4019	5196
MYO5B	1801	3395	6314	5196
OBFC2B	3227	1973	6314	5200
RUFY3	966	4237	3138	5203
C15orf63	2904	2303	3061	5207
PRX	3740	1471	1617	5211
C14orf118	1029	4187	3881	5216
RBM39	4979	239	2762	5218
MFSD12	4817	402	4761	5219
B3GALNT2	2039	3180	6314	5219
LOC100131096	1727	3498	6314	5225
RASIP1	1927	3300	2065	5227
CAPN1	1110	4117	1593	5227
CLK1	1230	3998	4527	5228
APLP1	2368	2862	1819	5230
XPNPEP3	896	4334	1814	5230
MANBA	2497	2735	2337	5232
FNDC7	2058	3176	6314	5234
THAP8	1261	3977	6219	5238
SRGAP2	972	4269	3013	5241
RELL2	5030	215	2152	5245
SLC25A36	1782	3463	1173	5245
SERPINB4	2729	2518	6314	5247
RASSF2	3338	1913	6314	5251
MLLT10	1422	3834	1448	5256
COL13A1	4562	695	1528	5257
KCNH5	2441	2819	6314	5260
PKIG	3156	2105	5083	5261
MSH5	2664	2597	6314	5261
ZC4H2	2564	2697	4680	5261
TRIM33	4362	905	4802	5267
CCHCR1	2873	2394	4206	5267
GGT3P	2355	2912	6314	5267
ALDH18A1	2438	2834	1268	5272
TUBD1	2069	3203	108	5272
TOP3B	1994	3278	2779	5272
SPATA5L1	4750	524	5002	5274
METTL13	2711	2563	2165	5274
HDLBP	1136	4138	1447	5274
ZNF746	1475	3801	2260	5276
SCLY	1835	3444	2381	5279
PPCS	2283	2997	2882	5280
C1D	3963	1318	6129	5281
MAP7	644	4643	4302	5287
ZNF451	4660	629	192	5289
SRPX	1775	3514	5937	5289
DIABLO	136	5160	261	5296
PINX1	2206	3092	6314	5298
MSH5-SAPCD1	3432	1871	3028	5303
LINC00475	3619	1687	6314	5306
NT5C3L	4831	477	1035	5308
STON1	3786	1522	5773	5308
DPY19L4	2800	2508	3728	5308
MIAT	183	5127	5951	5310
CSF1R	2647	2664	5953	5311
ENC1	1313	3999	1162	5312
ITSN2	4792	521	367	5313
TMEM135	4195	1119	5009	5314
TNPO2	2856	2458	4833	5314
RBM38	4492	825	3845	5317
NR2C2	1346	3972	6314	5318
DAPK1	2585	2735	6314	5320
S100A13	746	4579	3358	5325
FIP1L1	589	4736	5011	5325
JKAMP	4941	388	555	5329
SLC22A17	3799	1531	1092	5330
LINGO2	2950	2384	6314	5334
CPNE1	3089	2246	846	5335
LIAS	2015	3320	627	5335
CNOT1	2571	2768	1802	5339
GSK3B	607	4732	670	5339
AATK	1757	3584	4717	5341
EIF4G2	931	4411	6314	5342
UBR7	3429	1914	1282	5343
MTRR	2044	3300	1011	5344
FMN1	1980	3365	6314	5345
MCTP1	3605	1748	6314	5353
SH2D5	828	4525	3906	5353
ACSF2	1893	3468	3974	5361
KLHL13	2973	2391	4807	5364
ZNF493	3307	2062	6314	5369
KIAA0195	2514	2856	4216	5370
PLCD1	5265	107	3120	5372
MME	3590	1784	1741	5374
IBTK	3547	1830	1937	5377
TMCO3	2214	3163	2094	5377
ATP8A2	1431	3947	6314	5378
GPR112	2366	3014	6314	5380
P2RY6	2735	2646	4360	5381
ACRBP	3513	1871	6314	5384
ARNT2	1630	3760	6314	5390
AFAP1L2	662	4728	1578	5390
DTYMK	1563	3828	6314	5391
NLRC3	2345	3054	6314	5399
FAM35A	3452	1951	4564	5403
LCTL	1778	3626	6314	5404
DDX11	392	5012	4365	5404
PNKD	2527	2878	5165	5405
EFCAB5	2121	3285	6314	5406
AMMECR1L	2044	3362	1169	5406
VAPA	765	4642	4705	5407
KLC4	4855	556	4212	5411
TEX30	2605	2806	6314	5411
MGC23284	3164	2248	3449	5412
ZNF37A	697	4715	4193	5412
RNMT	2191	3226	2219	5417
UBE2D4	1096	4321	3412	5417
ITGB3BP	5336	82	166	5418
SENP5	3081	2338	6314	5419
C8orf83	1530	3894	1847	5424
MACF1	777	4648	2047	5425
INPP5F	1138	4289	308	5427
ANP32E	948	4479	698	5427
SLC38A4	4032	1399	4032	5431
EML5	3357	2077	6314	5434
APOO	957	4479	5191	5436
PBX4	4545	896	790	5441
ZNF43	468	4973	3988	5441
C8orf45	2602	2842	6314	5444
PODNL1	3754	1693	6314	5447
INPP4A	624	4824	5882	5448
HDAC10	5024	426	1007	5450
CAPS2	3131	2322	6314	5453
MCPH1	3933	1521	106	5454
ARFGAP3	2874	2583	189	5457
DSC2	2872	2587	1313	5459
CAP2	2281	3179	6314	5460
MND1	917	4547	3919	5464
CNPPD1	3315	2150	5263	5465
AXL	148	5317	1141	5465
ARAP1	137	5335	70	5472
PRDM10	1214	4261	6314	5475
SAMD9	903	4572	678	5475
FCHO2	3152	2324	2271	5476
CYP2U1	2048	3429	4484	5477
PPP1R32	1413	4067	1954	5480
ACOT7	2229	3252	6314	5481
DOPEY1	4423	1059	1027	5482
PRRC2A	5080	405	682	5485
LRRC43	3043	2445	6314	5488
CSMD3	2896	2592	6314	5488
CCL20	3694	1795	4318	5489
MPP5	2806	2683	1402	5489
PRR7	4501	994	4589	5495
DMTF1	4129	1366	4701	5495
IP6K3	4878	619	1511	5497
MAST1	2591	2906	6314	5497
FANCE	2187	3322	5159	5509
ELOVL7	4084	1427	706	5511
TOM1	1298	4214	1485	5512
SIGMAR1	1945	3568	5905	5513
USP10	2116	3401	1013	5517
ANKRD65	513	5006	6314	5519
PPP3CC	5343	177	1362	5520
RBM12	2586	2934	4487	5520
TCEB1	5022	501	4245	5523
IRAK1	747	4776	3686	5523
TMEM70	4462	1062	4340	5524
PDLIM4	2298	3229	6314	5527
USP1	1577	3950	661	5527
DDI2	2425	3104	6314	5529
RBBP5	2573	2961	2118	5534
DNM1L	5499	42	125	5541
CDK10	5129	415	1392	5544
SNRK	1421	4124	6314	5545
IQCE	4623	923	4611	5546
PELI3	4400	1148	3576	5548
COLEC12	2277	3273	6314	5550
PRMT7	3985	1570	411	5555
TCN2	3503	2052	6314	5555
NOMO2	2879	2676	6314	5555
UBE3A	145	5410	944	5555
ASH2L	4729	827	1663	5556
EFTUD2	1850	3706	1021	5556
C7orf25	3446	2113	6314	5559
NCAM1	4494	1066	3486	5560
ANK2	2304	3258	6314	5562
KREMEN2	3254	2312	2387	5566
ZNF542	5313	255	1808	5568
GPATCH4	4614	954	3698	5568
ERI3	3678	1890	1688	5568
ARMC10	4372	1197	1278	5569
HACE1	4498	1072	5464	5570
SECISBP2L	1465	4107	1155	5572
GRHL1	1426	4149	6314	5575
TP53	4633	943	3730	5576
ST20	1607	3971	5270	5578
UEVLD	4948	635	857	5583
FBXO38	3980	1604	343	5584
DIAPH3	2641	2943	1044	5584
CLASP1	4786	804	1520	5590
ZFYVE16	2054	3536	3205	5590
NAPEPLD	973	4619	3534	5592
GAB3	3479	2115	4934	5594
BSG	1064	4530	4714	5594
ZBTB1	478	5116	6088	5594
PNISR	5142	453	6314	5595
STARD8	2352	3246	3707	5598
ZMYM5	4524	1078	102	5602
FAM109A	1164	4442	6314	5606
GTPBP8	620	4993	1768	5613
DPP3	946	4668	951	5614
ENTPD6	3434	2182	1472	5616
MYNN	4152	1466	5717	5618
VPS26A	4154	1465	2327	5619
MTMR14	3392	2237	634	5629
ADAM15	18	5611	79	5629
LPHN3	2783	2853	4925	5636
SLC25A27	5170	469	4615	5639
PCDHGA4	3878	1761	3696	5639
PREPL	4079	1561	1145	5640
JAK3	3776	1866	6310	5642
AGPAT2	3118	2524	4827	5642
PDGFRB	2623	3023	6314	5646
TSEN15	5171	478	1531	5649
IGFBP3	3392	2258	6314	5650
PLXND1	5043	608	3453	5651
RAB3GAP2	4574	1077	3782	5651
IRAK3	5224	428	6314	5652
UXS1	3534	2118	4445	5652
EFHC1	1389	4265	1422	5654
SLC4A8	238	5418	4394	5656
ZDHHC4	4971	687	4725	5658
ZNF625,ZNF625-ZNF20	2271	3387	3688	5658
DCAF8	4421	1238	3803	5659
ABCC5	920	4742	744	5662
EML1	3768	1895	4249	5663
ANKRD11	2902	2761	974	5663
C9orf3	4761	906	5739	5667
SPINT2	3138	2529	4355	5667
ZNF821	1503	4169	2811	5672
TNFRSF19	2114	3560	5427	5674
CDH19	3056	2619	6314	5675
PLCXD2	1599	4079	3788	5678
ZMYND11	4220	1459	5155	5679
ARPC2	3824	1855	2592	5679
TPH1	3137	2542	6314	5679
TC2N	294	5387	1956	5681
DPY19L2P1	2266	3416	6314	5682
SH3GL3	5176	507	6314	5683
RAD51D	5332	354	4059	5686
GNPTG	3046	2643	2559	5689
INTS9	1646	4043	984	5689
REPS2	1324	4367	1606	5691
ADCY6	2472	3222	1095	5694
KIRREL3	1106	4591	4761	5697
CDK13	4478	1222	4413	5700
STAT4	3063	2638	6314	5701
CWF19L1	3303	2401	3490	5704
CNTN5	2960	2744	6314	5704
FLJ39653	1589	4119	2367	5708
ZNF438	1370	4338	1149	5708
FAM193B	1103	4605	3341	5708
ZNF146	463	5245	5723	5708
MASTL	4169	1540	1271	5709
CNTD1	2063	3648	6314	5711
RASGRF2	3668	2044	6314	5712
BORA	1187	4525	3424	5712
RHOT1	5235	481	6314	5716
C15orf17	3854	1862	6314	5716
DLEU2	1586	4132	6314	5718
RBBP8	1344	4374	1160	5718
FHIT	1578	4144	5573	5722
GPSM1	4378	1345	1248	5723
SDK1	1549	4174	3863	5723
LINC00525	3085	2642	6314	5727
CEACAM19	3036	2691	4698	5727
SLC41A3	328	5401	787	5729
EML4	3517	2213	115	5730
ATE1	464	5270	646	5734
ACOT11	693	5042	2305	5735
NIT1	680	5057	6314	5737
DCUN1D4	4783	956	1470	5739
OSBPL1A	5153	588	390	5741
DYNLL1	5213	529	6314	5742
RAB40C	560	5184	5298	5744
SPAG17	2581	3169	6314	5750
TAB3	1633	4122	2283	5755
NAF1	2549	3208	632	5757
PRRT4	4090	1668	3643	5758
GLB1	2016	3749	6314	5765
GRAMD2	1274	4491	6314	5765
WDR26	906	4859	5892	5765
PSME3	4629	1141	6072	5770
PEPD	3312	2458	2822	5770
PROM1	2776	2994	6314	5770
HIF1A	1555	4215	65	5770
ANKS3	5046	727	6314	5773
ITGAL	3046	2728	6314	5774
TARBP1	4904	871	739	5775
DHDDS	5439	337	1677	5776
RRBP1	773	5003	5665	5776
QPCTL	2974	2803	3133	5777
MPI	2860	2918	6314	5778
FREM2	3221	2558	6314	5779
ORC6	731	5048	5365	5779
ELK1	5406	374	4626	5780
PHF7	688	5092	171	5780
IP6K2	5599	184	1275	5783
CTBP1	4787	1006	6314	5793
LGI1	2761	3033	6314	5794
POU2F2	4084	1720	3360	5804
BCAM	2632	3172	3740	5804
DHX35	674	5130	1852	5804
FAT3	3426	2383	6314	5809
PCDHGA10	2997	2817	3219	5814
TNNT1	4597	1220	2568	5817
PAQR3	3916	1902	4835	5818
FAM105B	3170	2648	6314	5818
OGDH	310	5508	59	5818
DDIT3	2035	3801	842	5836
DCLK2	277	5559	71	5836
ATP8B3	3037	2802	6314	5839
KRAS	2881	2959	254	5840
ENTPD4	638	5204	6314	5842
IMPDH1	5746	97	1605	5843
PHF21A	600	5243	3817	5843
CDK17	2937	2908	2012	5845
ALS2CL	1788	4057	6314	5845
SPHK2	4483	1369	3630	5852
RSPH4A	4478	1374	4895	5852
NPHP3-ACAD11	2436	3420	6314	5856
RNF216P1	489	5372	353	5861
PFDN5	814	5051	4673	5865
ZNF185	997	4872	531	5869
ATXN1L	4179	1691	3867	5870
[truncated: 21,447 more rows]

## Sheet: Table EV6 description
Table EV6. Ranked list of genes containing alternative spliced events regulated during EMT and following QKI-5 kd or miR-200c expression in mesHMLE cells
Ranking of alternative splicing during EMT (HvM), QKI-5 kd in mesHMLE (MvQ5), and miR-200c overexpression in mesHMLE (Mv200c) shown on a gene level. The sum of ranks of EMT and following QKI-5 kd are shown to indicate events that QKI most strongly regulates during EMT.
