# Supplementary material for: miR‐200/375 control epithelial plasticity‐associated alternative splicing by repressing the RNA‐binding protein Quaking
Source: EMBO J. 2018 Jun 6;37(13):e99016. doi: 10.15252/embj.201899016 (PMC6028027; doi:10.15252/embj.201899016)
Supplement: Supplementary file 9 — Table EV7 [file EMBJ-37-e99016-s009.xlsx]

## Sheet: Appendix Table S7
Appendix Table S7. Skipped and included exon events directly regulated by QKI-5 binding (n=242)
Included exons with QKI-5 binding in the downstream intron
HC_peak_chr	HC_peak_start	HC_peak_end	HC_peak_height	HC_peak_strand	HC_peak_summit	Chr	Intron start	Intron end	ID (gene_chr_strand_altExonStart_altExonEnd_upExonStart_upExonEnd_downExonStart_downExonEnd)
chr1	9796170	9796263	43	-	9796202	chr1	9796100	9797555	CLSTN1_chr1_-_9797555_9797612_9795942_9796100_9801151_9801314
chr1	9815407	9815466	36	-	9815436	chr1	9815367	9816538	CLSTN1_chr1_-_9816538_9816568_9815171_9815367_9833329_9833452
chr1	16048954	16049054	15	+	16049020	chr1	16047883	16051811	PLEKHM2_chr1_+_16047823_16047883_16046228_16046415_16051811_16052040
chr1	33147741	33147796	26	-	33147751	chr1	33147461	33149610	SYNC_chr1_-_33149610_33149690_33145506_33147461_33149858_33149983
chr1	46074043	46074197	129	+	46074153	chr1	46074009	46078840	NASP_chr1_+_46072992_46074009_46072153_46072263_46078840_46078920
chr1	86822104	86822182	22	-	86822117	chr1	86820542	86822126	ODF2L_chr1_-_86822126_86822285_86820456_86820542_86824469_86824574
chr1	101348312	101348363	22	-	101348341	chr1	101343459	101354308	EXTL2_chr1_-_101354308_101354420_101343031_101343459_101360188_101360418
chr1	150812171	150812221	24	-	150812187	chr1	150812130	150814899	ARNT_chr1_-_150814899_150814944_150811916_150812130_150818738_150818783
chr1	167991308	167991399	13	+	167991347	chr1	167985189	167992225	DCAF6_chr1_+_167985018_167985189_167973770_167974031_167992225_167992285
chr10	5760395	5760463	27	+	5760429	chr10	5759713	5762506	FAM208B_chr10_+_5759621_5759713_5754785_5754881_5762506_5762631
chr10	15855226	15855270	18	-	15855245	chr10	15838171	15858833	FAM188A_chr10_-_15858833_15858914_15838098_15838171_15863654_15863725
chr10	34657273	34657332	18	-	34657301	chr10	34649187	34661425	PARD3_chr10_-_34661425_34661464_34648998_34649187_34663801_34663930
chr10	75198678	75198722	21	-	75198689	chr10	75198178	75199629	PPP3CB_chr10_-_75199629_75199659_75196562_75198178_75204482_75204580
chr10	79799920	79799996	179	+	79799955	chr10	79799983	79800372	RPS24_chr10_+_79799961_79799983_79796951_79797062_79800372_79800473
chr10	95149000	95149080	18	-	95149023	chr10	95148911	95152673	MYOF_chr10_-_95152673_95152712_95148786_95148911_95155898_95155981
chr10	99213882	99213943	28	+	99213917	chr10	99213603	99214470	ZDHHC16_chr10_+_99213555_99213603_99213286_99213420_99214470_99214556
chr11	20072417	20072502	25	+	20072453	chr11	20071447	20075625	NAV2_chr11_+_20071381_20071447_20070273_20070741_20075625_20075786
chr11	20072900	20073051	194	+	20072979	chr11	20072879	20075625	NAV2_chr11_+_20072834_20072879_20070273_20070741_20075625_20075786
chr11	85425933	85425975	22	-	85425942	chr11	85425550	85428525	SYTL2_chr11_-_85428525_85428573_85425455_85425550_85429832_85430383
chr11	85687757	85687904	41	-	85687834	chr11	85687725	85689112	PICALM_chr11_-_85689112_85689136_85687665_85687725_85692171_85692271
chr12	1221481	1221557	11	+	1221513	chr12	1221464	1225031	ERC1_chr12_+_1221380_1221464_1219357_1219513_1225031_1225199
chr12	27114488	27114561	21	+	27114535	chr12	27113561	27116274	FGFR1OP2_chr12_+_27113447_27113561_27110533_27110676_27116274_27116388
chr12	27830016	27830139	60	+	27830067	chr12	27830029	27832421	PPFIBP1_chr12_+_27829996_27830029_27829360_27829532_27832421_27832572
chr12	107355988	107356042	20	+	107356027	chr12	107350927	107360888	C12orf23_chr12_+_107350859_107350927_107349543_107349843_107360888_107360958
chr12	110377844	110377905	27	-	110377877	chr12	110377052	110383064	GIT2_chr12_-_110383064_110383154_110376969_110377052_110385060_110385309
chr13	76383379	76383435	54	+	76383412	chr13	76383319	76391296	LMO7_chr13_+_76383289_76383319_76378424_76378677_76391296_76391414
chr14	36017502	36017580	29	-	36017527	chr14	36008896	36017713	RALGAPA1_chr14_-_36017713_36017744_36007557_36008896_36018315_36018440
chr14	51222958	51223053	63	-	51223026	chr14	51221585	51223209	NIN_chr14_-_51223209_51225348_51221459_51221585_51226574_51227077
chr14	73765494	73765547	28	-	73765502	chr14	73763993	73783097	NUMB_chr14_-_73783097_73783130_73763918_73763993_73789837_73789912
chr14	74756683	74756736	32	-	74756706	chr14	74756222	74756729	ABCD4_chr14_-_74756729_74756821_74756185_74756222_74756993_74757202
chr14	101302294	101302377	15	+	101302348	chr14	101302216	101302503	MEG3_chr14_+_101302072_101302216_101297352_101297431_101302503_101302637
chr14	103964880	103964951	27	+	103964926	chr14	103964865	103969218	MARK3_chr14_+_103964838_103964865_103958113_103958371_103969218_103970166
chr14	103964880	103964951	27	+	103964926	chr14	103964865	103966492	MARK3_chr14_+_103964838_103964865_103958113_103958371_103966492_103966537
chr14	105181669	105181808	89	+	105181734	chr14	105181677	105185131	INF2_chr14_+_105181620_105181677_105180539_105181193_105185131_105185947
chr15	52633616	52633744	23	-	52633690	chr15	52632591	52635313	MYO5A_chr15_-_52635313_52635394_52632392_52632591_52638557_52638658
chr15	86201819	86201899	21	+	86201874	chr15	86201821	86207793	AKAP13_chr15_+_86201767_86201821_86198647_86199018_86207793_86207986
chr15	93458342	93458402	10	+	93458372	chr15	93444529	93467550	CHD2_chr15_+_93444396_93444529_93443550_93444054_93467550_93467782
chr16	3706001	3706036	16	+	3706004	chr16	3705938	3706102	DNASE1_chr16_+_3705849_3705938_3705373_3705521_3706102_3706186
chr16	4778414	4778449	22	-	4778430	chr16	4777178	4779980	ANKS3_chr16_-_4779980_4780152_4776979_4777178_4784156_4784378
chr17	8366709	8366873	100	+	8366813	chr17	8366672	8370247	NDEL1_chr17_+_8366637_8366672_8363326_8363478_8370247_8371481
chr17	17084541	17084600	37	+	17084579	chr17	17083983	17088136	MPRIP_chr17_+_17083920_17083983_17083316_17083402_17088136_17095962
chr17	27409448	27409531	41	-	27409489	chr17	27409456	27412621	MYO18A_chr17_-_27412621_27412666_27409333_27409456_27413455_27413595
chr17	35879982	35880051	46	-	35880004	chr17	35879174	35880281	SYNRG_chr17_-_35880281_35880317_35874899_35879174_35880640_35880751
chr17	42791862	42791942	25	+	42791921	chr17	42786734	42800247	DBF4B_chr17_+_42786671_42786734_42785975_42786207_42800247_42800390
chr17	49052815	49052898	88	-	49052863	chr17	49052308	49053223	SPAG9_chr17_-_49053223_49053262_49052131_49052308_49054468_49054582
chr17	60604815	60604885	65	+	60604859	chr17	60601692	60613530	TLK2_chr17_+_60601596_60601692_60600494_60600538_60613530_60613698
chr17	65871740	65871956	58	+	65871783	chr17	65871860	65887959	BPTF_chr17_+_65871671_65871860_65870932_65871136_65887959_65888150
chr17	65871740	65871956	58	+	65871783	chr17	65871860	65882243	BPTF_chr17_+_65871671_65871860_65870932_65871136_65882243_65882432
chr18	14114615	14114658	45	-	14114640	chr18	14106408	14124348	ZNF519_chr18_-_14124348_14124475_14099941_14106408_14132273_14132489
chr2	27999926	27999981	26	+	27999976	chr2	27997397	28002299	MRPL33_chr2_+_27997290_27997397_27994583_27994666_28002299_28002608
chr2	91825224	91825279	24	-	91825229	chr2	91825059	91842945	LOC654342_chr2_-_91842945_91843023_91824708_91825059_91843393_91843528
chr2	128914557	128914598	25	+	128914580	chr2	128913989	128914825	UGGT1_chr2_+_128913965_128913989_128913062_128913161_128914825_128914920
chr2	191826883	191826960	45	-	191826910	chr2	191819544	191827555	GLS_chr2_+_191819480_191819544_191819309_191819386_191827555_191830270
chr2	234182695	234182855	34	+	234182744	chr2	234182423	234183321	ATG16L1_chr2_+_234182366_234182423_234181611_234181698_234183321_234183424
chr20	45133877	45133958	43	-	45133908	chr20	45133379	45140720	ZNF334_chr20_-_45140720_45140779_45133252_45133379_45142048_45142194
chr20	57474165	57474237	12	+	57474185	chr20	57474040	57478582	GNAS_chr20_+_57473995_57474040_57470666_57470739_57478582_57478640
chr20	57474165	57474237	12	+	57474185	chr20	57474040	57478585	GNAS_chr20_+_57473995_57474040_57470666_57470739_57478585_57478640
chr21	48056514	48056601	24	+	48056584	chr21	48056459	48056807	PRMT2_chr21_+_48056350_48056459_48055506_48055675_48056807_48056902
chr22	30079065	30079206	52	+	30079144	chr22	30079068	30090740	NF2_chr22_+_30079008_30079068_30077427_30077590_30090740_30094589
chr22	30079065	30079206	52	+	30079144	chr22	30079053	30090740	NF2_chr22_+_30079008_30079053_30077427_30077590_30090740_30094589
chr22	50895185	50895259	31	-	50895219	chr22	50895102	50895462	SBF1_chr22_-_50895462_50895540_50894920_50895102_50897683_50897821
chr3	44968960	44969019	24	-	44968998	chr3	44968339	44974398	ZDHHC3_chr3_-_44974398_44974482_44956752_44968339_44974609_44974691
chr3	48220928	48220983	25	-	48220954	chr3	48219478	48222210	CDC25A_chr3_-_48222210_48222330_48219343_48219478_48224418_48224520
chr3	58128005	58128099	48	+	58128051	chr3	58127656	58128376	FLNB_chr3_+_58127584_58127656_58124008_58124256_58128376_58128479
chr3	58128005	58128099	48	+	58128051	chr3	58127623	58128376	FLNB_chr3_+_58127584_58127623_58124008_58124256_58128376_58128479
chr3	100031712	100031780	29	+	100031772	chr3	100030721	100034942	TBC1D23_chr3_+_100030676_100030721_100029246_100029386_100034942_100035031
chr3	107767600	107767662	29	-	107767629	chr3	107766139	107770785	CD47_chr3_-_107770785_107770817_107761940_107766139_107776323_107776416
chr3	132414076	132414182	39	-	132414132	chr3	132413809	132415574	NPHP3-ACAD11_chr3_-_132415574_132415657_132413670_132413809_132416103_132416206
chr4	85647670	85647736	111	-	85647689	chr4	85645747	85648013	WDFY3_chr4_-_85648013_85648064_85645578_85645747_85654534_85654762
chr5	39388222	39388256	25	-	39388237	chr5	39383373	39388406	DAB2_chr5_-_39388406_39388469_39382719_39383373_39388900_39388954
chr5	96062577	96062673	37	+	96062614	chr5	96062563	96063192	CAST_chr5_+_96062497_96062563_96058342_96058402_96063192_96063234
chr5	122944600	122944649	19	+	122944641	chr5	122941056	122950035	CSNK1G3_chr5_+_122941032_122941056_122940417_122940524_122950035_122952464
chr5	134683169	134683225	52	-	134683194	chr5	134681747	134686512	H2AFY_chr5_-_134686512_134686603_134681657_134681747_134696186_134696297
chr6	17789996	17790058	43	-	17790028	chr6	17788106	17790102	KIF13A_chr6_-_17790102_17790141_17788006_17788106_17794479_17794626
chr6	17789996	17790058	43	-	17790028	chr6	17788106	17790102	KIF13A_chr6_-_17790102_17790141_17788006_17788106_17794802_17794935
chr6	56331069	56331120	35	-	56331103	chr6	56330993	56333779	DST_chr6_-_56333779_56333797_56330875_56330993_56334680_56334755
chr6	131197992	131198058	25	-	131198007	chr6	131191266	131201283	EPB41L2_chr6_-_131201283_131201346_131190702_131191266_131206235_131206408
chr6	131197992	131198058	25	-	131198007	chr6	131191266	131199243	EPB41L2_chr6_-_131199243_131199390_131190702_131191266_131206235_131206408
chr6	145148547	145148663	24	+	145148632	chr6	145148522	145148746	UTRN_chr6_+_145148483_145148522_145142017_145142154_145148746_145148812
chr7	32620325	32620369	19	+	32620344	chr7	32619884	32620413	AVL9_chr7_+_32619830_32619884_32615566_32615684_32620413_32620502
chr7	64280004	64280070	20	+	64280055	chr7	64276031	64291828	ZNF138_chr7_+_64275949_64276031_64275295_64275422_64291828_64294025
chr7	131166188	131166255	27	+	131166237	chr7	131163436	131172365	MKLN1_chr7_+_131163381_131163436_131155600_131155703_131172365_131181398
chr9	139338461	139338529	13	-	139338476	chr9	139338352	139339503	SEC16A_chr9_-_139339503_139339563_139338274_139338352_139341306_139341401
chrX	3544743	3544786	26	-	3544763	chrX	3544555	3559892	PRKX_chrX_-_3559892_3560012_3544459_3544555_3573189_3573453
chrX	23752153	23752232	54	-	23752173	chrX	23751334	23752457	ACOT9_chrX_-_23752457_23752484_23751288_23751334_23754035_23754133
chrX	47504387	47504467	19	-	47504440	chrX	47500874	47509319	ELK1_chrX_-_47509319_47509425_47500630_47500874_47509821_47510003
chrX	102932145	102932218	32	-	102932160	chrX	102931979	102939608	MORF4L2_chrX_-_102939608_102939657_102930425_102931979_102940098_102940188
Included exons with QKI-5 binding in the upstream intron
HC_peak_chr	HC_peak_start	HC_peak_end	HC_peak_height	HC_peak_strand	HC_peak_summit	Chr	Intron start	Intron end	ID (gene_chr_strand_altExonStart_altExonEnd_upExonStart_upExonEnd_downExonStart_downExonEnd)
chr1	46072269	46072418	55	+	46072344	chr1	46072263	46072992	NASP_chr1_+_46072992_46074009_46072153_46072263_46078840_46078920
chr1	52218385	52218442	23	+	52218421	chr1	52215867	52221991	OSBPL9_chr1_+_52221991_52222030_52215816_52215867_52226361_52226452
chr1	78384220	78384277	18	-	78384251	chr1	78383958	78390872	NEXN_chr1_+_78390872_78390914_78383809_78383958_78392098_78392296
chr1	101356867	101356910	26	-	101356874	chr1	101354420	101360188	EXTL2_chr1_-_101354308_101354420_101343031_101343459_101360188_101360418
chr1	167976688	167976744	37	+	167976729	chr1	167974031	167985018	DCAF6_chr1_+_167985018_167985189_167973770_167974031_167992225_167992285
chr1	183449924	183450028	42	+	183450000	chr1	183441784	183481971	SMG7_chr1_+_183481971_183482003_183441505_183441784_183485008_183485126
chr1	207959179	207959249	90	+	207959215	chr1	207959027	207963597	CD46_chr1_+_207963597_207963690_207958963_207959027_207966863_207968861
chr10	75204308	75204378	28	-	75204350	chr10	75199659	75204482	PPP3CB_chr10_-_75199629_75199659_75196562_75198178_75204482_75204580
chr10	79797246	79797306	19	+	79797272	chr10	79797062	79799961	RPS24_chr10_+_79799961_79799983_79796951_79797062_79800372_79800473
chr11	20072417	20072502	25	+	20072453	chr11	20070741	20072834	NAV2_chr11_+_20072834_20072879_20070273_20070741_20075625_20075786
chr11	74581166	74581206	28	-	74581174	chr11	74563127	74617283	XRRA1_chr11_-_74563033_74563127_74562132_74562248_74617283_74617501
chr11	85690469	85690533	38	-	85690503	chr11	85689136	85692171	PICALM_chr11_-_85689112_85689136_85687665_85687725_85692171_85692271
chr12	1220808	1220880	15	+	1220858	chr12	1219513	1221380	ERC1_chr12_+_1221380_1221464_1219357_1219513_1225031_1225199
chr12	27111160	27111294	22	+	27111271	chr12	27110676	27113447	FGFR1OP2_chr12_+_27113447_27113561_27110533_27110676_27116274_27116388
chr12	48200990	48201046	20	-	48201015	chr12	48196057	48213549	HDAC7_chr12_-_48196006_48196057_48192567_48192755_48213549_48213763
chr12	109198329	109198404	27	-	109198339	chr12	109196144	109198831	SSH1_chr12_-_109196097_109196144_109194555_109194702_109198831_109198960
chr12	110383099	110383165	15	-	110383136	chr12	110383154	110385060	GIT2_chr12_-_110383064_110383154_110376969_110377052_110385060_110385309
chr13	21163004	21163051	28	+	21163032	chr13	21157158	21163949	IFT88_chr13_+_21163949_21164006_21157095_21157158_21165105_21165159
chr14	73783030	73783229	47	-	73783195	chr14	73783130	73789837	NUMB_chr14_-_73783097_73783130_73763918_73763993_73789837_73789912
chr14	101298058	101298082	11	+	101298059	chr14	101297431	101302072	MEG3_chr14_+_101302072_101302216_101297352_101297431_101302503_101302637
chr14	103958640	103958737	32	+	103958707	chr14	103958371	103964838	MARK3_chr14_+_103964838_103964865_103958113_103958371_103969218_103970166
chr14	103958640	103958737	32	+	103958707	chr14	103958371	103966492	MARK3_chr14_+_103966492_103966537_103958113_103958371_103969218_103970166
chr14	103958640	103958737	32	+	103958707	chr14	103958371	103964838	MARK3_chr14_+_103964838_103964865_103958113_103958371_103966492_103966537
chr14	105181415	105181511	36	+	105181469	chr14	105181193	105181620	INF2_chr14_+_105181620_105181677_105180539_105181193_105185131_105185947
chr15	99789375	99789385	41	-	99789376	chr15	99785715	99789621	TTC23_chr15_-_99785593_99785715_99768737_99768937_99789621_99789815
chr16	8723131	8723182	10	+	8723163	chr16	8722967	8728895	METTL22_chr16_+_8728895_8728936_8722586_8722967_8729024_8729169
chr17	8365139	8365199	19	+	8365170	chr17	8363478	8366637	NDEL1_chr17_+_8366637_8366672_8363326_8363478_8370247_8371481
chr17	65871664	65871737	15	+	65871672	chr17	65871136	65871671	BPTF_chr17_+_65871671_65871860_65870932_65871136_65887959_65888150
chr17	65871664	65871737	15	+	65871672	chr17	65871136	65871671	BPTF_chr17_+_65871671_65871860_65870932_65871136_65882243_65882432
chr18	680192	680234	28	-	680206	chr18	677444	683245	ENOSF1_chr18_-_677344_677444_675320_675402_683245_683380
chr18	14129369	14129417	23	-	14129374	chr18	14124475	14132273	ZNF519_chr18_-_14124348_14124475_14099941_14106408_14132273_14132489
chr2	136364572	136364621	16	+	136364599	chr2	136362586	136374237	R3HDM1_chr2_+_136374237_136374327_136362375_136362586_136379063_136379178
chr2	159532949	159533030	10	+	159533002	chr2	159530512	159533250	PKP4_chr2_+_159533250_159533379_159530394_159530512_159536940_159537940
chr20	57470719	57470845	43	+	57470828	chr20	57470739	57473995	GNAS_chr20_+_57473995_57474040_57470666_57470739_57478582_57478640
chr20	57470719	57470845	43	+	57470828	chr20	57470739	57473995	GNAS_chr20_+_57473995_57474040_57470666_57470739_57478585_57478640
chr22	50895559	50895611	44	-	50895576	chr22	50895540	50897683	SBF1_chr22_-_50895462_50895540_50894920_50895102_50897683_50897821
chr3	58125142	58125215	17	+	58125199	chr3	58124256	58127584	FLNB_chr3_+_58127584_58127656_58124008_58124256_58128376_58128479
chr3	58125142	58125215	17	+	58125199	chr3	58124256	58127584	FLNB_chr3_+_58127584_58127623_58124008_58124256_58128376_58128479
chr3	107771112	107771167	24	-	107771129	chr3	107770817	107776323	CD47_chr3_-_107770785_107770817_107761940_107766139_107776323_107776416
chr3	194144629	194144670	22	-	194144641	chr3	194140696	194146070	ATP13A3_chr3_-_194140607_194140696_194134487_194134568_194146070_194146258
chr4	79807492	79807548	27	+	79807521	chr4	79800045	79808327	BMP2K_chr4_+_79808327_79808438_79799887_79800045_79831763_79833341
chr5	40731398	40731489	26	-	40731421	chr5	40728578	40746899	TTC33_chr5_-_40728446_40728578_40711677_40716600_40746899_40747121
chr5	130787207	130787281	61	-	130787251	chr5	130785739	130788746	RAPGEF6_chr5_-_130785715_130785739_130782175_130782396_130788746_130788870
chr5	134689166	134689183	17	-	134689167	chr5	134686603	134696186	H2AFY_chr5_-_134686512_134686603_134681657_134681747_134696186_134696297
chr5	138650858	138650996	71	+	138650899	chr5	138650425	138651385	MATR3_chr5_+_138651385_138651427_138650363_138650425_138651764_138651877
chr5	177642800	177642844	22	-	177642821	chr5	177642431	177649355	AGXT2L2_chr5_-_177642276_177642431_177641796_177641886_177649355_177649581
chr6	17790580	17790620	19	-	17790583	chr6	17790141	17794479	KIF13A_chr6_-_17790102_17790141_17788006_17788106_17794479_17794626
chr6	17790580	17790620	19	-	17790583	chr6	17790141	17794802	KIF13A_chr6_-_17790102_17790141_17788006_17788106_17794802_17794935
chr6	56334095	56334154	27	-	56334111	chr6	56333797	56334680	DST_chr6_-_56333779_56333797_56330875_56330993_56334680_56334755
chr6	105280278	105280354	20	-	105280303	chr6	105259268	105280916	HACE1_chr6_-_105259185_105259268_105244803_105244900_105280916_105281048
chr6	131199321	131199425	49	-	131199371	chr6	131199390	131206235	EPB41L2_chr6_-_131199243_131199390_131190702_131191266_131206235_131206408
chr6	131201499	131201553	28	-	131201524	chr6	131201346	131206235	EPB41L2_chr6_-_131201283_131201346_131190702_131191266_131206235_131206408
chr7	32617133	32617190	17	-	32617182	chr7	32615684	32619830	AVL9_chr7_+_32619830_32619884_32615566_32615684_32620413_32620502
chr9	139339998	139340082	20	-	139340045	chr9	139339563	139341306	SEC16A_chr9_-_139339503_139339563_139338274_139338352_139341306_139341401
chr9	140566520	140566570	23	+	140566554	chr9	140513501	140605418	EHMT1_chr9_+_140605418_140605482_140513443_140513501_140611077_140611634
Skipped exons with QKI-5 binding in the downstream intron
HC_peak_chr	HC_peak_start	HC_peak_end	HC_peak_height	HC_peak_strand	HC_peak_summit	Chr	Intron start	Intron end	ID (gene_chr_strand_altExonStart_altExonEnd_upExonStart_upExonEnd_downExonStart_downExonEnd)
chr1	21218247	21218286	25	-	21218259	chr1	21212864	21219111	EIF4G3_chr1_-_21219111_21219222_21212693_21212864_21220009_21220129
chr1	68947628	68947692	28	-	68947661	chr1	68947295	68947728	DEPDC1_chr1_-_68947728_68948580_68947122_68947295_68949632_68949773
chr1	168000174	168000232	22	+	168000221	chr1	167992285	168007608	DCAF6_chr1_+_167992225_167992285_167973770_167974031_168007608_168007726
chr1	225704879	225705004	20	-	225704932	chr1	225702602	225704897	ENAH_chr1_-_225704897_225705008_225702297_225702602_225706899_225707267
chr11	85421095	85421154	23	-	85421120	chr11	85420543	85422155	SYTL2_chr11_-_85422155_85422275_85420373_85420543_85425455_85425550
chr12	989818	989923	48	+	989858	chr12	989197	990857	WNK1_chr12_+_988738_989197_987377_987527_990857_990955
chr12	989818	989923	48	+	989858	chr12	989197	989886	WNK1_chr12_+_988738_989197_987377_987527_989886_990165
chr12	124811866	124811924	38	-	124811892	chr12	124810916	124811954	NCOR2_chr12_-_124811954_124812179_124810736_124810916_124815390_124815444
chr13	98017361	98017441	38	+	98017411	chr13	98017425	98018712	MBNL2_chr13_+_98017389_98017425_98009735_98009889_98018712_98018807
chr14	31384726	31384783	25	-	31384739	chr14	31382863	31388171	STRN3_chr14_-_31388171_31388312_31382729_31382863_31404368_31404510
chr14	31384726	31384783	25	-	31384739	chr14	31382863	31398406	STRN3_chr14_-_31398406_31398517_31382729_31382863_31404368_31404510
chr14	90424191	90424270	24	+	90424230	chr14	90423144	90429451	TDP1_chr14_+_90422921_90423144_90422245_90422314_90429451_90430017
chr16	47504957	47505010	22	+	47505000	chr16	47497904	47531309	PHKB_chr16_+_47497792_47497904_47495209_47495337_47531309_47531399
chr18	77680212	77680281	49	-	77680234	chr18	77664183	77693968	PQLC1_chr18_-_77693968_77694022_77662419_77664183_77703328_77703462
chr19	10919156	10919293	44	+	10919260	chr19	10919256	10922939	DNM2_chr19_+_10919244_10919256_10916591_10916643_10922939_10923053
chr19	19296842	19296914	23	-	19296853	chr19	19293492	19297701	MEF2BNB-MEF2B_chr19_-_19297701_19297814_19293381_19293492_19302889_19303400
chr2	102477376	102477475	28	+	102477415	chr2	102477448	102481391	MAP4K4_chr2_+_102477286_102477448_102476197_102476326_102481391_102481498
chr2	127808970	127809042	20	-	127808990	chr2	127808819	127811480	BIN1_chr2_-_127811480_127811588_127808729_127808819_127816586_127816731
chr2	127808970	127809042	20	-	127808990	chr2	127808488	127815048	BIN1_chr2_-_127815048_127815177_127808377_127808488_127816586_127816731
chr2	127808970	127809042	20	-	127808990	chr2	127808819	127815048	BIN1_chr2_-_127815048_127815177_127808729_127808819_127816586_127816731
chr2	127822913	127822964	21	-	127822932	chr2	127821594	127825738	BIN1_chr2_-_127825738_127825831_127821508_127821594_127826499_127826607
chr2	216256707	216256759	28	-	216256732	chr2	216256537	216257653	FN1_chr2_-_216257653_216257926_216256354_216256537_216259250_216259442
chr3	37402740	37402830	22	+	37402794	chr3	37402796	37407570	GOLGA4_chr3_+_37402733_37402796_37396591_37396678_37407570_37408370
chr3	152165025	152165088	21	+	152165076	chr3	152164546	152165408	MBNL1_chr3_+_152164492_152164546_152163070_152163328_152165408_152165562
chr3	184034568	184034631	23	+	184034623	chr3	184033644	184035108	EIF4G1_chr3_+_184033550_184033644_184032282_184032462_184035108_184035285
chr4	83755039	83755109	19	-	83755071	chr4	83750211	83763292	SEC31A_chr4_-_83763292_83763634_83750152_83750211_83765538_83765662
chr4	83755039	83755109	19	-	83755071	chr4	83750211	83763337	SEC31A_chr4_-_83763337_83763634_83750152_83750211_83765538_83765662
chr4	83782260	83782297	23	-	83782278	chr4	83778917	83783686	SEC31A_chr4_-_83783686_83783725_83778841_83778917_83784470_83784545
chr5	65364842	65364880	8	+	65364865	chr5	65364848	65370851	ERBB2IP_chr5_+_65364704_65364848_65349233_65350779_65370851_65371058
chr5	65369691	65369767	26	+	65369743	chr5	65368119	65370851	ERBB2IP_chr5_+_65367996_65368119_65349233_65350779_65370851_65371058
chr5	134683169	134683225	52	-	134683194	chr5	134681747	134696186	H2AFY_chr5_-_134696186_134696294_134681657_134681747_134724611_134724816
chr6	91253819	91253898	42	-	91253835	chr6	91246120	91254270	MAP3K7_chr6_-_91254270_91254351_91246055_91246120_91256976_91257106
chr6	139247534	139247658	38	-	139247612	chr6	139242261	139247537	REPS1_chr6_-_139247537_139247618_139242173_139242261_139251113_139251235
chr7	76106157	76106197	24	+	76106180	chr7	76099736	76109737	DTX2_chr7_+_76099616_76099736_76092861_76093026_76109737_76110094
chr8	38286715	38286795	21	-	38286724	chr8	38285953	38287199	FGFR1_chr8_-_38287199_38287466_38285863_38285953_38314873_38315052
chr8	42156962	42157025	39	+	42157016	chr8	42147791	42162704	IKBKB_chr8_+_42147673_42147791_42129600_42129723_42162704_42162793
chr8	128873420	128873464	10	+	128873433	chr8	128867565	128902834	PVT1_chr8_+_128867400_128867565_128806778_128806980_128902834_128903244
chr9	14102444	14102513	19	-	14102488	chr9	14088325	14116206	NFIB_chr9_-_14116206_14116345_14081841_14088325_14120438_14120623
chrX	153310773	153310839	56	-	153310796	chrX	153298008	153357641	MECP2_chrX_-_153357641_153357765_153297657_153298008_153363060_153363188
Skipped exons with QKI-5 binding in the upstream intron
HC_peak_chr	HC_peak_start	HC_peak_end	HC_peak_height	HC_peak_strand	HC_peak_summit	Chr	Intron start	Intron end	ID (gene_chr_strand_altExonStart_altExonEnd_upExonStart_upExonEnd_downExonStart_downExonEnd)
chr1	43313922	43313966	22	+	43313946	chr1	43312328	43315235	ZNF691_chr1_+_43315235_43315413_43312243_43312328_43316620_43318146
chr1	68948721	68948799	27	-	68948745	chr1	68948580	68949632	DEPDC1_chr1_-_68947728_68948580_68947122_68947295_68949632_68949773
chr1	78384220	78384277	18	-	78384251	chr1	78383958	78392098	NEXN_chr1_+_78392098_78392296_78383809_78383958_78395000_78395189
chr1	167976688	167976744	37	+	167976729	chr1	167974031	167992225	DCAF6_chr1_+_167992225_167992285_167973770_167974031_168007608_168007726
chr1	179138144	179138210	20	-	179138179	chr1	179102509	179198375	ABL2_chr1_-_179102446_179102509_179100445_179100616_179198375_179198819
chr1	225705051	225705177	47	-	225705117	chr1	225705008	225706899	ENAH_chr1_-_225704897_225705008_225702297_225702602_225706899_225707267
chr10	99924364	99924452	34	+	99924401	chr10	99923154	99946223	C10orf28_chr10_+_99946223_99946320_99923049_99923154_99967857_99969656
chr10	111891767	111891844	21	+	111891818	chr10	111890244	111892062	ADD3_chr10_+_111892062_111892158_111890120_111890244_111893083_111895323
chr11	34922115	34922149	36	-	34922130	chr11	34916657	34937774	APIP_chr11_-_34916556_34916657_34912050_34912099_34937774_34937939
chr11	63671194	63671229	26	+	63671200	chr11	63670630	63671457	MARK2_chr11_+_63671457_63671619_63670532_63670630_63672257_63672515
chr11	85423078	85423209	57	-	85423129	chr11	85422275	85425455	SYTL2_chr11_-_85422155_85422275_85420373_85420543_85425455_85425550
chr11	85701351	85701468	17	-	85701366	chr11	85701421	85707868	PICALM_chr11_-_85701292_85701421_85694908_85695016_85707868_85707972
chr11	85701351	85701468	17	-	85701366	chr11	85701442	85707868	PICALM_chr11_-_85701292_85701442_85694908_85695016_85707868_85707972
chr12	988731	988833	14	+	988751	chr12	987527	988738	WNK1_chr12_+_988738_989197_987377_987527_990857_990955
chr12	988731	988833	14	+	988751	chr12	987527	988738	WNK1_chr12_+_988738_989197_987377_987527_989886_990165
chr12	124812502	124812565	23	-	124812526	chr12	124812179	124815390	NCOR2_chr12_-_124811954_124812179_124810736_124810916_124815390_124815444
chr13	98010279	98010322	11	+	98010292	chr13	98009889	98017389	MBNL2_chr13_+_98017389_98017425_98009735_98009889_98018712_98018807
chr14	31391137	31391194	23	-	31391169	chr14	31388312	31404368	STRN3_chr14_-_31388171_31388312_31382729_31382863_31404368_31404510
chr14	31399059	31399111	25	-	31399085	chr14	31398517	31404368	STRN3_chr14_-_31398406_31398517_31382729_31382863_31404368_31404510
chr14	71455167	71455248	25	+	71455217	chr14	71445365	71462457	PCNX_chr14_+_71462457_71462642_71443658_71445365_71476350_71476441
chr14	73746042	73746152	47	-	73746092	chr14	73746132	73749066	NUMB_chr14_-_73745988_73746132_73741917_73744001_73749066_73749213
chr15	80356998	80357054	20	+	80357032	chr15	80352305	80390757	ZFAND6_chr15_+_80390757_80390920_80352271_80352305_80412669_80412840
chr15	80382983	80383032	6	+	80383014	chr15	80364989	80390757	ZFAND6_chr15_+_80390757_80390920_80364902_80364989_80412669_80412840
chr16	47495367	47495449	16	+	47495429	chr16	47495337	47497792	PHKB_chr16_+_47497792_47497904_47495209_47495337_47531309_47531399
chr16	69663034	69663101	23	+	69663071	chr16	69660431	69680419	NFAT5_chr16_+_69680419_69680481_69660305_69660431_69680930_69681489
chr16	88032590	88032649	29	+	88032636	chr16	88017865	88037900	BANP_chr16_+_88037900_88038017_88017665_88017865_88039695_88039871
chr17	65871740	65871956	58	+	65871783	chr17	65871860	65882243	BPTF_chr17_+_65882243_65882432_65871671_65871860_65887959_65888150
chr18	59831792	59831819	14	-	59831793	chr18	59830889	59854076	PIGN_chr18_-_59830763_59830889_59828365_59828618_59854076_59854289
chr18	59831792	59831819	14	-	59831793	chr18	59829562	59854076	PIGN_chr18_-_59829485_59829562_59828365_59828618_59854076_59854289
chr19	10916679	10916775	16	+	10916757	chr19	10916643	10919244	DNM2_chr19_+_10919244_10919256_10916591_10916643_10922939_10923053
chr19	19296842	19296914	23	-	19296853	chr19	19296907	19302889	MEF2BNB-MEF2B_chr19_-_19296842_19296907_19293381_19293492_19302889_19303400
chr19	36533668	36533723	19	+	36533689	chr19	36531038	36545036	THAP8_chr19_-_36530845_36531038_36530224_36530620_36545036_36545664
chr2	29086928	29086961	19	-	29086943	chr2	29084174	29092444	TRMT61B_chr2_-_29083983_29084174_29075273_29075365_29092444_29093175
chr2	102476748	102476820	16	+	102476786	chr2	102476326	102480282	MAP4K4_chr2_+_102480282_102480513_102476197_102476326_102481391_102481498
chr2	102476748	102476820	16	+	102476786	chr2	102476326	102477286	MAP4K4_chr2_+_102477286_102477448_102476197_102476326_102481391_102481498
chr2	109175667	109175724	18	+	109175692	chr2	109151050	109287236	LIMS1_chr2_+_109287236_109287303_109150810_109151050_109288780_109288901
chr2	122186881	122186918	11	-	122186884	chr2	122185006	122187648	CLASP1_chr2_-_122184979_122185006_122182714_122182882_122187648_122187753
chr2	127811587	127811652	51	-	127811625	chr2	127811588	127816586	BIN1_chr2_-_127811480_127811588_127808729_127808819_127816586_127816731
chr2	127815560	127815655	27	-	127815584	chr2	127815177	127816586	BIN1_chr2_-_127815048_127815177_127808377_127808488_127816586_127816731
chr2	127815560	127815655	27	-	127815584	chr2	127815177	127816586	BIN1_chr2_-_127815048_127815177_127808729_127808819_127816586_127816731
chr2	127825665	127825887	104	-	127825701	chr2	127825831	127826499	BIN1_chr2_-_127825738_127825831_127821508_127821594_127826499_127826607
chr2	179204243	179204325	14	+	179204293	chr2	179203821	179204398	OSBPL6_chr2_+_179204398_179204491_179203717_179203821_179213950_179214116
chr2	216257923	216257978	23	-	216257924	chr2	216257926	216259250	FN1_chr2_-_216257653_216257926_216256354_216256537_216259250_216259442
chr20	42683336	42683404	32	+	42683375	chr20	42683166	42693416	TOX2_chr20_+_42693416_42693497_42682938_42683166_42695369_42695497
chr20	42683336	42683404	32	+	42683375	chr20	42683166	42694351	TOX2_chr20_+_42694351_42694747_42682938_42683166_42695369_42695497
chr21	46495364	46495419	27	+	46495411	chr21	46494708	46548316	ADARB1_chr21_+_46548316_46548488_46494492_46494708_46591524_46591599
chr3	52588846	52588910	30	-	52588881	chr3	52588895	52595782	PBRM1_chr3_-_52588739_52588895_52584762_52584833_52595782_52595984
chr3	152164160	152164221	16	+	152164189	chr3	152163328	152164492	MBNL1_chr3_+_152164492_152164546_152163070_152163328_152165408_152165562
chr4	83763933	83764002	21	-	83763951	chr4	83763634	83765538	SEC31A_chr4_-_83763292_83763634_83750152_83750211_83765538_83765662
chr4	83763933	83764002	21	-	83763951	chr4	83763634	83765538	SEC31A_chr4_-_83763337_83763634_83750152_83750211_83765538_83765662
chr5	34812465	34812509	21	+	34812502	chr5	34812313	34813678	RAI14_chr5_+_34813678_34813765_34812284_34812313_34814687_34814774
chr5	65350904	65350998	10	+	65350966	chr5	65350779	65370851	ERBB2IP_chr5_+_65370851_65371058_65349233_65350779_65372143_65372236
chr5	65350904	65350998	10	+	65350966	chr5	65350779	65367996	ERBB2IP_chr5_+_65367996_65368119_65349233_65350779_65370851_65371058
chr5	65350904	65350998	10	+	65350966	chr5	65350779	65364704	ERBB2IP_chr5_+_65364704_65364848_65349233_65350779_65370851_65371058
chr5	134715597	134715636	13	-	134715605	chr5	134696294	134724611	H2AFY_chr5_-_134696186_134696294_134681657_134681747_134724611_134724816
chr6	139247534	139247658	38	-	139247612	chr6	139247618	139251113	REPS1_chr6_-_139247537_139247618_139242173_139242261_139251113_139251235
chr7	64280004	64280070	20	+	64280055	chr7	64276031	64291317	ZNF138_chr7_+_64291317_64291454_64275953_64276031_64291828_64294025
chr7	90039273	90039351	21	+	90039333	chr7	90034922	90041320	CLDN12_chr7_+_90041320_90041363_90034832_90034922_90041957_90045268
chr8	38287587	38287739	24	-	38287670	chr8	38287466	38314873	FGFR1_chr8_-_38287199_38287466_38285863_38285953_38314873_38315052
chr8	42131894	42131978	39	+	42131944	chr8	42129723	42147673	IKBKB_chr8_+_42147673_42147791_42129600_42129723_42162704_42162793
chr8	128808428	128808487	13	+	128808459	chr8	128806980	128867400	PVT1_chr8_+_128867400_128867565_128806778_128806980_128902834_128903244

## Sheet: Appendix Table S7 description
Appendix Table S7. Skipped and included exon events directly regulated by QKI-5 binding
rMATS significant skipped and included exon events regulated by QKI-5 kd in mesHMLE that contain a QKI-5 HITS-CLIP peak in an immediately adjacent intron - either upstream or downstream of the spliced exon.
