# Supplementary material for: miR‐200/375 control epithelial plasticity‐associated alternative splicing by repressing the RNA‐binding protein Quaking
Source: EMBO J. 2018 Jun 6;37(13):e99016. doi: 10.15252/embj.201899016 (PMC6028027; doi:10.15252/embj.201899016)
Supplement: Supplementary file 10 — Table EV8 [file EMBJ-37-e99016-s010.xlsx]

## Sheet: miRNA and siRNA
Table EV8. Details of siRNAs and miRNAs
Application	Name	Product	Supplier	Catalogue #	Sequence
siRNA	Negative siRNA #1	On-Target Plus siRNA	Dharmacon	D-001810-10
siRNA	Negative siRNA #2		GenePharma	A06001	5'-UUCUCCGAACGUGUCACGU TT-3'
siRNA	QKI-5 #1	On-Target Plus siRNA	Dharmacon		5'-CUGGUAAUCGCCUUUGCUU UU-3'
siRNA	QKI-5 #2	On-Target Plus siRNA	Dharmacon		5'-CUAUUAACCCACAGCAUUA UU-3'
siRNA	QKIall	On-Target Plus SMARTpool	Dharmacon	L-024905-01
Pre-miR	Neg Pre-miR	mirVana miRNA mimic	Ambion	4464058
Pre-miR	200c Pre-miR	mirVana miRNA mimic	Ambion	4464066/MC12741
Pre-miR	141 Pre-miR	mirVana miRNA mimic	Ambion	4464066/MC13054
Pre-miR	375 Pre-miR	mirVana miRNA mimic	Ambion	4464066/MC10327
Anti-miR	Neg Anti-miR	miRCURY LNA Power microRNA inhibitor	Exiqon	199006-1
Anti-miR	200b/c Anti-miR	miRCURY LNA Power microRNA inhibitor	Exiqon	460012-2
Anti-miR	375 Anti-miR	miRCURY LNA Power microRNA inhibitor	Exiqon	4101396

## Sheet: Lentiviral vectors
Table EV8. Details of lentiviral vectors
Lentiviral vectors	Supplier	Catalogue #
pLKO.1shScr	Sigma	SHC216
pLKO.1-shQKI2	Sigma	TRCN0000233371
pLKO.1-shQKI4	Sigma	TRCN0000233373
pLKO.1-shQKI5	Sigma	TRCN0000233375
pLX301	Addgene	Plasmid #25895
pInducer20	Addgene	Plasmid #44012
pCMV-VSVG	Addgene	Plasmid #8454
pCMV-dR8.2	Addgene	Plasmid #8455
pENTR2B-QKI-5	Generated in-house
pLX301-QKI-5	Generated in-house
pLX301-mCherry	Generated in-house
pInducer20-QKI-5	Generated in-house

## Sheet: Primers
Table EV8. Details of primer sequences and amplicons
APPLICATION	TARGET GENE	EVENT DESCRIPTION	PRIMER NAME	SEQUENCE (5'-3')	AMPLICON SIZE (bp)
qPCR	pan-Quaking (panQKI)		QKI F	CCTTGCCTTTTCTCTTGCAG	184
			QKI R	TATTGCAGCAGTTGGGTGAG
qPCR	Quaking-5 (QKI-5)		QKI-5 F	AATCCTTGAGTATCCTATTGAACCTAGT	74
			QKI-5 R	GCATATCGTGCCTTCGAACTTT
qPCR	Quaking-6 (QKI-6)		QKI-6 F	AGCTACATCAATCCTTGAGTATCCTATTG	72
			QKI-6 R	TAGCCTTTCGTTGGGAAAGC
qPCR	Quaking-7 (QKI-7)		QKI-7 F	GCTACATCAATCCTTGAGTATCCTATTG	73
			QKI-7 R	CAGGCATGACTGGCATTTCA
qPCR	E-cadherin		E-cad F	CCC ACC ACG TAC AAG GGT C	94
			E-cad R	CTG GGG TAT TGG GGG CAT C
qPCR	Fibronectin (FN1)		FN1 F	CCA TCA GCA GGA ACA CCT TT	148
			FN1 R	TGG AGG TTA GTG GGA GCA TC
qPCR	Glyceraldehyde 3-phosphate dehydrogenase (GAPDH) (normaliser)		GAPDH F	ACCCAGAAGACTGTGGATGG	139
			GAPDH R	CAGTGAGCTTCCCGTTCAG
qPCR	Gamma Adducin (ADD3)	Exon 14 AS Event - inclusion	qADD3 ex13-14 F	ACCAGCTCCTCCTAACCCAT	177
			qADD3 ex13-14 R	TCAGGGACATTTTGCGGTGA
qPCR	Gamma Adducin (ADD3)	Exon 14 AS Event - exclusion	qADD3 ex13-15 F	ACAACAAGGCCTAGAAGAAAACCA	150
			qADD3 ex13-15 R	GTTGTACTTGTGCTTAACCTACTCA
qPCR	Exocyst Complex Component 1 (EXOC1)	Exon 12 AS Event - inclusion	qhEXOC1 ex11-12 F	ACTGCCTCGAAAAGAAAGTGC	184
			qhEXOC1 ex11-12 R	AGCAACATCGAGATCAGAGGC
qPCR	Exocyst Complex Component 1 (EXOC1)	Exon 12 AS Event - exclusion	qhEXOC1 ex11-13 F	AAAGAAAGCAAGAAGTTTGGTCT	170
			qhEXOC1 ex11-13 R	GTCCTGTCAGCAACATCGAG
qPCR	Nuclear Transcription Factor Y Subunit Alpha (NFYA)	Exon 3 AS Event - inclusion	qhNFYA ex2-3 F	ACAGAGCAGATTGTTGTCCAGG	130
			qhNFYA ex2-3 R	CTACCTGGAGGGTCTGGACTT
qPCR	Nuclear Transcription Factor Y Subunit Alpha (NFYA)	Exon 3 AS Event - exclusion	qhNFYA ex2-4 F	GATTCAGCAGCAGGTCCAAG	126
			qhNFYA ex2-4 R	TGCATGATGGTTTGACCTTGTC
qPCR	Myosin XVIIIA (MYO18A)	Exon 40 AS Event - inclusion	qhMYO18A ex39-40 F	CCTGCAGGCTGACCTAAAGTT	117
			qhMYO18A ex39-40 R	ACCATGTCCTGCAAACTGTTGA
qPCR	Myosin XVIIIA (MYO18A)	Exon 40 AS Event - exclusion	qhMYO18A ex39-41 F	AGTTGGCATTCAAGCGCATC	100
			qhMYO18A ex39-41 R	TCAGAGTCTCCCTCACTGTTGA
qPCR	Myosin Phosphatase Rho Interacting Protein (MPRIP)	Exon 23 AS Event - inclusion	qhMPRIP ex22-23 F	GACAGATCCTGTGTCACCCG	73
			qhMPRIP ex22-23 R	TATCCCACGAGACCTGCTCA
qPCR	Myosin Phosphatase Rho Interacting Protein (MPRIP)	Exon 23 AS Event - exclusion	qhMPRIP ex22-24 F	AAACATCAGGTCCAAGAGTCTGA	113
			qhMPRIP ex22-24 R	CGTGCTCAACTTGGATGGGA
qPCR	DEP Domain Containing 1 (DEPDC1)	Exon 8 AS Event - inclusion	qhDEPDC1 ex7-8 F	AAACATTTTGGTTGTTTGTGGCT	151
			qhDEPDC1 ex7-8 R	AAGCAGACTGAGAAGAAGGCA
qPCR	DEP Domain Containing 1 (DEPDC1)	Exon 8 AS Event - exclusion	qhDEPDC1 ex7-9 F	AAACATTTTGGGCTTGCTGC	183
			qhDEPDC1 ex7-9 R	AGTGACCTCGTACCCATTGC
qPCR	Myoferlin (MYOF)	Exon 38 Inclusion Specific AS Event	MYOF ex37 F	TCTCTAAAATTGCTGCCTCTGGT	70
			MYOF ex38 R	TATGATGCAGCCCCAGTTCC
qPCR	Myoferlin (MYOF)	Exon 38 Exclusion Specific AS Event	MYOF ex37/39 F	GTGGGGAAGTGGAAGTAAACA	105
			MYOF ex39 R	ATCCCGTGTACTCTCTGGGG
qPCR	Ninein (NIN)	Exon 18 Inclusion Specific AS Event	NIN ex17 F	GAGTAGCGCCTGGACAGAAG	230
			NIN ex18 R	GACAATCAGACTGAAACTGGGC
qPCR	Ninein (NIN)	Exon 18 Exclusion Specific AS Event	NIN ex17 F	AGAGCAGTTTCACCAGGAGC	132
			NIN ex17/19 R	AGCTTTTCAGATTCATATCTTCCCT
sqPCR	Gamma Adducin (ADD3)	Exon 14 AS Event	ADD3 ex13 F	ACCAGCTCCTCCTAACCCAT	292/388
			ADD3 ex15 R	GCCTTCAGGTGACAGGACTT
sqPCR	CD47 Molecule (CD47)	Exon 9/10 AS Event	CD47 ex8 F	TTCCAATCAGAAGACTATACAACC	350/375/383/408
			CD47 ex11 R	CCTAGGACCTGAAAGGCATCA
sqPCR	DEP Domain Containing 1 (DEPDC1)	Exon 8 AS Event	DEPDC1 ex7 F	TTCTAGATCTCCCTGAACCTCT	102/954
			DEPDC1 ex9 R	CATCGATGGCAACCCTCTCT
sqPCR	Exocyst Complex Component 1 (EXOC1)	Exon 12 AS Event	EXOC1 ex11 F	GCAAAGATCAAGATGACTGGCAC	188/233
			EXOC1 ex13 R	GCAACATCGAGATCAGAGGCA
sqPCR	NUMB, Endocytic Adaptor Protein (NUMB)	Exon 12 AS Event	NUMB ex11 F	TCTGCTCCGATGACCAAACC	118/262
			NUMB ex13 R	TATGACCGGCCTGGAAGAGA
sqPCR	Calsyntenin 1 (CLSTN1)	Exon 3 AS Event	CLSTN1 ex2 F	ACAGAGAACGACAACACCGT	167/197
			CLSTN1 ex4 R	GAGCGAATGACTCCCTCACC
sqPCR	Casein Kinase 1 Gamma 3 (CSNK1G3)	Exon 13 AS Event	CSNK1G3 ex12 F	GCAGGACGTTCAAATGCAC	121/145
			CSNK1G3 ex14 R	AGAGTCATTTGTGGCGCTGT
sqPCR	Microtubule Affinity Regulating Kinase 3 (MARK3)	Exon 17/18 AS Event	MARK3 ex16 F	GCCGAGGCTCCACTAATCTC	118/145/163/190
			MARK3 ex19 R	GTGAAGCGTAGGGATCGAGG
sqPCR	Myosin Phosphatase Rho Interacting Protein (MPRIP)	Exon 23 AS Event	MPRIP ex22 F	ACTCAGAAACATCAGGTCCAAG	78/141
			MPRIP ex24 R	TCCCTGGATTCAAAGAGCTTCAAC
sqPCR	Myosin XVIIIA (MYO18A)	Exon 40 AS Event	MYO18A ex39 F	AAAGTTGGCATTCAAGCGCA	155/200
			MYO18A ex41 R	TTGACAACCAGGACTTGACC
sqPCR	Nuclear Transcription Factor Y Subunit Alpha (NFYA)	Exon 3 AS Event	NFYA ex2 F	AGGATCTCCAGAGTGGACAGG	182/269
			NFYA ex4 R	TGGGTTGGCCAGTTGATGTG
Primer specific RT	Quaking 3'UTR		hQKI RT 1	TCCATCACCTCTTATTCAT
Primer specific RT	Quaking 3'UTR		hQKI RT 2	GAGACAGTTTACCTTCAGAT
Primer specific RT	Quaking 3'UTR		hQKI RT 3	GAAGCCACCTGTAAATACTA
Primer specific RT	Quaking 3'UTR		hQKI RT 4	GATTCCTAGAAGTCTCTCAC
Primer specific RT	Quaking 3'UTR		hQKI RT 5	AGAATCCTTTGGGTTAACAT
Primer specific RT	Quaking 3'UTR		hQKI RT 6	GAAGGAAAAATAAGGTGTGG
Primer specific RT	Quaking 3'UTR		hQKI RT 7	ATCTAGGAGAACTGTTTCAC
Primer specific RT	Quaking 3'UTR		hQKI RT 8	AATAATTTGCTTGAAATGCT
Primer specific RT	Quaking 3'UTR		hQKI RT 9	GAAGATATGATGCCAAACTT
miRNA qPCR	miR-200c		TaqMan MicroRNA aasay #002300
miRNA qPCR	miR-375		TaqMan MicroRNA aasay #000564
miRNA qPCR	U6 (normaliser)		TaqMan MicroRNA aasay #001973
Primers for cloning QKI-5 3'UTRs	Quaking 5 3'UTR - near full length		hQKI 3'UTR F	AGCTCTCGAGGAATGTACTGTGTGATGA	2276
			hQKI 3'UTR R	TAGCGGCCGCATGGTACATACATAGCATG
Primers for cloning QKI-5 3'UTRs	Quaking 5 3'UTR - proximal		hQKI 3'UTR F	AGCTCTCGAGGAATGTACTGTGTGATGA	853
			hQKI 3'UTR R2	TAGCGGCCGCATCAACTCATTTGTCTC
Primers for cloning QKI-5 3'UTRs	Quaking 5 3'UTR - distal		hQKI 3'UTR F2	AGCTCTCGAGTCAAACACTTGAGGTGA	443
			hQKI 3'UTR R	TAGCGGCCGCATGGTACATACATAGCATG

## Sheet: Antibodies
Table EV8. Details of antibodies
Antibody	Species	Company	Catalogue number	Dilution for Western Blot	Dilution for Immunofluorescence
E-cadherin	Mouse	BD Transduction Laboratories	610182	1:1000	1:200
Paxillin	Mouse	BD Transduction Laboratories	610051	-	1:200
β-Catenin	Rabbit	Cell Signaling Technology	8480	-	1:200
QKI-5	Rabbit	Bethyl	A300-183A	1:5000	-
QKI-6	Mouse	Neuromab	clone N182/17	1:1000	-
QKI-7	Mouse	Neuromab	clone N183/15	1:1000	-
QKI-Pan	Mouse	Neuromab	clone N147/6	1:1000	-
ZEB1	Goat	Santa Cruz	E-20	1:200	-
Tubulin	Mouse	Abcam	ab7291	1:5000	-
Fibronectin	Mouse	BD Transduction Laboratories	610077	1:1000	-
MPRIP	Rabbit	Sigma	HPA022901	1:1000	-

## Sheet: Appendix Table S8 description
Table EV8. Details of reagents used in this study
Details of miRNAs/siRNAs, lentiviral vectors, primers and antibodies used in this study.
