# Supplementary material for: miR‐200/375 control epithelial plasticity‐associated alternative splicing by repressing the RNA‐binding protein Quaking
Source: EMBO J. 2018 Jun 6;37(13):e99016. doi: 10.15252/embj.201899016 (PMC6028027; doi:10.15252/embj.201899016)
Supplement: Supplementary file 11 — Table EV9 [file EMBJ-37-e99016-s011.xlsx]

## Sheet: MDCK EMT
Table EV9. Microarry of MDCK cells treated with TGF-β for 12 days
Probe ID	Gene Symbol	Gene Title	log Fold Change(MDCK+TGF-β_d12 vs MDCK)
Cfa.1262.1.S2_s_at	COL1A2	collagen, type I, alpha 2	8.68013
Cfa.1482.1.A1_at	SPARC	secreted protein, acidic, cysteine-rich (osteonectin)	8.26056
Cfa.1262.1.S2_at	COL1A2	collagen, type I, alpha 2	8.03739
Cfa.1262.1.S1_s_at	COL1A2	collagen, type I, alpha 2	7.94328
Cfa.15698.1.A1_at	LOC608135	similar to Non-muscle caldesmon (CDM) (L-caldesmon)	7.86213
Cfa.2644.1.A1_at	CA2	carbonic anhydrase II	7.72171
CfaAffx.10198.1.S1_s_at	LUM	lumican	7.63507
Cfa.1361.1.S1_at	LUM	lumican	7.38319
Cfa.6272.1.S1_at	---	---	7.01766
Cfa.100.1.S1_at	COL1A1	collagen, type I, alpha 1	6.73212
Cfa.15489.1.S1_at	RBP4	retinol binding protein 4, plasma	6.72602
CfaAffx.22804.1.S1_s_at	COL3A1	collagen, type III, alpha 1	6.59987
Cfa.18716.1.S1_s_at	CA2	carbonic anhydrase II	6.49342
Cfa.8243.1.A1_at	RFPL4B	ret finger protein-like 4B	6.44113
Cfa.19564.1.S1_at	---	---	6.37146
Cfa.14626.1.S1_at	COL3A1	collagen, type III, alpha 1	6.19
CfaAffx.23352.1.S1_at	TNIK	TRAF2 and NCK interacting kinase	6.0452
Cfa.16454.1.S1_at	BTK	Bruton agammaglobulinemia tyrosine kinase	5.98869
CfaAffx.5706.1.S1_s_at	LOC608135	similar to Non-muscle caldesmon (CDM) (L-caldesmon)	5.96848
CfaAffx.27328.1.S1_s_at	SPARC	secreted protein, acidic, cysteine-rich (osteonectin)	5.9062
CfaAffx.21471.1.S1_at	SERPINE1	serpin peptidase inhibitor, clade E (nexin, plasminogen activator inhibitor type 1), member 1	5.8751
Cfa.15235.1.S1_at	ITGA5	integrin, alpha 5 (fibronectin receptor, alpha polypeptide)	5.7982
CfaAffx.22477.1.S1_at	TNFSF18	tumor necrosis factor (ligand) superfamily, member 18	5.70069
CfaAffx.6949.1.S1_s_at	ZEB1	zinc finger E-box binding homeobox 1	5.54838
Cfa.12457.1.A1_at	---	---	5.42776
CfaAffx.27747.1.S1_at	CDH2	cadherin 2, type 1, N-cadherin (neuronal)	5.35488
Cfa.109.1.S1_at	SERPINE1	serpin peptidase inhibitor, clade E (nexin, plasminogen activator inhibitor type 1), member 1	5.1565
Cfa.16589.1.S1_at	MNDA	myeloid cell nuclear differentiation antigen	5.15201
CfaAffx.23355.1.S1_s_at	TNIK	TRAF2 and NCK interacting kinase	5.11396
Cfa.12528.1.A1_at	COL1A2	collagen, type I, alpha 2	5.08326
CfaAffx.18203.1.S1_s_at	MNDA	myeloid cell nuclear differentiation antigen	5.06259
CfaAffx.27056.1.S1_s_at	BTK	Bruton agammaglobulinemia tyrosine kinase	5.01964
Cfa.11490.1.A1_at	LIX1L	Lix1 homolog (mouse)-like	4.82939
Cfa.14655.1.A1_at	---	---	4.74194
Cfa.2448.1.S1_at	---	---	4.73161
Cfa.3707.1.A1_s_at	---	---	4.59533
Cfa.100.1.S2_at	COL1A1	collagen, type I, alpha 1	4.5853
Cfa.10389.1.S1_at	VASH2	vasohibin 2	4.5766
Cfa.2431.1.S1_at	---	---	4.57503
Cfa.3080.1.A1_at	---	---	4.53712
Cfa.17871.1.S1_at	---	---	4.49607
Cfa.20310.1.S1_at	---	---	4.40916
CfaAffx.30934.1.S1_s_at	LRRC8C	leucine rich repeat containing 8 family, member C	4.40709
Cfa.12385.1.A1_at	LOC607395	hypothetical protein LOC607395	4.37668
CfaAffx.16904.1.S1_s_at	TGFB2	transforming growth factor, beta 2	4.36881
Cfa.3707.1.A1_at	---	---	4.33533
Cfa.19327.1.A1_at	---	---	4.30601
Cfa.18913.1.S1_s_at	ZEB2	zinc finger E-box binding homeobox 2	4.26945
Cfa.17073.1.S1_at	IGFBP4	insulin-like growth factor binding protein 4	4.26091
Cfa.4454.1.S1_at	DKK3	dickkopf homolog 3 (Xenopus laevis)	4.25162
CfaAffx.2351.1.S1_at	HAS2	hyaluronan synthase 2	4.23319
Cfa.3085.1.A1_at	---	---	4.22394
Cfa.12198.1.A1_at	MYL9	myosin, light chain 9, regulatory	4.21395
CfaAffx.2782.1.S1_s_at	EGR1	early growth response 1	4.21381
CfaAffx.2498.1.S1_s_at	CXCL14	chemokine (C-X-C motif) ligand 14	4.20478
Cfa.3707.3.S1_s_at	FN1	fibronectin 1	4.17382
Cfa.127.1.S1_s_at	PLAU	plasminogen activator, urokinase	4.15484
Cfa.2595.1.A1_at	---	---	4.14088
Cfa.13720.1.A1_at	ADAMTS6	ADAM metallopeptidase with thrombospondin type 1 motif, 6	4.14016
Cfa.11063.1.A1_at	---	---	4.12688
CfaAffx.15106.1.S1_s_at	LY75	lymphocyte antigen 75	4.12567
Cfa.3175.1.A1_at	---	---	4.10598
CfaAffx.13723.1.S1_s_at	CA2	carbonic anhydrase II	4.09592
CfaAffx.24660.1.S1_s_at	IGFBP4	insulin-like growth factor binding protein 4	4.06477
Cfa.11028.1.A1_at	---	---	4.06431
CfaAffx.3241.1.S1_s_at	BNC2	basonuclin 2	4.05267
Cfa.9686.1.A1_at	---	---	4.04504
Cfa.18191.1.S1_s_at	CAP2	CAP, adenylate cyclase-associated protein, 2 (yeast)	4.04415
CfaAffx.20124.1.S1_at	---	---	4.03648
Cfa.12258.1.A1_s_at	CCDC109B	coiled-coil domain containing 109B	4.02896
Cfa.6648.1.A1_at	---	---	4.02527
Cfa.9886.1.A1_at	---	---	4.01743
CfaAffx.6868.1.S1_at	BAMBI	BMP and activin membrane-bound inhibitor homolog (Xenopus laevis)	3.99828
CfaAffx.12654.1.S1_s_at	RBP4	retinol binding protein 4, plasma	3.99741
Cfa.11151.1.S1_at	---	---	3.99186
Cfa.1772.1.A1_at	---	---	3.99146
CfaAffx.24064.1.S1_at	ACTA2	actin, alpha 2, smooth muscle, aorta	3.9671
CfaAffx.4658.1.S1_s_at	COL15A1	collagen, type XV, alpha 1	3.96088
Cfa.20479.1.S1_at	KIF5C	kinesin family member 5C	3.9386
CfaAffx.23166.1.S1_at	MMP1	matrix metallopeptidase 1 (interstitial collagenase)	3.87316
Cfa.6030.1.A1_at	---	---	3.82986
Cfa.9612.1.S1_at	CAP2	CAP, adenylate cyclase-associated protein, 2 (yeast)	3.81786
CfaAffx.25339.1.S1_at	GALNTL1	UDP-N-acetyl-alpha-D-galactosamine:polypeptide N-acetylgalactosaminyltransferase-like 1	3.7928
CfaAffx.5035.1.S1_s_at	GPNMB	glycoprotein (transmembrane) nmb	3.7907
CfaAffx.18625.1.S1_s_at	SPP2	secreted phosphoprotein 2, 24kDa	3.78719
CfaAffx.835.1.S1_s_at	LOC491855 /// MYL9	similar to Myosin regulatory light chain 2, smooth muscle isoform (Myosin RLC) (LC20) /// myosin, light chain 9, regulatory	3.77828
Cfa.6684.1.A1_at	---	---	3.76901
CfaAffx.18645.1.S1_at	---	---	3.76886
Cfa.9841.1.S1_at	GAP43	growth associated protein 43	3.70234
Cfa.12258.1.A1_at	CCDC109B	coiled-coil domain containing 109B	3.67383
CfaAffx.27815.1.S1_s_at	TTC39C	tetratricopeptide repeat domain 39C	3.66771
Cfa.11195.1.A1_at	---	---	3.66604
CfaAffx.17143.1.S1_at	SLC37A2	solute carrier family 37 (glycerol-3-phosphate transporter), member 2	3.65805
Cfa.1436.1.A1_at	LAMA4	laminin, alpha 4	3.6495
CfaAffx.12110.1.S1_s_at	PAX6	paired box 6	3.64173
Cfa.10426.1.A1_at	---	---	3.62998
CfaAffx.28402.1.S1_s_at	GHR	growth hormone receptor	3.6166
Cfa.2436.1.S1_at	GHR	growth hormone receptor	3.61061
Cfa.12743.1.A1_at	---	---	3.60497
Cfa.9655.1.A1_at	---	---	3.60425
Cfa.1374.1.S1_at	CPE	carboxypeptidase E	3.57675
Cfa.20185.1.S1_at	FSTL1	follistatin-like 1	3.57597
CfaAffx.21392.1.S1_s_at	FKBP7	FK506 binding protein 7	3.54748
CfaAffx.23069.1.S1_at	PRRX1	paired related homeobox 1	3.54593
Cfa.4793.1.A1_at	---	---	3.52725
Cfa.3367.1.A1_at	---	---	3.5177
CfaAffx.20797.1.S1_at	LOC610661	similar to chromosome 1 open reading frame 21	3.50587
CfaAffx.13597.1.S1_s_at	VCAN	versican	3.50084
CfaAffx.16226.1.S1_at	MS4A7	membrane-spanning 4-domains, subfamily A, member 7	3.49903
CfaAffx.17133.1.S1_at	HTR2B	5-hydroxytryptamine (serotonin) receptor 2B	3.4948
CfaAffx.18091.1.S1_at	SOX2	SRY (sex determining region Y)-box 2	3.49152
Cfa.16682.1.A1_at	---	---	3.49129
CfaAffx.10871.1.S1_at	DPYSL3	dihydropyrimidinase-like 3	3.48979
CfaAffx.10900.1.S1_at	SNAI2	snail homolog 2 (Drosophila)	3.489
CfaAffx.6252.1.S1_s_at	INHBA	inhibin, beta A	3.4875
Cfa.6690.1.A1_at	---	---	3.48075
Cfa.10730.1.S1_at	RASSF8	Ras association (RalGDS/AF-6) domain family (N-terminal) member 8	3.46352
CfaAffx.8028.1.S1_s_at	PLAUR	plasminogen activator, urokinase receptor	3.41855
Cfa.3680.1.S1_s_at	TIMP1	TIMP metallopeptidase inhibitor 1	3.4135
CfaAffx.24413.1.S1_at	WNT5B	wingless-type MMTV integration site family, member 5B	3.40665
Cfa.1455.1.A1_at	COL4A2	collagen, type IV, alpha 2	3.36845
Cfa.2604.1.S1_at	---	---	3.36538
CfaAffx.16822.1.S1_s_at	NAV1	neuron navigator 1	3.36456
CfaAffx.3778.1.S1_s_at	PFTK1	PFTAIRE protein kinase 1	3.35504
CfaAffx.29358.1.S1_s_at	SERPINF1	serpin peptidase inhibitor, clade F (alpha-2 antiplasmin, pigment epithelium derived factor), member 1	3.34734
Cfa.8283.1.A1_s_at	LOC610661	similar to chromosome 1 open reading frame 21	3.34555
CfaAffx.27203.1.S1_s_at	FHOD3	formin homology 2 domain containing 3	3.34278
Cfa.15297.1.A1_at	COL4A1	Collagen, type IV, alpha 1	3.33262
CfaAffx.28439.1.S1_at	AK3L1	adenylate kinase 3-like 1	3.3081
Cfa.425.1.S1_at	---	---	3.27866
Cfa.12238.1.A1_a_at	TAGLN	transgelin	3.26639
CfaAffx.2510.1.S1_at	TGFBI	transforming growth factor, beta-induced, 68kDa	3.2625
CfaAffx.23153.1.S1_at	MMP13	matrix metallopeptidase 13 (collagenase 3)	3.24966
CfaAffx.19213.1.S1_s_at	VASH2	vasohibin 2	3.22732
CfaAffx.18625.1.S1_at	---	---	3.21651
Cfa.2939.1.A1_at	---	---	3.21611
Cfa.9545.1.A1_at	NOVA1	neuro-oncological ventral antigen 1	3.19242
CfaAffx.22155.1.S1_s_at	---	---	3.19098
CfaAffx.20115.1.S1_s_at	---	---	3.18834
Cfa.20101.1.S1_s_at	LOC475254	similar to down-regulated by Ctnnb1, a	3.1869
Cfa.9772.1.A1_at	FHOD3	formin homology 2 domain containing 3	3.18213
CfaAffx.22652.1.S1_s_at	CRLF1	cytokine receptor-like factor 1	3.17937
Cfa.3509.1.S1_s_at	TGFB1	transforming growth factor, beta 1	3.17816
Cfa.14919.1.A1_at	---	---	3.16051
CfaAffx.6985.1.S1_at	RFPL4B	ret finger protein-like 4B	3.1497
Cfa.21149.1.S1_at	CXCL14	chemokine (C-X-C motif) ligand 14	3.14365
Cfa.2958.1.A1_at	---	---	3.14303
CfaAffx.10229.1.S1_at	CYP1B1	cytochrome P450, family 1, subfamily B, polypeptide 1	3.12389
Cfa.596.1.A1_at	---	---	3.09773
CfaAffx.20384.1.S1_at	TAGLN	transgelin	3.09186
Cfa.9076.1.A1_at	---	---	3.09015
CfaAffx.3621.1.S1_s_at	LOC475216	similar to Y73F8A.5	3.08435
Cfa.15078.1.S1_s_at	PCOLCE	procollagen C-endopeptidase enhancer	3.07705
Cfa.11205.1.A1_at	---	---	3.06941
CfaAffx.17746.1.S1_s_at	RASSF8	Ras association (RalGDS/AF-6) domain family (N-terminal) member 8	3.05572
Cfa.2593.1.S1_at	PLAUR	Plasminogen activator, urokinase receptor	3.05159
CfaAffx.26798.1.S1_at	SRPX2	sushi-repeat-containing protein, X-linked 2	3.04738
Cfa.5098.1.A1_at	---	---	3.04522
Cfa.17158.1.S1_s_at	DBN1	drebrin 1	3.0436
Cfa.2898.1.A1_s_at	PTPRM	protein tyrosine phosphatase, receptor type, M	3.04088
Cfa.21148.1.S1_s_at	MNDA	myeloid cell nuclear differentiation antigen	3.03721
Cfa.9019.1.A1_at	---	---	3.01825
CfaAffx.23166.1.S1_s_at	MMP1	matrix metallopeptidase 1 (interstitial collagenase)	3.01633
CfaAffx.29368.1.S1_s_at	NFIC	nuclear factor I/C (CCAAT-binding transcription factor)	3.00981
Cfa.21503.1.S1_s_at	PTPRM	protein tyrosine phosphatase, receptor type, M	2.98679
Cfa.4903.1.A1_at	SERPINF1	serpin peptidase inhibitor, clade F (alpha-2 antiplasmin, pigment epithelium derived factor), member 1	2.98175
CfaAffx.1719.1.S1_at	LOX	lysyl oxidase	2.97728
Cfa.649.1.S1_s_at	EMP3	epithelial membrane protein 3	2.97592
Cfa.16041.1.S1_at	ANKRD1	ankyrin repeat domain 1 (cardiac muscle)	2.97122
CfaAffx.10710.1.S1_s_at	ITGA5	integrin, alpha 5 (fibronectin receptor, alpha polypeptide)	2.96627
CfaAffx.7886.1.S1_s_at	PLXND1	plexin D1	2.95025
Cfa.4633.1.S1_a_at	LOC475409	similar to Cysteine and glycine-rich protein 2 (Cysteine-rich protein 2) (CRP2) (Smooth muscle cell LIM protein) (SmLIM)	2.94055
CfaAffx.18955.1.S1_s_at	ACTA2 /// LOC488984	actin, alpha 2, smooth muscle, aorta /// similar to Actin, alpha skeletal muscle (Alpha-actin 1)	2.9297
CfaAffx.16537.1.S1_at	CHSY1	chondroitin sulfate synthase 1	2.92957
Cfa.15000.1.A1_at	---	---	2.9294
Cfa.7185.1.A1_at	RPS6KA2	ribosomal protein S6 kinase, 90kDa, polypeptide 2	2.9258
CfaAffx.8579.1.S1_at	CXCR4	chemokine (C-X-C motif) receptor 4	2.89298
Cfa.14019.1.S1_at	---	---	2.89067
Cfa.11054.1.A1_at	---	---	2.87233
Cfa.20235.1.S1_s_at	FYN	FYN oncogene related to SRC, FGR, YES	2.86365
Cfa.3510.1.S2_at	IL8	interleukin 8	2.8631
Cfa.3267.1.A1_s_at	ZEB1	zinc finger E-box binding homeobox 1	2.83598
Cfa.10215.1.A1_at	OAF	OAF homolog (Drosophila)	2.82454
Cfa.119.1.S1_at	GJA1	gap junction protein, alpha 1, 43kDa	2.82117
Cfa.15433.1.A1_at	---	---	2.81876
Cfa.9165.1.A1_s_at	LOC478402	similar to Protein C21orf63 precursor (SUE21)	2.8178
CfaAffx.12974.1.S1_s_at	PLOD2	procollagen-lysine, 2-oxoglutarate 5-dioxygenase 2	2.81002
Cfa.1372.3.S1_s_at	TUBA1A	tubulin, alpha 1a	2.7946
Cfa.4824.1.A1_at	LARP6	La ribonucleoprotein domain family, member 6	2.79074
Cfa.3707.2.S1_at	---	---	2.77916
CfaAffx.15347.1.S1_at	PRICKLE1	prickle homolog 1 (Drosophila)	2.77534
CfaAffx.30944.1.S1_at	GBP5	guanylate binding protein 5	2.7667
Cfa.6128.1.A1_at	SLPI	secretory leukocyte peptidase inhibitor	2.75492
Cfa.3186.1.S1_s_at	NAB2	NGFI-A binding protein 2 (EGR1 binding protein 2)	2.74112
Cfa.10150.1.A1_at	---	---	2.73118
CfaAffx.179.1.S1_at	TWIST1	twist homolog 1 (Drosophila)	2.73011
CfaAffx.13426.1.S1_s_at	FMNL3	formin-like 3	2.72015
CfaAffx.3770.1.S1_at	---	---	2.71751
CfaAffx.9840.1.S1_at	NOTUM	notum pectinacetylesterase homolog (Drosophila)	2.71012
Cfa.15545.1.A1_at	---	---	2.70613
Cfa.10374.2.A1_at	---	---	2.70182
CfaAffx.4671.1.S1_s_at	LEPRE1	leucine proline-enriched proteoglycan (leprecan) 1	2.69359
Cfa.15767.1.A1_at	FMNL3	formin-like 3	2.6913
Cfa.12796.1.A1_at	---	---	2.68312
Cfa.8991.1.A1_at	---	---	2.68204
Cfa.2015.1.A1_at	---	---	2.67673
CfaAffx.18740.1.S1_s_at	PMEPA1	prostate transmembrane protein, androgen induced 1	2.67619
CfaAffx.22363.1.S1_s_at	HOMER3	homer homolog 3 (Drosophila)	2.67184
CfaAffx.21778.1.S1_at	SESTD1	SEC14 and spectrin domains 1	2.66423
Cfa.3745.1.S1_s_at	HTR2B	5-hydroxytryptamine (serotonin) receptor 2B	2.66059
Cfa.3452.1.S1_s_at	PTGER4	prostaglandin E receptor 4 (subtype EP4)	2.65944
CfaAffx.19450.1.S1_s_at	HTRA1	HtrA serine peptidase 1	2.65422
Cfa.2362.1.A1_at	---	---	2.65402
Cfa.14818.1.A1_at	---	---	2.65386
CfaAffx.13423.1.S1_s_at	FMNL3	formin-like 3	2.64513
Cfa.1518.1.A1_at	---	---	2.63068
CfaAffx.4655.1.S1_at	ITGB8	integrin, beta 8	2.61757
Cfa.12253.1.A1_at	---	---	2.61572
Cfa.1443.1.S1_s_at	SCHIP1	schwannomin interacting protein 1	2.60003
CfaAffx.13638.1.S1_s_at	VCAN	versican	2.59635
CfaAffx.5194.1.S1_at	LOC481896	similar to family with sequence similarity 46, member A	2.5887
CfaAffx.11235.1.S1_s_at	CD44	CD44 molecule (Indian blood group)	2.58588
CfaAffx.6919.1.S1_at	---	---	2.58299
Cfa.10374.1.A1_at	COL12A1	collagen, type XII, alpha 1	2.57937
CfaAffx.15167.1.S1_s_at	SLPI	secretory leukocyte peptidase inhibitor	2.57409
Cfa.4844.1.A1_at	---	---	2.56684
CfaAffx.22727.1.S1_s_at	TFPI	tissue factor pathway inhibitor (lipoprotein-associated coagulation inhibitor)	2.56664
Cfa.14378.1.S1_at	DGAT2	diacylglycerol O-acyltransferase homolog 2 (mouse)	2.56271
CfaAffx.11821.1.S1_at	DEPDC7	DEP domain containing 7	2.56126
Cfa.164.1.A1_at	---	---	2.55758
CfaAffx.16100.1.S1_s_at	ADORA1	adenosine A1 receptor	2.55106
CfaAffx.5548.1.S1_at	EREG	epiregulin	2.53109
Cfa.15196.1.A1_at	---	---	2.53107
Cfa.3842.1.S1_at	ICAM1	intercellular adhesion molecule 1	2.5297
CfaAffx.14882.1.S1_at	---	---	2.52604
Cfa.3800.2.S1_at	CD44	CD44 molecule (Indian blood group)	2.5189
CfaAffx.13161.1.S1_s_at	BTG3	BTG family, member 3	2.51504
CfaAffx.12569.1.S1_s_at	---	---	2.51316
Cfa.2343.1.S1_at	TMEM178	transmembrane protein 178	2.50659
CfaAffx.18787.1.S1_at	CTSK	cathepsin K	2.50471
CfaAffx.10189.1.S1_at	KERA	keratocan	2.50347
Cfa.15237.1.S1_at	GOLIM4	golgi integral membrane protein 4	2.49236
CfaAffx.5229.1.S1_s_at	SULT1D1	sulfotransferase	2.49116
Cfa.19506.1.S1_at	---	---	2.48662
Cfa.11926.1.A1_at	---	---	2.4855
CfaAffx.3425.1.S1_at	DMRTA1	DMRT-like family A1	2.48407
Cfa.684.1.A1_at	CKAP4	cytoskeleton-associated protein 4	2.48033
CfaAffx.24199.1.S1_s_at	CEP170	centrosomal protein 170kDa	2.47697
CfaAffx.8265.1.S1_at	LOC610749 /// ST3GAL3	similar to sialyltransferase 6 (N-acetyllacosaminide alpha 2,3-sialyltransferase) /// ST3 beta-galactoside alpha-2,3-sialyltransferase 3	2.46155
Cfa.208.1.A1_at	COL4A1	collagen, type IV, alpha 1	2.45991
Cfa.1281.1.S1_at	---	---	2.45989
Cfa.9940.1.S1_at	AK3L1	adenylate kinase 3-like 1	2.45977
CfaAffx.23258.1.S1_x_at	ACTB	actin, beta	2.45727
CfaAffx.6983.1.S1_at	LAMA4	laminin, alpha 4	2.45719
CfaAffx.3911.1.S1_at	---	---	2.4467
Cfa.16270.1.S1_at	SEPT5	septin 5	2.44406
CfaAffx.434.1.S1_s_at	LOC475409	similar to Cysteine and glycine-rich protein 2 (Cysteine-rich protein 2) (CRP2) (Smooth muscle cell LIM protein) (SmLIM)	2.44225
Cfa.6322.1.S1_at	COL5A1	collagen, type V, alpha 1	2.43705
Cfa.17102.1.S1_at	---	---	2.4317
Cfa.21161.1.S1_s_at	PCOLCE	procollagen C-endopeptidase enhancer	2.42033
Cfa.19439.1.S1_s_at	MPP6	membrane protein, palmitoylated 6 (MAGUK p55 subfamily member 6)	2.41633
Cfa.19699.1.S1_at	JAG1	jagged 1 (Alagille syndrome)	2.41581
Cfa.4396.1.A1_at	CAMK1D	calcium/calmodulin-dependent protein kinase ID	2.41089
CfaAffx.8032.1.S1_s_at	CADM4	cell adhesion molecule 4	2.40853
Cfa.10037.1.A1_at	IER5L	immediate early response 5-like	2.40819
Cfa.3628.1.S1_s_at	MMP13	matrix metallopeptidase 13 (collagenase 3)	2.39806
CfaAffx.29366.1.S1_s_at	NFIC	nuclear factor I/C (CCAAT-binding transcription factor)	2.37105
Cfa.11787.1.A1_s_at	CYFIP2	cytoplasmic FMR1 interacting protein 2	2.3673
Cfa.10734.1.A1_at	LOC480101	similar to SET and MYND domain containing 3	2.3666
CfaAffx.20247.1.S1_s_at	SH3KBP1	SH3-domain kinase binding protein 1	2.36089
Cfa.15285.2.A1_a_at	CSRP1	cysteine and glycine-rich protein 1	2.35304
CfaAffx.14562.1.S1_at	FILIP1L	filamin A interacting protein 1-like	2.34788
Cfa.3502.1.S1_at	SULT1D1	sulfotransferase	2.3359
CfaAffx.5474.1.S1_s_at	MFSD2	major facilitator superfamily domain containing 2	2.33299
Cfa.15334.1.S1_at	---	---	2.33201
CfaAffx.25065.1.S1_s_at	PDPN	podoplanin	2.33137
CfaAffx.8921.1.S1_at	DCT	dopachrome tautomerase (dopachrome delta-isomerase, tyrosine-related protein 2)	2.32736
Cfa.11044.1.A1_at	SYNE1	spectrin repeat containing, nuclear envelope 1	2.32719
Cfa.588.1.S1_at	CTSK	cathepsin K	2.32109
CfaAffx.19127.1.S1_s_at	LOC477419	similar to leucine rich repeat (in FLII) interacting protein 1	2.31573
Cfa.11065.1.A1_at	ANKS1B	ankyrin repeat and sterile alpha motif domain containing 1B	2.31212
CfaAffx.7409.1.S1_s_at	APBB1IP	amyloid beta (A4) precursor protein-binding, family B, member 1 interacting protein	2.3055
CfaAffx.3630.1.S1_s_at	PTK7	PTK7 protein tyrosine kinase 7	2.30033
CfaAffx.27270.1.S1_s_at	CHN1	chimerin (chimaerin) 1	2.29727
Cfa.1484.1.S1_at	PAM	peptidylglycine alpha-amidating monooxygenase	2.29695
Cfa.4179.1.A1_at	HTRA1	HtrA serine peptidase 1	2.2951
Cfa.10051.1.A1_at	---	---	2.28757
Cfa.1484.1.S1_s_at	PAM	peptidylglycine alpha-amidating monooxygenase	2.28496
CfaAffx.27031.1.S1_at	SIGLEC15	sialic acid binding Ig-like lectin 15	2.28416
CfaAffx.11657.1.S1_s_at	CD59	CD59 molecule, complement regulatory protein	2.28188
CfaAffx.53.1.S1_at	---	---	2.28144
Cfa.3332.1.S1_at	---	---	2.27254
CfaAffx.15063.1.S1_s_at	---	---	2.2693
Cfa.15152.1.A1_at	LOC479114	similar to CG9590-PA	2.26711
CfaAffx.16724.1.S1_s_at	NLRP3	NLR family, pyrin domain containing 3	2.25803
Cfa.14230.1.A1_at	PMEPA1	prostate transmembrane protein, androgen induced 1	2.25459
Cfa.16732.1.A1_at	PLOD1	procollagen-lysine 1, 2-oxoglutarate 5-dioxygenase 1	2.245
CfaAffx.8035.1.S1_at	PLK3	polo-like kinase 3 (Drosophila)	2.24276
CfaAffx.16843.1.S1_s_at	CSRP1	cysteine and glycine-rich protein 1	2.24232
Cfa.9535.1.A1_s_at	---	---	2.24197
CfaAffx.3243.1.S1_s_at	BNC2	basonuclin 2	2.23903
Cfa.6727.1.A1_at	LOC477964	hypothetical LOC477964	2.23758
Cfa.2264.1.S1_at	MAGED1	melanoma antigen family D, 1	2.23731
CfaAffx.805.1.S1_s_at	UBE2E3	ubiquitin-conjugating enzyme E2E 3 (UBC4/5 homolog, yeast)	2.23633
CfaAffx.20955.1.S1_at	CLEC2B	C-type lectin domain family 2, member B	2.23609
CfaAffx.7482.1.S1_s_at	NOX4	NADPH oxidase 4	2.23509
CfaAffx.6709.1.S1_at	LOC482987	similar to CG9413-PA, isoform A	2.23306
CfaAffx.17425.1.S1_at	NKAIN1	Na+/K+ transporting ATPase interacting 1	2.22859
CfaAffx.23074.1.S1_s_at	PRRX1	paired related homeobox 1	2.22488
CfaAffx.27521.1.S1_s_at	DTNA	dystrobrevin, alpha	2.22257
Cfa.12544.1.A1_at	---	---	2.22015
Cfa.9890.1.A1_at	---	---	2.21951
Cfa.11418.1.A1_at	LOC484139	similar to Aminopeptidase O (AP-O)	2.21521
Cfa.457.1.S1_s_at	UBE2E3	ubiquitin-conjugating enzyme E2E 3 (UBC4/5 homolog, yeast)	2.21437
CfaAffx.30591.1.S1_at	IER5L	immediate early response 5-like	2.21352
CfaAffx.20845.1.S1_s_at	CADM1	cell adhesion molecule 1	2.21339
Cfa.15740.1.A1_at	---	---	2.20037
CfaAffx.25723.1.S1_s_at	COPZ2	coatomer protein complex, subunit zeta 2	2.19929
Cfa.1457.1.S1_at	---	---	2.19815
Cfa.5408.1.A1_s_at	RARRES2	retinoic acid receptor responder (tazarotene induced) 2	2.19577
Cfa.10263.1.A1_at	SH3KBP1	SH3-domain kinase binding protein 1	2.19335
Cfa.10143.1.A1_at	CEP170	centrosomal protein 170kDa	2.18983
CfaAffx.13996.1.S1_s_at	CPE	carboxypeptidase E	2.18666
Cfa.10739.1.A1_s_at	CADM1	cell adhesion molecule 1	2.18528
CfaAffx.11323.1.S1_s_at	RGS20	regulator of G-protein signaling 20	2.17641
CfaAffx.15844.1.S1_s_at	TMEFF2	transmembrane protein with EGF-like and two follistatin-like domains 2	2.1748
Cfa.2953.1.A1_at	BTG3	BTG family, member 3	2.16679
AFFX-Cf_Actin_5_s_at	---	---	2.16455
CfaAffx.8841.1.S1_at	---	---	2.16302
CfaAffx.3733.1.S1_at	CKAP4	cytoskeleton-associated protein 4	2.16034
CfaAffx.10660.1.S1_s_at	TMEM178	transmembrane protein 178	2.15903
CfaAffx.28298.1.S1_s_at	MPRIP	myosin phosphatase Rho interacting protein	2.15677
CfaAffx.12121.1.S1_s_at	PAX6	paired box 6	2.15592
Cfa.14793.1.A1_at	---	---	2.15554
Cfa.4657.1.A1_at	---	---	2.15404
Cfa.6562.1.A1_at	ARMC9	armadillo repeat containing 9	2.15399
Cfa.18162.1.S1_s_at	NFIC	nuclear factor I/C (CCAAT-binding transcription factor)	2.14974
Cfa.12291.1.A1_at	FILIP1L	filamin A interacting protein 1-like	2.14843
Cfa.2941.1.S1_at	---	---	2.14728
Cfa.11274.1.A1_at	---	---	2.14531
Cfa.11342.1.A1_at	---	---	2.14421
CfaAffx.4930.1.S1_s_at	COL12A1	collagen, type XII, alpha 1	2.14215
Cfa.18178.1.S1_at	TMEM59L	transmembrane protein 59-like	2.14072
Cfa.9009.1.A1_at	SACS	spastic ataxia of Charlevoix-Saguenay (sacsin)	2.135
CfaAffx.18992.1.S1_s_at	AP1S2	adaptor-related protein complex 1, sigma 2 subunit	2.13236
Cfa.2787.1.A1_at	---	---	2.13186
CfaAffx.5522.1.S1_at	FKBP14	FK506 binding protein 14, 22 kDa	2.13064
CfaAffx.20555.1.S1_s_at	CFL2	cofilin 2 (muscle)	2.12629
Cfa.4212.1.S1_at	GNG2	guanine nucleotide binding protein (G protein), gamma 2	2.1249
CfaAffx.11711.1.S1_s_at	DENND5A	DENN/MADD domain containing 5A	2.12411
Cfa.20443.1.S1_s_at	NID2	nidogen 2 (osteonidogen)	2.11634
Cfa.12143.1.A1_at	LOC612298	similar to retinoic acid receptor responder (tazarotene induced) 1 isoform 1	2.11257
Cfa.3719.1.S1_s_at	QPCT	glutaminyl-peptide cyclotransferase	2.11096
CfaAffx.17267.1.S1_at	WIPI1	WD repeat domain, phosphoinositide interacting 1	2.1052
Cfa.838.1.A1_at	CD59	CD59 molecule, complement regulatory protein	2.10271
Cfa.15347.1.A1_s_at	---	---	2.09841
Cfa.3856.1.S1_s_at	PTHLH	parathyroid hormone-like hormone	2.09002
Cfa.6168.1.A1_at	---	---	2.08995
Cfa.6474.1.A1_at	LOC477419	similar to leucine rich repeat (in FLII) interacting protein 1	2.08877
Cfa.4588.1.A1_at	WIPI1	WD repeat domain, phosphoinositide interacting 1	2.08659
Cfa.18090.1.S1_s_at	---	---	2.08614
Cfa.9667.1.A1_at	---	---	2.08433
Cfa.19173.1.S1_at	PRAF2	PRA1 domain family, member 2	2.07905
Cfa.1545.1.A1_at	---	---	2.07766
Cfa.4443.1.A1_a_at	SCN1B	sodium channel, voltage-gated, type I, beta	2.07412
CfaAffx.22214.1.S1_s_at	HBD /// LOC609402	hemoglobin, delta /// similar to beta globin	2.07016
Cfa.9249.1.A1_at	---	---	2.06312
Cfa.3366.1.A1_at	COL5A2	collagen, type V, alpha 2	2.06194
Cfa.14621.1.S1_s_at	FLNA	filamin A, alpha	2.05977
Cfa.10265.1.S1_at	---	---	2.0548
Cfa.2624.1.A1_at	ADAMTS6	ADAM metallopeptidase with thrombospondin type 1 motif, 6	2.04669
Cfa.10753.1.A1_at	---	---	2.04546
CfaAffx.23611.1.S1_s_at	FNDC3B	fibronectin type III domain containing 3B	2.04523
CfaAffx.8113.1.S1_at	CAMK1D	calcium/calmodulin-dependent protein kinase ID	2.04027
Cfa.9206.1.A1_at	---	---	2.03896
Cfa.12262.1.A1_at	---	---	2.03872
Cfa.3749.1.S1_at	PDPN	podoplanin	2.03626
Cfa.11676.1.A1_at	---	---	2.03576
CfaAffx.16629.1.S1_s_at	RASSF1	Ras association (RalGDS/AF-6) domain family member 1	2.03354
Cfa.9009.1.A1_s_at	SACS	spastic ataxia of Charlevoix-Saguenay (sacsin)	2.03166
CfaAffx.20767.1.S1_at	ETV5	ets variant 5	2.02397
Cfa.4008.1.A1_at	LARGE	like-glycosyltransferase	2.0184
Cfa.2012.1.A1_at	---	---	2.01564
Cfa.1297.1.A1_at	TMEFF2	transmembrane protein with EGF-like and two follistatin-like domains 2	2.0133
Cfa.14621.3.A1_s_at	FLNA	filamin A, alpha	2.01006
Cfa.13928.1.A1_at	---	---	2.00523
CfaAffx.12132.1.S1_s_at	CDK2AP1 /// LOC477452	cyclin-dependent kinase 2 associated protein 1 /// similar to CDK2 (cyclin-dependent kinase 2)-associated protein 1	2.00466
Cfa.15702.1.S1_at	---	---	1.99962
CfaAffx.10036.1.S1_s_at	SLC23A2	solute carrier family 23 (nucleobase transporters), member 2	1.99787
CfaAffx.28131.1.S1_at	ESM1	endothelial cell-specific molecule 1	1.99673
Cfa.10960.1.S1_at	CDK2AP1	cyclin-dependent kinase 2 associated protein 1	1.99498
CfaAffx.22567.1.S1_at	GNG2	guanine nucleotide binding protein (G protein), gamma 2	1.99095
Cfa.13508.1.A1_at	---	---	1.99023
CfaAffx.25065.1.S1_at	PDPN	podoplanin	1.9895
Cfa.5683.1.A1_at	---	---	1.98608
CfaAffx.3375.1.S1_s_at	CALU	calumenin	1.98509
CfaAffx.25584.1.S1_at	LOC608702	similar to Spermidine synthase (Putrescine aminopropyltransferase) (SPDSY)	1.9842
Cfa.2704.1.A1_at	ST8SIA1	ST8 alpha-N-acetyl-neuraminide alpha-2,8-sialyltransferase 1	1.9807
Cfa.19613.1.S1_at	---	---	1.97616
Cfa.15237.2.S1_a_at	GOLIM4	golgi integral membrane protein 4	1.97366
Cfa.9368.1.S1_at	---	---	1.96652
CfaAffx.22588.1.S1_at	LOC611576	similar to rab-related GTP-binding protein	1.96554
Cfa.15422.1.A1_at	---	---	1.96502
Cfa.10960.2.A1_a_at	LOC477452	similar to CDK2 (cyclin-dependent kinase 2)-associated protein 1	1.9636
CfaAffx.18284.1.S1_at	TPST2	tyrosylprotein sulfotransferase 2	1.96256
Cfa.445.1.S1_at	SEPT6	septin 6	1.95705
CfaAffx.7392.1.S1_at	GAD2	glutamate decarboxylase 2 (pancreatic islets and brain, 65kDa)	1.95683
CfaAffx.17426.1.S1_at	FSTL1	follistatin-like 1	1.94805
Cfa.3936.1.A1_at	LYZL6	lysozyme-like 6	1.94203
Cfa.10197.1.A1_at	PNMA1	paraneoplastic antigen MA1	1.94122
Cfa.20585.1.A1_at	AP1S2	adaptor-related protein complex 1, sigma 2 subunit	1.9373
Cfa.19092.1.S1_at	CNRIP1	cannabinoid receptor interacting protein 1	1.93634
CfaAffx.25289.1.S1_s_at	PLOD1	procollagen-lysine 1, 2-oxoglutarate 5-dioxygenase 1	1.93562
Cfa.10182.1.A1_at	---	---	1.93452
CfaAffx.5143.1.S1_s_at	MPP6	membrane protein, palmitoylated 6 (MAGUK p55 subfamily member 6)	1.92729
CfaAffx.4739.1.S1_at	IL11	interleukin 11	1.92562
CfaAffx.980.1.S1_at	ENPP1	ectonucleotide pyrophosphatase/phosphodiesterase 1	1.92286
CfaAffx.16690.1.S1_at	BANK1	B-cell scaffold protein with ankyrin repeats 1	1.91976
Cfa.12209.1.A1_a_at	---	---	1.9173
CfaAffx.4232.1.S1_at	CHST10	carbohydrate sulfotransferase 10	1.91205
Cfa.20658.1.S1_s_at	FILIP1L	filamin A interacting protein 1-like	1.91125
CfaAffx.15844.1.S1_at	TMEFF2	transmembrane protein with EGF-like and two follistatin-like domains 2	1.90927
Cfa.16912.1.S1_s_at	SH3GL3	SH3-domain GRB2-like 3	1.90923
CfaAffx.2129.1.S1_s_at	FBLN1	fibulin 1	1.90844
CfaAffx.15873.1.S1_s_at	APLP2	amyloid beta (A4) precursor-like protein 2	1.90477
Cfa.1225.1.S1_at	LOC476202	similar to connective tissue growth factor	1.90242
CfaAffx.7404.1.S1_s_at	FOLH1	folate hydrolase (prostate-specific membrane antigen) 1	1.89702
Cfa.4374.1.S1_s_at	SELM	selenoprotein M	1.89693
Cfa.20974.1.S1_at	COPZ2	coatomer protein complex, subunit zeta 2	1.89194
Cfa.12450.1.A1_s_at	RNASEK	ribonuclease, RNase K	1.88944
Cfa.10823.1.A1_s_at	FOLH1	folate hydrolase (prostate-specific membrane antigen) 1	1.88899
Cfa.465.3.S1_s_at	ILK	integrin-linked kinase	1.88626
Cfa.10817.1.A1_at	---	---	1.88597
Cfa.9956.1.A1_at	---	---	1.88459
CfaAffx.29366.1.S1_x_at	NFIC	nuclear factor I/C (CCAAT-binding transcription factor)	1.8839
CfaAffx.8999.1.S1_at	---	---	1.88022
Cfa.19092.1.S1_s_at	CNRIP1	cannabinoid receptor interacting protein 1	1.87983
Cfa.4575.1.A1_at	---	---	1.87768
Cfa.4145.1.A1_at	---	---	1.87711
Cfa.11036.1.A1_at	---	---	1.87642
Cfa.21608.1.S1_at	LEPRE1	leucine proline-enriched proteoglycan (leprecan) 1	1.87414
Cfa.15141.1.S1_s_at	CHST10	carbohydrate sulfotransferase 10	1.87404
Cfa.9510.1.A1_at	---	---	1.87285
Cfa.11108.1.A1_at	---	---	1.87138
CfaAffx.14696.1.S1_at	TMEM45A	transmembrane protein 45A	1.86948
CfaAffx.9165.1.S1_s_at	RRBP1	ribosome binding protein 1 homolog 180kDa (dog)	1.86777
CfaAffx.25960.1.S1_s_at	TPM1	tropomyosin 1 (alpha)	1.86773
Cfa.9062.1.A1_at	---	---	1.86702
Cfa.11584.1.A1_at	BFSP1	beaded filament structural protein 1, filensin	1.86621
Cfa.6778.1.A1_at	---	---	1.8604
Cfa.11315.1.A1_at	---	---	1.85414
CfaAffx.1632.1.S1_s_at	IER3	immediate early response 3	1.8535
CfaAffx.25672.1.S1_at	LOC489923	similar to protease, serine, 36	1.8489
Cfa.10567.1.A1_at	LOC607966	hypothetical protein LOC607966	1.83956
Cfa.268.2.S1_at	LOC491922	similar to Galectin-1 (Beta-galactoside-binding lectin L-14-I) (Lactose-binding lectin 1) (S-Lac lectin 1) (Galaptin) (14 kDa lectin) (HPL) (HBL) (MAPK activating protein MP12)	1.83805
Cfa.10261.1.S1_at	CFL2	cofilin 2 (muscle)	1.83804
Cfa.2893.1.A1_at	---	---	1.83434
CfaAffx.11652.1.S1_s_at	ASAH1	N-acylsphingosine amidohydrolase (acid ceramidase) 1	1.83215
CfaAffx.22595.1.S1_s_at	ITGAV	integrin, alpha V (vitronectin receptor, alpha polypeptide, antigen CD51)	1.83049
Cfa.6709.1.A1_at	LRRC49	leucine rich repeat containing 49	1.82761
Cfa.4758.1.A1_at	---	---	1.82711
Cfa.6562.1.A1_s_at	ARMC9	armadillo repeat containing 9	1.82567
CfaAffx.26965.1.S1_s_at	LRRC49	leucine rich repeat containing 49	1.82104
Cfa.6363.1.A1_s_at	---	---	1.82091
CfaAffx.1781.1.S1_at	CSNK1G3	casein kinase 1, gamma 3	1.81989
CfaAffx.21582.1.S1_at	LEPREL1	leprecan-like 1	1.81893
Cfa.4374.1.S1_at	SELM	selenoprotein M	1.81786
CfaAffx.3889.1.S1_s_at	SLC29A1	solute carrier family 29 (nucleoside transporters), member 1	1.81599
Cfa.5549.1.A1_at	---	---	1.8159
CfaAffx.13708.1.S1_at	CCNI	cyclin I	1.81575
Cfa.19090.1.A1_at	---	---	1.81567
Cfa.4573.1.A1_at	---	---	1.81334
Cfa.11081.1.S1_at	TUBB	tubulin, beta	1.80934
Cfa.1419.1.A1_at	POLR2A	polymerase (RNA) II (DNA directed) polypeptide A, 220kDa	1.807
CfaAffx.30396.1.S1_s_at	COL5A1	collagen, type V, alpha 1	1.80554
Cfa.16863.1.S1_at	IER3	immediate early response 3	1.80517
Cfa.5935.1.A1_at	---	---	1.79979
CfaAffx.8367.1.S1_s_at	PAK1	p21 protein (Cdc42/Rac)-activated kinase 1	1.7955
Cfa.5880.1.S1_at	---	---	1.79535
Cfa.16496.1.S1_at	---	---	1.79428
Cfa.16192.1.S1_at	TMEM157	transmembrane protein 157	1.79178
CfaAffx.1628.1.S1_s_at	TUBB	tubulin, beta	1.79092
CfaAffx.24184.1.S1_at	PRAF2	PRA1 domain family, member 2	1.79012
Cfa.6009.2.A1_at	FBLN1	fibulin 1	1.78771
CfaAffx.12164.1.S1_at	MRAS	muscle RAS oncogene homolog	1.78478
CfaAffx.17742.1.S1_s_at	---	---	1.78384
Cfa.20305.1.S1_at	LOC608562	similar to EGFR-coamplified and overexpressed protein	1.78352
CfaAffx.3602.1.S1_at	LOC610769	hypothetical protein LOC610769	1.78306
CfaAffx.20586.1.S1_s_at	CHN1	chimerin (chimaerin) 1	1.78185
CfaAffx.30540.1.S1_at	FREQ	frequenin homolog (Drosophila)	1.77966
CfaAffx.3800.1.S1_s_at	ALDH1L2	aldehyde dehydrogenase 1 family, member L2	1.77705
Cfa.5688.1.A1_at	---	---	1.77586
Cfa.9488.1.A1_at	---	---	1.77263
CfaAffx.17746.1.S1_at	RASSF8	Ras association (RalGDS/AF-6) domain family (N-terminal) member 8	1.77188
Cfa.13302.1.S1_s_at	CALU	calumenin	1.77183
CfaAffx.9664.1.S1_at	KAT2B	K(lysine) acetyltransferase 2B	1.77074
CfaAffx.11605.1.S1_at	SACS	spastic ataxia of Charlevoix-Saguenay (sacsin)	1.7702
Cfa.465.2.S1_s_at	ILK	integrin-linked kinase	1.76795
Cfa.771.1.A1_at	ARG1	arginase, liver	1.76713
Cfa.11677.1.A1_at	EPB41L2	erythrocyte membrane protein band 4.1-like 2	1.76552
Cfa.5855.1.A1_at	---	---	1.7627
CfaAffx.17720.1.S1_at	LIX1L	Lix1 homolog (mouse)-like	1.76254
Cfa.268.2.S1_s_at	LOC491922	similar to Galectin-1 (Beta-galactoside-binding lectin L-14-I) (Lactose-binding lectin 1) (S-Lac lectin 1) (Galaptin) (14 kDa lectin) (HPL) (HBL) (MAPK activating protein MP12)	1.76025
Cfa.12767.1.A1_at	PLK3	polo-like kinase 3 (Drosophila)	1.75973
CfaAffx.22125.1.S1_at	PCOLCE	procollagen C-endopeptidase enhancer	1.75546
Cfa.11304.1.A1_at	TPBG	trophoblast glycoprotein	1.75368
CfaAffx.20384.1.S1_s_at	TAGLN	transgelin	1.74822
Cfa.13708.1.A1_at	---	---	1.74813
AFFX-Cf_Actin_M_at	---	---	1.7461
CfaAffx.18740.1.S1_at	PMEPA1	prostate transmembrane protein, androgen induced 1	1.74534
Cfa.11260.1.A1_at	---	---	1.74343
Cfa.2095.1.S1_s_at	PALLD	palladin, cytoskeletal associated protein	1.74214
CfaAffx.24891.1.S1_s_at	---	---	1.7395
Cfa.13040.1.A1_at	---	---	1.73808
CfaAffx.9754.1.S1_s_at	---	---	1.73557
CfaAffx.27961.1.S1_s_at	MARK3	MAP/microtubule affinity-regulating kinase 3	1.734
CfaAffx.13885.1.S1_at	ARL2BP	ADP-ribosylation factor-like 2 binding protein	1.73354
Cfa.11432.1.A1_at	---	---	1.73282
Cfa.4660.1.A1_at	---	---	1.73276
CfaAffx.10215.1.S1_s_at	---	---	1.73171
AFFX-Cfa-actin-5_s_at	ACTA1	actin, alpha 1, skeletal muscle	1.73063
CfaAffx.31279.1.S1_at	DEPDC1	DEP domain containing 1	1.7301
CfaAffx.22635.1.S1_at	TMEM59L	transmembrane protein 59-like	1.72737
Cfa.3808.1.S1_s_at	TCF4	transcription factor 4	1.72148
Cfa.15318.1.A1_at	---	---	1.71997
CfaAffx.25051.1.S1_s_at	PDLIM7	PDZ and LIM domain 7 (enigma)	1.71336
Cfa.15347.1.A1_x_at	---	---	1.71234
CfaAffx.24184.1.S1_s_at	PRAF2	PRA1 domain family, member 2	1.71213
CfaAffx.5235.1.S1_at	TPBG	trophoblast glycoprotein	1.70855
CfaAffx.10638.1.S1_at	ELK3	ELK3, ETS-domain protein (SRF accessory protein 2)	1.70834
CfaAffx.25680.1.S1_s_at	VKORC1	vitamin K epoxide reductase complex, subunit 1	1.70793
Cfa.8534.2.A1_s_at	BNC2	basonuclin 2	1.70606
Cfa.18044.1.S1_at	ITGAV	integrin, alpha V (vitronectin receptor, alpha polypeptide, antigen CD51)	1.70436
CfaAffx.3987.1.S1_s_at	GNG11	guanine nucleotide binding protein (G protein), gamma 11	1.70299
Cfa.16281.1.S1_at	FLNC	filamin C, gamma	1.70166
CfaAffx.22821.1.S1_s_at	DNM3	dynamin 3	1.69937
CfaAffx.10036.1.S1_at	SLC23A2	solute carrier family 23 (nucleobase transporters), member 2	1.69854
Cfa.14968.1.A1_at	---	---	1.69833
Cfa.3402.3.S1_a_at	CALU	calumenin	1.69571
Cfa.3763.1.S2_at	BGN	biglycan	1.69369
Cfa.3121.4.S1_at	PRDX6	peroxiredoxin 6	1.68854
Cfa.11499.1.A1_at	---	---	1.68512
CfaAffx.15173.1.S1_s_at	TFAP2A	transcription factor AP-2 alpha (activating enhancer binding protein 2 alpha)	1.68494
Cfa.532.1.S1_at	---	---	1.68442
Cfa.12856.1.A1_s_at	ZEB1	zinc finger E-box binding homeobox 1	1.6784
CfaAffx.6539.1.S1_at	LOC607964	similar to ovary-specific acidic protein	1.67831
CfaAffx.22274.1.S1_x_at	DDIT4	DNA-damage-inducible transcript 4	1.67649
CfaAffx.12701.1.S1_at	PCOLCE2	procollagen C-endopeptidase enhancer 2	1.6763
Cfa.535.1.A1_at	---	---	1.67529
CfaAffx.8539.1.S1_s_at	SPHK1	sphingosine kinase 1	1.67397
Cfa.11213.1.A1_at	---	---	1.67311
Cfa.6485.1.A1_s_at	LOC477867	similar to Alstrom syndrome 1	1.67192
CfaAffx.21446.1.S1_s_at	PLOD3	procollagen-lysine, 2-oxoglutarate 5-dioxygenase 3	1.6715
CfaAffx.10886.1.S1_at	EFCAB1	EF-hand calcium binding domain 1	1.67073
CfaAffx.25796.1.S1_at	LOC610399	similar to tubulin, alpha 1	1.6698
CfaAffx.23754.1.S1_at	TSPAN9	tetraspanin 9	1.66863
CfaAffx.9371.1.S1_s_at	KIF5C	kinesin family member 5C	1.66741
Cfa.11174.1.A1_at	VKORC1	vitamin K epoxide reductase complex, subunit 1	1.66739
CfaAffx.11774.1.S1_at	HECTD2	HECT domain containing 2	1.66561
Cfa.4737.1.A1_at	---	---	1.66062
CfaAffx.25315.1.S1_s_at	ACTN1	actinin, alpha 1	1.65995
Cfa.2569.1.S1_s_at	LOC478566	similar to steroid-sensitive protein 1	1.65983
Cfa.12450.2.A1_a_at	RNASEK	ribonuclease, RNase K	1.65916
Cfa.432.1.A1_at	PRSS23	protease, serine, 23	1.65895
Cfa.4288.1.A1_at	---	---	1.65744
Cfa.1946.1.A1_at	HMCN1	hemicentin 1	1.65619
CfaAffx.12064.1.S1_s_at	GLT8D2	glycosyltransferase 8 domain containing 2	1.65381
Cfa.9236.1.A1_at	RNF130	ring finger protein 130	1.65289
Cfa.5834.1.S1_at	---	---	1.65251
CfaAffx.26979.1.S1_at	TMED1	transmembrane emp24 protein transport domain containing 1	1.6502
CfaAffx.27543.1.S1_at	PRPS1	phosphoribosyl pyrophosphate synthetase 1	1.64926
Cfa.2128.1.S1_at	---	---	1.64869
Cfa.1386.1.S1_at	CHN1	chimerin (chimaerin) 1	1.64714
Cfa.12542.1.A1_at	LOC607964	similar to ovary-specific acidic protein	1.64524
CfaAffx.24809.1.S1_s_at	LOC479114	similar to CG9590-PA	1.63897
Cfa.9138.1.A1_at	---	---	1.63742
CfaAffx.28568.1.S1_at	TWSG1	twisted gastrulation homolog 1 (Drosophila)	1.63437
CfaAffx.23413.1.S1_s_at	LOC612432	similar to CG2943-PA	1.63373
CfaAffx.11459.1.S1_at	CHCHD7	coiled-coil-helix-coiled-coil-helix domain containing 7	1.62855
Cfa.14730.1.A1_at	---	---	1.62606
CfaAffx.30790.1.S1_at	GLG1	golgi apparatus protein 1	1.62528
CfaAffx.9344.1.S1_s_at	FARP1	FERM, RhoGEF (ARHGEF) and pleckstrin domain protein 1 (chondrocyte-derived)	1.62404
CfaAffx.11735.1.S1_s_at	ANKRD1	ankyrin repeat domain 1 (cardiac muscle)	1.62401
Cfa.7409.1.S1_at	GLT8D2	glycosyltransferase 8 domain containing 2	1.62112
CfaAffx.25085.1.S1_s_at	DEGS1	degenerative spermatocyte homolog 1, lipid desaturase (Drosophila)	1.6211
Cfa.21386.1.S1_s_at	IVNS1ABP	influenza virus NS1A binding protein	1.62005
CfaAffx.6784.1.S1_s_at	CDKN2C	cyclin-dependent kinase inhibitor 2C (p18, inhibits CDK4)	1.6174
Cfa.11170.1.A1_at	DOCK8	dedicator of cytokinesis 8	1.61706
CfaAffx.20837.1.S1_at	UCK2	uridine-cytidine kinase 2	1.61593
Cfa.5139.1.A1_s_at	FST	follistatin	1.61318
Cfa.12206.1.A1_at	---	---	1.6129
Cfa.4276.1.S1_at	LOC610645	hypothetical protein LOC610645	1.61284
Cfa.8.1.S1_s_at	BMP7	bone morphogenetic protein 7	1.6127
CfaAffx.12123.1.S1_at	HHEX	hematopoietically expressed homeobox	1.61213
Cfa.501.1.S1_at	---	---	1.61063
Cfa.10611.1.A1_at	ARMCX3	armadillo repeat containing, X-linked 3	1.60875
Cfa.14936.1.A1_at	---	---	1.60783
CfaAffx.27354.1.S1_s_at	ICAM1	intercellular adhesion molecule 1	1.60645
Cfa.465.1.S1_s_at	ILK	integrin-linked kinase	1.6043
CfaAffx.23260.1.S1_x_at	ACTB	actin, beta	1.60183
Cfa.12090.1.A1_at	FOXM1	forkhead box M1	1.6016
Cfa.16302.1.A1_at	---	---	1.60098
CfaAffx.6989.1.S1_at	CLEC2L	C-type lectin domain family 2, member L	1.60002
Cfa.5795.1.A1_at	---	---	1.59901
Cfa.16147.1.S1_at	MAP4	microtubule-associated protein 4	1.59797
Cfa.20542.1.S1_at	IFFO1	intermediate filament family orphan 1	1.59586
CfaAffx.18664.1.S1_at	SH3BP4	SH3-domain binding protein 4	1.59382
CfaAffx.6059.1.S1_at	RRM2	ribonucleotide reductase M2	1.59048
Cfa.100.1.S1_s_at	COL1A1	collagen, type I, alpha 1	1.59038
CfaAffx.15713.1.S1_at	LDB1	LIM domain binding 1	1.59036
CfaAffx.31189.1.S1_at	FHOD1	formin homology 2 domain containing 1	1.59026
CfaAffx.9248.1.S1_at	P4HA3	prolyl 4-hydroxylase, alpha polypeptide III	1.58925
Cfa.651.1.S1_at	BCAR3	breast cancer anti-estrogen resistance 3	1.58925
Cfa.5235.1.A1_s_at	TUBB	tubulin, beta	1.5868
Cfa.569.1.S1_at	---	---	1.58642
Cfa.10546.1.A1_at	---	---	1.5861
Cfa.11831.1.A1_at	---	---	1.58601
Cfa.20144.1.S1_at	LOC478559	similar to poliovirus receptor-related 3 isoform beta	1.58583
CfaAffx.22274.1.S1_at	DDIT4	DNA-damage-inducible transcript 4	1.58259
CfaAffx.23621.1.S1_s_at	TNFSF10	tumor necrosis factor (ligand) superfamily, member 10	1.5823
Cfa.10221.1.A1_at	---	---	1.58131
CfaAffx.21446.1.S1_at	PLOD3	procollagen-lysine, 2-oxoglutarate 5-dioxygenase 3	1.58089
Cfa.11452.1.A1_at	SMTN	smoothelin	1.58042
Cfa.4955.1.A1_at	CHST10	carbohydrate sulfotransferase 10	1.5801
Cfa.15828.1.S1_at	RRBP1	ribosome binding protein 1 homolog 180kDa (dog)	1.57739
CfaAffx.20417.1.S1_s_at	DDR2	discoidin domain receptor tyrosine kinase 2	1.577
CfaAffx.471.1.S1_s_at	LOC478825 /// LOC611286 /// TUBB2C	similar to tubulin, beta, 2 /// similar to tubulin, beta 5 /// tubulin, beta 2C	1.5767
CfaAffx.24360.1.S1_s_at	FKBP10	FK506 binding protein 10, 65 kDa	1.5754
Cfa.343.1.A1_at	---	---	1.57539
CfaAffx.28634.1.S1_at	UGT3A1	UDP glycosyltransferase 3 family, polypeptide A1	1.573
Cfa.12318.1.A1_at	LOXL2	lysyl oxidase-like 2	1.57168
CfaAffx.1422.1.S1_at	LOC611732 /// PLAGL1	hypothetical protein LOC611732 /// pleiomorphic adenoma gene-like 1	1.57028
CfaAffx.14457.1.S1_at	LOC611634	similar to GTP-binding protein GEM (GTP-binding mitogen-induced T-cell protein) (RAS-like protein KIR)	1.56956
CfaAffx.15086.1.S1_s_at	BMP1	bone morphogenetic protein 1	1.56861
CfaAffx.13293.1.S1_at	LOXL3	lysyl oxidase-like 3	1.56493
Cfa.19616.1.S1_at	FOXO1	forkhead box O1	1.56372
CfaAffx.20987.1.S1_s_at	IVNS1ABP	influenza virus NS1A binding protein	1.56323
Cfa.14621.1.S1_a_at	FLNA	filamin A, alpha	1.56029
Cfa.2528.1.A1_at	---	---	1.55847
Cfa.13966.1.A1_at	---	---	1.55772
CfaAffx.20066.1.S1_s_at	FANK1	fibronectin type III and ankyrin repeat domains 1	1.55738
Cfa.11405.1.A1_at	ALDH1L2	aldehyde dehydrogenase 1 family, member L2	1.55671
CfaAffx.30603.1.S1_at	S1PR1	sphingosine-1-phosphate receptor 1	1.55433
Cfa.15632.1.A1_at	---	---	1.55284
Cfa.10644.1.A1_at	SH3GL3	SH3-domain GRB2-like 3	1.55091
Cfa.6406.1.A1_at	KLHL26	kelch-like 26 (Drosophila)	1.55047
Cfa.4166.1.S1_s_at	SLC29A1	solute carrier family 29 (nucleoside transporters), member 1	1.54106
CfaAffx.8249.1.S1_s_at	SMARCD3	SWI/SNF related, matrix associated, actin dependent regulator of chromatin, subfamily d, member 3	1.53983
Cfa.18145.1.S1_at	---	---	1.53982
CfaAffx.1747.1.S1_at	FBXO5	F-box protein 5	1.53895
CfaAffx.10311.1.S1_s_at	SEMA3A	sema domain, immunoglobulin domain (Ig), short basic domain, secreted, (semaphorin) 3A	1.53524
Cfa.19605.1.S1_at	CEP170	centrosomal protein 170kDa	1.53335
Cfa.13912.1.A1_at	RRM2	ribonucleotide reductase M2	1.53259
CfaAffx.9996.1.S1_at	SH3BP5	SH3-domain binding protein 5 (BTK-associated)	1.5314
CfaAffx.21057.1.S1_at	---	---	1.52961
CfaAffx.6947.1.S1_s_at	ZEB1	zinc finger E-box binding homeobox 1	1.52809
Cfa.4783.1.A1_at	---	---	1.52679
CfaAffx.18356.1.S1_at	CRYBA4	crystallin, beta A4	1.52425
Cfa.7120.1.A1_s_at	SRGAP2	SLIT-ROBO Rho GTPase activating protein 2	1.52302
Cfa.2080.1.S1_at	---	---	1.52084
Cfa.1820.1.S1_at	---	---	1.51971
Cfa.5201.1.A1_at	---	---	1.51914
CfaAffx.13625.1.S1_at	DSN1	DSN1, MIND kinetochore complex component, homolog (S. cerevisiae)	1.51313
Cfa.4259.1.S1_at	---	---	1.51178
Cfa.2014.1.A1_at	---	---	1.50863
CfaAffx.6867.1.S1_at	PRKAR2B	protein kinase, cAMP-dependent, regulatory, type II, beta	1.50793
Cfa.12338.1.A1_at	GLG1	golgi apparatus protein 1	1.50626
Cfa.16960.1.S1_s_at	BRD4	bromodomain containing 4	1.50463
CfaAffx.6558.1.S1_at	PARD3	par-3 partitioning defective 3 homolog (C. elegans)	1.50231
CfaAffx.7890.1.S1_at	PRCP	prolylcarboxypeptidase (angiotensinase C)	1.50144
CfaAffx.20484.1.S1_s_at	PTPRE	protein tyrosine phosphatase, receptor type, E	1.50131
Cfa.12492.1.S1_at	DEGS1	degenerative spermatocyte homolog 1, lipid desaturase (Drosophila)	1.501
Cfa.11290.1.A1_s_at	TLE1	transducin-like enhancer of split 1 (E(sp1) homolog, Drosophila)	1.49946
Cfa.3402.2.A1_at	CALU	Calumenin	1.49888
CfaAffx.17877.1.S1_s_at	BCAT1	branched chain aminotransferase 1, cytosolic	1.49789
Cfa.13909.1.A1_s_at	LAMB1	laminin, beta 1	1.49691
CfaAffx.2994.1.S1_s_at	KDELR3	KDEL (Lys-Asp-Glu-Leu) endoplasmic reticulum protein retention receptor 3	1.49618
CfaAffx.7479.1.S1_at	ENTPD6	ectonucleoside triphosphate diphosphohydrolase 6 (putative function)	1.496
CfaAffx.13822.1.S1_s_at	THBS1	thrombospondin 1	1.49458
Cfa.11123.1.A1_at	---	---	1.49428
Cfa.11266.1.A1_at	ACYP2	acylphosphatase 2, muscle type	1.48931
CfaAffx.14841.1.S1_s_at	CHAC1	ChaC, cation transport regulator homolog 1 (E. coli)	1.48901
Cfa.11452.2.A1_s_at	SMTN	smoothelin	1.48882
Cfa.5525.1.A1_at	---	---	1.48876
Cfa.19872.1.A1_at	TULP4	tubby like protein 4	1.48668
Cfa.18911.1.S1_s_at	SLC20A1	solute carrier family 20 (phosphate transporter), member 1	1.48667
Cfa.3755.1.A1_s_at	ZP2	zona pellucida glycoprotein 2 (sperm receptor)	1.48616
Cfa.12404.1.A1_at	LOC490428	hypothetical LOC490428	1.47749
CfaAffx.14982.1.S1_at	CUTC	cutC copper transporter homolog (E. coli)	1.47599
Cfa.1296.1.A1_at	---	---	1.47597
Cfa.16820.1.S1_at	PLOD3	procollagen-lysine, 2-oxoglutarate 5-dioxygenase 3	1.47488
CfaAffx.18107.1.S1_at	LOC489353	similar to adipocyte-specific adhesion molecule	1.47304
CfaAffx.11622.1.S1_at	GRAMD1A	GRAM domain containing 1A	1.47142
CfaAffx.27807.1.S1_at	PAK3	p21 protein (Cdc42/Rac)-activated kinase 3	1.47095
Cfa.18473.1.S1_s_at	LAMB1	laminin, beta 1	1.46919
Cfa.14845.1.A1_at	PWWP2A	PWWP domain containing 2A	1.46896
CfaAffx.15244.1.S1_s_at	SYCP1	synaptonemal complex protein 1	1.46746
CfaAffx.19213.1.S1_at	VASH2	vasohibin 2	1.46215
Cfa.14061.1.A1_at	ADAMTS6	ADAM metallopeptidase with thrombospondin type 1 motif, 6	1.4616
Cfa.17104.1.S1_at	JKAMP	JNK1/MAPK8-associated membrane protein	1.45957
Cfa.11298.1.S1_at	MAP1LC3B	microtubule-associated protein 1 light chain 3 beta	1.45727
Cfa.14626.2.S1_s_at	COL3A1	collagen, type III, alpha 1	1.45524
Cfa.13491.1.A1_s_at	FOLH1	folate hydrolase (prostate-specific membrane antigen) 1	1.45433
Cfa.3363.1.S1_at	---	---	1.45324
CfaAffx.29383.1.S1_at	CREBBP	CREB binding protein	1.45312
Cfa.12481.1.A1_at	---	---	1.45277
Cfa.17880.1.S1_at	DNAJB9	DnaJ (Hsp40) homolog, subfamily B, member 9	1.45271
Cfa.10684.2.A1_s_at	PFKP	phosphofructokinase, platelet	1.45265
CfaAffx.228.1.S1_at	ZBTB38	zinc finger and BTB domain containing 38	1.45176
Cfa.858.1.A1_s_at	PDGFRL	platelet-derived growth factor receptor-like	1.45122
CfaAffx.12039.1.S1_at	TMEM22	transmembrane protein 22	1.45093
Cfa.9431.1.A1_at	---	---	1.45007
Cfa.15237.2.S1_x_at	GOLIM4	golgi integral membrane protein 4	1.44966
Cfa.11742.1.A1_at	---	---	1.44661
CfaAffx.12701.1.S1_s_at	PCOLCE2	procollagen C-endopeptidase enhancer 2	1.44377
Cfa.615.1.S1_at	---	---	1.44258
Cfa.14619.1.A1_at	MDGA1	MAM domain containing glycosylphosphatidylinositol anchor 1	1.4415
CfaAffx.14654.1.S1_s_at	ACVR1	activin A receptor, type I	1.4406
CfaAffx.16308.1.S1_s_at	TUBA3E	tubulin, alpha 3e	1.44059
Cfa.15448.1.A1_at	BMP1	bone morphogenetic protein 1	1.43965
CfaAffx.16050.1.S1_s_at	MANF	mesencephalic astrocyte-derived neurotrophic factor	1.43812
CfaAffx.30818.1.S1_s_at	BCAR3	breast cancer anti-estrogen resistance 3	1.43791
CfaAffx.19191.1.S1_at	SEC24D	SEC24 family, member D (S. cerevisiae)	1.43645
CfaAffx.20522.1.S1_s_at	SH3GL3	SH3-domain GRB2-like 3	1.43531
CfaAffx.24158.1.S1_at	EXO1	exonuclease 1	1.43506
CfaAffx.26824.1.S1_s_at	KIF23	kinesin family member 23	1.43386
CfaAffx.24158.1.S1_s_at	EXO1	exonuclease 1	1.43322
CfaAffx.31023.1.S1_at	NQO1	NAD(P)H dehydrogenase, quinone 1	1.43217
Cfa.12044.1.A1_at	AKT3	v-akt murine thymoma viral oncogene homolog 3 (protein kinase B, gamma)	1.43201
Cfa.569.2.A1_at	---	---	1.43188
CfaAffx.10213.1.S1_at	---	---	1.43185
Cfa.20490.1.S1_at	RIPK2	receptor-interacting serine-threonine kinase 2	1.43171
CfaAffx.5713.1.S1_at	DPY19L1	dpy-19-like 1 (C. elegans)	1.43007
Cfa.1721.2.S1_s_at	DLC1	deleted in liver cancer 1	1.42953
CfaAffx.17337.1.S1_at	GPR137B	G protein-coupled receptor 137B	1.42915
Cfa.11357.1.S1_at	CDC42EP3	CDC42 effector protein (Rho GTPase binding) 3	1.42809
Cfa.452.1.S1_at	---	---	1.42716
Cfa.10179.1.A1_at	LOC475236	similar to dynein, cytoplasmic, intermediate polypeptide 1	1.42425
Cfa.2839.1.A1_at	---	---	1.42411
CfaAffx.23074.1.S1_at	PRRX1	paired related homeobox 1	1.42283
Cfa.13970.1.S1_at	EIF5A2	eukaryotic translation initiation factor 5A2	1.42198
CfaAffx.19626.1.S1_s_at	LOC478796	similar to cytochrome b reductase 1	1.42044
Cfa.14175.1.A1_at	---	---	1.4194
CfaAffx.6623.1.S1_at	SESN1	sestrin 1	1.41905
CfaAffx.12376.1.S1_at	ZFP91	zinc finger protein 91 homolog (mouse)	1.41902
Cfa.15141.2.S1_at	CHST10	carbohydrate sulfotransferase 10	1.41882
CfaAffx.2790.1.S1_s_at	EGR1	early growth response 1	1.41872
CfaAffx.22414.1.S1_s_at	SEPT5	septin 5	1.41763
Cfa.8354.1.A1_at	---	---	1.41752
Cfa.2709.1.A1_at	---	---	1.41508
Cfa.2037.1.A1_at	FARP1	FERM, RhoGEF (ARHGEF) and pleckstrin domain protein 1 (chondrocyte-derived)	1.41493
Cfa.19661.1.S1_s_at	FBLN5	fibulin 5	1.41431
Cfa.10646.1.A1_at	LOC483735	similar to Mouse Mammary Turmor Virus Receptor homolog 1	1.41189
CfaAffx.27780.1.S1_at	DUSP14	dual specificity phosphatase 14	1.41131
CfaAffx.25838.1.S1_at	TGFB1I1	transforming growth factor beta 1 induced transcript 1	1.41056
Cfa.4466.1.A1_at	---	---	1.4087
Cfa.1975.1.S1_at	---	---	1.4082
Cfa.17934.1.S1_at	SEPT5	septin 5	1.40636
CfaAffx.21779.1.S1_at	CABYR	calcium binding tyrosine-(Y)-phosphorylation regulated	1.40571
Cfa.11568.1.A1_at	---	---	1.40457
Cfa.12666.1.A1_at	---	---	1.40368
Cfa.12297.1.A1_at	---	---	1.40189
CfaAffx.17428.1.S1_at	LOC491596	similar to family with sequence similarity 20, member C	1.39997
Cfa.15419.1.A1_at	---	---	1.39819
Cfa.17880.2.S1_s_at	DNAJB9	DnaJ (Hsp40) homolog, subfamily B, member 9	1.398
Cfa.255.1.S1_s_at	STMN1	stathmin 1	1.39783
CfaAffx.26950.1.S1_at	LARP6	La ribonucleoprotein domain family, member 6	1.39763
CfaAffx.827.1.S1_at	CDC42EP3	CDC42 effector protein (Rho GTPase binding) 3	1.39689
Cfa.19950.1.S1_s_at	SESTD1	SEC14 and spectrin domains 1	1.39682
CfaAffx.6983.1.S1_s_at	LAMA4	laminin, alpha 4	1.39534
CfaAffx.27135.1.S1_at	ADPGK	ADP-dependent glucokinase	1.39533
Cfa.13544.1.A1_at	TSPAN9	tetraspanin 9	1.39429
Cfa.7033.1.A1_at	---	---	1.39314
CfaAffx.5084.1.S1_at	ZNF462	zinc finger protein 462	1.3914
CfaAffx.5957.1.S1_s_at	PCYOX1	prenylcysteine oxidase 1	1.3881
Cfa.6960.1.A1_at	---	---	1.38671
CfaAffx.23570.1.S1_s_at	SLC38A5	solute carrier family 38, member 5	1.38666
CfaAffx.5296.1.S1_at	LOC484356	hypothetical LOC484356	1.38658
Cfa.4577.1.A1_at	---	---	1.38561
Cfa.2173.1.A1_at	CDKN2C	cyclin-dependent kinase inhibitor 2C (p18, inhibits CDK4)	1.38463
CfaAffx.5026.1.S1_s_at	ABCA1	ATP-binding cassette, sub-family A (ABC1), member 1	1.38351
Cfa.11487.1.A1_at	---	---	1.38273
Cfa.16258.1.S1_at	BHLHE40	basic helix-loop-helix family, member e40	1.3822
Cfa.19919.1.S1_at	EXTL2	exostoses (multiple)-like 2	1.38204
Cfa.5401.1.A1_at	---	---	1.38067
CfaAffx.27255.1.S1_s_at	NPTN	neuroplastin	1.37938
Cfa.15025.1.S1_at	IVNS1ABP	influenza virus NS1A binding protein	1.37883
CfaAffx.274.1.S1_at	LOC488256	similar to tubulin, beta 3	1.37875
Cfa.14614.1.A1_a_at	---	---	1.37804
Cfa.6390.1.A1_at	---	---	1.37764
Cfa.2541.1.A1_at	LOC611318	similar to F55A4.8a	1.37746
Cfa.18668.1.S1_at	P4HA2	prolyl 4-hydroxylase, alpha polypeptide II	1.37636
Cfa.2430.1.S1_at	FAT4	FAT tumor suppressor homolog 4 (Drosophila)	1.37529
Cfa.8149.1.A1_at	CRLF1	cytokine receptor-like factor 1	1.37472
Cfa.4712.1.A1_at	ZBTB38	zinc finger and BTB domain containing 38	1.37466
Cfa.21464.1.S1_s_at	CALR	calreticulin	1.3745
Cfa.12568.1.A1_at	PCOLCE2	procollagen C-endopeptidase enhancer 2	1.37432
CfaAffx.14278.1.S1_s_at	SYNJ1	synaptojanin 1	1.37377
CfaAffx.20510.1.S1_at	NMNAT2	nicotinamide nucleotide adenylyltransferase 2	1.37329
CfaAffx.10067.1.S1_at	MYO16	myosin XVI	1.37249
CfaAffx.22443.1.S1_at	LOC479736	similar to CG14977-PA	1.37133
CfaAffx.9594.1.S1_s_at	INPPL1	inositol polyphosphate phosphatase-like 1	1.3699
Cfa.19341.1.S1_at	SAV1	salvador homolog 1 (Drosophila)	1.36986
Cfa.13019.1.A1_at	---	---	1.36878
Cfa.1437.1.S1_at	CDC6	cell division cycle 6 homolog (S. cerevisiae)	1.36877
Cfa.3581.1.S2_at	VEGFA	vascular endothelial growth factor A	1.3683
Cfa.10337.1.A1_at	---	---	1.36754
Cfa.10375.1.A1_at	---	---	1.36517
CfaAffx.2330.1.S1_s_at	MAN1A1	mannosidase, alpha, class 1A, member 1	1.36445
CfaAffx.28141.1.S1_at	SNX18	sorting nexin 18	1.36391
CfaAffx.14318.1.S1_s_at	---	---	1.36301
CfaAffx.12272.1.S1_s_at	CCNE1	cyclin E1	1.36206
CfaAffx.27026.1.S1_s_at	PLK1	polo-like kinase 1 (Drosophila)	1.36144
CfaAffx.17875.1.S1_at	BCAT1	branched chain aminotransferase 1, cytosolic	1.36116
Cfa.6010.1.A1_s_at	LDB1	LIM domain binding 1	1.36047
Cfa.11569.1.A1_at	---	---	1.36043
CfaAffx.7339.1.S1_at	RAD54L	RAD54-like (S. cerevisiae)	1.35886
Cfa.57.1.S1_s_at	QKI	quaking homolog, KH domain RNA binding (mouse)	1.35709
CfaAffx.20817.1.S1_s_at	LOC483735	similar to Mouse Mammary Turmor Virus Receptor homolog 1	1.35295
CfaAffx.27698.1.S1_s_at	RCN2	reticulocalbin 2, EF-hand calcium binding domain	1.35268
CfaAffx.26063.1.S1_at	LOC491080	similar to CG3408-PA	1.35173
Cfa.14903.1.S1_at	TXNRD1	thioredoxin reductase 1	1.34968
CfaAffx.7841.1.S1_at	RELB	v-rel reticuloendotheliosis viral oncogene homolog B	1.34537
CfaAffx.14173.1.S1_s_at	CTSC	cathepsin C	1.3444
Cfa.10234.1.A1_at	---	---	1.34289
Cfa.9662.1.A1_at	---	---	1.34204
CfaAffx.27422.1.S1_at	SEMA7A	semaphorin 7A, GPI membrane anchor (John Milton Hagen blood group)	1.34186
Cfa.15293.1.A1_at	KIF23	kinesin family member 23	1.34134
CfaAffx.14841.1.S1_at	CHAC1	ChaC, cation transport regulator homolog 1 (E. coli)	1.34032
CfaAffx.2494.1.S1_at	LOC481514	similar to H2A histone family, member Y isoform 3	1.33981
CfaAffx.9248.1.S1_s_at	P4HA3	prolyl 4-hydroxylase, alpha polypeptide III	1.33924
Cfa.16706.1.A1_at	---	---	1.33886
Cfa.19958.2.S1_s_at	BRD2	bromodomain containing 2	1.33843
Cfa.20824.1.S1_at	MANF	mesencephalic astrocyte-derived neurotrophic factor	1.33812
Cfa.2886.1.A1_at	LOC612432	similar to CG2943-PA	1.33701
CfaAffx.22516.1.S1_s_at	EPHB2	EPH receptor B2	1.33604
Cfa.977.1.S1_at	PRDX4	Peroxiredoxin 4	1.33532
CfaAffx.28414.1.S1_at	---	---	1.33499
Cfa.168.1.S1_at	BHLHE41	basic helix-loop-helix family, member e41	1.33417
Cfa.21641.1.S1_at	RCN2	reticulocalbin 2, EF-hand calcium binding domain	1.33235
CfaAffx.24518.1.S1_at	FADS1	fatty acid desaturase 1	1.3322
Cfa.21204.1.S1_at	THBS1	thrombospondin 1	1.33151
CfaAffx.9333.1.S1_at	RAB6A	RAB6A, member RAS oncogene family	1.33087
CfaAffx.10459.1.S1_s_at	STARD13	StAR-related lipid transfer (START) domain containing 13	1.33067
CfaAffx.21976.1.S1_s_at	SF1	splicing factor 1	1.32884
Cfa.10413.1.S1_at	RABGAP1L	RAB GTPase activating protein 1-like	1.32871
Cfa.3121.4.S1_s_at	PRDX6	peroxiredoxin 6	1.32865
Cfa.20893.1.S1_at	TNFSF10	tumor necrosis factor (ligand) superfamily, member 10	1.32781
Cfa.13336.1.A1_at	AHR	aryl hydrocarbon receptor	1.32663
Cfa.14157.1.A1_at	---	---	1.32477
Cfa.496.1.A1_s_at	COL5A2	collagen, type V, alpha 2	1.32017
CfaAffx.9483.1.S1_at	PHLDA1	pleckstrin homology-like domain, family A, member 1	1.3197
Cfa.6438.1.A1_at	---	---	1.31952
Cfa.11276.1.S1_s_at	TUBB2A	tubulin, beta 2A	1.31755
Cfa.11421.1.A1_s_at	TLN1	talin 1	1.31666
CfaAffx.8432.1.S1_s_at	VGLL4	vestigial like 4 (Drosophila)	1.31537
CfaAffx.12483.1.S1_at	ERAP2	endoplasmic reticulum aminopeptidase 2	1.31524
Cfa.16941.1.S1_at	PYCR1	pyrroline-5-carboxylate reductase 1	1.31329
CfaAffx.6707.1.S1_s_at	ITGB1	integrin, beta 1 (fibronectin receptor, beta polypeptide, antigen CD29 includes MDF2, MSK12)	1.31114
Cfa.15189.1.A1_at	PRCP	prolylcarboxypeptidase (angiotensinase C)	1.30991
CfaAffx.13305.1.S1_s_at	TSC22D2	TSC22 domain family, member 2	1.30981
CfaAffx.11997.1.S1_at	WEE1	WEE1 homolog (S. pombe)	1.30782
CfaAffx.3572.1.S1_at	WFS1	Wolfram syndrome 1 (wolframin)	1.30693
CfaAffx.26423.1.S1_at	C1QTNF2	C1q and tumor necrosis factor related protein 2	1.30666
CfaAffx.12444.1.S1_s_at	MLF1IP	MLF1 interacting protein	1.30638
Cfa.2086.1.A1_at	---	---	1.30554
CfaAffx.19191.1.S1_s_at	SEC24D	SEC24 family, member D (S. cerevisiae)	1.30401
Cfa.19323.1.S1_at	---	---	1.30377
CfaAffx.14752.1.S1_at	TMEM86A	transmembrane protein 86A	1.30214
Cfa.2909.1.A1_at	SEC22C	SEC22 vesicle trafficking protein homolog C (S. cerevisiae)	1.302
Cfa.13019.1.A1_x_at	---	---	1.30183
CfaAffx.5075.1.S1_s_at	RTN4	reticulon 4	1.30109
Cfa.17864.1.S1_at	PDLIM7	PDZ and LIM domain 7 (enigma)	1.30099
Cfa.20703.1.S1_s_at	ZYX	zyxin	1.30042
Cfa.21562.1.S1_s_at	MAPKAPK2	mitogen-activated protein kinase-activated protein kinase 2	1.29954
Cfa.13591.1.A1_at	ZFP91	zinc finger protein 91 homolog (mouse)	1.29897
Cfa.13257.1.A1_at	FADS1 /// LOC612278	fatty acid desaturase 1 /// similar to fatty acid desaturase 1	1.29845
Cfa.9276.1.A1_at	---	---	1.29793
Cfa.21239.1.S1_s_at	P4HA1	prolyl 4-hydroxylase, alpha polypeptide I	1.29611
CfaAffx.24352.1.S1_at	CXCL16	chemokine (C-X-C motif) ligand 16	1.29576
Cfa.9336.2.S1_s_at	RHOQ	ras homolog gene family, member Q	1.29551
Cfa.19934.1.S1_at	LOC487120	similar to glycylpeptide N-tetradecanoyltransferase 2	1.2949
Cfa.17134.1.S1_at	HSF2	heat shock transcription factor 2	1.29481
Cfa.2013.1.S1_s_at	GLG1	golgi apparatus protein 1	1.29436
Cfa.8465.1.S1_at	SLC35A2	solute carrier family 35 (UDP-galactose transporter), member A2	1.29422
CfaAffx.16186.1.S1_at	---	---	1.29407
CfaAffx.1125.1.S1_at	MALT1	mucosa associated lymphoid tissue lymphoma translocation gene 1	1.29342
Cfa.15750.1.A1_at	JARID2	jumonji, AT rich interactive domain 2	1.29299
Cfa.9045.1.A1_s_at	EFCAB1	EF-hand calcium binding domain 1	1.29285
CfaAffx.14951.1.S1_s_at	ADA	adenosine deaminase	1.29278
CfaAffx.1090.1.S1_at	MMP19	matrix metallopeptidase 19	1.2921
Cfa.14937.1.A1_at	---	---	1.29202
CfaAffx.6642.1.S1_s_at	CD164	CD164 molecule, sialomucin	1.29192
Cfa.10702.2.A1_a_at	MAN1A1	mannosidase, alpha, class 1A, member 1	1.29127
Cfa.3581.1.S1_s_at	VEGFA	vascular endothelial growth factor A	1.28914
Cfa.19847.1.S1_s_at	PREP	prolyl endopeptidase	1.28872
CfaAffx.20176.1.S1_s_at	PDE8A	phosphodiesterase 8A	1.28734
CfaAffx.25845.1.S1_at	IGF2BP1	insulin-like growth factor 2 mRNA binding protein 1	1.28669
Cfa.10375.2.A1_at	---	---	1.28599
Cfa.6698.1.S1_at	MPRIP	myosin phosphatase Rho interacting protein	1.284
Cfa.11149.1.A1_at	---	---	1.28294
CfaAffx.28299.1.S1_s_at	MPRIP	myosin phosphatase Rho interacting protein	1.28271
Cfa.17382.1.S1_s_at	GPR177	G protein-coupled receptor 177	1.28225
CfaAffx.24779.1.S1_at	KLHL5	kelch-like 5 (Drosophila)	1.28158
CfaAffx.1112.1.S1_s_at	LMAN1	lectin, mannose-binding, 1	1.27779
Cfa.12530.1.A1_at	MBD6	methyl-CpG binding domain protein 6	1.27631
Cfa.14196.1.A1_at	PIWIL4	piwi-like 4 (Drosophila)	1.27521
CfaAffx.6852.1.S1_s_at	CA11	carbonic anhydrase XI	1.27488
Cfa.20334.2.S1_s_at	NFE2L2	nuclear factor (erythroid-derived 2)-like 2	1.2745
CfaAffx.30821.1.S1_s_at	AARS	alanyl-tRNA synthetase	1.2736
CfaAffx.2332.1.S1_s_at	MAN1A1	mannosidase, alpha, class 1A, member 1	1.27209
CfaAffx.14947.1.S1_s_at	ADA	adenosine deaminase	1.27163
Cfa.1238.12.A1_at	TPM1	tropomyosin 1 (alpha)	1.27076
Cfa.662.1.A1_at	FBLN5	fibulin 5	1.26953
Cfa.12378.1.A1_at	---	---	1.26911
Cfa.14883.1.A1_at	LOC483857	similar to Protein KIAA0280	1.26893
CfaAffx.25712.1.S1_at	KDM6B	lysine (K)-specific demethylase 6B	1.26764
CfaAffx.22652.1.S1_at	CRLF1	cytokine receptor-like factor 1	1.26672
Cfa.7403.1.A1_s_at	ABL2	v-abl Abelson murine leukemia viral oncogene homolog 2 (arg, Abelson-related gene)	1.26516
CfaAffx.4939.1.S1_s_at	COL12A1	collagen, type XII, alpha 1	1.26502
Cfa.8552.1.A1_at	ORC1L	origin recognition complex, subunit 1-like (yeast)	1.26458
Cfa.19943.1.S1_s_at	ATP1B3	ATPase, Na+/K+ transporting, beta 3 polypeptide	1.26357
Cfa.1326.1.S1_at	ASAH1	N-acylsphingosine amidohydrolase (acid ceramidase) 1	1.26297
Cfa.4009.1.A1_at	---	---	1.26195
Cfa.15549.1.A1_at	---	---	1.26163
Cfa.12136.1.A1_at	ADA	adenosine deaminase	1.26152
CfaAffx.26763.1.S1_at	---	---	1.2613
Cfa.5244.1.A1_at	CD99	CD99 molecule	1.26018
Cfa.6133.1.S1_at	DPT	dermatopontin	1.2595
Cfa.1885.1.A1_at	---	---	1.2593
CfaAffx.22478.1.S1_s_at	CDC45L	CDC45 cell division cycle 45-like (S. cerevisiae)	1.25814
Cfa.20692.1.S1_s_at	LOC489167	similar to CG9590-PA	1.25784
Cfa.16827.1.A1_at	NQO1	NAD(P)H dehydrogenase, quinone 1	1.25752
CfaAffx.8230.1.S1_s_at	CHPF2	chondroitin polymerizing factor 2	1.25742
CfaAffx.30468.1.S1_s_at	MAP1LC3B	microtubule-associated protein 1 light chain 3 beta	1.25719
CfaAffx.3486.1.S1_at	TBCC	tubulin folding cofactor C	1.25613
Cfa.689.1.A1_at	---	---	1.25334
Cfa.16407.1.A1_at	---	---	1.25192
Cfa.2568.1.A1_at	---	---	1.25061
Cfa.17001.1.S1_at	---	---	1.25
Cfa.835.1.S1_at	PELI1	pellino homolog 1 (Drosophila)	1.24988
CfaAffx.17445.1.S1_s_at	LOC486632 /// LOC491723 /// LOC608476	similar to Fatty acid-binding protein, adipocyte (AFABP) (Adipocyte lipid-binding protein) (ALBP) (A-FABP) /// similar to Fatty acid-binding protein, adipocyte (AFABP) (Adipocyte lipid-binding protein) (ALBP) (A-FABP) /// similar to Fatty acid-binding protein, adipocyte (AFABP) (Adipocyte lipid-binding protein) (ALBP) (A-FABP) (P2 adipocyte protein) (Myelin P2 protein homolog) (3T3-L1 lipid bindi…	1.24944
Cfa.5510.1.A1_at	---	---	1.24828
Cfa.2136.1.A1_at	---	---	1.24796
Cfa.21492.1.S1_x_at	MAP4	microtubule-associated protein 4	1.24777
Cfa.1490.2.S1_s_at	TMEM17	transmembrane protein 17	1.24768
CfaAffx.119.1.S1_at	ZBED2	zinc finger, BED-type containing 2	1.24746
CfaAffx.23934.1.S1_s_at	NXF1	nuclear RNA export factor 1	1.24663
CfaAffx.3305.1.S1_s_at	FLNC	filamin C, gamma	1.24645
CfaAffx.8168.1.S1_s_at	SEC61A2	Sec61 alpha 2 subunit (S. cerevisiae)	1.24515
Cfa.19978.1.S1_s_at	LOC483037	similar to R13H9.1	1.24495
CfaAffx.6670.1.S1_at	MICAL1	microtubule associated monoxygenase, calponin and LIM domain containing 1	1.24431
CfaAffx.4552.1.S1_at	AHR	aryl hydrocarbon receptor	1.24356
Cfa.9467.1.A1_at	RELN	reelin	1.24354
Cfa.20425.1.S1_at	CCNE1	cyclin E1	1.24304
CfaAffx.5678.1.S1_s_at	FKBP9	FK506 binding protein 9, 63 kDa	1.24263
CfaAffx.5591.1.S1_at	LOC475269	similar to CG7332-PA	1.24186
Cfa.5543.1.A1_at	---	---	1.24024
Cfa.13103.1.A1_at	INPPL1	inositol polyphosphate phosphatase-like 1	1.24016
Cfa.7399.2.A1_a_at	GFPT1	glutamine-fructose-6-phosphate transaminase 1	1.23917
CfaAffx.15972.1.S1_at	LOC607371	hypothetical protein LOC607371	1.23911
Cfa.19323.1.S1_s_at	---	---	1.23854
Cfa.3213.1.A1_at	PAK1	p21 protein (Cdc42/Rac)-activated kinase 1	1.23762
CfaAffx.6623.1.S1_s_at	SESN1	sestrin 1	1.23729
CfaAffx.27014.1.S1_at	PKM2	pyruvate kinase, muscle	1.23668
Cfa.17913.1.S1_s_at	USP14	ubiquitin specific peptidase 14 (tRNA-guanine transglycosylase)	1.23614
Cfa.18528.1.S1_at	CCDC46	coiled-coil domain containing 46	1.23529
Cfa.20140.1.S1_s_at	SPATS2L	spermatogenesis associated, serine-rich 2-like	1.23434
Cfa.6716.1.A1_at	MEGF9	multiple EGF-like-domains 9	1.23105
Cfa.14977.1.A1_at	---	---	1.2308
Cfa.14792.1.A1_s_at	---	---	1.23001
CfaAffx.22581.1.S1_at	CDCA3	cell division cycle associated 3	1.22898
Cfa.20823.1.S1_s_at	PDIA6	protein disulfide isomerase family A, member 6	1.22791
Cfa.16913.1.S1_s_at	LOC612337	similar to chromosome 2 open reading frame 7	1.22779
Cfa.3510.1.S1_s_at	IL8	interleukin 8	1.22768
CfaAffx.12001.1.S1_s_at	MAN2A1	mannosidase, alpha, class 2A, member 1	1.22723
Cfa.1721.1.A1_s_at	DLC1	deleted in liver cancer 1	1.22643
CfaAffx.14947.1.S1_at	ADA	adenosine deaminase	1.22463
Cfa.15377.1.A1_s_at	FOXO1	forkhead box O1	1.22408
CfaAffx.26321.1.S1_s_at	ATXN2L	ataxin 2-like	1.22402
CfaAffx.21996.1.S1_s_at	ARVCF	armadillo repeat gene deletes in velocardiofacial syndrome	1.22369
Cfa.15330.1.A1_at	---	---	1.22178
Cfa.21612.2.S1_a_at	LOC476036	similar to vascular endothelial growth factor B	1.2214
CfaAffx.14426.1.S1_at	CHST14	carbohydrate (N-acetylgalactosamine 4-0) sulfotransferase 14	1.22105
CfaAffx.9168.1.S1_at	DSTN	destrin (actin depolymerizing factor)	1.22052
Cfa.11889.1.A1_at	SPINK2	serine peptidase inhibitor, Kazal type 2 (acrosin-trypsin inhibitor)	1.21971
CfaAffx.16396.1.S1_at	GCA	grancalcin, EF-hand calcium binding protein	1.21771
CfaAffx.19430.1.S1_at	SHISA5	shisa homolog 5 (Xenopus laevis)	1.21704
CfaAffx.3818.1.S1_at	CHST11	carbohydrate (chondroitin 4) sulfotransferase 11	1.21701
Cfa.15120.1.S1_s_at	PDIA3	protein disulfide isomerase family A, member 3	1.2163
Cfa.1145.1.A2_at	DSTN	destrin (actin depolymerizing factor)	1.21577
Cfa.11597.1.A1_at	SAMD11	sterile alpha motif domain containing 11	1.21569
Cfa.14028.1.A1_at	HOXA4	homeobox A4	1.21568
CfaAffx.6954.1.S1_s_at	TUBE1	tubulin, epsilon 1	1.21559
Cfa.4811.1.A1_at	---	---	1.21496
CfaAffx.28854.1.S1_s_at	JUN	jun oncogene	1.21418
Cfa.12485.1.A1_at	LOC609535	hypothetical protein LOC609535	1.21339
CfaAffx.18662.1.S1_at	BMP7	bone morphogenetic protein 7	1.21307
Cfa.4819.1.A1_at	---	---	1.2118
Cfa.12708.1.A1_at	---	---	1.2112
Cfa.4787.2.A1_s_at	LOC475708	Similar to STAGA complex 65 gamma subunit (STAF65gamma) (SPTF-associated factor 65 gamma) (Suppressor of Ty 7-like) (Adenocarcinoma antigen ART1)	1.2091
CfaAffx.9834.1.S1_s_at	PYCR1	pyrroline-5-carboxylate reductase 1	1.20814
CfaAffx.6912.1.S1_at	LOC483842	similar to centrin 4	1.20805
Cfa.19569.1.S1_at	ADPRH	ADP-ribosylarginine hydrolase	1.20795
Cfa.9040.1.A1_at	FLRT2	fibronectin leucine rich transmembrane protein 2	1.20794
Cfa.15303.1.S1_at	WSB1	WD repeat and SOCS box-containing 1	1.2075
CfaAffx.9857.1.S1_s_at	YIF1B	Yip1 interacting factor homolog B (S. cerevisiae)	1.20579
Cfa.15209.1.A1_at	SMOC1	SPARC related modular calcium binding 1	1.20537
CfaAffx.20524.1.S1_s_at	NRP2	neuropilin 2	1.20484
Cfa.4538.1.S1_at	---	---	1.20443
Cfa.11787.1.A1_at	CYFIP2	cytoplasmic FMR1 interacting protein 2	1.20414
CfaAffx.26843.1.S1_at	S100A5	S100 calcium binding protein A5	1.20374
CfaAffx.22481.1.S1_at	P4HA1	prolyl 4-hydroxylase, alpha polypeptide I	1.20223
Cfa.21594.1.S1_s_at	KDELR2	KDEL (Lys-Asp-Glu-Leu) endoplasmic reticulum protein retention receptor 2	1.20214
Cfa.19545.1.S1_at	PHF21A	PHD finger protein 21A	1.20126
Cfa.20794.1.S1_s_at	LOC479778	similar to fusion (involved in t(12;16) in malignant liposarcoma) (predicted)	1.19988
CfaAffx.24376.1.S1_s_at	LOC607731	similar to Nucleolar autoantigen No55	1.19917
CfaAffx.16966.1.S1_at	FBLN5	fibulin 5	1.19801
Cfa.5694.1.A1_at	---	---	1.1967
CfaAffx.27322.1.S1_at	LHX1	LIM homeobox 1	1.19655
Cfa.3067.1.S1_at	---	---	1.19645
CfaAffx.10986.1.S1_at	RYK	RYK receptor-like tyrosine kinase	1.19626
Cfa.21507.1.S1_at	LOC609365	similar to membrane cofactor protein isoform 12 precursor	1.19616
CfaAffx.16729.1.S1_s_at	CCND1	cyclin D1	1.19585
CfaAffx.12439.1.S1_at	ATP1B3	ATPase, Na+/K+ transporting, beta 3 polypeptide	1.19498
Cfa.19526.1.S1_s_at	ACTN1	actinin, alpha 1	1.19489
Cfa.20038.1.S1_s_at	GARS	glycyl-tRNA synthetase	1.19422
Cfa.10651.1.A1_at	---	---	1.19412
Cfa.12032.1.A1_at	---	---	1.19351
CfaAffx.24219.1.S1_s_at	TPM4	tropomyosin 4	1.19347
CfaAffx.14726.1.S1_s_at	OLFML3	olfactomedin-like 3	1.19256
CfaAffx.31154.1.S1_at	CENPT	centromere protein T	1.19192
Cfa.10891.1.A1_at	TMEM218	transmembrane protein 218	1.19182
Cfa.19475.2.S1_s_at	STX2	syntaxin 2	1.19102
CfaAffx.31052.1.S1_s_at	CYR61	cysteine-rich, angiogenic inducer, 61	1.19099
Cfa.12257.1.A1_at	JARID2	jumonji, AT rich interactive domain 2	1.18901
CfaAffx.29541.1.S1_at	PKMYT1	protein kinase, membrane associated tyrosine/threonine 1	1.18852
CfaAffx.22480.1.S1_at	TRPT1	tRNA phosphotransferase 1	1.18849
CfaAffx.21406.1.S1_at	PLEKHA3	pleckstrin homology domain containing, family A (phosphoinositide binding specific) member 3	1.18798
CfaAffx.6578.1.S1_at	LOC612165	similar to osteopetrosis associated transmembrane protein 1	1.18593
CfaAffx.22261.1.S1_at	LOC610832	similar to Pituitary tumor-transforming gene 1 protein-interacting protein precursor (Pituitary tumor-transforming gene protein binding factor) (PTTG-binding factor) (PBF)	1.18544
Cfa.9123.1.S1_at	---	---	1.18524
Cfa.11069.1.A1_s_at	SF3A1	splicing factor 3a, subunit 1, 120kDa	1.18394
CfaAffx.28496.1.S1_at	OSMR	oncostatin M receptor	1.18365
CfaAffx.12377.1.S1_at	---	---	1.18278
Cfa.7704.1.A1_s_at	PPRC1	peroxisome proliferator-activated receptor gamma, coactivator-related 1	1.18277
CfaAffx.24087.1.S1_at	SLC4A3	solute carrier family 4, anion exchanger, member 3	1.18138
Cfa.3549.2.A1_s_at	LCP1	lymphocyte cytosolic protein 1 (L-plastin)	1.18039
CfaAffx.15835.1.S1_at	ACTB /// LOC489678	actin, beta /// similar to cytoplasmic beta-actin	1.18
Cfa.9759.1.A1_at	---	---	1.18
CfaAffx.22494.1.S1_s_at	P4HA1	prolyl 4-hydroxylase, alpha polypeptide I	1.17956
CfaAffx.11833.1.S1_at	QSER1	glutamine and serine rich 1	1.17848
CfaAffx.5349.1.S1_x_at	HOXA4	homeobox A4	1.17842
Cfa.2750.1.A1_at	---	---	1.17771
Cfa.2706.1.S1_s_at	LIFR	leukemia inhibitory factor receptor alpha	1.17723
CfaAffx.16741.1.S1_at	---	---	1.17631
Cfa.4319.1.S1_at	PPP1R9B	protein phosphatase 1, regulatory (inhibitor) subunit 9B	1.17567
CfaAffx.2073.1.S1_at	AGPAT4	1-acylglycerol-3-phosphate O-acyltransferase 4 (lysophosphatidic acid acyltransferase, delta)	1.1752
Cfa.4450.1.S1_at	APLP1	amyloid beta (A4) precursor-like protein 1	1.17496
Cfa.1484.3.S1_s_at	PAM	peptidylglycine alpha-amidating monooxygenase	1.17468
CfaAffx.2235.1.S1_at	DSCC1	defective in sister chromatid cohesion 1 homolog (S. cerevisiae)	1.17404
Cfa.19724.1.S1_at	KLHL5	kelch-like 5 (Drosophila)	1.17187
CfaAffx.19392.1.S1_at	ITGB5	integrin, beta 5	1.17079
CfaAffx.31281.1.S1_at	GPR177	G protein-coupled receptor 177	1.17001
Cfa.19077.1.S1_s_at	TAGLN2	transgelin 2	1.16983
CfaAffx.23659.1.S1_at	MPZL1	myelin protein zero-like 1	1.16907
CfaAffx.23012.1.S1_at	WHSC1	Wolf-Hirschhorn syndrome candidate 1	1.16868
CfaAffx.25156.1.S1_at	SNX8	sorting nexin 8	1.1679
CfaAffx.16840.1.S1_at	MANBA	mannosidase, beta A, lysosomal	1.16788
Cfa.17853.1.S1_at	LOC607395	hypothetical protein LOC607395	1.16731
Cfa.17040.1.S1_s_at	GRINA	glutamate receptor, ionotropic, N-methyl D-aspartate-associated protein 1 (glutamate binding)	1.16629
CfaAffx.5364.1.S1_at	HOXA7	homeobox A7	1.16514
Cfa.15094.1.S1_at	NME1 /// NME2	non-metastatic cells 1, protein (NM23A) expressed in /// non-metastatic cells 2, protein (NM23B) expressed in	1.1651
Cfa.9420.1.S1_at	---	---	1.16405
Cfa.3104.1.S1_at	---	---	1.16397
Cfa.21127.1.S1_s_at	BHLHE40	basic helix-loop-helix family, member e40	1.1631
Cfa.19487.1.S1_at	LOC485338	similar to G2/mitotic-specific cyclin B1	1.16285
Cfa.10877.1.A1_at	---	---	1.16244
Cfa.359.1.S1_at	CTH	cystathionase (cystathionine gamma-lyase)	1.16106
CfaAffx.15493.1.S1_s_at	LOC484905	similar to anti-silencing function 1B	1.16
CfaAffx.26512.1.S1_at	LOC476061 /// LOC479031 /// LOC491090 /// LOC607157 /// LOC607335 /// LOC607511 /// LOC608781 /// LOC608782 /// LOC609468 /// LOC609762 /// LOC610151 /// LOC610399 /// LOC610866 /// LOC611557 /// TUBA1A /// TUBA1B /// TUBA1C	similar to tubulin, alpha 1 /// similar to tubulin, alpha 1 /// similar to tubulin, alpha 1 /// similar to tubulin, alpha 1 /// similar to tubulin, alpha 1 /// similar to tubulin, alpha 1 /// similar to tubulin, alpha 1 /// similar to tubulin, alpha 1 /// similar to tubulin, alpha 1 /// similar to tubulin, alpha 1 /// similar to tubulin, alpha 1 /// similar to tubulin, alpha 1 /// similar to tubu…	1.15967
Cfa.1128.2.S1_s_at	LOC480469	similar to Importin alpha-2 subunit (Karyopherin alpha-2 subunit) (SRP1-alpha) (RAG cohort protein 1)	1.15879
CfaAffx.2160.1.S1_s_at	P4HA2	prolyl 4-hydroxylase, alpha polypeptide II	1.1587
CfaAffx.25960.1.S1_at	TPM1	tropomyosin 1 (alpha)	1.15824
Cfa.9973.1.A1_at	AQP5	aquaporin 5	1.15778
CfaAffx.29395.1.S1_at	SMG6	Smg-6 homolog, nonsense mediated mRNA decay factor (C. elegans)	1.15734
Cfa.3090.1.S1_at	SESN1	sestrin 1	1.15721
CfaAffx.25518.1.S1_at	FXR2	fragile X mental retardation, autosomal homolog 2	1.15713
Cfa.8390.1.S1_a_at	KHDRBS1	KH domain containing, RNA binding, signal transduction associated 1	1.15649
Cfa.11276.1.S1_at	TUBB2A	tubulin, beta 2A	1.15557
Cfa.20266.1.S1_at	---	---	1.15451
Cfa.19337.1.S1_at	SMARCD3	SWI/SNF related, matrix associated, actin dependent regulator of chromatin, subfamily d, member 3	1.15429
CfaAffx.20839.1.S1_at	CADM1	cell adhesion molecule 1	1.15417
CfaAffx.21976.1.S1_at	SF1	splicing factor 1	1.15416
CfaAffx.28833.1.S1_s_at	ZC3H7A	zinc finger CCCH-type containing 7A	1.15407
Cfa.21340.1.S1_at	SVIP	small VCP/p97-interacting protein	1.15349
Cfa.1238.2.A1_at	TPM1	tropomyosin 1 (alpha)	1.15349
CfaAffx.2160.1.S1_at	P4HA2	prolyl 4-hydroxylase, alpha polypeptide II	1.15283
CfaAffx.30530.1.S1_at	LOC489680	similar to coactosin-like 1	1.15227
CfaAffx.6560.1.S1_at	ORC1L	origin recognition complex, subunit 1-like (yeast)	1.15222
Cfa.13507.1.A1_at	---	---	1.15183
Cfa.18668.1.S1_s_at	P4HA2	prolyl 4-hydroxylase, alpha polypeptide II	1.15179
Cfa.10687.1.S1_at	STK39	serine threonine kinase 39 (STE20/SPS1 homolog, yeast)	1.15178
Cfa.13066.1.A1_at	FBN1	fibrillin 1	1.15167
CfaAffx.12812.1.S1_at	AVEN	apoptosis, caspase activation inhibitor	1.15115
CfaAffx.15359.1.S1_at	GLT8D3	glycosyltransferase 8 domain containing 3	1.1506
Cfa.15373.1.A1_at	---	---	1.14994
Cfa.10910.1.A1_s_at	LAMB1	laminin, beta 1	1.14965
Cfa.11298.1.S2_at	MAP1LC3B	microtubule-associated protein 1 light chain 3 beta	1.14947
Cfa.6551.1.A1_at	MED12	mediator complex subunit 12	1.14933
Cfa.13795.1.A1_at	LOC478796	Similar to cytochrome b reductase 1	1.14846
Cfa.15041.1.A1_at	---	---	1.14828
CfaAffx.9756.1.S1_s_at	P4HB	prolyl 4-hydroxylase, beta polypeptide	1.14793
Cfa.21482.1.S1_s_at	ECE1	endothelin converting enzyme 1	1.14703
CfaAffx.11810.1.S1_at	TCP11L1	t-complex 11 (mouse)-like 1	1.14702
Cfa.10413.2.S1_a_at	RABGAP1L	RAB GTPase activating protein 1-like	1.14681
CfaAffx.30654.1.S1_at	LRRC8A	leucine rich repeat containing 8 family, member A	1.14546
Cfa.18980.2.S1_at	LOC608135	similar to Non-muscle caldesmon (CDM) (L-caldesmon)	1.1452
CfaAffx.24775.1.S1_s_at	KLHL5	kelch-like 5 (Drosophila)	1.14429
CfaAffx.19635.1.S1_s_at	SF3A1	splicing factor 3a, subunit 1, 120kDa	1.14324
CfaAffx.8309.1.S1_s_at	DIAPH3	diaphanous homolog 3 (Drosophila)	1.14259
CfaAffx.2699.1.S1_at	---	---	1.14218
CfaAffx.14939.1.S1_at	NAB1	NGFI-A binding protein 1 (EGR1 binding protein 1)	1.14139
CfaAffx.3983.1.S1_at	TFPI2	tissue factor pathway inhibitor 2	1.13993
CfaAffx.31169.1.S1_at	LOC489757	similar to C27H2.3	1.13862
CfaAffx.27095.1.S1_s_at	ARMCX3	armadillo repeat containing, X-linked 3	1.13835
CfaAffx.3453.1.S1_at	RBM9	RNA binding motif protein 9	1.13616
CfaAffx.14358.1.S1_at	LXN	latexin	1.13564
CfaAffx.18415.1.S1_at	ST8SIA1	ST8 alpha-N-acetyl-neuraminide alpha-2,8-sialyltransferase 1	1.13562
CfaAffx.9843.1.S1_s_at	TMTC2	transmembrane and tetratricopeptide repeat containing 2	1.13364
Cfa.2166.1.A1_at	---	---	1.13327
CfaAffx.118.1.S1_s_at	LOC610734	similar to Tumor necrosis factor receptor superfamily member Fn14 precursor	1.1326
Cfa.13514.1.A1_at	---	---	1.13192
Cfa.19919.1.S1_s_at	EXTL2	exostoses (multiple)-like 2	1.13188
CfaAffx.5317.1.S1_at	DCK	deoxycytidine kinase	1.13169
CfaAffx.14997.1.S1_s_at	SSR1	signal sequence receptor, alpha	1.13167
Cfa.16809.1.S1_s_at	SLC41A2	solute carrier family 41, member 2	1.13095
Cfa.2892.1.A1_at	EIF5A2	eukaryotic translation initiation factor 5A2	1.13079
Cfa.12443.1.A1_at	MFSD2	major facilitator superfamily domain containing 2	1.13066
Cfa.6065.1.A1_s_at	---	---	1.1291
Cfa.7399.1.A1_a_at	GFPT1	glutamine-fructose-6-phosphate transaminase 1	1.12886
Cfa.11172.1.A1_at	---	---	1.12855
Cfa.5207.1.A1_at	---	---	1.12741
CfaAffx.14246.1.S1_at	---	---	1.12713
Cfa.6485.1.A1_at	LOC477867	similar to Alstrom syndrome 1	1.12713
CfaAffx.19038.1.S1_s_at	GOLT1B	golgi transport 1 homolog B (S. cerevisiae)	1.12713
CfaAffx.22480.1.S1_s_at	TRPT1	tRNA phosphotransferase 1	1.12704
Cfa.2646.1.S1_at	KDELR3	KDEL (Lys-Asp-Glu-Leu) endoplasmic reticulum protein retention receptor 3	1.12674
CfaAffx.7547.1.S1_at	MAST2	microtubule associated serine/threonine kinase 2	1.1266
Cfa.18964.1.S1_at	---	---	1.12637
CfaAffx.27989.1.S1_s_at	KLC1	kinesin light chain 1	1.12626
Cfa.8999.1.A1_at	CREBBP	CREB binding protein	1.12562
Cfa.11630.1.S1_s_at	CNN3	calponin 3, acidic	1.1252
CfaAffx.9171.1.S1_at	LOC475398	similar to quattro	1.12395
Cfa.14296.1.A1_at	---	---	1.12391
CfaAffx.17255.1.S1_at	BCL9	B-cell CLL/lymphoma 9	1.12278
CfaAffx.8304.1.S1_at	---	---	1.12276
CfaAffx.24641.1.S1_s_at	MAGED1	melanoma antigen family D, 1	1.12238
Cfa.15549.1.A1_s_at	---	---	1.12208
CfaAffx.30586.1.S1_at	LOC491298	similar to Paired mesoderm homeobox protein 2 (PRX-2) (Paired related homeobox protein 2)	1.12203
Cfa.5666.1.A1_at	LOC607744	hypothetical protein LOC607744	1.1219
Cfa.18986.1.S1_s_at	SCPEP1	serine carboxypeptidase 1	1.12187
Cfa.21061.1.S1_at	MFGE8	milk fat globule-EGF factor 8 protein	1.12159
CfaAffx.7283.1.S1_at	SLC36A4	solute carrier family 36 (proton/amino acid symporter), member 4	1.1215
Cfa.8441.1.A1_at	---	---	1.12135
Cfa.16688.1.A1_at	ago61	glycosyltransferase	1.12008
CfaAffx.20245.1.S1_s_at	OLFML2B	olfactomedin-like 2B	1.11979
CfaAffx.8288.1.S1_s_at	AQP11	aquaporin 11	1.11915
CfaAffx.10868.1.S1_s_at	KATNAL1	katanin p60 subunit A-like 1	1.11851
Cfa.8311.2.S1_a_at	CD164	CD164 molecule, sialomucin	1.1151
Cfa.13367.1.A1_at	---	---	1.11492
CfaAffx.13309.1.S1_s_at	TSC22D2	TSC22 domain family, member 2	1.11476
Cfa.16809.1.S1_at	SLC41A2	solute carrier family 41, member 2	1.11421
CfaAffx.5449.1.S1_at	DNAJC25	DnaJ (Hsp40) homolog, subfamily C , member 25	1.11272
Cfa.10749.1.A1_at	MRPS6	mitochondrial ribosomal protein S6	1.1125
CfaAffx.20630.1.S1_s_at	---	---	1.11162
Cfa.15697.1.A1_at	CENPM	centromere protein M	1.111
Cfa.20750.1.S1_at	RCAN1	regulator of calcineurin 1	1.11073
CfaAffx.7797.1.S1_s_at	NR2C2	nuclear receptor subfamily 2, group C, member 2	1.11014
CfaAffx.5854.1.S1_s_at	ZNF618	zinc finger protein 618	1.10972
CfaAffx.25967.1.S1_at	YLPM1	YLP motif containing 1	1.1095
CfaAffx.14483.1.S1_s_at	RAD54B	RAD54 homolog B (S. cerevisiae)	1.10855
CfaAffx.3670.1.S1_at	B4GALT1	UDP-Gal:betaGlcNAc beta 1,4- galactosyltransferase, polypeptide 1	1.10831
CfaAffx.30943.1.S1_s_at	GBP5	guanylate binding protein 5	1.10763
Cfa.13098.1.A1_s_at	---	---	1.10755
Cfa.10872.1.A1_at	---	---	1.10738
Cfa.14945.1.S1_at	LOC612666	similar to FXYD domain-containing ion transport regulator 5 precursor (Dysadherin)	1.10651
CfaAffx.21982.1.S1_s_at	SF1	splicing factor 1	1.10515
CfaAffx.5873.1.S1_s_at	GFPT1	glutamine-fructose-6-phosphate transaminase 1	1.10506
Cfa.20375.1.S1_at	SRF	serum response factor (c-fos serum response element-binding transcription factor)	1.10315
CfaAffx.6646.1.S1_x_at	CD164	CD164 molecule, sialomucin	1.10291
Cfa.17009.1.S1_at	LRP1	low density lipoprotein-related protein 1 (alpha-2-macroglobulin receptor)	1.10201
Cfa.17416.1.S1_s_at	HPCAL1	hippocalcin-like 1	1.10175
Cfa.16913.2.S1_at	LOC612337	similar to chromosome 2 open reading frame 7	1.10161
Cfa.3145.1.A1_at	---	---	1.10136
Cfa.3741.1.A2_s_at	CYP2C21	cytochrome P450 2C21	1.10089
Cfa.12211.1.A1_at	MYH9	myosin, heavy chain 9, non-muscle	1.10087
CfaAffx.24713.1.S1_at	CDC6	cell division cycle 6 homolog (S. cerevisiae)	1.1007
Cfa.3565.1.S1_s_at	C3VS	uveal autoantigen with coiled-coil domains and ankyrin repeats	1.09993
CfaAffx.18907.1.S1_at	HYOU1	hypoxia up-regulated 1	1.09986
CfaAffx.24504.1.S1_x_at	FADS1 /// FADS3 /// LOC612278	fatty acid desaturase 1 /// fatty acid desaturase 3 /// similar to fatty acid desaturase 1	1.09982
Cfa.11766.1.A1_s_at	LOC480722	similar to C06A6.3	1.09813
Cfa.10892.1.A1_at	---	---	1.09762
Cfa.11547.1.A1_s_at	AVEN	apoptosis, caspase activation inhibitor	1.09727
CfaAffx.30368.1.S1_s_at	ANKRD11	ankyrin repeat domain 11	1.09678
Cfa.13084.1.A1_s_at	---	---	1.09609
CfaAffx.8895.1.S1_s_at	YPEL5	yippee-like 5 (Drosophila)	1.0959
CfaAffx.4803.1.S1_at	RHOQ	ras homolog gene family, member Q	1.09494
CfaAffx.23104.1.S1_s_at	USP11	ubiquitin specific peptidase 11	1.09426
Cfa.10702.1.A1_at	MAN1A1	mannosidase, alpha, class 1A, member 1	1.09398
CfaAffx.17981.1.S1_s_at	MFGE8	milk fat globule-EGF factor 8 protein	1.09396
Cfa.11017.1.A1_at	---	---	1.09375
CfaAffx.18572.1.S1_s_at	LOC477532	similar to X-box binding protein 1	1.09289
Cfa.21022.1.S1_s_at	TSC22D3	TSC22 domain family, member 3	1.0924
CfaAffx.6283.1.S1_at	MEGF9	multiple EGF-like-domains 9	1.09171
Cfa.15039.1.A1_at	---	---	1.09157
CfaAffx.19351.1.S1_s_at	PEA15	phosphoprotein enriched in astrocytes 15	1.09116
CfaAffx.15559.1.S1_s_at	MYLIP	myosin regulatory light chain interacting protein	1.09083
CfaAffx.11424.1.S1_at	ESPL1	extra spindle pole bodies homolog 1 (S. cerevisiae)	1.09018
Cfa.13873.2.A1_s_at	DCTD	dCMP deaminase	1.09004
CfaAffx.12247.1.S1_s_at	PAM	peptidylglycine alpha-amidating monooxygenase	1.08995
CfaAffx.21492.1.S1_at	TOR3A	torsin family 3, member A	1.08983
Cfa.18658.1.S1_at	MSRA	methionine sulfoxide reductase A	1.08937
CfaAffx.31254.1.S1_s_at	NEGR1	neuronal growth regulator 1	1.0893
Cfa.17602.1.S1_at	MAP1B	microtubule-associated protein 1B	1.08917
CfaAffx.25724.1.S1_at	UBTD2	ubiquitin domain containing 2	1.08847
Cfa.5523.1.S1_s_at	MCM7	minichromosome maintenance complex component 7	1.08696
Cfa.14970.1.A1_at	---	---	1.08687
Cfa.1032.1.A1_at	ARL2BP	ADP-ribosylation factor-like 2 binding protein	1.08684
CfaAffx.21365.1.S1_s_at	SEC23A	Sec23 homolog A (S. cerevisiae)	1.08639
Cfa.20677.2.S1_at	UGP2	UDP-glucose pyrophosphorylase 2	1.086
CfaAffx.20254.1.S1_s_at	BACE1	beta-site APP-cleaving enzyme 1	1.08508
Cfa.18058.1.S1_at	BAT2D1	BAT2 domain containing 1	1.08497
CfaAffx.24504.1.S1_s_at	FADS3	fatty acid desaturase 3	1.08482
Cfa.6970.2.S1_a_at	DDA1	DET1 and DDB1 associated 1	1.08453
CfaAffx.24390.1.S1_at	RAB27A	RAB27A, member RAS oncogene family	1.08452
CfaAffx.2374.1.S1_at	DAXX	death-domain associated protein	1.08451
CfaAffx.26906.1.S1_at	PRR11	proline rich 11	1.08321
Cfa.2945.1.A1_at	---	---	1.08226
Cfa.6606.1.A1_at	---	---	1.08162
Cfa.21594.1.S1_at	KDELR2	KDEL (Lys-Asp-Glu-Leu) endoplasmic reticulum protein retention receptor 2	1.08159
Cfa.20794.1.S1_at	LOC479778	similar to fusion (involved in t(12;16) in malignant liposarcoma) (predicted)	1.08152
Cfa.18148.1.A1_at	---	---	1.08053
Cfa.1378.1.A1_at	SPHK2	sphingosine kinase 2	1.08002
Cfa.5910.1.A1_at	IL27RA	interleukin 27 receptor, alpha	1.0782
Cfa.15563.1.A1_at	---	---	1.07787
Cfa.12532.1.A1_at	---	---	1.07774
CfaAffx.11703.1.S1_s_at	SLC20A1	solute carrier family 20 (phosphate transporter), member 1	1.0776
Cfa.9428.3.S1_at	---	---	1.07738
Cfa.5411.1.A1_s_at	---	---	1.07729
CfaAffx.6561.1.S1_s_at	PARD3	par-3 partitioning defective 3 homolog (C. elegans)	1.07607
Cfa.19165.1.S1_s_at	NEK2	NIMA (never in mitosis gene a)-related kinase 2	1.07594
CfaAffx.24188.1.S1_s_at	GANAB	glucosidase, alpha; neutral AB	1.07479
CfaAffx.3814.1.S1_at	SLC41A2	solute carrier family 41, member 2	1.07431
Cfa.1697.1.A1_at	LOC474904	hypothetical LOC474904	1.07385
Cfa.3966.1.S1_at	---	---	1.07371
Cfa.11210.1.A1_at	---	---	1.07314
CfaAffx.4735.1.S1_at	UBE2S	ubiquitin-conjugating enzyme E2S	1.07308
CfaAffx.2253.1.S1_s_at	BRD2	bromodomain containing 2	1.07303
Cfa.21021.1.S1_s_at	SLC35F5	solute carrier family 35, member F5	1.07294
Cfa.13125.1.A1_a_at	CDH2	cadherin 2, type 1, N-cadherin (neuronal)	1.07233
CfaAffx.18880.1.S1_at	PRC1	protein regulator of cytokinesis 1	1.07169
CfaAffx.20776.1.S1_s_at	ETV5	ets variant 5	1.0715
Cfa.2545.1.S1_at	---	---	1.07099
CfaAffx.25046.1.S1_at	PCDH7	protocadherin 7	1.07088
Cfa.9161.1.S1_at	DUSP14	dual specificity phosphatase 14	1.06962
CfaAffx.28849.1.S1_s_at	LOC492155	similar to mammalian retrotransposon derived 8b	1.0696
CfaAffx.22864.1.S1_s_at	LOC610546	similar to Protein C4orf008 homolog	1.06896
Cfa.17344.1.S1_s_at	LOC480437	similar to dynein, cytoplasmic, heavy polypeptide 1	1.06798
Cfa.19538.1.S1_at	DDX26B	DEAD/H (Asp-Glu-Ala-Asp/His) box polypeptide 26B	1.06795
Cfa.7153.1.A1_s_at	BMP2	bone morphogenetic protein 2	1.06713
Cfa.17134.1.S1_s_at	HSF2	heat shock transcription factor 2	1.06668
Cfa.14626.3.S1_at	COL3A1	collagen, type III, alpha 1	1.06665
CfaAffx.8124.1.S1_s_at	CAD	carbamoyl-phosphate synthetase 2, aspartate transcarbamylase, and dihydroorotase	1.06653
CfaAffx.11484.1.S1_at	IMPAD1	inositol monophosphatase domain containing 1	1.06521
Cfa.7265.1.A1_at	---	---	1.06514
Cfa.10802.1.S1_at	LOC490693	similar to pleckstrin homology domain containing, family C (with FERM domain) member 1	1.06374
Cfa.7655.1.A1_at	---	---	1.06369
Cfa.1816.1.A1_at	CUTC	cutC copper transporter homolog (E. coli)	1.06283
CfaAffx.5960.1.S1_s_at	LOC612595	hypothetical protein LOC612595	1.06268
Cfa.9268.1.S1_s_at	MAP7D1	MAP7 domain containing 1	1.06262
CfaAffx.12483.1.S1_s_at	LNPEP	leucyl/cystinyl aminopeptidase	1.06204
Cfa.11322.1.A1_s_at	GDI1	GDP dissociation inhibitor 1	1.06148
CfaAffx.13601.1.S1_at	ATXN2	ataxin 2	1.0604
Cfa.5875.1.A1_a_at	MRPL22	mitochondrial ribosomal protein L22	1.06039
Cfa.1348.1.A1_at	HSF2	heat shock transcription factor 2	1.05995
Cfa.9508.1.A1_at	---	---	1.05962
CfaAffx.10969.1.S1_at	---	---	1.0588
Cfa.14836.1.A1_at	---	---	1.05858
Cfa.20071.1.S1_s_at	AZIN1	antizyme inhibitor 1	1.05816
Cfa.5257.1.A1_at	---	---	1.05813
CfaAffx.27016.1.S1_s_at	LOC489167	similar to CG9590-PA	1.05807
Cfa.17617.1.A1_at	KLC1	kinesin light chain 1	1.05792
Cfa.4116.1.A1_at	TMEM132A	transmembrane protein 132A	1.05686
CfaAffx.11838.1.S1_s_at	QSER1	glutamine and serine rich 1	1.05685
Cfa.4277.1.A1_s_at	CALR	calreticulin	1.05631
Cfa.5733.1.A1_at	---	---	1.05593
Cfa.1490.1.S1_at	TMEM17	transmembrane protein 17	1.05554
Cfa.8311.1.S1_at	CD164	CD164 molecule, sialomucin	1.05551
CfaAffx.4735.1.S1_s_at	UBE2S	ubiquitin-conjugating enzyme E2S	1.05489
Cfa.19.2.A1_at	LOC482284	similar to Multidrug resistance protein 3 (P-glycoprotein 3)	1.05465
Cfa.19503.1.S1_at	---	---	1.05381
Cfa.20761.1.S1_at	LOC612165	similar to osteopetrosis associated transmembrane protein 1	1.05304
CfaAffx.12058.1.S1_s_at	LOC475952	similar to Reticulocalbin 1 precursor	1.05275
Cfa.5603.1.A1_at	---	---	1.05273
Cfa.15126.1.S1_at	ENSA	endosulfine alpha	1.05219
Cfa.10687.2.S1_a_at	STK39	serine threonine kinase 39 (STE20/SPS1 homolog, yeast)	1.05079
CfaAffx.25505.1.S1_s_at	BNIP2	BCL2/adenovirus E1B 19kDa interacting protein 2	1.04953
CfaAffx.17375.1.S1_at	LOC612770	hypothetical LOC612770	1.04941
Cfa.11164.1.A1_at	---	---	1.04935
CfaAffx.11764.1.S1_s_at	MTFR1	mitochondrial fission regulator 1	1.04902
CfaAffx.9531.1.S1_s_at	LOC608261 /// YWHAZ	similar to tyrosine 3/tryptophan 5 -monooxygenase activation protein, zeta polypeptide /// tyrosine 3-monooxygenase/tryptophan 5-monooxygenase activation protein, zeta polypeptide	1.04771
CfaAffx.22466.1.S1_at	NIN	ninein (GSK3B interacting protein)	1.04758
CfaAffx.13303.1.S1_s_at	AGA	aspartylglucosaminidase	1.04721
CfaAffx.25540.1.S1_at	LOC612877	hypothetical LOC612877	1.04695
CfaAffx.18494.1.S1_at	---	---	1.04688
Cfa.19943.1.S1_at	ATP1B3	ATPase, Na+/K+ transporting, beta 3 polypeptide	1.04579
Cfa.17814.2.S1_s_at	TPM4	tropomyosin 4	1.04558
CfaAffx.2380.1.S1_at	NAGA	N-acetylgalactosaminidase, alpha-	1.0451
Cfa.9498.1.A1_at	NCSTN	nicastrin	1.04468
CfaAffx.4282.1.S1_at	NINJ1	ninjurin 1	1.04397
Cfa.20291.2.A1_at	---	---	1.04374
Cfa.14800.1.S1_at	OLFML2B	olfactomedin-like 2B	1.04367
CfaAffx.19302.1.S1_at	ALG3	asparagine-linked glycosylation 3, alpha-1,3- mannosyltransferase homolog (S. cerevisiae)	1.04326
CfaAffx.23471.1.S1_at	XCL2	chemokine (C motif) ligand 2	1.0432
Cfa.4404.1.S1_at	---	---	1.04293
Cfa.12527.1.A1_at	---	---	1.04265
CfaAffx.31253.1.S1_at	NEGR1	neuronal growth regulator 1	1.04251
Cfa.3974.1.A1_at	---	---	1.04241
CfaAffx.20643.1.S1_s_at	LOC610577	similar to mannose receptor, C type 2	1.04132
CfaAffx.30095.1.S1_s_at	ERRFI1	ERBB receptor feedback inhibitor 1	1.03969
Cfa.2303.1.A1_s_at	---	---	1.03951
Cfa.2774.1.S1_at	---	---	1.03924
CfaAffx.6499.1.S1_at	SHCBP1	SHC SH2-domain binding protein 1	1.03911
CfaAffx.15729.1.S1_s_at	PCBP4	poly(rC) binding protein 4	1.039
Cfa.9984.1.A1_at	ATP1B3	ATPase, Na+/K+ transporting, beta 3 polypeptide	1.03887
Cfa.3260.1.A1_at	---	---	1.03864
Cfa.18616.1.S1_at	TMEM100	transmembrane protein 100	1.03826
Cfa.12841.1.S1_at	SNTA1	syntrophin, alpha 1 (dystrophin-associated protein A1, 59kDa, acidic component)	1.03799
Cfa.10988.1.S1_at	FKBP1A	FK506 binding protein 1A, 12kDa	1.03779
Cfa.8657.1.A1_s_at	EIF5A	eukaryotic translation initiation factor 5A	1.03778
CfaAffx.25722.1.S1_at	SH3PXD2B	SH3 and PX domains 2B	1.03714
Cfa.11845.1.A1_at	---	---	1.03673
Cfa.1295.1.S1_at	SSR1	signal sequence receptor, alpha	1.03633
CfaAffx.31155.1.S1_s_at	CENPT	centromere protein T	1.03569
Cfa.15124.1.S1_s_at	LAMA4	laminin, alpha 4	1.03552
CfaAffx.29633.1.S1_s_at	GADD45B	growth arrest and DNA-damage-inducible, beta	1.03546
CfaAffx.17732.1.S1_s_at	AKAP13	A kinase (PRKA) anchor protein 13	1.03525
Cfa.10609.1.A1_at	PCBP2	poly(rC) binding protein 2	1.03487
Cfa.14656.1.A1_at	---	---	1.03415
Cfa.11119.1.A1_at	---	---	1.03391
Cfa.11862.1.A1_at	SRGAP2	SLIT-ROBO Rho GTPase activating protein 2	1.03349
Cfa.1252.1.A1_at	LOC474447	similar to calcium-activated potassium channel beta 4 subunit	1.03294
CfaAffx.27603.1.S1_s_at	SIN3A	SIN3 homolog A, transcription regulator (yeast)	1.03255
Cfa.1959.1.A1_x_at	---	---	1.03231
CfaAffx.14833.1.S1_at	LPCAT2	lysophosphatidylcholine acyltransferase 2	1.03168
CfaAffx.20576.1.S1_at	PBX1	pre-B-cell leukemia homeobox 1	1.03167
CfaAffx.3267.1.S1_at	PSAT1	phosphoserine aminotransferase 1	1.0307
CfaAffx.9600.1.S1_s_at	NR1D2	nuclear receptor subfamily 1, group D, member 2	1.03069
CfaAffx.14149.1.S1_s_at	RIPK2	receptor-interacting serine-threonine kinase 2	1.0296
CfaAffx.19584.1.S1_at	LOC611203	hypothetical protein LOC611203	1.02956
Cfa.10972.2.A1_s_at	RBM9	RNA binding motif protein 9	1.02906
Cfa.4801.1.A1_at	---	---	1.02874
Cfa.11278.1.A1_at	ARL2BP	ADP-ribosylation factor-like 2 binding protein	1.02856
CfaAffx.14615.1.S1_at	F2RL1	coagulation factor II (thrombin) receptor-like 1	1.0285
CfaAffx.6138.1.S1_s_at	MAP7D1	MAP7 domain containing 1	1.02849
CfaAffx.24500.1.S1_s_at	FADS1 /// LOC612278	fatty acid desaturase 1 /// similar to fatty acid desaturase 1	1.02832
Cfa.528.2.S1_a_at	---	---	1.02759
Cfa.18369.1.S1_s_at	GLT25D1	glycosyltransferase 25 domain containing 1	1.02673
CfaAffx.9630.1.S1_at	UBE2E2	ubiquitin-conjugating enzyme E2E 2 (UBC4/5 homolog, yeast)	1.0265
CfaAffx.12419.1.S1_s_at	LOC485338	similar to G2/mitotic-specific cyclin B1	1.02647
Cfa.19475.1.S1_at	---	---	1.02619
Cfa.18876.1.S1_at	SLC25A40	solute carrier family 25, member 40	1.02595
CfaAffx.5551.1.S1_at	NOD1	nucleotide-binding oligomerization domain containing 1	1.02482
CfaAffx.25100.1.S1_at	RBPJ	recombination signal binding protein for immunoglobulin kappa J region	1.02426
Cfa.3402.1.S1_at	CALU	calumenin	1.02411
Cfa.9194.1.A1_at	---	---	1.02293
CfaAffx.6465.1.S1_s_at	ORC6L	origin recognition complex, subunit 6 like (yeast)	1.02287
CfaAffx.13667.1.S1_at	TUBA1C	tubulin, alpha 1c	1.02221
CfaAffx.8025.1.S1_at	FRMD4A	FERM domain containing 4A	1.02209
Cfa.7822.1.A1_s_at	DNAJC3	DnaJ (Hsp40) homolog, subfamily C, member 3	1.0215
CfaAffx.20937.1.S1_at	YWHAG	tyrosine 3-monooxygenase/tryptophan 5-monooxygenase activation protein, gamma polypeptide	1.02134
Cfa.14967.2.S1_s_at	SEC13	SEC13 homolog (S. cerevisiae)	1.02123
CfaAffx.26408.1.S1_s_at	UBAP2L	ubiquitin associated protein 2-like	1.02068
CfaAffx.10240.1.S1_s_at	HBE1	hemoglobin, epsilon 1	1.02065
Cfa.9820.1.A1_at	---	---	1.02042
Cfa.12144.1.A1_at	ERRFI1	ERBB receptor feedback inhibitor 1	1.01961
Cfa.11857.1.A1_at	---	---	1.01939
CfaAffx.29594.1.S1_at	GSG2	germ cell associated 2 (haspin)	1.0191
CfaAffx.26607.1.S1_s_at	PRKCSH	protein kinase C substrate 80K-H	1.01897
Cfa.19737.1.S1_at	---	---	1.01746
CfaAffx.24608.1.S1_at	FADS2	fatty acid desaturase 2	1.01658
Cfa.19351.1.S1_at	---	---	1.0165
Cfa.15207.2.S1_s_at	TMEM41B	transmembrane protein 41B	1.0164
Cfa.10821.1.A1_s_at	C1S	complement component 1, s subcomponent	1.01601
Cfa.9097.1.A1_at	---	---	1.01573
CfaAffx.29797.1.S1_s_at	WDR8	WD repeat domain 8	1.01494
Cfa.20291.1.S1_at	---	---	1.01446
CfaAffx.26663.1.S1_at	VEZF1	vascular endothelial zinc finger 1	1.01444
Cfa.19807.1.S1_at	AGA	Aspartylglucosaminidase	1.01435
Cfa.8552.1.A1_s_at	ORC1L	origin recognition complex, subunit 1-like (yeast)	1.01374
CfaAffx.660.1.S1_s_at	SNRPC	small nuclear ribonucleoprotein polypeptide C	1.01333
Cfa.15947.1.A1_s_at	USP13	ubiquitin specific peptidase 13 (isopeptidase T-3)	1.01114
Cfa.11520.1.A1_at	---	---	1.0104
Cfa.7948.2.A1_s_at	SND1	staphylococcal nuclease and tudor domain containing 1	1.00993
Cfa.13270.1.S1_at	CDT1	chromatin licensing and DNA replication factor 1	1.0095
CfaAffx.7266.1.S1_s_at	LOC607744	hypothetical protein LOC607744	1.00873
Cfa.12292.1.A1_at	---	---	1.00842
Cfa.3260.1.A1_s_at	FBLN1	fibulin 1	1.00798
CfaAffx.9622.1.S1_at	LOC610187	similar to ubiquitin-conjugating enzyme E2E 2 (UBC4/5 homolog, yeast)	1.00791
CfaAffx.21807.1.S1_at	FZD2	frizzled homolog 2 (Drosophila)	1.00646
CfaAffx.1992.1.S1_s_at	---	---	1.00539
CfaAffx.14703.1.S1_s_at	PHF21A	PHD finger protein 21A	1.00479
Cfa.15593.1.A1_at	---	---	1.00463
Cfa.15586.1.A1_at	---	---	1.00445
Cfa.14859.1.A1_at	TUBB2B	tubulin, beta 2B	1.00419
Cfa.4353.1.S1_s_at	PKM2	pyruvate kinase, muscle	1.00416
Cfa.11952.1.A1_s_at	RYK	RYK receptor-like tyrosine kinase	1.0035
Cfa.18513.1.S1_s_at	LOC487009	similar to CG10999-PA, isoform A	1.00345
Cfa.16529.2.S1_s_at	CA9	carbonic anhydrase IX	1.00331
CfaAffx.7018.1.S1_s_at	SEPW1	selenoprotein W, 1	1.00268
Cfa.8894.1.A1_s_at	TXNRD1	thioredoxin reductase 1	1.00194
Cfa.4759.1.A1_at	---	---	1.00182
CfaAffx.13324.1.S1_at	RRAS2	related RAS viral (r-ras) oncogene homolog 2	1.00175
CfaAffx.17163.1.S1_s_at	SLC37A2	solute carrier family 37 (glycerol-3-phosphate transporter), member 2	1.00151
Cfa.10849.1.A1_at	---	---	0.999878
Cfa.14794.1.A1_at	---	---	0.999581
Cfa.3353.1.A1_at	---	---	0.999143
Cfa.9853.1.A1_at	---	---	0.998696
CfaAffx.25970.1.S1_s_at	YLPM1	YLP motif containing 1	0.998496
Cfa.21374.1.S1_s_at	GMPS	guanine monphosphate synthetase	0.997596
Cfa.7759.1.A1_at	---	---	0.996538
Cfa.16392.1.A1_at	---	---	0.996305
CfaAffx.11805.1.S1_s_at	PSD4	pleckstrin and Sec7 domain containing 4	0.99589
CfaAffx.20595.1.S1_at	MANSC1	MANSC domain containing 1	0.994721
CfaAffx.25753.1.S1_s_at	PMF1	polyamine-modulated factor 1	0.994373
CfaAffx.6163.1.S1_at	PDIA6	protein disulfide isomerase family A, member 6	0.99386
CfaAffx.28101.1.S1_s_at	IL13RA1	interleukin 13 receptor, alpha 1	0.993761
CfaAffx.3267.1.S1_s_at	PSAT1	phosphoserine aminotransferase 1	0.993405
Cfa.8534.2.A1_a_at	BNC2	basonuclin 2	0.993139
CfaAffx.11520.1.S1_s_at	TENC1	tensin like C1 domain containing phosphatase (tensin 2)	0.993101
CfaAffx.25973.1.S1_s_at	YLPM1	YLP motif containing 1	0.992669
CfaAffx.23010.1.S1_s_at	EIF5A2	eukaryotic translation initiation factor 5A2	0.992566
Cfa.2158.1.S1_at	---	---	0.992063
Cfa.5539.1.A1_at	---	---	0.991872
CfaAffx.2571.1.S1_at	HNRNPA0	heterogeneous nuclear ribonucleoprotein A0	0.991829
CfaAffx.16368.1.S1_s_at	SRPR	signal recognition particle receptor (docking protein)	0.991182
Cfa.18975.1.S1_s_at	PPP3CB	protein phosphatase 3 (formerly 2B), catalytic subunit, beta isoform	0.99106
CfaAffx.1901.1.S1_at	TULP4	tubby like protein 4	0.990544
Cfa.19106.1.S1_at	TOR3A	torsin family 3, member A	0.990467
Cfa.16429.1.A1_at	---	---	0.989934
Cfa.7416.1.A1_s_at	TMEM190	transmembrane protein 190	0.98984
CfaAffx.20049.1.S1_s_at	HDLBP	high density lipoprotein binding protein	0.989814
CfaAffx.11626.1.S1_s_at	GRAMD1A	GRAM domain containing 1A	0.98968
Cfa.16990.1.S1_at	DYSF	dysferlin, limb girdle muscular dystrophy 2B (autosomal recessive)	0.989662
Cfa.10858.1.S1_at	STT3A	STT3, subunit of the oligosaccharyltransferase complex, homolog A (S. cerevisiae)	0.989588
Cfa.9838.1.A1_at	TMEFF1	transmembrane protein with EGF-like and two follistatin-like domains 1	0.989047
Cfa.6164.1.A1_at	---	---	0.988752
CfaAffx.19318.1.S1_at	CCDC6	coiled-coil domain containing 6	0.988706
Cfa.17580.1.S1_s_at	KLF6	Kruppel-like factor 6	0.98775
CfaAffx.8781.1.S1_s_at	NCAPG2	non-SMC condensin II complex, subunit G2	0.987657
Cfa.2923.2.A1_a_at	---	---	0.987414
Cfa.9225.1.A1_at	---	---	0.986734
Cfa.3449.1.S1_s_at	PTGS2	prostaglandin-endoperoxide synthase 2 (prostaglandin G/H synthase and cyclooxygenase)	0.986466
CfaAffx.1010.1.S1_s_at	TSHZ1	teashirt zinc finger homeobox 1	0.986245
Cfa.6634.1.A1_s_at	BRD2	bromodomain containing 2	0.985983
CfaAffx.9190.1.S1_at	SETD5	SET domain containing 5	0.985788
CfaAffx.2344.1.S1_s_at	GJA1	gap junction protein, alpha 1, 43kDa	0.985279
Cfa.16248.1.S1_at	CCND1	cyclin D1	0.984165
CfaAffx.11999.1.S1_at	MAN2A1	mannosidase, alpha, class 2A, member 1	0.983269
AFFX-Cfa-actin-M_x_at	ACTA1	actin, alpha 1, skeletal muscle	0.982385
Cfa.14036.1.A1_at	KMO	kynurenine 3-monooxygenase (kynurenine 3-hydroxylase)	0.981907
CfaAffx.11736.1.S1_at	LOC486973	similar to Cytochrome P450 7B1 (Oxysterol 7-alpha-hydroxylase)	0.981901
CfaAffx.27802.1.S1_s_at	PAK3	p21 protein (Cdc42/Rac)-activated kinase 3	0.981705
CfaAffx.7899.1.S1_s_at	CRTAP	cartilage associated protein	0.981426
Cfa.6732.2.S1_a_at	MAPK1IP1L	mitogen-activated protein kinase 1 interacting protein 1-like	0.98135
CfaAffx.14003.1.S1_at	---	---	0.980108
Cfa.9456.1.A1_at	---	---	0.979434
Cfa.1642.2.S1_s_at	NCOA6	nuclear receptor coactivator 6	0.978701
CfaAffx.22343.1.S1_s_at	SAV1	salvador homolog 1 (Drosophila)	0.97869
Cfa.4923.1.A2_at	RAC1	ras-related C3 botulinum toxin substrate 1 (rho family, small GTP binding protein Rac1)	0.978523
CfaAffx.3391.1.S1_s_at	MYH9	myosin, heavy chain 9, non-muscle	0.977702
Cfa.15452.1.A1_at	---	---	0.977472
CfaAffx.27036.1.S1_at	TMEM49	transmembrane protein 49	0.976264
CfaAffx.16684.1.S1_at	DENND5B	DENN/MADD domain containing 5B	0.975322
Cfa.2765.1.A1_at	LOC610479	hypothetical protein LOC610479	0.974897
CfaAffx.22487.1.S1_at	---	---	0.974454
Cfa.19507.1.S1_at	DPH5	DPH5 homolog (S. cerevisiae)	0.973878
Cfa.9944.1.A1_at	---	---	0.973602
CfaAffx.20692.1.S1_at	ETV6	ets variant 6	0.972729
CfaAffx.18613.1.S1_s_at	PIR	pirin (iron-binding nuclear protein)	0.972662
Cfa.6185.1.S1_at	SURF4	surfeit 4	0.972015
Cfa.900.1.A1_at	---	---	0.97184
Cfa.18620.1.S1_s_at	CSNK1G3	casein kinase 1, gamma 3	0.971696
CfaAffx.10777.1.S1_at	LOC482619	similar to IKK interacting protein isoform 2	0.97144
CfaAffx.6669.1.S1_at	PGRMC2	progesterone receptor membrane component 2	0.969916
Cfa.13592.1.A1_at	---	---	0.969298
Cfa.1985.1.S1_a_at	UBP1	upstream binding protein 1 (LBP-1a)	0.969281
Cfa.16768.1.S1_at	---	---	0.968996
CfaAffx.24200.1.S1_at	SGPP1	sphingosine-1-phosphate phosphatase 1	0.968149
Cfa.4795.1.A1_at	URB1	URB1 ribosome biogenesis 1 homolog (S. cerevisiae)	0.968024
CfaAffx.23579.1.S1_s_at	UBR4	ubiquitin protein ligase E3 component n-recognin 4	0.967925
CfaAffx.13012.1.S1_at	---	---	0.967616
CfaAffx.6465.1.S1_at	ORC6L	origin recognition complex, subunit 6 like (yeast)	0.967602
Cfa.10164.1.S1_at	TUBA4A	tubulin, alpha 4a	0.967115
Cfa.14992.1.A1_at	GOLIM4	golgi integral membrane protein 4	0.966244
Cfa.11570.1.A1_at	LIFR	leukemia inhibitory factor receptor alpha	0.965433
CfaAffx.4327.1.S1_at	VWDE	von Willebrand factor D and EGF domains	0.965013
Cfa.1088.1.A1_s_at	SH3BP5	SH3-domain binding protein 5 (BTK-associated)	0.964836
Cfa.12045.1.A1_at	---	---	0.964721
CfaAffx.11443.1.S1_s_at	LOC608355	similar to minor histocompatibility antigen 13 isoform 1	0.964624
Cfa.17567.1.S1_s_at	HNRNPM	heterogeneous nuclear ribonucleoprotein M	0.964446
Cfa.19002.1.S1_s_at	VAPB	VAMP (vesicle-associated membrane protein)-associated protein B and C	0.964026
Cfa.15443.1.A1_at	---	---	0.963255
Cfa.1472.1.A1_at	LOC480437	similar to dynein, cytoplasmic, heavy polypeptide 1	0.963053
CfaAffx.5799.1.S1_s_at	ANLN	anillin, actin binding protein	0.962958
Cfa.3928.1.S1_s_at	MMD	monocyte to macrophage differentiation-associated	0.96284
CfaAffx.13746.1.S1_at	RHEBL1	Ras homolog enriched in brain like 1	0.962255
Cfa.1274.1.A1_at	PRKRA	protein kinase, interferon-inducible double stranded RNA dependent activator	0.961622
Cfa.16253.1.S1_at	TENC1	tensin like C1 domain containing phosphatase (tensin 2)	0.961329
Cfa.4319.1.S1_s_at	---	---	0.96127
CfaAffx.28683.1.S1_x_at	NTAN1	N-terminal asparagine amidase	0.961108
CfaAffx.30936.1.S1_s_at	LOC480726	similar to 78 kDa glucose-regulated protein precursor (GRP 78) (Immunoglobulin heavy chain binding protein) (BiP) (Endoplasmic reticulum lumenal Ca(2+) binding protein grp78)	0.960486
Cfa.7313.1.A1_at	PBX3	pre-B-cell leukemia homeobox 3	0.960112
CfaAffx.30367.1.S1_at	ANKRD11	ankyrin repeat domain 11	0.959874
CfaAffx.14773.1.S1_s_at	TFG	TRK-fused gene	0.958866
CfaAffx.2093.1.S1_at	GTSE1	G-2 and S-phase expressed 1	0.958105
CfaAffx.28722.1.S1_at	RAD1	RAD1 homolog (S. pombe)	0.95807
Cfa.9377.1.A1_at	---	---	0.95803
CfaAffx.2236.1.S1_s_at	LOC482027 /// RTN3	similar to Reticulon protein 3 (Neuroendocrine-specific protein-like 2) (NSP-like protein II) (NSPLII) /// reticulon 3	0.957414
Cfa.11592.1.A1_at	---	---	0.95694
CfaAffx.21636.1.S1_s_at	SRRT	serrate RNA effector molecule homolog (Arabidopsis)	0.956724
CfaAffx.30991.1.S1_at	HS2ST1	heparan sulfate 2-O-sulfotransferase 1	0.956178
CfaAffx.19408.1.S1_s_at	ITGB5	integrin, beta 5	0.956097
CfaAffx.14468.1.S1_at	LOC487269	similar to autocrine motility factor receptor isoform a	0.955785
CfaAffx.28348.1.S1_at	---	---	0.955678
Cfa.5750.1.A1_at	ITGAE	integrin, alpha E (antigen CD103, human mucosal lymphocyte antigen 1; alpha polypeptide)	0.955313
CfaAffx.15028.1.S1_s_at	CD151	CD151 molecule (Raph blood group)	0.955126
CfaAffx.23866.1.S1_s_at	JKAMP	JNK1/MAPK8-associated membrane protein	0.955062
CfaAffx.1177.1.S1_s_at	BAZ2A	bromodomain adjacent to zinc finger domain, 2A	0.954963
CfaAffx.20365.1.S1_s_at	SMARCC1	SWI/SNF related, matrix associated, actin dependent regulator of chromatin, subfamily c, member 1	0.954799
CfaAffx.26906.1.S1_s_at	PRR11	proline rich 11	0.95421
Cfa.9137.1.A1_s_at	PRKAR2B	protein kinase, cAMP-dependent, regulatory, type II, beta	0.95341
Cfa.19875.1.S1_s_at	TUBB3	tubulin, beta 3	0.951805
Cfa.19137.1.A1_at	---	---	0.951788
CfaAffx.11117.1.S1_s_at	FKBP1A	FK506 binding protein 1A, 12kDa	0.951598
Cfa.1970.1.S1_at	---	---	0.951492
CfaAffx.6186.1.S1_at	LOC612927	similar to prostate tumor overexpressed gene 1	0.951485
Cfa.11630.2.A1_s_at	CNN3	calponin 3, acidic	0.951255
Cfa.1600.1.A1_at	---	---	0.951125
Cfa.19120.1.S1_at	B4GALT1	UDP-Gal:betaGlcNAc beta 1,4- galactosyltransferase, polypeptide 1	0.951042
CfaAffx.21593.1.S1_at	---	---	0.950685
Cfa.9479.1.A1_at	---	---	0.950658
CfaAffx.20009.1.S1_at	CLIC4	chloride intracellular channel 4	0.950558
CfaAffx.9900.1.S1_s_at	CNN2	calponin 2	0.950348
Cfa.13873.1.S1_at	DCTD	dCMP deaminase	0.949932
Cfa.6970.2.S1_s_at	DDA1	DET1 and DDB1 associated 1	0.949603
Cfa.20863.1.S1_s_at	COPS7A	COP9 constitutive photomorphogenic homolog subunit 7A (Arabidopsis)	0.949132
CfaAffx.27253.1.S1_s_at	NPTN	neuroplastin	0.949132
CfaAffx.8533.1.S1_s_at	cln5	ceroid-lipofuscinosis, neuronal 5	0.948858
CfaAffx.7845.1.S1_s_at	---	---	0.948363
CfaAffx.9950.1.S1_s_at	TRNT1	tRNA nucleotidyl transferase, CCA-adding, 1	0.948005
Cfa.7907.1.A1_x_at	LOC608841	hypothetical protein LOC608841	0.947959
Cfa.10131.1.S1_at	BAT1	HLA-B associated transcript 1	0.947876
Cfa.16166.1.S1_at	---	---	0.946638
CfaAffx.8594.1.S1_s_at	SFMBT1	Scm-like with four mbt domains 1	0.946095
CfaAffx.13280.1.S1_s_at	PBK	PDZ binding kinase	0.945346
CfaAffx.24161.1.S1_s_at	AP1M1	adaptor-related protein complex 1, mu 1 subunit	0.945007
Cfa.1928.1.S1_at	SHCBP1	SHC SH2-domain binding protein 1	0.944073
Cfa.2341.1.A1_at	SH3BP5	SH3-domain binding protein 5 (BTK-associated)	0.943706
Cfa.14999.1.A1_at	---	---	0.943317
Cfa.5830.1.A1_s_at	ANKRD11	ankyrin repeat domain 11	0.942899
Cfa.17814.2.S1_at	TPM4	tropomyosin 4	0.942672
CfaAffx.16421.1.S1_at	LPCAT1	lysophosphatidylcholine acyltransferase 1	0.942285
CfaAffx.811.1.S1_at	UBE2I	ubiquitin-conjugating enzyme E2I (UBC9 homolog, yeast)	0.94168
CfaAffx.24613.1.S1_s_at	FEN1	flap structure-specific endonuclease 1	0.941571
Cfa.11684.1.A1_at	---	---	0.941424
Cfa.9223.1.A1_at	SEC31A	SEC31 homolog A (S. cerevisiae)	0.941208
CfaAffx.1616.1.S1_at	---	---	0.940868
Cfa.3851.1.S1_s_at	CCL2	chemokine (C-C motif) ligand 2	0.940719
Cfa.3957.1.A1_at	FADS3	fatty acid desaturase 3	0.940392
Cfa.21557.1.A1_at	NXF1	nuclear RNA export factor 1	0.940325
Cfa.18879.1.S1_at	---	---	0.940183
CfaAffx.17779.1.S1_s_at	LOC480010	similar to dual-specificity tyrosine-(Y)-phosphorylation regulated kinase 3 isoform a	0.940149
Cfa.6535.1.A1_at	---	---	0.940126
Cfa.1437.2.A1_x_at	---	---	0.94
CfaAffx.30605.1.S1_s_at	DPH5	DPH5 homolog (S. cerevisiae)	0.939972
CfaAffx.571.1.S1_at	LOC611632	similar to Ceruloplasmin precursor (Ferroxidase)	0.939477
CfaAffx.23699.1.S1_at	MAPK1	mitogen-activated protein kinase 1	0.939398
Cfa.6730.1.A1_at	YPEL1	yippee-like 1 (Drosophila)	0.939211
Cfa.610.1.S1_at	---	---	0.938964
CfaAffx.21662.1.S1_at	SAR1A	SAR1 homolog A (S. cerevisiae)	0.938486
CfaAffx.11386.1.S1_at	LOC610510	similar to nuclear receptor interacting protein 3	0.938442
Cfa.12895.1.A1_at	LOC478566	similar to steroid-sensitive protein 1	0.938408
Cfa.1546.1.A1_at	SF1	splicing factor 1	0.938122
CfaAffx.22989.1.S1_s_at	ECE1	endothelin converting enzyme 1	0.937902
CfaAffx.26513.1.S1_at	FLRT2	fibronectin leucine rich transmembrane protein 2	0.937465
CfaAffx.18624.1.S1_s_at	EMX2	empty spiracles homeobox 2	0.937098
Cfa.1490.2.S1_a_at	TMEM17	transmembrane protein 17	0.937001
CfaAffx.14121.1.S1_s_at	HNRNPD	heterogeneous nuclear ribonucleoprotein D (AU-rich element RNA binding protein 1, 37kDa)	0.936866
Cfa.8828.1.A1_s_at	LOC611228	similar to OTU domain, ubiquitin aldehyde binding 1	0.936464
CfaAffx.12168.1.S1_at	MPPED2	metallophosphoesterase domain containing 2	0.935922
CfaAffx.18882.1.S1_s_at	GNAS	GNAS complex locus	0.935825
CfaAffx.3053.1.S1_s_at	PLEC1	plectin 1, intermediate filament binding protein 500kDa	0.935528
Cfa.1720.1.A1_at	---	---	0.935521
Cfa.16571.1.S1_s_at	MAP1B	microtubule-associated protein 1B	0.934461
CfaAffx.23079.1.S1_s_at	CHD4	chromodomain helicase DNA binding protein 4	0.933757
Cfa.11629.1.A1_at	ARID1B	AT rich interactive domain 1B (SWI1-like)	0.933496
CfaAffx.26099.1.S1_at	NACC1	nucleus accumbens associated 1, BEN and BTB (POZ) domain containing	0.932717
Cfa.7305.1.A1_s_at	CHD4	chromodomain helicase DNA binding protein 4	0.932325
Cfa.17814.1.S1_at	TPM4	tropomyosin 4	0.931869
CfaAffx.24510.1.S1_s_at	UGDH	UDP-glucose dehydrogenase	0.93172
Cfa.1733.2.S1_at	MMD	monocyte to macrophage differentiation-associated	0.931274
CfaAffx.2829.1.S1_s_at	LOC607537	similar to Aldose reductase (AR) (Aldehyde reductase)	0.930389
CfaAffx.10091.1.S1_s_at	COL4A2	collagen, type IV, alpha 2	0.929971
Cfa.16636.1.S1_at	---	---	0.929968
CfaAffx.5595.1.S1_s_at	UBE2J1	ubiquitin-conjugating enzyme E2, J1 (UBC6 homolog, yeast)	0.929634
CfaAffx.16356.1.S1_s_at	HSPD1 /// LOC608756	heat shock 60kDa protein 1 (chaperonin) /// similar to 60 kDa heat shock protein, mitochondrial precursor (Hsp60) (60 kDa chaperonin) (CPN60) (Heat shock protein 60) (HSP-60) (Mitochondrial matrix protein P1) (P60 lymphocyte protein) (HuCHA60)	0.92904
Cfa.2749.1.A1_at	---	---	0.92889
CfaAffx.14992.1.S1_s_at	LOC478264	similar to calcium binding protein P22	0.928171
CfaAffx.6870.1.S1_at	SPHK2	sphingosine kinase 2	0.927421
CfaAffx.10085.1.S1_s_at	COL4A1	collagen, type IV, alpha 1	0.927206
Cfa.1816.1.A1_s_at	CUTC	cutC copper transporter homolog (E. coli)	0.927031
Cfa.18723.1.S1_s_at	---	---	0.926764
CfaAffx.6163.1.S1_s_at	PDIA6	protein disulfide isomerase family A, member 6	0.926656
Cfa.7134.1.A1_at	---	---	0.926362
Cfa.5195.1.A1_s_at	LXN	latexin	0.925003
CfaAffx.26955.1.S1_at	GEMIN5	gem (nuclear organelle) associated protein 5	0.924819
CfaAffx.14631.1.S1_s_at	SRP55-1	splicing factor SRp55-1	0.924781
CfaAffx.1261.1.S1_s_at	SHMT2	serine hydroxymethyltransferase 2 (mitochondrial)	0.923397
Cfa.11586.1.A1_s_at	LOC480569	similar to dynein light chain-2	0.923373
CfaAffx.17082.1.S1_s_at	TMEM218	transmembrane protein 218	0.923265
CfaAffx.16862.1.S1_s_at	NHEDC1	Na+/H+ exchanger domain containing 1	0.923038
CfaAffx.14918.1.S1_s_at	EXT2	exostoses (multiple) 2	0.923024
CfaAffx.11928.1.S1_s_at	ADAMTS6	ADAM metallopeptidase with thrombospondin type 1 motif, 6	0.922988
CfaAffx.6601.1.S1_x_at	FTL /// LOC477783 /// LOC479746 /// LOC608625 /// LOC609811	ferritin, light polypeptide /// similar to ferritin light chain 1 /// similar to Ferritin light chain 2 (Ferritin L subunit 2) (Ferritin subunit LG) /// similar to ferritin light chain 1 /// similar to Ferritin light chain 1 (Ferritin L subunit 1)	0.921182
Cfa.21216.1.S1_s_at	ST3GAL5	ST3 beta-galactoside alpha-2,3-sialyltransferase 5	0.920436
Cfa.1044.1.S1_at	CAPZB	capping protein (actin filament) muscle Z-line, beta	0.920318
Cfa.10044.1.A1_at	CLIC4	chloride intracellular channel 4	0.920239
Cfa.1657.1.S1_at	---	---	0.919718
Cfa.2889.1.S1_at	SMAP2	small ArfGAP2	0.919538
Cfa.21063.1.S1_at	LOC609701	similar to Protein C21orf45	0.919424
Cfa.18439.1.S1_s_at	TM9SF1	transmembrane 9 superfamily member 1	0.919348
Cfa.1145.1.A1_s_at	DSTN	destrin (actin depolymerizing factor)	0.919175
Cfa.10684.1.A1_at	---	---	0.918788
CfaAffx.17632.1.S1_at	CORO1C	coronin, actin binding protein, 1C	0.917973
CfaAffx.4144.1.S1_s_at	MAP4K4	mitogen-activated protein kinase kinase kinase kinase 4	0.917511
Cfa.18415.1.S1_at	TMEM109	transmembrane protein 109	0.916932
Cfa.4871.1.A1_at	---	---	0.916569
Cfa.7948.2.A1_a_at	SND1	staphylococcal nuclease and tudor domain containing 1	0.916402
Cfa.20677.2.S1_s_at	UGP2	UDP-glucose pyrophosphorylase 2	0.915863
Cfa.4557.1.S1_at	AKT3	v-akt murine thymoma viral oncogene homolog 3 (protein kinase B, gamma)	0.91586
Cfa.18809.2.S1_s_at	SCPEP1	serine carboxypeptidase 1	0.915757
CfaAffx.3383.1.S1_at	GCNT1	glucosaminyl (N-acetyl) transferase 1, core 2 (beta-1,6-N-acetylglucosaminyltransferase)	0.915581
Cfa.3163.1.A1_s_at	BAT2D1	BAT2 domain containing 1	0.914857
CfaAffx.10692.1.S1_s_at	FOXP1	forkhead box P1	0.914765
Cfa.3911.1.S1_s_at	IGF1R	insulin-like growth factor 1 receptor	0.914745
Cfa.6099.3.S1_s_at	PLEKHO1	pleckstrin homology domain containing, family O member 1	0.914558
CfaAffx.24175.1.S1_at	LOC478215	similar to H2A histone family, member Z	0.914471
Cfa.3737.1.S1_s_at	GLB1	galactosidase, beta 1	0.914443
CfaAffx.3217.1.S1_s_at	TLE4	transducin-like enhancer of split 4 (E(sp1) homolog, Drosophila)	0.91352
CfaAffx.22858.1.S1_s_at	---	---	0.913462
Cfa.18086.1.S1_s_at	MLL	myeloid/lymphoid or mixed-lineage leukemia (trithorax homolog, Drosophila)	0.913411
Cfa.17390.1.S1_s_at	TUSC3	tumor suppressor candidate 3	0.913162
Cfa.7493.1.A1_at	RBPJ	recombination signal binding protein for immunoglobulin kappa J region	0.91306
CfaAffx.14862.1.S1_at	E2F8	E2F transcription factor 8	0.912571
Cfa.5248.1.A1_at	---	---	0.912425
Cfa.11876.1.A1_at	PCBP4	poly(rC) binding protein 4	0.912054
Cfa.1597.1.S1_at	MGAT2	mannosyl (alpha-1,6-)-glycoprotein beta-1,2-N-acetylglucosaminyltransferase	0.911477
CfaAffx.26463.1.S1_at	RNF145	ring finger protein 145	0.910964
Cfa.11757.1.A1_at	---	---	0.910826
Cfa.17944.1.S1_s_at	WRB	tryptophan rich basic protein	0.910775
CfaAffx.23845.1.S1_s_at	HAUS8	HAUS augmin-like complex, subunit 8	0.910284
CfaAffx.9553.1.S1_s_at	ACTG1 /// LOC442937	actin, gamma 1 /// beta-actin	0.91009
Cfa.14747.1.A1_at	LOC491298	similar to Paired mesoderm homeobox protein 2 (PRX-2) (Paired related homeobox protein 2)	0.909865
CfaAffx.26538.1.S1_at	LOC479314	similar to U7 snRNA-associated Sm-like protein Lsm11	0.909829
Cfa.10224.1.A1_at	---	---	0.909385
Cfa.540.1.A1_at	LHFP	lipoma HMGIC fusion partner	0.909353
Cfa.15365.1.A1_at	ST3GAL5	ST3 beta-galactoside alpha-2,3-sialyltransferase 5	0.909159
Cfa.617.1.A1_s_at	EZH2	enhancer of zeste homolog 2 (Drosophila)	0.90864
CfaAffx.21384.1.S1_s_at	PRKRA	protein kinase, interferon-inducible double stranded RNA dependent activator	0.908519
CfaAffx.659.1.S1_at	HYLS1	hydrolethalus syndrome 1	0.9078
CfaAffx.15117.1.S1_s_at	BMP1	bone morphogenetic protein 1	0.90713
Cfa.11913.1.A1_at	LOC491868	similar to Histone-lysine N-methyltransferase, H3 lysine-9 specific 1 (Histone H3-K9 methyltransferase 1) (H3-K9-HMTase 1) (Suppressor of variegation 3-9 homolog 1) (Su(var)3-9 homolog 1)	0.906851
CfaAffx.1384.1.S1_at	CITED2	Cbp/p300-interacting transactivator, with Glu/Asp-rich carboxy-terminal domain, 2	0.90651
CfaAffx.13881.1.S1_at	ERP29	endoplasmic reticulum protein 29	0.906348
CfaAffx.16780.1.S1_s_at	CLPTM1L	CLPTM1-like	0.90612
Cfa.1228.1.S1_at	SRF	serum response factor (c-fos serum response element-binding transcription factor)	0.904952
Cfa.21276.1.S1_at	PTP4A1	protein tyrosine phosphatase type IVA, member 1	0.904782
Cfa.19846.1.S1_s_at	AMPD2	adenosine monophosphate deaminase 2 (isoform L)	0.904586
Cfa.8534.1.A1_a_at	BNC2	basonuclin 2	0.904261
Cfa.4408.1.A1_at	---	---	0.904159
CfaAffx.16862.1.S1_at	NHEDC1	Na+/H+ exchanger domain containing 1	0.903762
Cfa.10147.1.A1_s_at	---	---	0.903444
Cfa.2765.2.S1_at	---	---	0.902807
Cfa.13481.1.A1_at	---	---	0.902693
Cfa.4914.1.A1_at	---	---	0.90234
Cfa.417.1.A1_at	---	---	0.902021
CfaAffx.8975.1.S1_s_at	PLD3	phospholipase D family, member 3	0.901996
CfaAffx.1145.1.S1_at	COQ10A	coenzyme Q10 homolog A (S. cerevisiae)	0.901913
CfaAffx.28945.1.S1_s_at	RNASEN	ribonuclease type III, nuclear	0.901794
Cfa.7195.1.A1_at	WDR37	WD repeat domain 37	0.90177
Cfa.12556.1.A1_at	NUB1	negative regulator of ubiquitin-like proteins 1	0.901715
Cfa.18833.1.S1_s_at	RAI14	retinoic acid induced 14	0.901323
Cfa.9724.1.A1_at	---	---	0.900745
CfaAffx.29591.1.S1_s_at	ITGAE	integrin, alpha E (antigen CD103, human mucosal lymphocyte antigen 1; alpha polypeptide)	0.900336
CfaAffx.408.1.S1_s_at	MYADM	myeloid-associated differentiation marker	0.900172
Cfa.4768.1.A1_at	---	---	0.900003
Cfa.2578.1.A1_at	---	---	0.899831
CfaAffx.28321.1.S1_at	USP22	ubiquitin specific peptidase 22	0.899502
Cfa.11952.1.A1_at	RYK	RYK receptor-like tyrosine kinase	0.898869
CfaAffx.27682.1.S1_s_at	TSPAN3	tetraspanin 3	0.898771
Cfa.3875.1.A1_at	SPCS3	signal peptidase complex subunit 3 homolog (S. cerevisiae)	0.898576
Cfa.13388.1.S1_at	SLC44A1	solute carrier family 44, member 1	0.898511
Cfa.11322.1.A2_at	GDI1	GDP dissociation inhibitor 1	0.898064
CfaAffx.28815.1.S1_s_at	PTPRS	protein tyrosine phosphatase, receptor type, S	0.898026
CfaAffx.21766.1.S1_s_at	BCOR	BCL6 co-repressor	0.898004
Cfa.13037.1.A1_at	---	---	0.897801
Cfa.14967.1.S1_at	SEC13	SEC13 homolog (S. cerevisiae)	0.897573
Cfa.7385.1.S1_s_at	BAT2	HLA-B associated transcript 2	0.897223
Cfa.6812.1.A1_at	UBAP2L	ubiquitin associated protein 2-like	0.897114
Cfa.1481.1.S1_at	STCH	stress 70 protein chaperone, microsome-associated, 60kDa	0.896988
Cfa.9173.1.A1_at	---	---	0.896928
Cfa.15759.1.A1_at	HYLS1	hydrolethalus syndrome 1	0.89689
Cfa.17378.1.S1_s_at	LOC607013 /// LOC609925	similar to Coatomer zeta-1 subunit (Zeta-1 coat protein) (Zeta-1 COP) /// similar to Coatomer zeta-1 subunit (Zeta-1 coat protein) (Zeta-1 COP)	0.896836
CfaAffx.18927.1.S1_s_at	CA5B	carbonic anhydrase VB, mitochondrial	0.896832
CfaAffx.572.1.S1_at	DDIT3	DNA-damage-inducible transcript 3	0.896724
Cfa.871.1.S1_at	PIR	pirin (iron-binding nuclear protein)	0.896552
Cfa.17958.1.S1_s_at	MARCKSL1	MARCKS-like 1	0.896005
Cfa.16355.1.S1_s_at	AURKB	aurora kinase B	0.895491
Cfa.11686.1.A1_at	---	---	0.895416
Cfa.17742.1.S1_at	LOC610514	similar to NADH-cytochrome b5 reductase (B5R) (Diaphorase 1)	0.895386
CfaAffx.27744.1.S1_s_at	TCOF1	Treacher Collins-Franceschetti syndrome 1	0.895315
CfaAffx.24681.1.S1_at	EPHX3	epoxide hydrolase 3	0.895226
Cfa.3886.1.A1_at	USP11	ubiquitin specific peptidase 11	0.89498
Cfa.14736.1.A1_at	ZBTB38	zinc finger and BTB domain containing 38	0.894882
Cfa.11220.1.A1_at	TMEM14A	transmembrane protein 14A	0.894692
Cfa.20080.1.S1_at	PPHLN1	periphilin 1	0.894476
CfaAffx.2822.1.S1_s_at	LOC484139	similar to Aminopeptidase O (AP-O)	0.894371
CfaAffx.14521.1.S1_s_at	TBCA	tubulin folding cofactor A	0.894123
CfaAffx.6393.1.S1_s_at	TRIB2	tribbles homolog 2 (Drosophila)	0.894027
Cfa.1710.1.A1_at	---	---	0.893948
CfaAffx.8379.1.S1_at	LOC484482	similar to Rho guanine nucleotide exchange factor 1 isoform 2	0.89392
Cfa.686.1.S1_at	EXT2	exostoses (multiple) 2	0.893378
CfaAffx.7517.1.S1_at	DMWD	dystrophia myotonica, WD repeat containing	0.892781
Cfa.1733.1.A1_at	---	---	0.892516
CfaAffx.13708.1.S1_x_at	CCNI	cyclin I	0.892381
CfaAffx.27863.1.S1_at	LOC489992	similar to nodal modulator 2 isoform 2	0.892215
Cfa.21299.1.S1_s_at	APEX1	APEX nuclease (multifunctional DNA repair enzyme) 1	0.891947
CfaAffx.23104.1.S1_at	USP11	ubiquitin specific peptidase 11	0.891594
Cfa.9243.1.A1_at	RAD1	RAD1 homolog (S. pombe)	0.890828
CfaAffx.2369.1.S1_s_at	---	---	0.890818
Cfa.9902.1.A1_a_at	RILPL1	Rab interacting lysosomal protein-like 1	0.890757
Cfa.10178.2.S1_s_at	HNRNPK	heterogeneous nuclear ribonucleoprotein K	0.890371
CfaAffx.7682.1.S1_s_at	PICALM	phosphatidylinositol binding clathrin assembly protein	0.889999
Cfa.6020.1.A1_at	---	---	0.889957
Cfa.6389.1.S1_at	LOC475952	similar to Reticulocalbin 1 precursor	0.889763
CfaAffx.14889.1.S1_at	POLR3D	polymerase (RNA) III (DNA directed) polypeptide D, 44kDa	0.889462
Cfa.18483.1.S1_at	MYLIP	myosin regulatory light chain interacting protein	0.888617
CfaAffx.19489.1.S1_s_at	SH3BGRL3	SH3 domain binding glutamic acid-rich protein like 3	0.888322
CfaAffx.13120.1.S1_s_at	MND1	meiotic nuclear divisions 1 homolog (S. cerevisiae)	0.887152
Cfa.9915.1.A1_at	---	---	0.885849
Cfa.8927.1.S1_at	---	---	0.885804
Cfa.10638.1.S1_at	LOC608661	hypothetical protein LOC608661	0.885679
Cfa.18910.1.S1_s_at	BAZ2A	bromodomain adjacent to zinc finger domain, 2A	0.885578
Cfa.14126.1.A1_at	---	---	0.885413
CfaAffx.6350.1.S1_at	GJB3	gap junction protein, beta 3, 31kDa	0.885043
CfaAffx.8865.1.S1_s_at	SEC22C	SEC22 vesicle trafficking protein homolog C (S. cerevisiae)	0.884723
Cfa.14983.1.A1_at	WWC2	WW and C2 domain containing 2	0.884655
CfaAffx.16484.1.S1_s_at	RBBP4	retinoblastoma binding protein 4	0.884582
Cfa.18736.1.S1_s_at	LOC607397	similar to profilin 1	0.884537
Cfa.6042.1.A1_s_at	WDR45L	WDR45-like	0.884392
Cfa.14918.1.A1_at	CRTAP	cartilage associated protein	0.883882
CfaAffx.2081.1.S1_s_at	---	---	0.88381
Cfa.20661.1.S1_s_at	SCAMP3	secretory carrier membrane protein 3	0.88345
Cfa.1243.1.A1_at	TUSC3	tumor suppressor candidate 3	0.883408
Cfa.378.1.S1_at	---	---	0.88322
Cfa.2294.1.S1_at	---	---	0.8832
CfaAffx.6520.1.S1_s_at	AIM1	absent in melanoma 1	0.883154
CfaAffx.9542.1.S1_at	AGPAT6	1-acylglycerol-3-phosphate O-acyltransferase 6 (lysophosphatidic acid acyltransferase, zeta)	0.883045
Cfa.6136.1.A1_at	ROBO3	Roundabout, axon guidance receptor, homolog 3 (Drosophila)	0.882613
CfaAffx.3272.1.S1_at	CEP78	centrosomal protein 78kDa	0.882401
Cfa.1484.2.S1_at	PAM	peptidylglycine alpha-amidating monooxygenase	0.880691
Cfa.1834.1.S1_s_at	EIF1B	eukaryotic translation initiation factor 1B	0.880686
CfaAffx.11466.1.S1_at	---	---	0.880475
CfaAffx.24563.1.S1_at	KRT27	keratin 27	0.880432
CfaAffx.4605.1.S1_s_at	PTP4A1	protein tyrosine phosphatase type IVA, member 1	0.880376
CfaAffx.21875.1.S1_s_at	MGAT2	mannosyl (alpha-1,6-)-glycoprotein beta-1,2-N-acetylglucosaminyltransferase	0.880324
Cfa.6717.1.A1_at	---	---	0.879617
Cfa.202.1.S1_at	SLC23A2	solute carrier family 23 (nucleobase transporters), member 2	0.879266
CfaAffx.3089.1.S1_s_at	TSGA14	testis specific, 14	0.878959
Cfa.19162.1.S1_s_at	NAGA	N-acetylgalactosaminidase, alpha-	0.878252
CfaAffx.11580.1.S1_at	DEPDC1B	DEP domain containing 1B	0.878027
Cfa.11208.1.A1_at	---	---	0.876402
CfaAffx.12454.1.S1_s_at	CASP3	caspase 3, apoptosis-related cysteine peptidase	0.87434
CfaAffx.13267.1.S1_s_at	LOC487009	similar to CG10999-PA, isoform A	0.874271
Cfa.13764.1.S1_at	LOC487047	similar to CG6405-PA	0.874266
Cfa.18724.1.S1_s_at	ARF4	ADP-ribosylation factor 4	0.873368
Cfa.19631.1.S1_at	PRC1	protein regulator of cytokinesis 1	0.872731
Cfa.5474.1.A1_at	---	---	0.872664
Cfa.18840.1.S1_at	MYADM	myeloid-associated differentiation marker	0.87247
Cfa.20980.1.S1_s_at	DNAJB11	DnaJ (Hsp40) homolog, subfamily B, member 11	0.871714
CfaAffx.12859.1.S1_s_at	STCH	stress 70 protein chaperone, microsome-associated, 60kDa	0.871347
Cfa.1854.1.A1_at	---	---	0.871168
CfaAffx.7105.1.S1_s_at	MLL5	myeloid/lymphoid or mixed-lineage leukemia 5 (trithorax homolog, Drosophila)	0.871154
Cfa.106.1.S1_s_at	APP	amyloid beta (A4) precursor protein	0.870894
CfaAffx.7774.1.S1_s_at	DLG2	discs, large homolog 2, chapsyn-110 (Drosophila)	0.870531
CfaAffx.21803.1.S1_at	LOC480764	hypothetical LOC480764	0.870468
Cfa.11766.1.A1_at	LOC480722	similar to C06A6.3	0.870278
Cfa.5292.1.A1_at	COPS8	COP9 constitutive photomorphogenic homolog subunit 8 (Arabidopsis)	0.870141
Cfa.14753.1.A1_s_at	---	---	0.870026
Cfa.2411.1.A1_at	TLE4	transducin-like enhancer of split 4 (E(sp1) homolog, Drosophila)	0.86976
Cfa.11324.1.A1_at	DERL1	Der1-like domain family, member 1	0.869694
CfaAffx.18858.1.S1_at	CFLAR	CASP8 and FADD-like apoptosis regulator	0.869652
Cfa.17944.1.S1_at	WRB	tryptophan rich basic protein	0.869191
Cfa.19328.1.S1_s_at	KLC1	kinesin light chain 1	0.869092
CfaAffx.24576.1.S1_s_at	ACTB	actin, beta	0.868852
Cfa.2615.1.S1_at	PMF1	polyamine-modulated factor 1	0.868738
Cfa.3117.2.A1_a_at	SERPING1	serpin peptidase inhibitor, clade G (C1 inhibitor), member 1	0.868625
Cfa.9728.1.A1_at	---	---	0.868525
Cfa.12820.2.A1_a_at	CYR61	cysteine-rich, angiogenic inducer, 61	0.868369
CfaAffx.6652.1.S1_s_at	PPIL6	peptidylprolyl isomerase (cyclophilin)-like 6	0.868314
Cfa.16542.1.S1_at	---	---	0.868023
CfaAffx.8966.1.S1_at	KLF6	Kruppel-like factor 6	0.867566
Cfa.10995.1.A1_s_at	WASF1	WAS protein family, member 1	0.867201
CfaAffx.9050.1.S1_s_at	APEX1	APEX nuclease (multifunctional DNA repair enzyme) 1	0.865859
Cfa.21492.1.S1_at	MAP4	microtubule-associated protein 4	0.86555
CfaAffx.28001.1.S1_s_at	WDR44	WD repeat domain 44	0.86549
CfaAffx.25509.1.S1_s_at	NCAPG	non-SMC condensin I complex, subunit G	0.865188
CfaAffx.9843.1.S1_at	TMTC2	transmembrane and tetratricopeptide repeat containing 2	0.864909
Cfa.12175.1.A1_at	---	---	0.864841
Cfa.20536.1.S1_at	---	---	0.8648
CfaAffx.24707.1.S1_at	FOXK1	forkhead box K1	0.864799
CfaAffx.10129.1.S1_at	PPAPDC1B	phosphatidic acid phosphatase type 2 domain containing 1B	0.86446
Cfa.12163.1.A1_s_at	LOC489992	similar to nodal modulator 2 isoform 2	0.864417
Cfa.8274.1.A1_at	---	---	0.864381
CfaAffx.9308.1.S1_at	CBX4	chromobox homolog 4 (Pc class homolog, Drosophila)	0.864324
Cfa.1472.1.A1_s_at	LOC480437	similar to dynein, cytoplasmic, heavy polypeptide 1	0.864293
Cfa.14988.2.S1_at	BAT2D1	BAT2 domain containing 1	0.86425
Cfa.12704.1.A1_at	---	---	0.863995
CfaAffx.2368.1.S1_s_at	DERL1	Der1-like domain family, member 1	0.863491
CfaAffx.30896.1.S1_s_at	PBX3	pre-B-cell leukemia homeobox 3	0.863477
Cfa.20597.1.S1_s_at	KIF22	kinesin family member 22	0.863434
Cfa.7380.1.A1_at	---	---	0.863407
Cfa.2572.2.S1_at	---	---	0.862941
Cfa.13303.2.S1_a_at	P4HA2	prolyl 4-hydroxylase, alpha polypeptide II	0.862892
Cfa.6092.1.A1_at	---	---	0.86248
Cfa.9077.1.A1_at	---	---	0.862361
Cfa.2389.1.S1_at	---	---	0.861844
CfaAffx.27192.1.S1_at	GPRASP1	G protein-coupled receptor associated sorting protein 1	0.861631
CfaAffx.29561.1.S1_s_at	TAX1BP3	Tax1 (human T-cell leukemia virus type I) binding protein 3	0.861492
Cfa.11417.1.A1_at	AARS	alanyl-tRNA synthetase	0.861065
Cfa.1760.1.A1_at	---	---	0.860513
Cfa.15085.1.A1_at	YWHAG	tyrosine 3-monooxygenase/tryptophan 5-monooxygenase activation protein, gamma polypeptide	0.860425
CfaAffx.22808.1.S1_at	RQCD1	RCD1 required for cell differentiation1 homolog (S. pombe)	0.860096
CfaAffx.5385.1.S1_at	LOC484362	similar to RIKEN cDNA 2310044H10	0.86004
Cfa.13608.1.A1_at	---	---	0.86003
Cfa.11022.1.A1_at	---	---	0.859806
CfaAffx.20581.1.S1_s_at	PBX1	pre-B-cell leukemia homeobox 1	0.85965
CfaAffx.13014.1.S1_at	TMEM166	transmembrane protein 166	0.859613
CfaAffx.19012.1.S1_s_at	PRMT2	protein arginine methyltransferase 2	0.859337
Cfa.14706.1.A1_at	---	---	0.85912
CfaAffx.30415.1.S1_s_at	CLCC1	chloride channel CLIC-like 1	0.858983
Cfa.18401.1.S1_s_at	ZNF207	zinc finger protein 207	0.857979
Cfa.11642.1.S1_s_at	ACTG2	actin, gamma 2, smooth muscle, enteric	0.857823
Cfa.15075.1.A1_at	ARHGAP17	Rho GTPase activating protein 17	0.857745
CfaAffx.4642.1.S1_at	---	---	0.85766
Cfa.4570.1.A1_at	MED13L	mediator complex subunit 13-like	0.857254
Cfa.14421.1.S1_at	---	---	0.857234
Cfa.2110.1.S1_at	---	---	0.856918
CfaAffx.25540.1.S1_s_at	LOC612877	hypothetical LOC612877	0.85679
Cfa.4326.1.A1_at	DTD1	D-tyrosyl-tRNA deacylase 1 homolog (S. cerevisiae)	0.85631
CfaAffx.31268.1.S1_s_at	CTH	cystathionase (cystathionine gamma-lyase)	0.856304
Cfa.16849.2.S1_s_at	ARD1A	ARD1 homolog A, N-acetyltransferase (S. cerevisiae)	0.855875
Cfa.2127.1.A1_at	---	---	0.855469
Cfa.14544.1.A1_at	---	---	0.855228
CfaAffx.27767.1.S1_s_at	SYNRG	synergin, gamma	0.855123
CfaAffx.2381.1.S1_at	KIFC1	kinesin family member C1	0.854698
Cfa.15950.1.S1_at	SCAMP3	secretory carrier membrane protein 3	0.854383
CfaAffx.4990.1.S1_s_at	CDCA7L	cell division cycle associated 7-like	0.853841
CfaAffx.5602.1.S1_s_at	EHBP1	EH domain binding protein 1	0.853462
Cfa.13302.1.S1_at	CALU	calumenin	0.852274
CfaAffx.25383.1.S1_at	DCTPP1	dCTP pyrophosphatase 1	0.851852
CfaAffx.7441.1.S1_s_at	LOC475690	similar to CG10958-PA	0.851695
CfaAffx.18175.1.S1_at	YTHDF2	YTH domain family, member 2	0.851362
Cfa.21283.1.S1_at	DCTPP1	dCTP pyrophosphatase 1	0.85089
CfaAffx.7541.1.S1_s_at	NINL	ninein-like	0.850696
CfaAffx.29512.1.S1_s_at	SDF4	stromal cell derived factor 4	0.850363
CfaAffx.10254.1.S1_s_at	CDC25B	cell division cycle 25 homolog B (S. pombe)	0.849896
CfaAffx.8867.1.S1_at	SEC22C	SEC22 vesicle trafficking protein homolog C (S. cerevisiae)	0.849556
CfaAffx.25424.1.S1_s_at	MSN	moesin	0.849398
CfaAffx.11269.1.S1_s_at	MAP3K12	mitogen-activated protein kinase kinase kinase 12	0.849018
Cfa.12125.1.A1_at	---	---	0.848813
CfaAffx.19731.1.S1_at	DEDD	death effector domain containing	0.84876
Cfa.5838.1.A1_at	---	---	0.848706
Cfa.10701.1.A1_at	SEC61A2	Sec61 alpha 2 subunit (S. cerevisiae)	0.848355
Cfa.9810.1.A1_at	---	---	0.847948
Cfa.5480.1.A1_s_at	KCTD1	potassium channel tetramerisation domain containing 1	0.847782
Cfa.3766.1.S1_at	CANX	calnexin	0.847482
CfaAffx.28330.1.S1_at	MAP2K3	mitogen-activated protein kinase kinase 3	0.847265
CfaAffx.14183.1.S1_s_at	HERPUD1	homocysteine-inducible, endoplasmic reticulum stress-inducible, ubiquitin-like domain member 1	0.847069
CfaAffx.10257.1.S1_s_at	SPG20	spastic paraplegia 20 (Troyer syndrome)	0.847023
Cfa.3556.1.S1_s_at	TUBG1	tubulin, gamma 1	0.846333
CfaAffx.25141.1.S1_s_at	CAPN2	calpain 2, (m/II) large subunit	0.846295
CfaAffx.22617.1.S1_s_at	KLHL26	kelch-like 26 (Drosophila)	0.846118
Cfa.1602.1.A1_at	PHF17	PHD finger protein 17	0.845144
CfaAffx.30820.1.S1_s_at	AARS	alanyl-tRNA synthetase	0.844964
CfaAffx.10739.1.S1_s_at	B3GALTL	beta 1,3-galactosyltransferase-like	0.844592
CfaAffx.3679.1.S1_s_at	---	---	0.844509
Cfa.6856.1.S1_at	LOC607731	similar to Nucleolar autoantigen No55	0.844494
CfaAffx.19489.1.S1_at	SH3BGRL3	SH3 domain binding glutamic acid-rich protein like 3	0.844194
CfaAffx.4044.1.S1_s_at	TPM2	tropomyosin 2 (beta)	0.844168
Cfa.18703.1.S1_s_at	KDELR1	KDEL (Lys-Asp-Glu-Leu) endoplasmic reticulum protein retention receptor 1	0.843919
Cfa.3431.1.A1_at	TFG	TRK-fused gene	0.843854
Cfa.21622.1.A1_at	---	---	0.843429
CfaAffx.3088.1.S1_at	TSGA14	testis specific, 14	0.843341
CfaAffx.7367.1.S1_s_at	SAP130	Sin3A-associated protein, 130kDa	0.843027
CfaAffx.10362.1.S1_s_at	POLE	polymerase (DNA directed), epsilon	0.842914
CfaAffx.17035.1.S1_at	---	---	0.842654
CfaAffx.7549.1.S1_s_at	MAST2	microtubule associated serine/threonine kinase 2	0.842318
CfaAffx.28321.1.S1_s_at	USP22	ubiquitin specific peptidase 22	0.842164
Cfa.19866.1.S1_at	---	---	0.842029
CfaAffx.14886.1.S1_at	IRX3	iroquois homeobox 3	0.84168
CfaAffx.11936.1.S1_at	PXK	PX domain containing serine/threonine kinase	0.841671
CfaAffx.2845.1.S1_at	SLC35B4	solute carrier family 35, member B4	0.841411
Cfa.478.1.A1_at	---	---	0.841352
CfaAffx.9356.1.S1_at	EDEM1	ER degradation enhancer, mannosidase alpha-like 1	0.841213
Cfa.18463.1.S1_s_at	AURKA	aurora kinase A	0.840577
CfaAffx.15606.1.S1_at	LRRK2	leucine-rich repeat kinase 2	0.840221
CfaAffx.17008.1.S1_at	UPK1B	uroplakin 1B	0.837349
CfaAffx.9049.1.S1_s_at	OSBPL10	oxysterol binding protein-like 10	0.836636
CfaAffx.9963.1.S1_at	LHFP	lipoma HMGIC fusion partner	0.836058
CfaAffx.9403.1.S1_s_at	RAB2B	RAB2B, member RAS oncogene family	0.835875
Cfa.19183.1.S1_at	RNF114	ring finger protein 114	0.83572
Cfa.19502.1.A1_s_at	TMEM39A	transmembrane protein 39A	0.835626
Cfa.18603.1.S1_at	ARPC5	actin related protein 2/3 complex, subunit 5, 16kDa	0.835624
Cfa.11379.1.A1_at	ORC6L	origin recognition complex, subunit 6 like (yeast)	0.835469
CfaAffx.9592.1.S1_at	NR1D2	nuclear receptor subfamily 1, group D, member 2	0.835284
Cfa.3593.1.S1_s_at	FLT1	fms-related tyrosine kinase 1 (vascular endothelial growth factor/vascular permeability factor receptor)	0.834976
Cfa.14854.1.A1_at	---	---	0.83464
CfaAffx.30405.1.S1_s_at	CDT1	chromatin licensing and DNA replication factor 1	0.83418
Cfa.19985.1.S1_s_at	ASNS	asparagine synthetase	0.833996
CfaAffx.29998.1.S1_s_at	PHF13	PHD finger protein 13	0.833751
Cfa.4259.2.A1_at	---	---	0.833733
Cfa.10367.1.A1_at	---	---	0.833096
Cfa.12470.1.A1_at	COPA	coatomer protein complex, subunit alpha	0.832984
Cfa.15569.1.A1_at	---	---	0.832916
CfaAffx.751.1.S1_s_at	TIMM9	translocase of inner mitochondrial membrane 9 homolog (yeast)	0.83291
Cfa.1780.1.S1_at	FEN1	flap structure-specific endonuclease 1	0.832351
CfaAffx.17307.1.S1_s_at	CD99	CD99 molecule	0.832271
CfaAffx.13809.1.S1_s_at	BACH1	BTB and CNC homology 1, basic leucine zipper transcription factor 1	0.832019
Cfa.15950.1.S1_s_at	SCAMP3	secretory carrier membrane protein 3	0.831867
Cfa.18010.1.S1_s_at	CHEK2	CHK2 checkpoint homolog (S. pombe)	0.831549
CfaAffx.16909.1.S1_s_at	SEMA3F	sema domain, immunoglobulin domain (Ig), short basic domain, secreted, (semaphorin) 3F	0.831534
CfaAffx.14751.1.S1_at	LOC608512	hypothetical protein LOC608512	0.831399
CfaAffx.17978.1.S1_at	ADNP	activity-dependent neuroprotector homeobox	0.831265
CfaAffx.5117.1.S1_s_at	CCDC88A	coiled-coil domain containing 88A	0.830979
Cfa.18573.1.S1_at	CCDC99	coiled-coil domain containing 99	0.830755
CfaAffx.14557.1.S1_at	LOC478538	hypothetical LOC478538	0.830041
CfaAffx.3650.1.S1_s_at	TMEM2	transmembrane protein 2	0.829992
CfaAffx.23315.1.S1_s_at	CAPZB	capping protein (actin filament) muscle Z-line, beta	0.829892
Cfa.14154.1.A1_at	ASTN2	astrotactin 2	0.829561
Cfa.5195.1.A1_at	LXN	latexin	0.829275
AFFX-Cf_Actin_3_at	---	---	0.829197
CfaAffx.28743.1.S1_at	RAI14	retinoic acid induced 14	0.829193
Cfa.15393.1.A1_at	---	---	0.828478
Cfa.4774.1.A1_at	---	---	0.828075
Cfa.15155.1.A1_at	---	---	0.827513
CfaAffx.26158.1.S1_at	FARSA	phenylalanyl-tRNA synthetase, alpha subunit	0.827393
CfaAffx.17360.1.S1_at	ROBO3	roundabout, axon guidance receptor, homolog 3 (Drosophila)	0.827129
CfaAffx.5770.1.S1_s_at	CNOT4	CCR4-NOT transcription complex, subunit 4	0.827063
Cfa.245.1.S1_at	LOC479778	similar to fusion (involved in t(12;16) in malignant liposarcoma) (predicted)	0.826842
Cfa.2514.1.S1_at	PCYOX1	prenylcysteine oxidase 1	0.826643
Cfa.6100.1.A1_at	ARID1A	AT rich interactive domain 1A (SWI-like)	0.826101
CfaAffx.22757.1.S1_s_at	MCM7	minichromosome maintenance complex component 7	0.825515
CfaAffx.18071.1.S1_at	CLCF1	cardiotrophin-like cytokine factor 1	0.825362
Cfa.20054.1.S1_s_at	LOC475225	similar to Cytochrome P450 51A1 (CYPLI) (P450LI) (Sterol 14-alpha demethylase) (Lanosterol 14-alpha demethylase) (LDM) (P450-14DM) (P45014DM)	0.825283
Cfa.3572.1.S1_s_at	ME1	malic enzyme 1, NADP(+)-dependent, cytosolic	0.825219
Cfa.7162.1.A1_at	---	---	0.825142
Cfa.18207.1.S1_s_at	SMS	spermine synthase	0.824711
Cfa.640.1.A1_at	---	---	0.824148
Cfa.4322.1.A1_at	---	---	0.823923
Cfa.21578.1.S1_at	TMEM2	transmembrane protein 2	0.823525
Cfa.1372.1.S1_at	TUBA1B	tubulin, alpha 1b	0.823458
Cfa.5843.1.A1_at	VEZF1	vascular endothelial zinc finger 1	0.822927
Cfa.3412.1.S1_at	---	---	0.822843
Cfa.17386.1.S1_s_at	VEZF1	vascular endothelial zinc finger 1	0.822705
Cfa.3786.1.S1_s_at	MYC	v-myc myelocytomatosis viral oncogene homolog (avian)	0.822227
CfaAffx.30167.1.S1_s_at	CAMSAP1	calmodulin regulated spectrin-associated protein 1	0.82164
CfaAffx.12369.1.S1_s_at	SULF1	sulfatase 1	0.821413
CfaAffx.27099.1.S1_s_at	ILF3	interleukin enhancer binding factor 3, 90kDa	0.821354
Cfa.17165.1.S1_at	---	---	0.821183
Cfa.3961.1.A1_at	---	---	0.821163
CfaAffx.6537.1.S1_at	CCRN4L	CCR4 carbon catabolite repression 4-like (S. cerevisiae)	0.821146
CfaAffx.2474.1.S1_s_at	TXNDC15	thioredoxin domain containing 15	0.821143
Cfa.10096.1.A1_at	---	---	0.820681
Cfa.5971.1.A1_at	---	---	0.820579
CfaAffx.14551.1.S1_s_at	TRIO	triple functional domain (PTPRF interacting)	0.820485
[truncated: 41,037 more rows]

## Sheet: HMLE EMT
Table EV9. Microarry of HMLE cells treated with TGF-β for 15 days
Transcript ID	Gene Assignment	mRNA Assignment	Gene Symbol	RefSeq	Fold-Change (HMLE+TGF-β d15 vs HMLE)
7971077	NM_006475 // POSTN // periostin, osteoblast specific factor // 13q13.3 // 10631	NM_006475 // RefSeq // Homo sapiens periostin, osteoblast specific factor (POSTN	POSTN	NM_006475	70.1008
7980908	NM_006329 // FBLN5 // fibulin 5 // 14q32.1 // 10516	NM_006329 // RefSeq // Homo sapiens fibulin 5 (FBLN5), mRNA. // chr14 // 100 //	FBLN5	NM_006329	55.0664
7995681	NM_004530 // MMP2 // matrix metallopeptidase 2 (gelatinase A, 72kDa gelatinase,	NM_004530 // RefSeq // Homo sapiens matrix metallopeptidase 2 (gelatinase A, 72k	MMP2	NM_004530	23.3417
8100798	NM_014465 // SULT1B1 // sulfotransferase family, cytosolic, 1B, member 1 // 4q13	NM_014465 // RefSeq // Homo sapiens sulfotransferase family, cytosolic, 1B, memb	SULT1B1	NM_014465	17.992
8134263	NM_000089 // COL1A2 // collagen, type I, alpha 2 // 7q22.1 // 1278 /// AL833478	NM_000089 // RefSeq // Homo sapiens collagen, type I, alpha 2 (COL1A2), mRNA. //	COL1A2	NM_000089	16.6613
7934979	NM_014391 // ANKRD1 // ankyrin repeat domain 1 (cardiac muscle) // 10q23.31 // 2	NM_014391 // RefSeq // Homo sapiens ankyrin repeat domain 1 (cardiac muscle) (AN	ANKRD1	NM_014391	16.1993
8106743	NM_004385 // VCAN // versican // 5q14.3 // 1462 /// BC050524 // VCAN // versican	NM_004385 // RefSeq // Homo sapiens versican (VCAN), mRNA. // chr5 // 100 // 96	VCAN	NM_004385	14.4891
7906435	BX537430 // DARC // Duffy blood group, chemokine receptor // 1q21-q22 // 2532 //	BX537430 // GenBank // Homo sapiens mRNA; cDNA DKFZp686D15198 (from clone DKFZp6	DARC	BX537430	12.9325
8151906	NM_001001557 // GDF6 // growth differentiation factor 6 // 8q22.1 // 392255	NM_001001557 // RefSeq // Homo sapiens growth differentiation factor 6 (GDF6), m	GDF6	NM_001001557	12.7924
8170648	NM_001711 // BGN // biglycan // Xq28 // 633 /// AK094059 // BGN // biglycan // X	NM_001711 // RefSeq // Homo sapiens biglycan (BGN), mRNA. // chrX // 100 // 100	BGN	NM_001711	11.3776
8142981	NM_001018111 // PODXL // podocalyxin-like // 7q32-q33 // 5420 /// NM_005397 // P	NM_001018111 // RefSeq // Homo sapiens podocalyxin-like (PODXL), transcript vari	PODXL	NM_001018111	11.3147
8072678	NM_002133 // HMOX1 // heme oxygenase (decycling) 1 // 22q12|22q13.1 // 3162 ///	NM_002133 // RefSeq // Homo sapiens heme oxygenase (decycling) 1 (HMOX1), mRNA.	HMOX1	NM_002133	11.1419
8001800	NM_001797 // CDH11 // cadherin 11, type 2, OB-cadherin (osteoblast) // 16q22.1 /	NM_001797 // RefSeq // Homo sapiens cadherin 11, type 2, OB-cadherin (osteoblast	CDH11	NM_001797	10.3996
7936968	NM_003474 // ADAM12 // ADAM metallopeptidase domain 12 (meltrin alpha) // 10q26.	NM_003474 // RefSeq // Homo sapiens ADAM metallopeptidase domain 12 (meltrin alp	ADAM12	NM_003474	9.8351
7999754	NM_022166 // XYLT1 // xylosyltransferase I // 16p12.3 // 64131	NM_022166 // RefSeq // Homo sapiens xylosyltransferase I (XYLT1), mRNA. // chr16	XYLT1	NM_022166	9.57638
7906417	AF363367 // CADM3 // cell adhesion molecule 3 // 1q21.2-q22 // 57863 /// NM_0211	AF363367 // GenBank // Homo sapiens TSLC1-like 1 (TSLL1) mRNA, complete cds. //	CADM3	AF363367	9.48357
8143154	NM_004717 // DGKI // diacylglycerol kinase, iota // 7q32.3-q33 // 9162 /// AB209	NM_004717 // RefSeq // Homo sapiens diacylglycerol kinase, iota (DGKI), mRNA. //	DGKI	NM_004717	8.92895
8070279	NM_002240 // KCNJ6 // potassium inwardly-rectifying channel, subfamily J, member	NM_002240 // RefSeq // Homo sapiens potassium inwardly-rectifying channel, subfa	KCNJ6	NM_002240	8.6772
7930980	NM_001030059 // PPAPDC1A // phosphatidic acid phosphatase type 2 domain containi	NM_001030059 // RefSeq // Homo sapiens phosphatidic acid phosphatase type 2 doma	PPAPDC1A	NM_001030059	8.51791
7939642	NM_052854 // CREB3L1 // cAMP responsive element binding protein 3-like 1 // 11p1	NM_052854 // RefSeq // Homo sapiens cAMP responsive element binding protein 3-li	CREB3L1	NM_052854	8.35575
8114287	NM_004598 // SPOCK1 // sparc/osteonectin, cwcv and kazal-like domains proteoglyc	NM_004598 // RefSeq // Homo sapiens sparc/osteonectin, cwcv and kazal-like domai	SPOCK1	NM_004598	8.26967
8157524	NM_138554 // TLR4 // toll-like receptor 4 // 9q32-q33 // 7099 /// U88880 // TLR4	NM_138554 // RefSeq // Homo sapiens toll-like receptor 4 (TLR4), mRNA. // chr9 /	TLR4	NM_138554	8.16374
8089544	NM_199511 // CCDC80 // coiled-coil domain containing 80 // 3q13.2 // 151887 ///	NM_199511 // RefSeq // Homo sapiens coiled-coil domain containing 80 (CCDC80), t	CCDC80	NM_199511	8.15435
8150962	NM_014729 // TOX // thymocyte selection-associated high mobility group box // 8q	NM_014729 // RefSeq // Homo sapiens thymocyte selection-associated high mobility	TOX	NM_014729	8.06011
8059905	NM_004369 // COL6A3 // collagen, type VI, alpha 3 // 2q37 // 1293 /// NM_057164	NM_004369 // RefSeq // Homo sapiens collagen, type VI, alpha 3 (COL6A3), transcr	COL6A3	NM_004369	7.82066
8022674	NM_001792 // CDH2 // cadherin 2, type 1, N-cadherin (neuronal) // 18q11.2 // 100	NM_001792 // RefSeq // Homo sapiens cadherin 2, type 1, N-cadherin (neuronal) (C	CDH2	NM_001792	7.64301
8067233	NM_020182 // TMEPAI // transmembrane, prostate androgen induced RNA // 20q13.31-	NM_020182 // RefSeq // Homo sapiens transmembrane, prostate androgen induced RNA	TMEPAI	NM_020182	7.63109
8108627	---	AF058927 // GenBank // Homo sapiens clone hvRNA92 vRNA sequence. // chr5 // 68 /		---	7.4143
8148435	NM_003882 // WISP1 // WNT1 inducible signaling pathway protein 1 // 8q24.1-q24.3	NM_003882 // RefSeq // Homo sapiens WNT1 inducible signaling pathway protein 1 (	WISP1	NM_003882	7.27738
8077490	NM_014583 // LMCD1 // LIM and cysteine-rich domains 1 // 3p26-p24 // 29995	NM_014583 // RefSeq // Homo sapiens LIM and cysteine-rich domains 1 (LMCD1), mRN	LMCD1	NM_014583	7.239
7945663	AK022293 // CTSD // cathepsin D // 11p15.5 // 1509 /// BC036199 // LOC402778 //	AK022293 // GenBank // Homo sapiens cDNA FLJ12231 fis, clone MAMMA1001191. // ch	CTSD	AK022293	7.20631
8059413	NM_014689 // DOCK10 // dedicator of cytokinesis 10 // 2q36.2 // 55619 /// ENST00	NM_014689 // RefSeq // Homo sapiens dedicator of cytokinesis 10 (DOCK10), mRNA.	DOCK10	NM_014689	6.90681
7988467	NM_000138 // FBN1 // fibrillin 1 // 15q21.1 // 2200 /// BC094721 // FBN1 // fibr	NM_000138 // RefSeq // Homo sapiens fibrillin 1 (FBN1), mRNA. // chr15 // 100 //	FBN1	NM_000138	6.67145
7907222	NM_006902 // PRRX1 // paired related homeobox 1 // 1q24 // 5396 /// NM_022716 //	NM_006902 // RefSeq // Homo sapiens paired related homeobox 1 (PRRX1), transcrip	PRRX1	NM_006902	6.59215
7908204	NM_031935 // HMCN1 // hemicentin 1 // 1q25.3-q31.1 // 83872 /// AK056336 // HMCN	NM_031935 // RefSeq // Homo sapiens hemicentin 1 (HMCN1), mRNA. // chr1 // 100 /	HMCN1	NM_031935	6.46343
8115691	NM_003062 // SLIT3 // slit homolog 3 (Drosophila) // 5q35 // 6586 /// AL122074 /	NM_003062 // RefSeq // Homo sapiens slit homolog 3 (Drosophila) (SLIT3), mRNA. /	SLIT3	NM_003062	6.29672
8054439	NM_032528 // ST6GAL2 // ST6 beta-galactosamide alpha-2,6-sialyltranferase 2 // 2	NM_032528 // RefSeq // Homo sapiens ST6 beta-galactosamide alpha-2,6-sialyltranf	ST6GAL2	NM_032528	6.2829
8060897	NM_000933 // PLCB4 // phospholipase C, beta 4 // 20p12 // 5332 /// NM_182797 //	NM_000933 // RefSeq // Homo sapiens phospholipase C, beta 4 (PLCB4), transcript	PLCB4	NM_000933	6.13775
7929388	NM_016341 // PLCE1 // phospholipase C, epsilon 1 // 10q23 // 51196 /// ENST00000	NM_016341 // RefSeq // Homo sapiens phospholipase C, epsilon 1 (PLCE1), mRNA. //	PLCE1	NM_016341	6.13286
8152703	NM_058229 // FBXO32 // F-box protein 32 // 8q24.13 // 114907 /// ENST00000287396	NM_058229 // RefSeq // Homo sapiens F-box protein 32 (FBXO32), transcript varian	FBXO32	NM_058229	6.06135
8077499	AK054898 // LOH3CR2A // loss of heterozygosity, 3, chromosomal region 2, gene A	AK054898 // GenBank // Homo sapiens cDNA FLJ30336 fis, clone BRACE2007358, moder	LOH3CR2A	AK054898	6.04696
8159142	NM_000093 // COL5A1 // collagen, type V, alpha 1 // 9q34.2-q34.3 // 1289 /// AK0	NM_000093 // RefSeq // Homo sapiens collagen, type V, alpha 1 (COL5A1), mRNA. //	COL5A1	NM_000093	6.04662
8067270	NM_153360 // APCDD1L // adenomatosis polyposis coli down-regulated 1-like // 20q	NM_153360 // RefSeq // Homo sapiens adenomatosis polyposis coli down-regulated 1	APCDD1L	NM_153360	5.95978
8058869	NM_022648 // TNS1 // tensin 1 // 2q35-q36 // 7145 /// BC071905 // TNS1 // tensin	NM_022648 // RefSeq // Homo sapiens tensin 1 (TNS1), mRNA. // chr2 // 100 // 92	TNS1	NM_022648	5.90276
8110932	NM_003966 // SEMA5A // sema domain, seven thrombospondin repeats (type 1 and typ	NM_003966 // RefSeq // Homo sapiens sema domain, seven thrombospondin repeats (t	SEMA5A	NM_003966	5.83281
8023528	NM_052947 // ALPK2 // alpha-kinase 2 // 18q21.31 // 115701 /// AK125243 // ALPK2	NM_052947 // RefSeq // Homo sapiens alpha-kinase 2 (ALPK2), mRNA. // chr18 // 10	ALPK2	NM_052947	5.82949
7974366	NM_000956 // PTGER2 // prostaglandin E receptor 2 (subtype EP2), 53kDa // 14q22	NM_000956 // RefSeq // Homo sapiens prostaglandin E receptor 2 (subtype EP2), 53	PTGER2	NM_000956	5.82117
7894129	---	--- // --- // neg_control // --- // --- // --- // --- // --- // ---		---	5.69845
8115099	NM_002609 // PDGFRB // platelet-derived growth factor receptor, beta polypeptide	NM_002609 // RefSeq // Homo sapiens platelet-derived growth factor receptor, bet	PDGFRB	NM_002609	5.61171
7894731	---	--- // --- // neg_control // --- // --- // --- // --- // --- // ---		---	5.5487
7893705	---	--- // --- // neg_control // --- // --- // --- // --- // --- // ---		---	5.5053
8160260	NM_017637 // BNC2 // basonuclin 2 // 9p22.3-p22.2 // 54796 /// AK092247 // BNC2	NM_017637 // RefSeq // Homo sapiens basonuclin 2 (BNC2), mRNA. // chr9 // 100 //	BNC2	NM_017637	5.43379
8139656	NM_001001555 // GRB10 // growth factor receptor-bound protein 10 // 7p12-p11.2 /	NM_001001555 // RefSeq // Homo sapiens growth factor receptor-bound protein 10 (	GRB10	NM_001001555	5.42379
7962579	BC095477 // AMIGO2 // adhesion molecule with Ig-like domain 2 // 12q13.11 // 347	BC095477 // GenBank // Homo sapiens adhesion molecule with Ig-like domain 2, mRN	AMIGO2	BC095477	5.3954
8097628	NM_022475 // HHIP // hedgehog interacting protein // 4q28-q32 // 64399 /// AY358	NM_022475 // RefSeq // Homo sapiens hedgehog interacting protein (HHIP), mRNA. /	HHIP	NM_022475	5.34196
7894238	---	--- // --- // pos_control // --- // --- // --- // --- // --- // ---		---	5.24732
7906919	NM_001102445 // RGS4 // regulator of G-protein signaling 4 // 1q23.3 // 5999 ///	NM_001102445 // RefSeq // Homo sapiens regulator of G-protein signaling 4 (RGS4)	RGS4	NM_001102445	5.14635
8143127	AK290250 // UNQ1940 // HWKM1940 // 7q33 // 389558 /// NM_205855 // UNQ1940 // HW	AK290250 // GenBank // Homo sapiens cDNA FLJ78102 complete cds, highly similar t	UNQ1940	AK290250	5.12908
8016646	NM_000088 // COL1A1 // collagen, type I, alpha 1 // 17q21.33 // 1277	NM_000088 // RefSeq // Homo sapiens collagen, type I, alpha 1 (COL1A1), mRNA. //	COL1A1	NM_000088	5.06893
8108217	NM_000358 // TGFBI // transforming growth factor, beta-induced, 68kDa // 5q31 //	NM_000358 // RefSeq // Homo sapiens transforming growth factor, beta-induced, 68	TGFBI	NM_000358	4.98502
8112731	NM_004101 // F2RL2 // coagulation factor II (thrombin) receptor-like 2 // 5q13 /	NM_004101 // RefSeq // Homo sapiens coagulation factor II (thrombin) receptor-li	F2RL2	NM_004101	4.96103
8102938	NM_020724 // RNF150 // ring finger protein 150 // 4q31.21 // 57484 /// BC101992	NM_020724 // RefSeq // Homo sapiens ring finger protein 150 (RNF150), mRNA. // c	RNF150	NM_020724	4.94024
8175531	NM_004065 // CDR1 // cerebellar degeneration-related protein 1, 34kDa // Xq27.1-	NM_004065 // RefSeq // Homo sapiens cerebellar degeneration-related protein 1, 3	CDR1	NM_004065	4.88758
7895715	---	--- // --- // neg_control // --- // --- // --- // --- // --- // ---		---	4.82912
7976812	NR_003232 // SNORD113-4 // small nucleolar RNA, C/D box 113-4 // 14q32.31 // 767	NR_003232 // RefSeq // Homo sapiens small nucleolar RNA, C/D box 113-4 (SNORD113	SNORD113-4	NR_003232	4.77404
8055314	NM_144586 // LYPD1 // LY6/PLAUR domain containing 1 // 2q21.2 // 116372 /// NM_0	NM_144586 // RefSeq // Homo sapiens LY6/PLAUR domain containing 1 (LYPD1), trans	LYPD1	NM_144586	4.76016
7916493	NM_003713 // PPAP2B // phosphatidic acid phosphatase type 2B // 1pter-p22.1 // 8	NM_003713 // RefSeq // Homo sapiens phosphatidic acid phosphatase type 2B (PPAP2	PPAP2B	NM_003713	4.75485
7894210	---	--- // --- // neg_control // --- // --- // --- // --- // --- // ---		---	4.67436
7892540	---	--- // --- // neg_control // --- // --- // --- // --- // --- // ---		---	4.54166
8113504	NM_004772 // C5orf13 // chromosome 5 open reading frame 13 // 5q22.1 // 9315 ///	NM_004772 // RefSeq // Homo sapiens chromosome 5 open reading frame 13 (C5orf13)	C5orf13	NM_004772	4.50117
7944082	NM_001001522 // TAGLN // transgelin // 11q23.2 // 6876 /// NM_003186 // TAGLN //	NM_001001522 // RefSeq // Homo sapiens transgelin (TAGLN), transcript variant 1,	TAGLN	NM_001001522	4.4837
7894935	---	--- // --- // neg_control // --- // --- // --- // --- // --- // ---		---	4.48218
7974689	NM_016651 // DACT1 // dapper, antagonist of beta-catenin, homolog 1 (Xenopus lae	NM_016651 // RefSeq // Homo sapiens dapper, antagonist of beta-catenin, homolog	DACT1	NM_016651	4.45137
7894283	---	--- // --- // neg_control // --- // --- // --- // --- // --- // ---		---	4.41141
8092839	NM_130830 // LRRC15 // leucine rich repeat containing 15 // 3q29 // 131578	NM_130830 // RefSeq // Homo sapiens leucine rich repeat containing 15 (LRRC15),	LRRC15	NM_130830	4.39606
7904158	NM_020190 // OLFML3 // olfactomedin-like 3 // 1p13.2 // 56944 /// AK092766 // OL	NM_020190 // RefSeq // Homo sapiens olfactomedin-like 3 (OLFML3), mRNA. // chr1	OLFML3	NM_020190	4.38413
7909789	NM_003238 // TGFB2 // transforming growth factor, beta 2 // 1q41 // 7042 /// AB2	NM_003238 // RefSeq // Homo sapiens transforming growth factor, beta 2 (TGFB2),	TGFB2	NM_003238	4.36696
7972750	NM_001845 // COL4A1 // collagen, type IV, alpha 1 // 13q34 // 1282 /// BC142626	NM_001845 // RefSeq // Homo sapiens collagen, type IV, alpha 1 (COL4A1), mRNA. /	COL4A1	NM_001845	4.36264
8010915	NM_182705 // FAM101B // family with sequence similarity 101, member B // 17p13 /	NM_182705 // RefSeq // Homo sapiens family with sequence similarity 101, member	FAM101B	NM_182705	4.23714
8043995	NM_000877 // IL1R1 // interleukin 1 receptor, type I // 2q12 // 3554 /// X16896	NM_000877 // RefSeq // Homo sapiens interleukin 1 receptor, type I (IL1R1), mRNA	IL1R1	NM_000877	4.21733
8115490	NM_033274 // ADAM19 // ADAM metallopeptidase domain 19 (meltrin beta) // 5q32-q3	NM_033274 // RefSeq // Homo sapiens ADAM metallopeptidase domain 19 (meltrin bet	ADAM19	NM_033274	4.21444
7925457	NM_002924 // RGS7 // regulator of G-protein signaling 7 // 1q43|1q23.1 // 6000 /	NM_002924 // RefSeq // Homo sapiens regulator of G-protein signaling 7 (RGS7), m	RGS7	NM_002924	4.20877
8018966	NM_003255 // TIMP2 // TIMP metallopeptidase inhibitor 2 // 17q25 // 7077 /// AL7	NM_003255 // RefSeq // Homo sapiens TIMP metallopeptidase inhibitor 2 (TIMP2), m	TIMP2	NM_003255	4.20227
8129562	NM_001901 // CTGF // connective tissue growth factor // 6q23.1 // 1490 /// AY395	NM_001901 // RefSeq // Homo sapiens connective tissue growth factor (CTGF), mRNA	CTGF	NM_001901	4.18074
7892535	---	--- // --- // neg_control // --- // --- // --- // --- // --- // ---		---	4.16905
7893273	---	--- // --- // pos_control // --- // --- // --- // --- // --- // ---		---	4.15933
8135069	NM_000602 // SERPINE1 // serpin peptidase inhibitor, clade E (nexin, plasminogen	NM_000602 // RefSeq // Homo sapiens serpin peptidase inhibitor, clade E (nexin,	SERPINE1	NM_000602	4.15457
7894576	---	--- // --- // neg_control // --- // --- // --- // --- // --- // ---		---	4.14537
8142497	NM_033427 // CTTNBP2 // cortactin binding protein 2 // 7q31 // 83992 /// AL13768	NM_033427 // RefSeq // Homo sapiens cortactin binding protein 2 (CTTNBP2), mRNA.	CTTNBP2	NM_033427	4.14089
7927827	NM_032578 // MYPN // myopalladin // 10q21.3 // 84665 /// AF328296 // MYPN // myo	NM_032578 // RefSeq // Homo sapiens myopalladin (MYPN), mRNA. // chr10 // 100 //	MYPN	NM_032578	4.09116
8137874	NM_032415 // CARD11 // caspase recruitment domain family, member 11 // 7p22 // 8	NM_032415 // RefSeq // Homo sapiens caspase recruitment domain family, member 11	CARD11	NM_032415	4.07706
8102800	NM_014331 // SLC7A11 // solute carrier family 7, (cationic amino acid transporte	NM_014331 // RefSeq // Homo sapiens solute carrier family 7, (cationic amino aci	SLC7A11	NM_014331	4.07305
7893885	---	--- // --- // neg_control // --- // --- // --- // --- // --- // ---		---	4.06141
7948995	---	uc001nxj.1 // UCSC Genes // --- // chr11 // 100 // 100 // 17 // 17 // 0		---	4.04436
7906900	---	BX537651 // GenBank // Homo sapiens mRNA; cDNA DKFZp686C0390 (from clone DKFZp68		---	4.03282
8147461	NM_002998 // SDC2 // syndecan 2 // 8q22-q23 // 6383	NM_002998 // RefSeq // Homo sapiens syndecan 2 (SDC2), mRNA. // chr8 // 100 // 1	SDC2	NM_002998	4.02701
8009301	NM_002737 // PRKCA // protein kinase C, alpha // 17q22-q23.2 // 5578 /// AB20947	NM_002737 // RefSeq // Homo sapiens protein kinase C, alpha (PRKCA), mRNA. // ch	PRKCA	NM_002737	4.01684
7893310	---	--- // --- // neg_control // --- // --- // --- // --- // --- // ---		---	4.00103
7965979	NM_001034173 // ALDH1L2 // aldehyde dehydrogenase 1 family, member L2 // 12q23.3	NM_001034173 // RefSeq // Homo sapiens aldehyde dehydrogenase 1 family, member L	ALDH1L2	NM_001034173	3.97435
8042310	NM_003038 // SLC1A4 // solute carrier family 1 (glutamate/neutral amino acid tra	NM_003038 // RefSeq // Homo sapiens solute carrier family 1 (glutamate/neutral a	SLC1A4	NM_003038	3.96739
8007931	NM_000212 // ITGB3 // integrin, beta 3 (platelet glycoprotein IIIa, antigen CD61	NM_000212 // RefSeq // Homo sapiens integrin, beta 3 (platelet glycoprotein IIIa	ITGB3	NM_000212	3.96535
7895536	---	--- // --- // neg_control // --- // --- // --- // --- // --- // ---		---	3.92336
7971922	NM_203487 // PCDH9 // protocadherin 9 // 13q14.3-q21.1 // 5101 /// NM_020403 //	NM_203487 // RefSeq // Homo sapiens protocadherin 9 (PCDH9), transcript variant	PCDH9	NM_203487	3.91014
7894181	---	--- // --- // neg_control // --- // --- // --- // --- // --- // ---		---	3.9077
7976816	NR_003195 // SNORD114-3 // small nucleolar RNA, C/D box 114-3 // 14q32 // 767579	NR_003195 // RefSeq // Homo sapiens small nucleolar RNA, C/D box 114-3 (SNORD114	SNORD114-3	NR_003195	3.90529
7895775	---	--- // --- // neg_control // --- // --- // --- // --- // --- // ---		---	3.86163
8134869	NM_002593 // PCOLCE // procollagen C-endopeptidase enhancer // 7q22 // 5118	NM_002593 // RefSeq // Homo sapiens procollagen C-endopeptidase enhancer (PCOLCE	PCOLCE	NM_002593	3.84939
7895829	---	--- // --- // neg_control // --- // --- // --- // --- // --- // ---		---	3.8431
7892980	---	--- // --- // neg_control // --- // --- // --- // --- // --- // ---		---	3.83916
8045637	NM_004522 // KIF5C // kinesin family member 5C // 2q23.1 // 3800 /// BC110287 //	NM_004522 // RefSeq // Homo sapiens kinesin family member 5C (KIF5C), mRNA. // c	KIF5C	NM_004522	3.83892
7950374	NM_182904 // P4HA3 // procollagen-proline, 2-oxoglutarate 4-dioxygenase (proline	NM_182904 // RefSeq // Homo sapiens procollagen-proline, 2-oxoglutarate 4-dioxyg	P4HA3	NM_182904	3.82084
7906878	NM_001014796 // DDR2 // discoidin domain receptor family, member 2 // 1q23.3 //	NM_001014796 // RefSeq // Homo sapiens discoidin domain receptor family, member	DDR2	NM_001014796	3.82023
7894008	---	--- // --- // neg_control // --- // --- // --- // --- // --- // ---		---	3.78609
7894046	---	--- // --- // neg_control // --- // --- // --- // --- // --- // ---		---	3.77412
7892840	---	--- // --- // neg_control // --- // --- // --- // --- // --- // ---		---	3.76947
8103399	NM_016205 // PDGFC // platelet derived growth factor C // 4q32 // 56034	NM_016205 // RefSeq // Homo sapiens platelet derived growth factor C (PDGFC), mR	PDGFC	NM_016205	3.76706
8042788	NM_001615 // ACTG2 // actin, gamma 2, smooth muscle, enteric // 2p13.1 // 72 ///	NM_001615 // RefSeq // Homo sapiens actin, gamma 2, smooth muscle, enteric (ACTG	ACTG2	NM_001615	3.73477
7908125	NM_015149 // RGL1 // ral guanine nucleotide dissociation stimulator-like 1 // 1q	NM_015149 // RefSeq // Homo sapiens ral guanine nucleotide dissociation stimulat	RGL1	NM_015149	3.70648
7982377	NM_013372 // GREM1 // gremlin 1, cysteine knot superfamily, homolog (Xenopus lae	NM_013372 // RefSeq // Homo sapiens gremlin 1, cysteine knot superfamily, homolo	GREM1	NM_013372	3.68918
8154100	NM_003383 // VLDLR // very low density lipoprotein receptor // 9p24 // 7436 ///	NM_003383 // RefSeq // Homo sapiens very low density lipoprotein receptor (VLDLR	VLDLR	NM_003383	3.68152
7894593	---	--- // --- // neg_control // --- // --- // --- // --- // --- // ---		---	3.67542
7893484	---	--- // --- // neg_control // --- // --- // --- // --- // --- // ---		---	3.67519
7895250	---	--- // --- // neg_control // --- // --- // --- // --- // --- // ---		---	3.67158
8081235	AF170702 // COL8A1 // collagen, type VIII, alpha 1 // 3q12.3 // 1295 /// NM_0018	AF170702 // GenBank // Homo sapiens smooth muscle cell-expressed and macrophage	COL8A1	AF170702	3.64364
8097753	NM_001040260 // DCLK2 // doublecortin-like kinase 2 // 4q31.3 // 166614 /// NM_0	NM_001040260 // RefSeq // Homo sapiens doublecortin-like kinase 2 (DCLK2), trans	DCLK2	NM_001040260	3.62038
7895097	---	--- // --- // neg_control // --- // --- // --- // --- // --- // ---		---	3.60943
7975324	NM_020692 // GALNTL1 // UDP-N-acetyl-alpha-D-galactosamine:polypeptide N-acetylg	NM_020692 // RefSeq // Homo sapiens UDP-N-acetyl-alpha-D-galactosamine:polypepti	GALNTL1	NM_020692	3.6059
7894541	---	--- // --- // neg_control // --- // --- // --- // --- // --- // ---		---	3.5669
7894727	---	--- // --- // neg_control // --- // --- // --- // --- // --- // ---		---	3.56082
7892903	---	--- // --- // neg_control // --- // --- // --- // --- // --- // ---		---	3.55685
8089145	NM_015429 // ABI3BP // ABI gene family, member 3 (NESH) binding protein // 3q12	NM_015429 // RefSeq // Homo sapiens ABI gene family, member 3 (NESH) binding pro	ABI3BP	NM_015429	3.55685
7909503	NM_019605 // SERTAD4 // SERTA domain containing 4 // 1q32.1-q41 // 56256	NM_019605 // RefSeq // Homo sapiens SERTA domain containing 4 (SERTAD4), mRNA. /	SERTAD4	NM_019605	3.5553
8057898	NM_020760 // HECW2 // HECT, C2 and WW domain containing E3 ubiquitin protein lig	NM_020760 // RefSeq // Homo sapiens HECT, C2 and WW domain containing E3 ubiquit	HECW2	NM_020760	3.55367
7895080	---	--- // --- // neg_control // --- // --- // --- // --- // --- // ---		---	3.5246
7934997	NM_005398 // PPP1R3C // protein phosphatase 1, regulatory (inhibitor) subunit 3C	NM_005398 // RefSeq // Homo sapiens protein phosphatase 1, regulatory (inhibitor	PPP1R3C	NM_005398	3.52448
7893656	---	--- // --- // neg_control // --- // --- // --- // --- // --- // ---		---	3.50876
8109407	NM_198321 // GALNT10 // UDP-N-acetyl-alpha-D-galactosamine:polypeptide N-acetylg	NM_198321 // RefSeq // Homo sapiens UDP-N-acetyl-alpha-D-galactosamine:polypepti	GALNT10	NM_198321	3.50062
8091678	NM_024621 // VEPH1 // ventricular zone expressed PH domain homolog 1 (zebrafish)	NM_024621 // RefSeq // Homo sapiens ventricular zone expressed PH domain homolog	VEPH1	NM_024621	3.48817
7902512	NM_007034 // DNAJB4 // DnaJ (Hsp40) homolog, subfamily B, member 4 // 1p31.1 //	NM_007034 // RefSeq // Homo sapiens DnaJ (Hsp40) homolog, subfamily B, member 4	DNAJB4	NM_007034	3.48563
7893193	---	--- // --- // neg_control // --- // --- // --- // --- // --- // ---		---	3.48186
8131205	NM_152744 // SDK1 // sidekick homolog 1, cell adhesion molecule (chicken) // 7p2	NM_152744 // RefSeq // Homo sapiens sidekick homolog 1, cell adhesion molecule (	SDK1	NM_152744	3.4723
8058450	NM_005279 // GPR1 // G protein-coupled receptor 1 // 2q33.3 // 2825 /// NM_00109	NM_005279 // RefSeq // Homo sapiens G protein-coupled receptor 1 (GPR1), transcr	GPR1	NM_005279	3.46787
8135990	NM_001458 // FLNC // filamin C, gamma (actin binding protein 280) // 7q32-q35 //	NM_001458 // RefSeq // Homo sapiens filamin C, gamma (actin binding protein 280)	FLNC	NM_001458	3.46689
7901969	NM_005012 // ROR1 // receptor tyrosine kinase-like orphan receptor 1 // 1p32-p31	NM_005012 // RefSeq // Homo sapiens receptor tyrosine kinase-like orphan recepto	ROR1	NM_005012	3.45482
8160332	NM_004529 // MLLT3 // myeloid/lymphoid or mixed-lineage leukemia (trithorax homo	NM_004529 // RefSeq // Homo sapiens myeloid/lymphoid or mixed-lineage leukemia (	MLLT3	NM_004529	3.4524
8122099	NM_006208 // ENPP1 // ectonucleotide pyrophosphatase/phosphodiesterase 1 // 6q22	NM_006208 // RefSeq // Homo sapiens ectonucleotide pyrophosphatase/phosphodieste	ENPP1	NM_006208	3.42447
7893334	---	--- // --- // neg_control // --- // --- // --- // --- // --- // ---		---	3.41944
7893621	---	--- // --- // neg_control // --- // --- // --- // --- // --- // ---		---	3.40669
7895352	---	--- // --- // neg_control // --- // --- // --- // --- // --- // ---		---	3.40369
7940431	NM_001079808 // PGA4 // pepsinogen 4, group I (pepsinogen A) // 11q12.2 // 64384	NM_001079808 // RefSeq // Homo sapiens pepsinogen 4, group I (pepsinogen A) (PGA	PGA4	NM_001079808	3.38494
7916986	NM_173808 // NEGR1 // neuronal growth regulator 1 // 1p31.1 // 257194 /// BC0367	NM_173808 // RefSeq // Homo sapiens neuronal growth regulator 1 (NEGR1), mRNA. /	NEGR1	NM_173808	3.37248
7896633	---	--- // --- // neg_control // --- // --- // --- // --- // --- // ---		---	3.36426
7940441	NM_014224 // PGA5 // pepsinogen 5, group I (pepsinogen A) // 11q13 // 5222 /// N	NM_014224 // RefSeq // Homo sapiens pepsinogen 5, group I (pepsinogen A) (PGA5),	PGA5	NM_014224	3.34821
7892603	---	--- // --- // neg_control // --- // --- // --- // --- // --- // ---		---	3.34724
7893703	---	--- // --- // neg_control // --- // --- // --- // --- // --- // ---		---	3.34232
7976826	NR_003219 // SNORD114-26 // small nucleolar RNA, C/D box 114-26 // 14q32 // 7676	NR_003219 // RefSeq // Homo sapiens small nucleolar RNA, C/D box 114-26 (SNORD11	SNORD114-26	NR_003219	3.33274
7895151	---	--- // --- // neg_control // --- // --- // --- // --- // --- // ---		---	3.33145
7938834	NM_182964 // NAV2 // neuron navigator 2 // 11p15.1 // 89797 /// NM_145117 // NAV	NM_182964 // RefSeq // Homo sapiens neuron navigator 2 (NAV2), transcript varian	NAV2	NM_182964	3.32861
8167673	NM_001098800 // MAGED4 // melanoma antigen family D, 4 // Xp11.22 // 728239 ///	NM_001098800 // RefSeq // Homo sapiens melanoma antigen family D, 4 (MAGED4), mR	MAGED4	NM_001098800	3.32667
8172722	NM_001098800 // MAGED4 // melanoma antigen family D, 4 // Xp11.22 // 728239 ///	NM_001098800 // RefSeq // Homo sapiens melanoma antigen family D, 4 (MAGED4), mR	MAGED4	NM_001098800	3.32667
8044933	NM_005270 // GLI2 // GLI-Kruppel family member GLI2 // 2q14 // 2736 /// AB209354	NM_005270 // RefSeq // Homo sapiens GLI-Kruppel family member GLI2 (GLI2), mRNA.	GLI2	NM_005270	3.32377
7894812	---	--- // --- // neg_control // --- // --- // --- // --- // --- // ---		---	3.32114
7902687	NM_001554 // CYR61 // cysteine-rich, angiogenic inducer, 61 // 1p31-p22 // 3491	NM_001554 // RefSeq // Homo sapiens cysteine-rich, angiogenic inducer, 61 (CYR61	CYR61	NM_001554	3.32105
8023575	NM_133459 // CCBE1 // collagen and calcium binding EGF domains 1 // 18q21.32 //	NM_133459 // RefSeq // Homo sapiens collagen and calcium binding EGF domains 1 (	CCBE1	NM_133459	3.32078
7940421	NM_001079807 // PGA3 // pepsinogen 3, group I (pepsinogen A) // 11q12.2 // 64383	NM_001079807 // RefSeq // Homo sapiens pepsinogen 3, group I (pepsinogen A) (PGA	PGA3	NM_001079807	3.31896
7976795	NR_003530 // MEG3 // maternally expressed 3 // 14q32 // 55384 /// NR_003531 // M	NR_003530 // RefSeq // Homo sapiens maternally expressed 3 (MEG3) on chromosome	MEG3	NR_003530	3.31374
7988763	NM_207381 // TNFAIP8L3 // tumor necrosis factor, alpha-induced protein 8-like 3	NM_207381 // RefSeq // Homo sapiens tumor necrosis factor, alpha-induced protein	TNFAIP8L3	NM_207381	3.30475
7902495	NM_144573 // NEXN // nexilin (F actin binding protein) // 1p31.1 // 91624 /// EN	NM_144573 // RefSeq // Homo sapiens nexilin (F actin binding protein) (NEXN), mR	NEXN	NM_144573	3.29756
7898809	NM_017449 // EPHB2 // EPH receptor B2 // 1p36.1-p35 // 2048 /// NM_004442 // EPH	NM_017449 // RefSeq // Homo sapiens EPH receptor B2 (EPHB2), transcript variant	EPHB2	NM_017449	3.29583
8145865	NM_032777 // GPR124 // G protein-coupled receptor 124 // 8p12 // 25960 /// BC146	NM_032777 // RefSeq // Homo sapiens G protein-coupled receptor 124 (GPR124), mRN	GPR124	NM_032777	3.29117
7927681	NM_001080512 // BICC1 // bicaudal C homolog 1 (Drosophila) // 10q21.1 // 80114 /	NM_001080512 // RefSeq // Homo sapiens bicaudal C homolog 1 (Drosophila) (BICC1)	BICC1	NM_001080512	3.28918
7933469	NM_021226 // ARHGAP22 // Rho GTPase activating protein 22 // 10q11.22 // 58504 /	NM_021226 // RefSeq // Homo sapiens Rho GTPase activating protein 22 (ARHGAP22),	ARHGAP22	NM_021226	3.28811
7893418	---	--- // --- // neg_control // --- // --- // --- // --- // --- // ---		---	3.28793
7894271	---	--- // --- // neg_control // --- // --- // --- // --- // --- // ---		---	3.27731
7950933	NM_016931 // NOX4 // NADPH oxidase 4 // 11q14.2-q21 // 50507 /// BC051371 // NOX	NM_016931 // RefSeq // Homo sapiens NADPH oxidase 4 (NOX4), mRNA. // chr11 // 10	NOX4	NM_016931	3.26726
8157800	---	uc004bot.1 // UCSC Genes // --- // chr9 // 100 // 100 // 25 // 25 // 0 /// ENST0		---	3.26533
8055016	---	AF234262 // GenBank // Homo sapiens IL-1beta-regulated neutrophil survival prote		---	3.2616
8056257	NM_004460 // FAP // fibroblast activation protein, alpha // 2q23 // 2191 /// AL8	NM_004460 // RefSeq // Homo sapiens fibroblast activation protein, alpha (FAP),	FAP	NM_004460	3.2464
7894631	---	--- // --- // neg_control // --- // --- // --- // --- // --- // ---		---	3.24338
7892724	---	--- // --- // neg_control // --- // --- // --- // --- // --- // ---		---	3.23701
8090591	NM_015103 // PLXND1 // plexin D1 // 3q21.3 // 23129 /// BC062465 // PLXND1 // pl	NM_015103 // RefSeq // Homo sapiens plexin D1 (PLXND1), mRNA. // chr3 // 98 // 9	PLXND1	NM_015103	3.23566
7892687	---	--- // --- // pos_control // --- // --- // --- // --- // --- // ---		---	3.22594
7896338	---	--- // --- // neg_control // --- // --- // --- // --- // --- // ---		---	3.22205
8007637	NM_001466 // FZD2 // frizzled homolog 2 (Drosophila) // 17q21.1 // 2535	NM_001466 // RefSeq // Homo sapiens frizzled homolog 2 (Drosophila) (FZD2), mRNA	FZD2	NM_001466	3.21538
8123936	NM_006403 // NEDD9 // neural precursor cell expressed, developmentally down-regu	NM_006403 // RefSeq // Homo sapiens neural precursor cell expressed, development	NEDD9	NM_006403	3.2148
7985493	NM_023003 // TM6SF1 // transmembrane 6 superfamily member 1 // 15q24-q26 // 5334	NM_023003 // RefSeq // Homo sapiens transmembrane 6 superfamily member 1 (TM6SF1	TM6SF1	NM_023003	3.2138
7892721	---	--- // --- // neg_control // --- // --- // --- // --- // --- // ---		---	3.20057
7980152	NM_000428 // LTBP2 // latent transforming growth factor beta binding protein 2 /	NM_000428 // RefSeq // Homo sapiens latent transforming growth factor beta bindi	LTBP2	NM_000428	3.19696
8133540	XM_935555 // LOC389523 // similar to opposite strand transcription unit to Stag3	XM_935555 // RefSeq // PREDICTED: Homo sapiens similar to opposite strand transc	LOC389523	XM_935555	3.18217
8140249	XM_935555 // LOC389523 // similar to opposite strand transcription unit to Stag3	XM_935555 // RefSeq // PREDICTED: Homo sapiens similar to opposite strand transc	LOC389523	XM_935555	3.18217
7980680	NM_001085471 // FOXN3 // forkhead box N3 // 14q31.3 // 1112 /// NM_005197 // FOX	NM_001085471 // RefSeq // Homo sapiens forkhead box N3 (FOXN3), transcript varia	FOXN3	NM_001085471	3.17246
7952313	---	uc001pyg.1 // UCSC Genes // --- // chr11 // 100 // 64 // 16 // 16 // 0 /// ENST0		---	3.17228
8017597	NM_001101393 // hCG_1793136 // similar to ribosomal protein L31 // 17q23.3 // 64	NM_001101393 // RefSeq // Homo sapiens similar to ribosomal protein L31 (LOC6459	hCG_1793136	NM_001101393	3.17026
7896198	---	--- // --- // neg_control // --- // --- // --- // --- // --- // ---		---	3.16685
8115851	NM_003714 // STC2 // stanniocalcin 2 // 5q35.2 // 8614 /// AK095862 // STC2 // s	NM_003714 // RefSeq // Homo sapiens stanniocalcin 2 (STC2), mRNA. // chr5 // 100	STC2	NM_003714	3.16655
8106986	NM_014899 // RHOBTB3 // Rho-related BTB domain containing 3 // 5q15 // 22836 ///	NM_014899 // RefSeq // Homo sapiens Rho-related BTB domain containing 3 (RHOBTB3	RHOBTB3	NM_014899	3.15999
8135734	NM_024913 // C7orf58 // chromosome 7 open reading frame 58 // 7q31.31 // 79974 /	NM_024913 // RefSeq // Homo sapiens hypothetical protein FLJ21986 (FLJ21986), tr	C7orf58	NM_024913	3.15524
8127051	NM_012288 // TRAM2 // translocation associated membrane protein 2 // 6p21.1-p12	NM_012288 // RefSeq // Homo sapiens translocation associated membrane protein 2	TRAM2	NM_012288	3.14422
7893299	---	--- // --- // neg_control // --- // --- // --- // --- // --- // ---		---	3.14315
8152522	NM_006209 // ENPP2 // ectonucleotide pyrophosphatase/phosphodiesterase 2 (autota	NM_006209 // RefSeq // Homo sapiens ectonucleotide pyrophosphatase/phosphodieste	ENPP2	NM_006209	3.1418
7896392	---	--- // --- // neg_control // --- // --- // --- // --- // --- // ---		---	3.13875
8067040	NM_012340 // NFATC2 // nuclear factor of activated T-cells, cytoplasmic, calcine	NM_012340 // RefSeq // Homo sapiens nuclear factor of activated T-cells, cytopla	NFATC2	NM_012340	3.1226
7896630	---	--- // --- // neg_control // --- // --- // --- // --- // --- // ---		---	3.11323
7893907	---	--- // --- // neg_control // --- // --- // --- // --- // --- // ---		---	3.10846
7970793	NM_181785 // SLC46A3 // solute carrier family 46, member 3 // 13q12.3 // 283537	NM_181785 // RefSeq // Homo sapiens solute carrier family 46, member 3 (SLC46A3)	SLC46A3	NM_181785	3.10816
7894510	---	--- // --- // neg_control // --- // --- // --- // --- // --- // ---		---	3.10514
7892678	---	--- // --- // pos_control // --- // --- // --- // --- // --- // ---		---	3.09434
7955502	NM_014191 // SCN8A // sodium channel, voltage gated, type VIII, alpha subunit //	NM_014191 // RefSeq // Homo sapiens sodium channel, voltage gated, type VIII, al	SCN8A	NM_014191	3.09014
7895002	---	--- // --- // neg_control // --- // --- // --- // --- // --- // ---		---	3.08613
7895933	---	--- // --- // pos_control // --- // --- // --- // --- // --- // ---		---	3.08607
7896113	---	--- // --- // neg_control // --- // --- // --- // --- // --- // ---		---	3.08051
8165692	---	S77921 // GenBank // tRNA-Thr [human, Parkinson's disease patient PD2, tRNA Mito		---	3.08021
7895371	---	--- // --- // neg_control // --- // --- // --- // --- // --- // ---		---	3.07665
7894885	---	--- // --- // neg_control // --- // --- // --- // --- // --- // ---		---	3.07237
8068494	---	AF050199 // GenBank // Homo sapiens putative peroxisome microbody protein 175.1		---	3.06458
7896405	---	--- // --- // neg_control // --- // --- // --- // --- // --- // ---		---	3.05923
7909730	NM_001017425 // KCNK2 // potassium channel, subfamily K, member 2 // 1q41 // 377	NM_001017425 // RefSeq // Homo sapiens potassium channel, subfamily K, member 2	KCNK2	NM_001017425	3.05489
7989985	NM_001004439 // ITGA11 // integrin, alpha 11 // 15q23 // 22801 /// AL359064 // I	NM_001004439 // RefSeq // Homo sapiens integrin, alpha 11 (ITGA11), mRNA. // chr	ITGA11	NM_001004439	3.04863
7934570	NM_001014797 // KCNMA1 // potassium large conductance calcium-activated channel,	NM_001014797 // RefSeq // Homo sapiens potassium large conductance calcium-activ	KCNMA1	NM_001014797	3.04042
7923991	NM_025179 // PLXNA2 // plexin A2 // 1q32.2 // 5362 /// AY358496 // PLXNA2 // ple	NM_025179 // RefSeq // Homo sapiens plexin A2 (PLXNA2), mRNA. // chr1 // 100 //	PLXNA2	NM_025179	3.03808
7992967	NM_138440 // VASN // vasorin // 16p13.3 // 114990	NM_138440 // RefSeq // Homo sapiens vasorin (VASN), mRNA. // chr16 // 100 // 100	VASN	NM_138440	3.03581
7978407	NM_002742 // PRKD1 // protein kinase D1 // 14q11 // 5587	NM_002742 // RefSeq // Homo sapiens protein kinase D1 (PRKD1), mRNA. // chr14 //	PRKD1	NM_002742	3.0269
8157650	NM_000962 // PTGS1 // prostaglandin-endoperoxide synthase 1 (prostaglandin G/H s	NM_000962 // RefSeq // Homo sapiens prostaglandin-endoperoxide synthase 1 (prost	PTGS1	NM_000962	3.02556
7894087	---	--- // --- // neg_control // --- // --- // --- // --- // --- // ---		---	3.02465
7938100	NM_000543 // SMPD1 // sphingomyelin phosphodiesterase 1, acid lysosomal (acid sp	NM_000543 // RefSeq // Homo sapiens sphingomyelin phosphodiesterase 1, acid lyso	SMPD1	NM_000543	3.0115
7894285	---	--- // --- // neg_control // --- // --- // --- // --- // --- // ---		---	3.00822
7894539	---	--- // --- // neg_control // --- // --- // --- // --- // --- // ---		---	3.0073
8108420	NR_002915 // SNORA74A // small nucleolar RNA, H/ACA box 74A // 5q31.2 // 26821	NR_002915 // RefSeq // Homo sapiens small nucleolar RNA, H/ACA box 74A (SNORA74A	SNORA74A	NR_002915	3.00297
8109194	NM_000112 // SLC26A2 // solute carrier family 26 (sulfate transporter), member 2	NM_000112 // RefSeq // Homo sapiens solute carrier family 26 (sulfate transporte	SLC26A2	NM_000112	2.99958
7895534	---	--- // --- // neg_control // --- // --- // --- // --- // --- // ---		---	2.99675
7955533	AK091315 // FLJ33996 // hypothetical protein FLJ33996 // 12q13.13 // 283401	AK091315 // GenBank // Homo sapiens cDNA FLJ33996 fis, clone DFNES2008881. // ch	FLJ33996	AK091315	2.98678
7896676	---	--- // --- // neg_control // --- // --- // --- // --- // --- // ---		---	2.98583
7896018	---	--- // --- // neg_control // --- // --- // --- // --- // --- // ---		---	2.97851
7976698	NM_001008707 // EML1 // echinoderm microtubule associated protein like 1 // 14q3	NM_001008707 // RefSeq // Homo sapiens echinoderm microtubule associated protein	EML1	NM_001008707	2.97416
8109426	AK090581 // GALNT10 // UDP-N-acetyl-alpha-D-galactosamine:polypeptide N-acetylga	AK090581 // GenBank // Homo sapiens cDNA FLJ33262 fis, clone ASTRO2006356. // ch	GALNT10	AK090581	2.97321
7895425	---	--- // --- // pos_control // --- // --- // --- // --- // --- // ---		---	2.96868
8111220	NM_004934 // CDH18 // cadherin 18, type 2 // 5p15.2-p15.1 // 1016 /// BC031051 /	NM_004934 // RefSeq // Homo sapiens cadherin 18, type 2 (CDH18), mRNA. // chr5 /	CDH18	NM_004934	2.96726
8035896	NM_020856 // TSHZ3 // teashirt zinc finger homeobox 3 // 19q12 // 57616	NM_020856 // RefSeq // Homo sapiens teashirt zinc finger homeobox 3 (TSHZ3), mRN	TSHZ3	NM_020856	2.96687
7893987	---	--- // --- // neg_control // --- // --- // --- // --- // --- // ---		---	2.96177
8068496	NM_009586 // SIM2 // single-minded homolog 2 (Drosophila) // 21q22.2|21q22.13 //	NM_009586 // RefSeq // Homo sapiens single-minded homolog 2 (Drosophila) (SIM2),	SIM2	NM_009586	2.95752
7893585	---	--- // --- // neg_control // --- // --- // --- // --- // --- // ---		---	2.9557
7893606	---	--- // --- // neg_control // --- // --- // --- // --- // --- // ---		---	2.95453
8098441	NM_001080477 // ODZ3 // odz, odd Oz/ten-m homolog 3 (Drosophila) // 4q35.1 // 55	NM_001080477 // RefSeq // Homo sapiens odz, odd Oz/ten-m homolog 3 (Drosophila)	ODZ3	NM_001080477	2.95247
7895925	---	--- // --- // neg_control // --- // --- // --- // --- // --- // ---		---	2.95122
7945262	NM_032801 // JAM3 // junctional adhesion molecule 3 // 11q25 // 83700 /// BC0121	NM_032801 // RefSeq // Homo sapiens junctional adhesion molecule 3 (JAM3), mRNA.	JAM3	NM_032801	2.94876
8044295	NM_001099289 // SH3MD4 // SH3 multiple domains 4 // 2q13 // 344558	NM_001099289 // RefSeq // Homo sapiens SH3 multiple domains 4 (SH3MD4), mRNA. //	SH3MD4	NM_001099289	2.94398
8109093	NM_014945 // ABLIM3 // actin binding LIM protein family, member 3 // 5q33.1 // 2	NM_014945 // RefSeq // Homo sapiens actin binding LIM protein family, member 3 (	ABLIM3	NM_014945	2.93948
7939052	NM_203371 // FIBIN // fin bud initiation factor // 11p14.2 // 387758	NM_203371 // RefSeq // Homo sapiens fin bud initiation factor (FIBIN), mRNA. //	FIBIN	NM_203371	2.93789
7896364	---	--- // --- // neg_control // --- // --- // --- // --- // --- // ---		---	2.93738
7982868	NM_024111 // CHAC1 // ChaC, cation transport regulator homolog 1 (E. coli) // 15	NM_024111 // RefSeq // Homo sapiens ChaC, cation transport regulator homolog 1 (	CHAC1	NM_024111	2.93419
7895300	---	--- // --- // neg_control // --- // --- // --- // --- // --- // ---		---	2.93158
8106923	NM_005654 // NR2F1 // nuclear receptor subfamily 2, group F, member 1 // 5q14 //	NM_005654 // RefSeq // Homo sapiens nuclear receptor subfamily 2, group F, membe	NR2F1	NM_005654	2.92624
7893220	---	--- // --- // neg_control // --- // --- // --- // --- // --- // ---		---	2.92365
7892612	---	--- // --- // neg_control // --- // --- // --- // --- // --- // ---		---	2.91404
7895506	---	--- // --- // neg_control // --- // --- // --- // --- // --- // ---		---	2.9073
8139488	NM_001013398 // IGFBP3 // insulin-like growth factor binding protein 3 // 7p13-p	NM_001013398 // RefSeq // Homo sapiens insulin-like growth factor binding protei	IGFBP3	NM_001013398	2.90136
7906061	NM_152280 // SYT11 // synaptotagmin XI // 1q21.2 // 23208	NM_152280 // RefSeq // Homo sapiens synaptotagmin XI (SYT11), mRNA. // chr1 // 9	SYT11	NM_152280	2.90132
8115756	BC025707 // KCNMB1 // potassium large conductance calcium-activated channel, sub	BC025707 // GenBank // Homo sapiens potassium large conductance calcium-activate	KCNMB1	BC025707	2.89531
7895130	---	--- // --- // neg_control // --- // --- // --- // --- // --- // ---		---	2.89383
8108744	NM_018934 // PCDHB14 // protocadherin beta 14 // 5q31 // 56122	NM_018934 // RefSeq // Homo sapiens protocadherin beta 14 (PCDHB14), mRNA. // ch	PCDHB14	NM_018934	2.88988
7955469	NM_001039960 // SLC4A8 // solute carrier family 4, sodium bicarbonate cotranspor	NM_001039960 // RefSeq // Homo sapiens solute carrier family 4, sodium bicarbona	SLC4A8	NM_001039960	2.88552
8167560	NM_001085441 // GAGE12D // G antigen 12D // Xp11.23 // 645051 /// NM_001476 // G	NM_001085441 // RefSeq // Homo sapiens G antigen 12D (GAGE12D), mRNA. // chrX //	GAGE12D	NM_001085441	2.88404
7893758	---	--- // --- // neg_control // --- // --- // --- // --- // --- // ---		---	2.87597
8106098	NM_005909 // MAP1B // microtubule-associated protein 1B // 5q13 // 4131 /// BC03	NM_005909 // RefSeq // Homo sapiens microtubule-associated protein 1B (MAP1B), m	MAP1B	NM_005909	2.87565
7895070	---	--- // --- // neg_control // --- // --- // --- // --- // --- // ---		---	2.87249
7894354	---	--- // --- // neg_control // --- // --- // --- // --- // --- // ---		---	2.86656
7892608	---	--- // --- // neg_control // --- // --- // --- // --- // --- // ---		---	2.86122
7892926	---	--- // --- // neg_control // --- // --- // --- // --- // --- // ---		---	2.85694
8081838	NM_020754 // CDGAP // Cdc42 GTPase-activating protein // 3q13.32-q13.33 // 57514	NM_020754 // RefSeq // Homo sapiens Cdc42 GTPase-activating protein (CDGAP), mRN	CDGAP	NM_020754	2.8566
7892673	---	--- // --- // neg_control // --- // --- // --- // --- // --- // ---		---	2.85539
8070632	NM_000071 // CBS // cystathionine-beta-synthase // 21q22.3 // 875 /// BC010242 /	NM_000071 // RefSeq // Homo sapiens cystathionine-beta-synthase (CBS), mRNA. //	CBS	NM_000071	2.85533
7894997	---	--- // --- // neg_control // --- // --- // --- // --- // --- // ---		---	2.85126
8157802	---	ENST00000385004 // ENSEMBL ncRNA // ncrna:miRNA chromosome:NCBI36:9:126495810:1		---	2.85118
8093456	NM_052861 // C4orf42 // chromosome 4 open reading frame 42 // 4p16.3 // 92070 //	NM_052861 // RefSeq // Homo sapiens hypothetical protein MGC21675 (MGC21675), mR	C4orf42	NM_052861	2.8396
7924071	NM_172362 // KCNH1 // potassium voltage-gated channel, subfamily H (eag-related)	NM_172362 // RefSeq // Homo sapiens potassium voltage-gated channel, subfamily H	KCNH1	NM_172362	2.83691
7893637	---	--- // --- // neg_control // --- // --- // --- // --- // --- // ---		---	2.82341
7950701	NM_001098816 // ODZ4 // odz, odd Oz/ten-m homolog 4 (Drosophila) // 11q14.1 // 2	NM_001098816 // RefSeq // Homo sapiens odz, odd Oz/ten-m homolog 4 (Drosophila)	ODZ4	NM_001098816	2.81829
7896203	---	--- // --- // neg_control // --- // --- // --- // --- // --- // ---		---	2.81306
8109612	NM_000679 // ADRA1B // adrenergic, alpha-1B-, receptor // 5q23-q32 // 147	NM_000679 // RefSeq // Homo sapiens adrenergic, alpha-1B-, receptor (ADRA1B), mR	ADRA1B	NM_000679	2.80583
8083594	NM_002852 // PTX3 // pentraxin-related gene, rapidly induced by IL-1 beta // 3q2	NM_002852 // RefSeq // Homo sapiens pentraxin-related gene, rapidly induced by I	PTX3	NM_002852	2.80269
7965573	NM_021229 // NTN4 // netrin 4 // 12q22-q23 // 59277	NM_021229 // RefSeq // Homo sapiens netrin 4 (NTN4), mRNA. // chr12 // 100 // 10	NTN4	NM_021229	2.80265
8160912	---	AK090398 // GenBank // Homo sapiens mRNA for FLJ00273 protein. // chr9 // 100 //		---	2.80024
8002975	NM_152342 // CDYL2 // chromodomain protein, Y-like 2 // 16q23.2 // 124359	NM_152342 // RefSeq // Homo sapiens chromodomain protein, Y-like 2 (CDYL2), mRNA	CDYL2	NM_152342	2.79882
8054945	NM_139343 // BIN1 // bridging integrator 1 // 2q14 // 274 /// NM_139344 // BIN1	NM_139343 // RefSeq // Homo sapiens bridging integrator 1 (BIN1), transcript var	BIN1	NM_139343	2.79725
7895191	---	--- // --- // neg_control // --- // --- // --- // --- // --- // ---		---	2.79686
7895673	---	--- // --- // neg_control // --- // --- // --- // --- // --- // ---		---	2.79022
8088776	NM_032682 // FOXP1 // forkhead box P1 // 3p14.1 // 27086 /// NM_001012505 // FOX	NM_032682 // RefSeq // Homo sapiens forkhead box P1 (FOXP1), transcript variant	FOXP1	NM_032682	2.78835
8151334	NM_005098 // MSC // musculin (activated B-cell factor-1) // 8q21 // 9242 /// ENS	NM_005098 // RefSeq // Homo sapiens musculin (activated B-cell factor-1) (MSC),	MSC	NM_005098	2.78528
7894400	---	--- // --- // neg_control // --- // --- // --- // --- // --- // ---		---	2.78315
7895470	---	--- // --- // neg_control // --- // --- // --- // --- // --- // ---		---	2.77658
7893605	---	--- // --- // neg_control // --- // --- // --- // --- // --- // ---		---	2.77575
7894432	---	--- // --- // neg_control // --- // --- // --- // --- // --- // ---		---	2.77318
7930208	NM_032727 // INA // internexin neuronal intermediate filament protein, alpha //	NM_032727 // RefSeq // Homo sapiens internexin neuronal intermediate filament pr	INA	NM_032727	2.77266
7895448	---	--- // --- // neg_control // --- // --- // --- // --- // --- // ---		---	2.76747
8099897	NM_003359 // UGDH // UDP-glucose dehydrogenase // 4p15.1 // 7358	NM_003359 // RefSeq // Homo sapiens UDP-glucose dehydrogenase (UGDH), mRNA. // c	UGDH	NM_003359	2.76525
8162940	NM_005502 // ABCA1 // ATP-binding cassette, sub-family A (ABC1), member 1 // 9q3	NM_005502 // RefSeq // Homo sapiens ATP-binding cassette, sub-family A (ABC1), m	ABCA1	NM_005502	2.74339
7894237	---	--- // --- // neg_control // --- // --- // --- // --- // --- // ---		---	2.74307
7896182	---	--- // --- // neg_control // --- // --- // --- // --- // --- // ---		---	2.74206
8023415	NM_001083962 // TCF4 // transcription factor 4 // 18q21.1 // 6925 /// NM_003199	NM_001083962 // RefSeq // Homo sapiens transcription factor 4 (TCF4), transcript	TCF4	NM_001083962	2.73957
7893615	---	--- // --- // neg_control // --- // --- // --- // --- // --- // ---		---	2.73904
8113709	NM_002317 // LOX // lysyl oxidase // 5q23.2 // 4015	NM_002317 // RefSeq // Homo sapiens lysyl oxidase (LOX), mRNA. // chr5 // 100 //	LOX	NM_002317	2.7347
7894126	---	--- // --- // neg_control // --- // --- // --- // --- // --- // ---		---	2.73307
7957221	NM_013381 // TRHDE // thyrotropin-releasing hormone degrading enzyme // 12q15-q2	NM_013381 // RefSeq // Homo sapiens thyrotropin-releasing hormone degrading enzy	TRHDE	NM_013381	2.73197
7895700	---	--- // --- // neg_control // --- // --- // --- // --- // --- // ---		---	2.72703
7970033	NM_001846 // COL4A2 // collagen, type IV, alpha 2 // 13q34 // 1284 /// ENST00000	NM_001846 // RefSeq // Homo sapiens collagen, type IV, alpha 2 (COL4A2), mRNA. /	COL4A2	NM_001846	2.72686
8156043	NM_058179 // PSAT1 // phosphoserine aminotransferase 1 // 9q21.2 // 29968 /// NM	NM_058179 // RefSeq // Homo sapiens phosphoserine aminotransferase 1 (PSAT1), tr	PSAT1	NM_058179	2.72433
8081431	NM_001627 // ALCAM // activated leukocyte cell adhesion molecule // 3q13.1 // 21	NM_001627 // RefSeq // Homo sapiens activated leukocyte cell adhesion molecule (	ALCAM	NM_001627	2.72263
8009040	NM_006039 // MRC2 // mannose receptor, C type 2 // 17q23.2 // 9902 /// AK093230	NM_006039 // RefSeq // Homo sapiens mannose receptor, C type 2 (MRC2), mRNA. //	MRC2	NM_006039	2.714
7984079	NM_000366 // TPM1 // tropomyosin 1 (alpha) // 15q22.1 // 7168 /// ENST0000028839	NM_000366 // RefSeq // Homo sapiens tropomyosin 1 (alpha) (TPM1), transcript var	TPM1	NM_000366	2.71251
8147777	NM_138455 // CTHRC1 // collagen triple helix repeat containing 1 // 8q22.3 // 11	NM_138455 // RefSeq // Homo sapiens collagen triple helix repeat containing 1 (C	CTHRC1	NM_138455	2.70392
8055038	AF527767 // LIMS2 // LIM and senescent cell antigen-like domains 2 // 2q14.3 //	AF527767 // GenBank // Homo sapiens tissue-type uterus LIM-like protein 2D mRNA,	LIMS2	AF527767	2.70032
8055639	---	AK098835 // GenBank // Homo sapiens cDNA FLJ25969 fis, clone CBR02250. // chr2 /		---	2.6992
7917347	NM_012137 // DDAH1 // dimethylarginine dimethylaminohydrolase 1 // 1p22 // 23576	NM_012137 // RefSeq // Homo sapiens dimethylarginine dimethylaminohydrolase 1 (D	DDAH1	NM_012137	2.69665
7895462	---	--- // --- // neg_control // --- // --- // --- // --- // --- // ---		---	2.69544
7956301	NM_002332 // LRP1 // low density lipoprotein-related protein 1 (alpha-2-macroglo	NM_002332 // RefSeq // Homo sapiens low density lipoprotein-related protein 1 (a	LRP1	NM_002332	2.69342
8088180	NM_003392 // WNT5A // wingless-type MMTV integration site family, member 5A // 3	NM_003392 // RefSeq // Homo sapiens wingless-type MMTV integration site family,	WNT5A	NM_003392	2.69241
7970392	---	GENSCAN00000049962 // ENSEMBL Prediction // cdna:Genscan chromosome:NCBI36:13:1		---	2.69016
7915543	NM_201649 // SLC6A9 // solute carrier family 6 (neurotransmitter transporter, gl	NM_201649 // RefSeq // Homo sapiens solute carrier family 6 (neurotransmitter tr	SLC6A9	NM_201649	2.6898
8059580	NM_139072 // DNER // delta/notch-like EGF repeat containing // 2q36.3 // 92737	NM_139072 // RefSeq // Homo sapiens delta/notch-like EGF repeat containing (DNER	DNER	NM_139072	2.68846
7895174	---	--- // --- // neg_control // --- // --- // --- // --- // --- // ---		---	2.68643
7892812	---	--- // --- // neg_control // --- // --- // --- // --- // --- // ---		---	2.68617
8008151	NM_006546 // IGF2BP1 // insulin-like growth factor 2 mRNA binding protein 1 // 1	NM_006546 // RefSeq // Homo sapiens insulin-like growth factor 2 mRNA binding pr	IGF2BP1	NM_006546	2.68369
8058221	NM_015049 // TRAK2 // trafficking protein, kinesin binding 2 // 2q33 // 66008 //	NM_015049 // RefSeq // Homo sapiens trafficking protein, kinesin binding 2 (TRAK	TRAK2	NM_015049	2.67908
7894410	---	--- // --- // neg_control // --- // --- // --- // --- // --- // ---		---	2.67701
7894961	---	--- // --- // neg_control // --- // --- // --- // --- // --- // ---		---	2.67537
8048171	AK125369 // DKFZp434H1419 // hypothetical protein DKFZp434H1419 // 2q35 // 15096	AK125369 // GenBank // Homo sapiens cDNA FLJ43379 fis, clone OCBBF2002626. // ch	DKFZp434H1419	AK125369	2.6745
8037005	NM_000660 // TGFB1 // transforming growth factor, beta 1 // 19q13.2|19q13.1 // 7	NM_000660 // RefSeq // Homo sapiens transforming growth factor, beta 1 (TGFB1),	TGFB1	NM_000660	2.67446
7894565	---	--- // --- // neg_control // --- // --- // --- // --- // --- // ---		---	2.67417
7932453	BC110452 // NEBL // nebulette // 10p12 // 10529 /// NM_006393 // NEBL // nebulet	BC110452 // GenBank // Homo sapiens nebulette, mRNA (cDNA clone MGC:119746 IMAGE	NEBL	BC110452	2.67367
7916112	NM_002867 // RAB3B // RAB3B, member RAS oncogene family // 1p32-p31 // 5865	NM_002867 // RefSeq // Homo sapiens RAB3B, member RAS oncogene family (RAB3B), m	RAB3B	NM_002867	2.67213
7895905	---	--- // --- // neg_control // --- // --- // --- // --- // --- // ---		---	2.66549
8034130	NM_015493 // ANKRD25 // ankyrin repeat domain 25 // 19p13.2 // 25959 /// AK00001	NM_015493 // RefSeq // Homo sapiens ankyrin repeat domain 25 (ANKRD25), mRNA. //	ANKRD25	NM_015493	2.66165
7894346	---	--- // --- // neg_control // --- // --- // --- // --- // --- // ---		---	2.65815
7895917	---	--- // --- // neg_control // --- // --- // --- // --- // --- // ---		---	2.65761
7976810	NR_003231 // SNORD113-3 // small nucleolar RNA, C/D box 113-3 // 14q32.31 // 767	NR_003231 // RefSeq // Homo sapiens small nucleolar RNA, C/D box 113-3 (SNORD113	SNORD113-3	NR_003231	2.6575
7933872	NM_000399 // EGR2 // early growth response 2 (Krox-20 homolog, Drosophila) // 10	NM_000399 // RefSeq // Homo sapiens early growth response 2 (Krox-20 homolog, Dr	EGR2	NM_000399	2.65678
7894230	---	--- // --- // neg_control // --- // --- // --- // --- // --- // ---		---	2.6561
7894840	---	--- // --- // neg_control // --- // --- // --- // --- // --- // ---		---	2.65525
7893177	---	--- // --- // neg_control // --- // --- // --- // --- // --- // ---		---	2.65428
8150978	NM_004056 // CA8 // carbonic anhydrase VIII // 8q11-q12 // 767	NM_004056 // RefSeq // Homo sapiens carbonic anhydrase VIII (CA8), mRNA. // chr8	CA8	NM_004056	2.65242
7894831	---	--- // --- // neg_control // --- // --- // --- // --- // --- // ---		---	2.6508
7894276	---	--- // --- // neg_control // --- // --- // --- // --- // --- // ---		---	2.64629
8062312	NM_006097 // MYL9 // myosin, light chain 9, regulatory // 20q11.23 // 10398 ///	NM_006097 // RefSeq // Homo sapiens myosin, light chain 9, regulatory (MYL9), tr	MYL9	NM_006097	2.64614
7895813	---	--- // --- // neg_control // --- // --- // --- // --- // --- // ---		---	2.64363
7933855	NM_145307 // RTKN2 // rhotekin 2 // 10q21.2 // 219790 /// BC142725 // RTKN2 // r	NM_145307 // RefSeq // Homo sapiens pleckstrin homology domain containing, famil	RTKN2	NM_145307	2.63909
7895313	---	--- // --- // neg_control // --- // --- // --- // --- // --- // ---		---	2.63233
8090823	NM_005630 // SLCO2A1 // solute carrier organic anion transporter family, member	NM_005630 // RefSeq // Homo sapiens solute carrier organic anion transporter fam	SLCO2A1	NM_005630	2.63111
7966026	NM_014840 // NUAK1 // NUAK family, SNF1-like kinase, 1 // 12q23.3 // 9891	NM_014840 // RefSeq // Homo sapiens NUAK family, SNF1-like kinase, 1 (NUAK1), mR	NUAK1	NM_014840	2.62985
8130211	NM_182961 // SYNE1 // spectrin repeat containing, nuclear envelope 1 // 6q25 //	NM_182961 // RefSeq // Homo sapiens spectrin repeat containing, nuclear envelope	SYNE1	NM_182961	2.62468
7895598	---	--- // --- // neg_control // --- // --- // --- // --- // --- // ---		---	2.62351
7973158	NM_018071 // FLJ10357 // hypothetical protein FLJ10357 // 14q11.2 // 55701 /// A	NM_018071 // RefSeq // Homo sapiens hypothetical protein FLJ10357 (FLJ10357), mR	FLJ10357	NM_018071	2.62057
7895980	---	--- // --- // neg_control // --- // --- // --- // --- // --- // ---		---	2.61281
7895938	---	--- // --- // neg_control // --- // --- // --- // --- // --- // ---		---	2.61101
8076792	NM_022766 // CERK // ceramide kinase // 22q13.31 // 64781 /// BC008382 // CERK /	NM_022766 // RefSeq // Homo sapiens ceramide kinase (CERK), mRNA. // chr22 // 10	CERK	NM_022766	2.60456
7895497	---	--- // --- // neg_control // --- // --- // --- // --- // --- // ---		---	2.6025
7892647	---	--- // --- // neg_control // --- // --- // --- // --- // --- // ---		---	2.60146
7919645	NM_014849 // SV2A // synaptic vesicle glycoprotein 2A // 1q21.2 // 9900 /// AK07	NM_014849 // RefSeq // Homo sapiens synaptic vesicle glycoprotein 2A (SV2A), mRN	SV2A	NM_014849	2.59908
7896266	---	--- // --- // neg_control // --- // --- // --- // --- // --- // ---		---	2.59692
8083876	NM_005414 // SKIL // SKI-like oncogene // 3q26 // 6498 /// X15217 // SKIL // SKI	NM_005414 // RefSeq // Homo sapiens SKI-like oncogene (SKIL), mRNA. // chr3 // 1	SKIL	NM_005414	2.5964
7934906	NM_001613 // ACTA2 // actin, alpha 2, smooth muscle, aorta // 10q23.3 // 59 ///	NM_001613 // RefSeq // Homo sapiens actin, alpha 2, smooth muscle, aorta (ACTA2)	ACTA2	NM_001613	2.59406
8068024	NM_021219 // JAM2 // junctional adhesion molecule 2 // 21q21.2 // 58494 /// AF25	NM_021219 // RefSeq // Homo sapiens junctional adhesion molecule 2 (JAM2), mRNA.	JAM2	NM_021219	2.59249
7892822	---	--- // --- // neg_control // --- // --- // --- // --- // --- // ---		---	2.58924
7895233	---	--- // --- // neg_control // --- // --- // --- // --- // --- // ---		---	2.5891
7895733	---	--- // --- // neg_control // --- // --- // --- // --- // --- // ---		---	2.58616
7979204	AK291738 // FERMT2 // fermitin family homolog 2 (Drosophila) // 14q22.2 // 10979	AK291738 // GenBank // Homo sapiens cDNA FLJ77570 complete cds, highly similar t	FERMT2	AK291738	2.58574
7892813	---	--- // --- // neg_control // --- // --- // --- // --- // --- // ---		---	2.58505
7893954	---	--- // --- // neg_control // --- // --- // --- // --- // --- // ---		---	2.58333
7918857	NM_005725 // TSPAN2 // tetraspanin 2 // 1p13.2 // 10100	NM_005725 // RefSeq // Homo sapiens tetraspanin 2 (TSPAN2), mRNA. // chr1 // 100	TSPAN2	NM_005725	2.58236
8043367	NM_002665 // PLGLB2 // plasminogen-like B2 // 2p11-q11 // 5342 /// NM_001032392	NM_002665 // RefSeq // Homo sapiens plasminogen-like B2 (PLGLB2), mRNA. // chr2	PLGLB2	NM_002665	2.57467
8053602	NM_002665 // PLGLB2 // plasminogen-like B2 // 2p11-q11 // 5342 /// NM_001032392	NM_002665 // RefSeq // Homo sapiens plasminogen-like B2 (PLGLB2), mRNA. // chr2	PLGLB2	NM_002665	2.57467
7893824	---	--- // --- // neg_control // --- // --- // --- // --- // --- // ---		---	2.57125
7896320	---	--- // --- // neg_control // --- // --- // --- // --- // --- // ---		---	2.56883
8076668	NM_001099294 // LL22NC03-75B3.6 // KIAA1644 protein // --- // 85352 /// ENST0000	NM_001099294 // RefSeq // Homo sapiens KIAA1644 protein (KIAA1644), mRNA. // chr	LL22NC03-75B3.6	NM_001099294	2.56844
7997942	NM_014427 // CPNE7 // copine VII // 16q24.3 // 27132 /// NM_153636 // CPNE7 // c	NM_014427 // RefSeq // Homo sapiens copine VII (CPNE7), transcript variant 2, mR	CPNE7	NM_014427	2.56335
7985786	NM_013227 // ACAN // aggrecan // 15q26.1 // 176 /// NM_001135 // ACAN // aggreca	NM_013227 // RefSeq // Homo sapiens aggrecan (ACAN), transcript variant 2, mRNA.	ACAN	NM_013227	2.56214
7894882	---	--- // --- // neg_control // --- // --- // --- // --- // --- // ---		---	2.56214
7896665	---	--- // --- // neg_control // --- // --- // --- // --- // --- // ---		---	2.55964
7895645	---	--- // --- // neg_control // --- // --- // --- // --- // --- // ---		---	2.55932
7979663	NM_198686 // RAB15 // RAB15, member RAS onocogene family // 14q23.3 // 376267	NM_198686 // RefSeq // Homo sapiens RAB15, member RAS onocogene family (RAB15),	RAB15	NM_198686	2.55264
7893634	---	--- // --- // neg_control // --- // --- // --- // --- // --- // ---		---	2.54912
8135172	NM_032831 // ORAI2 // ORAI calcium release-activated calcium modulator 2 // 7q22	NM_032831 // RefSeq // Homo sapiens ORAI calcium release-activated calcium modul	ORAI2	NM_032831	2.54803
7893085	---	--- // --- // neg_control // --- // --- // --- // --- // --- // ---		---	2.54748
8155192	NM_022343 // C9orf19 // chromosome 9 open reading frame 19 // 9p13-p12 // 152007	NM_022343 // RefSeq // Homo sapiens chromosome 9 open reading frame 19 (C9orf19)	C9orf19	NM_022343	2.5455
8010897	NM_001004431 // METRNL // meteorin, glial cell differentiation regulator-like //	NM_001004431 // RefSeq // Homo sapiens meteorin, glial cell differentiation regu	METRNL	NM_001004431	2.54536
8041383	NM_206943 // LTBP1 // latent transforming growth factor beta binding protein 1 /	NM_206943 // RefSeq // Homo sapiens latent transforming growth factor beta bindi	LTBP1	NM_206943	2.54242
7896450	---	--- // --- // neg_control // --- // --- // --- // --- // --- // ---		---	2.54058
8180282	---	NM_032098.1 // --- // Homo sapiens protocadherin gamma subfamily B, 4 (PCDHGB4),		---	2.54053
8104758	NM_024563 // C5orf23 // chromosome 5 open reading frame 23 // 5p13.3 // 79614	ENST00000326958 // ENSEMBL Transcript // cdna:known-ccds chromosome:NCBI36:5:32	C5orf23	NM_024563	2.53858
8107307	NM_001744 // CAMK4 // calcium/calmodulin-dependent protein kinase IV // 5q21.3 /	NM_001744 // RefSeq // Homo sapiens calcium/calmodulin-dependent protein kinase	CAMK4	NM_001744	2.53833
7896680	---	--- // --- // neg_control // --- // --- // --- // --- // --- // ---		---	2.53599
7893925	---	--- // --- // neg_control // --- // --- // --- // --- // --- // ---		---	2.53297
7895194	---	--- // --- // neg_control // --- // --- // --- // --- // --- // ---		---	2.52997
8025877	NM_022737 // LPPR2 // lipid phosphate phosphatase-related protein type 2 // 19p1	NM_022737 // RefSeq // Homo sapiens lipid phosphate phosphatase-related protein	LPPR2	NM_022737	2.52981
7895030	---	--- // --- // neg_control // --- // --- // --- // --- // --- // ---		---	2.52802
7990545	NM_001897 // CSPG4 // chondroitin sulfate proteoglycan 4 // 15q24.2 // 1464	NM_001897 // RefSeq // Homo sapiens chondroitin sulfate proteoglycan 4 (CSPG4),	CSPG4	NM_001897	2.52631
7892999	---	--- // --- // neg_control // --- // --- // --- // --- // --- // ---		---	2.52461
7895837	---	--- // --- // neg_control // --- // --- // --- // --- // --- // ---		---	2.52358
8023995	NM_005860 // FSTL3 // follistatin-like 3 (secreted glycoprotein) // 19p13 // 102	NM_005860 // RefSeq // Homo sapiens follistatin-like 3 (secreted glycoprotein) (	FSTL3	NM_005860	2.52108
7909027	NM_015090 // NFASC // neurofascin homolog (chicken) // 1q32.1 // 23114 /// BC117	NM_015090 // RefSeq // Homo sapiens neurofascin homolog (chicken) (NFASC), mRNA.	NFASC	NM_015090	2.51964
7928291	NM_004273 // CHST3 // carbohydrate (chondroitin 6) sulfotransferase 3 // 10q22.1	NM_004273 // RefSeq // Homo sapiens carbohydrate (chondroitin 6) sulfotransferas	CHST3	NM_004273	2.5191
8155540	BX538190 // CNTNAP3B // contactin associated protein-like 3B // 9p11.2 // 728577	BX538190 // GenBank // Homo sapiens mRNA; cDNA DKFZp686I15204 (from clone DKFZp6	CNTNAP3B	BX538190	2.51366
8161460	BX538190 // CNTNAP3B // contactin associated protein-like 3B // 9p11.2 // 728577	BX538190 // GenBank // Homo sapiens mRNA; cDNA DKFZp686I15204 (from clone DKFZp6	CNTNAP3B	BX538190	2.51366
7893445	---	--- // --- // neg_control // --- // --- // --- // --- // --- // ---		---	2.5134
7894523	---	--- // --- // neg_control // --- // --- // --- // --- // --- // ---		---	2.51333
8086981	NM_033199 // UCN2 // urocortin 2 // 3p21.3 // 90226	NM_033199 // RefSeq // Homo sapiens urocortin 2 (UCN2), mRNA. // chr3 // 100 //	UCN2	NM_033199	2.5118
8035506	NM_004750 // CRLF1 // cytokine receptor-like factor 1 // 19p12 // 9244 /// AY358	NM_004750 // RefSeq // Homo sapiens cytokine receptor-like factor 1 (CRLF1), mRN	CRLF1	NM_004750	2.51143
8073015	NM_006855 // KDELR3 // KDEL (Lys-Asp-Glu-Leu) endoplasmic reticulum protein rete	NM_006855 // RefSeq // Homo sapiens KDEL (Lys-Asp-Glu-Leu) endoplasmic reticulum	KDELR3	NM_006855	2.51124
8116980	NM_152737 // RNF182 // ring finger protein 182 // 6p23 // 221687 /// AK090576 //	NM_152737 // RefSeq // Homo sapiens ring finger protein 182 (RNF182), mRNA. // c	RNF182	NM_152737	2.51117
8122150	NM_004100 // EYA4 // eyes absent homolog 4 (Drosophila) // 6q23 // 2070 /// NM_1	NM_004100 // RefSeq // Homo sapiens eyes absent homolog 4 (Drosophila) (EYA4), t	EYA4	NM_004100	2.51114
8023727	NM_032160 // DSEL // dermatan sulfate epimerase-like // 18q22.1 // 92126	NM_032160 // RefSeq // Homo sapiens dermatan sulfate epimerase-like (DSEL), mRNA	DSEL	NM_032160	2.50934
7956522	BC051752 // KIF5A // kinesin family member 5A // 12q13.13 // 3798 /// AB210045 /	ENST00000286452 // ENSEMBL Transcript // cdna:known-ccds chromosome:NCBI36:12:5	KIF5A	BC051752	2.50729
7969861	NM_004791 // ITGBL1 // integrin, beta-like 1 (with EGF-like repeat domains) // 1	NM_004791 // RefSeq // Homo sapiens integrin, beta-like 1 (with EGF-like repeat	ITGBL1	NM_004791	2.50458
7926916	NM_030751 // ZEB1 // zinc finger E-box binding homeobox 1 // 10p11.2 // 6935	NM_030751 // RefSeq // Homo sapiens zinc finger E-box binding homeobox 1 (ZEB1),	ZEB1	NM_030751	2.50458
7896251	---	--- // --- // neg_control // --- // --- // --- // --- // --- // ---		---	2.50243
7942957	NM_007173 // PRSS23 // protease, serine, 23 // 11q14.1 // 11098	NM_007173 // RefSeq // Homo sapiens protease, serine, 23 (PRSS23), mRNA. // chr1	PRSS23	NM_007173	2.50219
7894618	---	--- // --- // neg_control // --- // --- // --- // --- // --- // ---		---	2.50194
8100547	---	AK001150 // GenBank // Homo sapiens cDNA FLJ10288 fis, clone MAMMA1002317. // ch		---	2.50116
8085138	---	GENSCAN00000016094 // ENSEMBL Prediction // cdna:Genscan chromosome:NCBI36:3:87		---	2.4981
7894233	---	--- // --- // neg_control // --- // --- // --- // --- // --- // ---		---	2.49768
8025633	AY593872 // PDE4A // phosphodiesterase 4A, cAMP-specific (phosphodiesterase E2 d	AY593872 // GenBank // Homo sapiens cAMP-specific phosphodiesterase (PDE4A) mRNA	PDE4A	AY593872	2.49701
7895143	---	--- // --- // neg_control // --- // --- // --- // --- // --- // ---		---	2.4904
7895603	---	--- // --- // neg_control // --- // --- // --- // --- // --- // ---		---	2.4899
7968417	NM_023037 // FRY // furry homolog (Drosophila) // 13q13.1 // 10129 /// ENST00000	NM_023037 // RefSeq // Homo sapiens furry homolog (Drosophila) (FRY), mRNA. // c	FRY	NM_023037	2.48609
7896413	---	--- // --- // neg_control // --- // --- // --- // --- // --- // ---		---	2.4859
7895618	---	--- // --- // neg_control // --- // --- // --- // --- // --- // ---		---	2.48177
7952673	AK127847 // FLJ45950 // FLJ45950 protein // 11q24.3 // 399975	AK127847 // GenBank // Homo sapiens cDNA FLJ45950 fis, clone PLACE7008136. // ch	FLJ45950	AK127847	2.48095
7894768	---	--- // --- // neg_control // --- // --- // --- // --- // --- // ---		---	2.47341
7893225	---	--- // --- // neg_control // --- // --- // --- // --- // --- // ---		---	2.46594
7937772	AK074614 // IGF2 // insulin-like growth factor 2 (somatomedin A) // 11p15.5 // 3	AK074614 // GenBank // Homo sapiens cDNA FLJ90133 fis, clone HEMBB1000567. // ch	IGF2	AK074614	2.46463
7895219	---	--- // --- // neg_control // --- // --- // --- // --- // --- // ---		---	2.46376
7963946	NM_002429 // MMP19 // matrix metallopeptidase 19 // 12q14 // 4327 /// U38431 //	NM_002429 // RefSeq // Homo sapiens matrix metallopeptidase 19 (MMP19), transcri	MMP19	NM_002429	2.46113
7895398	---	--- // --- // neg_control // --- // --- // --- // --- // --- // ---		---	2.46007
7892740	---	--- // --- // neg_control // --- // --- // --- // --- // --- // ---		---	2.45939
8123006	NM_003898 // SYNJ2 // synaptojanin 2 // 6q25.3 // 8871 /// AY152396 // SYNJ2 //	NM_003898 // RefSeq // Homo sapiens synaptojanin 2 (SYNJ2), mRNA. // chr6 // 100	SYNJ2	NM_003898	2.45924
7894762	---	--- // --- // neg_control // --- // --- // --- // --- // --- // ---		---	2.45837
7896611	---	--- // --- // neg_control // --- // --- // --- // --- // --- // ---		---	2.45705
8133413	NM_002314 // LIMK1 // LIM domain kinase 1 // 7q11.23 // 3984 /// AB209557 // LIM	NM_002314 // RefSeq // Homo sapiens LIM domain kinase 1 (LIMK1), mRNA. // chr7 /	LIMK1	NM_002314	2.4567
7894723	---	--- // --- // neg_control // --- // --- // --- // --- // --- // ---		---	2.45387
7893110	---	--- // --- // neg_control // --- // --- // --- // --- // --- // ---		---	2.45278
7894960	---	--- // --- // neg_control // --- // --- // --- // --- // --- // ---		---	2.45054
8017344	---	AK123839 // GenBank // Homo sapiens cDNA FLJ41845 fis, clone NT2RI3003095. // ch		---	2.44657
7895178	---	--- // --- // neg_control // --- // --- // --- // --- // --- // ---		---	2.44416
8123678	AJ420534 // C6orf145 // chromosome 6 open reading frame 145 // 6p25.2 // 221749	AJ420534 // GenBank // Homo sapiens mRNA full length insert cDNA clone EUROIMAGE	C6orf145	AJ420534	2.44183
7894370	---	--- // --- // neg_control // --- // --- // --- // --- // --- // ---		---	2.43917
7944722	NM_032873 // UBASH3B // ubiquitin associated and SH3 domain containing, B // 11q	NM_032873 // RefSeq // Homo sapiens Cbl-interacting protein Sts-1 (STS-1), mRNA.	UBASH3B	NM_032873	2.4379
7915392	NM_024503 // HIVEP3 // human immunodeficiency virus type I enhancer binding prot	NM_024503 // RefSeq // Homo sapiens human immunodeficiency virus type I enhancer	HIVEP3	NM_024503	2.43714
7893771	---	--- // --- // neg_control // --- // --- // --- // --- // --- // ---		---	2.43124
7947599	NM_003654 // CHST1 // carbohydrate (keratan sulfate Gal-6) sulfotransferase 1 //	NM_003654 // RefSeq // Homo sapiens carbohydrate (keratan sulfate Gal-6) sulfotr	CHST1	NM_003654	2.4306
8041225	NM_014600 // EHD3 // EH-domain containing 3 // 2p21 // 30845	NM_014600 // RefSeq // Homo sapiens EH-domain containing 3 (EHD3), mRNA. // chr2	EHD3	NM_014600	2.42989
7895849	---	--- // --- // neg_control // --- // --- // --- // --- // --- // ---		---	2.4293
7895816	---	--- // --- // pos_control // --- // --- // --- // --- // --- // ---		---	2.42778
8049487	NM_024101 // MLPH // melanophilin // 2q37.3 // 79083 /// NM_001042467 // MLPH //	NM_024101 // RefSeq // Homo sapiens melanophilin (MLPH), transcript variant 1, m	MLPH	NM_024101	2.42573
8119974	NM_001078175 // SLC29A1 // solute carrier family 29 (nucleoside transporters), m	NM_001078175 // RefSeq // Homo sapiens solute carrier family 29 (nucleoside tran	SLC29A1	NM_001078175	2.42566
7948332	NM_004811 // LPXN // leupaxin // 11q12.1 // 9404	NM_004811 // RefSeq // Homo sapiens leupaxin (LPXN), mRNA. // chr11 // 100 // 10	LPXN	NM_004811	2.42533
8102232	NM_016269 // LEF1 // lymphoid enhancer-binding factor 1 // 4q23-q25 // 51176 ///	NM_016269 // RefSeq // Homo sapiens lymphoid enhancer-binding factor 1 (LEF1), m	LEF1	NM_016269	2.42476
8169717	NM_007325 // GRIA3 // glutamate receptor, ionotrophic, AMPA 3 // Xq25-q26 // 289	NM_007325 // RefSeq // Homo sapiens glutamate receptor, ionotrophic, AMPA 3 (GRI	GRIA3	NM_007325	2.42472
7895691	---	--- // --- // pos_control // --- // --- // --- // --- // --- // ---		---	2.42254
8056837	NM_001033045 // GPR155 // G protein-coupled receptor 155 // 2q31.1 // 151556 ///	NM_001033045 // RefSeq // Homo sapiens G protein-coupled receptor 155 (GPR155),	GPR155	NM_001033045	2.42108
7893040	---	--- // --- // neg_control // --- // --- // --- // --- // --- // ---		---	2.41732
7927876	NM_030625 // CXXC6 // CXXC finger 6 // 10q21 // 80312	NM_030625 // RefSeq // Homo sapiens CXXC finger 6 (CXXC6), mRNA. // chr10 // 100	CXXC6	NM_030625	2.41689
7893503	---	--- // --- // neg_control // --- // --- // --- // --- // --- // ---		---	2.41513
8165663	---	ENST00000387419 // ENSEMBL ncRNA // ncrna:Mt_tRNA chromosome:NCBI36:MT:7519:758		---	2.41275
8047538	NM_001204 // BMPR2 // bone morphogenetic protein receptor, type II (serine/threo	NM_001204 // RefSeq // Homo sapiens bone morphogenetic protein receptor, type II	BMPR2	NM_001204	2.41208
8141150	NM_133436 // ASNS // asparagine synthetase // 7q21.3 // 440 /// NM_183356 // ASN	NM_133436 // RefSeq // Homo sapiens asparagine synthetase (ASNS), transcript var	ASNS	NM_133436	2.41195
8062251	NM_012156 // EPB41L1 // erythrocyte membrane protein band 4.1-like 1 // 20q11.2-	NM_012156 // RefSeq // Homo sapiens erythrocyte membrane protein band 4.1-like 1	EPB41L1	NM_012156	2.41162
8155359	BX538190 // CNTNAP3B // contactin associated protein-like 3B // 9p11.2 // 728577	BX538190 // GenBank // Homo sapiens mRNA; cDNA DKFZp686I15204 (from clone DKFZp6	CNTNAP3B	BX538190	2.41051
8044258	BC005341 // LIMS1 // LIM and senescent cell antigen-like domains 1 // 2q12.3-q13	BC005341 // GenBank // Homo sapiens LIM and senescent cell antigen-like domains	LIMS1	BC005341	2.40894
8037737	NM_002516 // NOVA2 // neuro-oncological ventral antigen 2 // 19q13.3 // 4858	NM_002516 // RefSeq // Homo sapiens neuro-oncological ventral antigen 2 (NOVA2),	NOVA2	NM_002516	2.40581
8042811	NM_144993 // hCG_40738 // hypothetical protein MGC22014 // 2p13.1 // 200424 ///	NM_144993 // RefSeq // Homo sapiens hypothetical protein MGC22014 (MGC22014), mR	hCG_40738	NM_144993	2.40524
7966690	NM_016569 // TBX3 // T-box 3 (ulnar mammary syndrome) // 12q24.1 // 6926 /// NM_	NM_016569 // RefSeq // Homo sapiens T-box 3 (ulnar mammary syndrome) (TBX3), tra	TBX3	NM_016569	2.40321
7974372	NM_001099652 // GPR137C // G protein-coupled receptor 137C // 14q22.1 // 283554	NM_001099652 // RefSeq // Homo sapiens G protein-coupled receptor 137C (GPR137C)	GPR137C	NM_001099652	2.40249
7895562	---	--- // --- // neg_control // --- // --- // --- // --- // --- // ---		---	2.40152
8023220	NM_005904 // SMAD7 // SMAD family member 7 // 18q21.1 // 4092 /// AK131394 // SM	NM_005904 // RefSeq // Homo sapiens SMAD family member 7 (SMAD7), mRNA. // chr18	SMAD7	NM_005904	2.40126
7896649	---	--- // --- // neg_control // --- // --- // --- // --- // --- // ---		---	2.39908
7893465	---	--- // --- // neg_control // --- // --- // --- // --- // --- // ---		---	2.39763
8074399	NM_007098 // CLTCL1 // clathrin, heavy chain-like 1 // 22q11.2|22q11.21 // 8218	NM_007098 // RefSeq // Homo sapiens clathrin, heavy chain-like 1 (CLTCL1), mRNA.	CLTCL1	NM_007098	2.39617
8147000	NM_024721 // ZFHX4 // zinc finger homeobox 4 // 8q21.11 // 79776 /// ENST0000005	NM_024721 // RefSeq // Homo sapiens zinc finger homeobox 4 (ZFHX4), mRNA. // chr	ZFHX4	NM_024721	2.39411
8113761	NM_020747 // ZNF608 // zinc finger protein 608 // 5q23.2 // 57507 /// BC038370 /	NM_020747 // RefSeq // Homo sapiens zinc finger protein 608 (ZNF608), mRNA. // c	ZNF608	NM_020747	2.39393
7893817	---	--- // --- // neg_control // --- // --- // --- // --- // --- // ---		---	2.38828
8111677	NM_002310 // LIFR // leukemia inhibitory factor receptor alpha // 5p13-p12 // 39	NM_002310 // RefSeq // Homo sapiens leukemia inhibitory factor receptor alpha (L	LIFR	NM_002310	2.38806
7893590	---	--- // --- // neg_control // --- // --- // --- // --- // --- // ---		---	2.38728
7893568	---	--- // --- // pos_control // --- // --- // --- // --- // --- // ---		---	2.38464
7896407	---	--- // --- // neg_control // --- // --- // --- // --- // --- // ---		---	2.38451
8158725	NM_005157 // ABL1 // v-abl Abelson murine leukemia viral oncogene homolog 1 // 9	NM_005157 // RefSeq // Homo sapiens v-abl Abelson murine leukemia viral oncogene	ABL1	NM_005157	2.38072
8175393	NM_004840 // ARHGEF6 // Rac/Cdc42 guanine nucleotide exchange factor (GEF) 6 //	NM_004840 // RefSeq // Homo sapiens Rac/Cdc42 guanine nucleotide exchange factor	ARHGEF6	NM_004840	2.38059
7895840	---	--- // --- // neg_control // --- // --- // --- // --- // --- // ---		---	2.38043
7894151	---	--- // --- // neg_control // --- // --- // --- // --- // --- // ---		---	2.38023
7932132	NM_018027 // FRMD4A // FERM domain containing 4A // 10p13 // 55691 /// AK001072	NM_018027 // RefSeq // Homo sapiens FERM domain containing 4A (FRMD4A), mRNA. //	FRMD4A	NM_018027	2.37906
7894133	---	--- // --- // neg_control // --- // --- // --- // --- // --- // ---		---	2.37716
7896119	---	--- // --- // neg_control // --- // --- // --- // --- // --- // ---		---	2.37685
8019316	NM_006907 // PYCR1 // pyrroline-5-carboxylate reductase 1 // 17q25.3 // 5831 ///	NM_006907 // RefSeq // Homo sapiens pyrroline-5-carboxylate reductase 1 (PYCR1),	PYCR1	NM_006907	2.37142
7893358	---	--- // --- // neg_control // --- // --- // --- // --- // --- // ---		---	2.37106
7938878	---	BC033184 // GenBank // Homo sapiens cDNA clone MGC:45823 IMAGE:4589035, complete		---	2.3671
7896646	---	--- // --- // pos_control // --- // --- // --- // --- // --- // ---		---	2.36541
7970831	NM_007106 // UBL3 // ubiquitin-like 3 // 13q12-q13 // 5412 /// AF044221 // UBL3	NM_007106 // RefSeq // Homo sapiens ubiquitin-like 3 (UBL3), mRNA. // chr13 // 9	UBL3	NM_007106	2.36095
8001387	NM_002968 // SALL1 // sal-like 1 (Drosophila) // 16q12.1 // 6299	NM_002968 // RefSeq // Homo sapiens sal-like 1 (Drosophila) (SALL1), mRNA. // ch	SALL1	NM_002968	2.3592
8055624	NM_014795 // ZEB2 // zinc finger E-box binding homeobox 2 // 2q22 // 9839 /// AB	NM_014795 // RefSeq // Homo sapiens zinc finger E-box binding homeobox 2 (ZEB2),	ZEB2	NM_014795	2.35868
7915444	NM_022356 // LEPRE1 // leucine proline-enriched proteoglycan (leprecan) 1 // 1p3	NM_022356 // RefSeq // Homo sapiens leucine proline-enriched proteoglycan (lepre	LEPRE1	NM_022356	2.35826
8160274	BC020879 // MGC24103 // hypothetical protein MGC24103 // 9p22.3 // 158295	BC020879 // GenBank // Homo sapiens hypothetical protein MGC24103, mRNA (cDNA cl	MGC24103	BC020879	2.35785
8172088	NM_017745 // BCOR // BCL6 co-repressor // Xp21.2-p11.4 // 54880 /// BC114220 //	NM_017745 // RefSeq // Homo sapiens BCL6 co-repressor (BCOR), transcript variant	BCOR	NM_017745	2.35556
8165911	NM_005647 // TBL1X // transducin (beta)-like 1X-linked // Xp22.3 // 6907 /// BC0	NM_005647 // RefSeq // Homo sapiens transducin (beta)-like 1X-linked (TBL1X), mR	TBL1X	NM_005647	2.35248
7893789	---	--- // --- // neg_control // --- // --- // --- // --- // --- // ---		---	2.35093
7894310	---	--- // --- // neg_control // --- // --- // --- // --- // --- // ---		---	2.35063
7896046	---	--- // --- // neg_control // --- // --- // --- // --- // --- // ---		---	2.35063
7997733	NM_005251 // FOXC2 // forkhead box C2 (MFH-1, mesenchyme forkhead 1) // 16q22-q2	NM_005251 // RefSeq // Homo sapiens forkhead box C2 (MFH-1, mesenchyme forkhead	FOXC2	NM_005251	2.34622
7926223	NM_153498 // CAMK1D // calcium/calmodulin-dependent protein kinase ID // 10p13 /	NM_153498 // RefSeq // Homo sapiens calcium/calmodulin-dependent protein kinase	CAMK1D	NM_153498	2.34393
8122724	NM_025218 // ULBP1 // UL16 binding protein 1 // 6q25 // 80329 /// AK292519 // UL	NM_025218 // RefSeq // Homo sapiens UL16 binding protein 1 (ULBP1), mRNA. // chr	ULBP1	NM_025218	2.33851
7896282	---	--- // --- // neg_control // --- // --- // --- // --- // --- // ---		---	2.33593
7895880	---	--- // --- // neg_control // --- // --- // --- // --- // --- // ---		---	2.33584
7896017	---	--- // --- // neg_control // --- // --- // --- // --- // --- // ---		---	2.33555
8032926	NM_002850 // PTPRS // protein tyrosine phosphatase, receptor type, S // 19p13.3	NM_002850 // RefSeq // Homo sapiens protein tyrosine phosphatase, receptor type,	PTPRS	NM_002850	2.33547
7908728	---	AF289601 // GenBank HTC // Homo sapiens clone pp8142 unknown mRNA. // chr1 // 10		---	2.33456
7895240	---	--- // --- // neg_control // --- // --- // --- // --- // --- // ---		---	2.3234
7894103	---	--- // --- // neg_control // --- // --- // --- // --- // --- // ---		---	2.32224
7896518	---	--- // --- // neg_control // --- // --- // --- // --- // --- // ---		---	2.32187
8165709	---	S64649 // GenBank // tRNA Pro [human, tRNA Mitochondrial Mutant cca Pro, 69 nt].		---	2.32109
7896481	---	--- // --- // neg_control // --- // --- // --- // --- // --- // ---		---	2.31819
7893867	---	--- // --- // neg_control // --- // --- // --- // --- // --- // ---		---	2.31548
7895560	---	--- // --- // neg_control // --- // --- // --- // --- // --- // ---		---	2.3144
7938485	NM_014632 // MICAL2 // microtubule associated monoxygenase, calponin and LIM dom	NM_014632 // RefSeq // Homo sapiens microtubule associated monoxygenase, calponi	MICAL2	NM_014632	2.31264
8059376	BC042628 // SERPINE2 // serpin peptidase inhibitor, clade E (nexin, plasminogen	BC042628 // GenBank // Homo sapiens serpin peptidase inhibitor, clade E (nexin,	SERPINE2	BC042628	2.31241
7932985	NM_003873 // NRP1 // neuropilin 1 // 10p12 // 8829 /// AF268691 // NRP1 // neuro	NM_003873 // RefSeq // Homo sapiens neuropilin 1 (NRP1), transcript variant 1, m	NRP1	NM_003873	2.31211
7896453	---	--- // --- // neg_control // --- // --- // --- // --- // --- // ---		---	2.31155
7969438	NM_005358 // LMO7 // LIM domain 7 // 13q22.2 // 4008 /// AB020665 // LMO7 // LIM	NM_005358 // RefSeq // Homo sapiens LIM domain 7 (LMO7), mRNA. // chr13 // 100 /	LMO7	NM_005358	2.30995
7892865	---	--- // --- // neg_control // --- // --- // --- // --- // --- // ---		---	2.30944
8154491	NM_001040272 // ADAMTSL1 // ADAMTS-like 1 // 9p22.2-p22.1 // 92949 /// NM_052866	NM_001040272 // RefSeq // Homo sapiens ADAMTS-like 1 (ADAMTSL1), transcript vari	ADAMTSL1	NM_001040272	2.30862
7894668	---	--- // --- // neg_control // --- // --- // --- // --- // --- // ---		---	2.30716
7896103	---	--- // --- // neg_control // --- // --- // --- // --- // --- // ---		---	2.30684
7894715	---	--- // --- // neg_control // --- // --- // --- // --- // --- // ---		---	2.30676
8160435	NM_176891 // IFNE1 // interferon epsilon 1 // 9p21.3 // 338376	NM_176891 // RefSeq // Homo sapiens interferon epsilon 1 (IFNE1), mRNA. // chr9	IFNE1	NM_176891	2.30296
8081375	AY358207 // FAM55C // family with sequence similarity 55, member C // 3q12.3 //	AY358207 // GenBank // Homo sapiens clone DNA143795 WTNF5791 (UNQ5791) mRNA, com	FAM55C	AY358207	2.30046
7894007	---	--- // --- // neg_control // --- // --- // --- // --- // --- // ---		---	2.29851
7972946	NM_007368 // RASA3 // RAS p21 protein activator 3 // 13q34 // 22821 /// X89399 /	NM_007368 // RefSeq // Homo sapiens RAS p21 protein activator 3 (RASA3), mRNA. /	RASA3	NM_007368	2.29826
8075142	---	ENST00000266082 // ENSEMBL Transcript // cdna:known chromosome:NCBI36:22:267072		---	2.29483
7943803	NM_001037954 // DIXDC1 // DIX domain containing 1 // --- // 85458 /// NM_033425	NM_001037954 // RefSeq // Homo sapiens DIX domain containing 1 (DIXDC1), transcr	DIXDC1	NM_001037954	2.29469
8095868	---	AY358789 // GenBank // Homo sapiens clone DNA129794 TSSP3028 (UNQ3028) mRNA, com		---	2.29466
8003263	NM_015144 // ZCCHC14 // zinc finger, CCHC domain containing 14 // 16q24.2 // 231	NM_015144 // RefSeq // Homo sapiens zinc finger, CCHC domain containing 14 (ZCCH	ZCCHC14	NM_015144	2.29269
7894483	---	--- // --- // neg_control // --- // --- // --- // --- // --- // ---		---	2.29245
7895413	---	--- // --- // neg_control // --- // --- // --- // --- // --- // ---		---	2.29062
8054967	NM_001001665 // CYP27C1 // cytochrome P450, family 27, subfamily C, polypeptide	NM_001001665 // RefSeq // Homo sapiens cytochrome P450, family 27, subfamily C,	CYP27C1	NM_001001665	2.28996
8089835	NM_007085 // FSTL1 // follistatin-like 1 // 3q13.33 // 11167	NM_007085 // RefSeq // Homo sapiens follistatin-like 1 (FSTL1), mRNA. // chr3 //	FSTL1	NM_007085	2.28992
7976814	NR_003194 // SNORD114-2 // small nucleolar RNA, C/D box 114-2 // 14q32 // 767578	NR_003194 // RefSeq // Homo sapiens small nucleolar RNA, C/D box 114-2 (SNORD114	SNORD114-2	NR_003194	2.28834
7893689	---	--- // --- // neg_control // --- // --- // --- // --- // --- // ---		---	2.28548
7892869	---	--- // --- // neg_control // --- // --- // --- // --- // --- // ---		---	2.28506
8131143	NM_001040167 // LFNG // LFNG O-fucosylpeptide 3-beta-N-acetylglucosaminyltransfe	NM_001040167 // RefSeq // Homo sapiens LFNG O-fucosylpeptide 3-beta-N-acetylgluc	LFNG	NM_001040167	2.28455
8175585	XM_937293 // LOC653103 // similar to Ankyrin repeat domain-containing protein 11	XM_937293 // RefSeq // PREDICTED: Homo sapiens similar to Ankyrin repeat domain-	LOC653103	XM_937293	2.28259
7893322	---	--- // --- // neg_control // --- // --- // --- // --- // --- // ---		---	2.28252
7990873	NM_032246 // MEX3B // mex-3 homolog B (C. elegans) // 15q25.2 // 84206 /// BC036	NM_032246 // RefSeq // Homo sapiens mex-3 homolog B (C. elegans) (MEX3B), mRNA.	MEX3B	NM_032246	2.2812
8044333	NM_033514 // LIMS3 // LIM and senescent cell antigen-like domains 3 // 2q14-q21	NM_033514 // RefSeq // Homo sapiens LIM and senescent cell antigen-like domains	LIMS3	NM_033514	2.28074
8054519	NM_033514 // LIMS3 // LIM and senescent cell antigen-like domains 3 // 2q14-q21	NM_033514 // RefSeq // Homo sapiens LIM and senescent cell antigen-like domains	LIMS3	NM_033514	2.28074
7895223	---	--- // --- // neg_control // --- // --- // --- // --- // --- // ---		---	2.28001
7916654	NM_181712 // ANKRD38 // ankyrin repeat domain 38 // 1p31.3 // 163782 /// AK12746	NM_181712 // RefSeq // Homo sapiens ankyrin repeat domain 38 (ANKRD38), mRNA. //	ANKRD38	NM_181712	2.27969
8050497	NM_145260 // OSR1 // odd-skipped related 1 (Drosophila) // 2p24.1 // 130497 ///	NM_145260 // RefSeq // Homo sapiens odd-skipped related 1 (Drosophila) (OSR1), m	OSR1	NM_145260	2.27873
7892978	---	--- // --- // neg_control // --- // --- // --- // --- // --- // ---		---	2.27862
8046922	NM_000090 // COL3A1 // collagen, type III, alpha 1 (Ehlers-Danlos syndrome type	NM_000090 // RefSeq // Homo sapiens collagen, type III, alpha 1 (Ehlers-Danlos s	COL3A1	NM_000090	2.27835
7951140	---	AY358248 // GenBank // Homo sapiens clone DNA166629 MRSS6228 (UNQ6228) mRNA, com		---	2.27171
7895092	---	--- // --- // neg_control // --- // --- // --- // --- // --- // ---		---	2.27122
8056968	---	ENST00000295549 // ENSEMBL Transcript // cdna:known chromosome:NCBI36:2:1772028		---	2.26893
8113800	NM_001999 // FBN2 // fibrillin 2 (congenital contractural arachnodactyly) // 5q2	NM_001999 // RefSeq // Homo sapiens fibrillin 2 (congenital contractural arachno	FBN2	NM_001999	2.2664
8063382	NM_005985 // SNAI1 // snail homolog 1 (Drosophila) // 20q13.1-q13.2 // 6615	NM_005985 // RefSeq // Homo sapiens snail homolog 1 (Drosophila) (SNAI1), mRNA.	SNAI1	NM_005985	2.26624
7966052	BC030519 // CRY1 // cryptochrome 1 (photolyase-like) // 12q23-q24.1 // 1407 ///	BC030519 // GenBank // Homo sapiens cryptochrome 1 (photolyase-like), mRNA (cDNA	CRY1	BC030519	2.26545
7948354	BC016789 // GLYATL2 // glycine-N-acyltransferase-like 2 // 11q12.1 // 219970 ///	BC016789 // GenBank // Homo sapiens glycine-N-acyltransferase-like 2, mRNA (cDNA	GLYATL2	BC016789	2.26528
8138566	NM_006547 // IGF2BP3 // insulin-like growth factor 2 mRNA binding protein 3 // 7	NM_006547 // RefSeq // Homo sapiens insulin-like growth factor 2 mRNA binding pr	IGF2BP3	NM_006547	2.265
7896134	---	--- // --- // neg_control // --- // --- // --- // --- // --- // ---		---	2.26486
8030383	NM_020650 // RCN3 // reticulocalbin 3, EF-hand calcium binding domain // 19q13.3	NM_020650 // RefSeq // Homo sapiens reticulocalbin 3, EF-hand calcium binding do	RCN3	NM_020650	2.26371
8087453	NM_198722 // AMIGO3 // adhesion molecule with Ig-like domain 3 // 3p21 // 386724	NM_198722 // RefSeq // Homo sapiens adhesion molecule with Ig-like domain 3 (AMI	AMIGO3	NM_198722	2.26252
7918064	NM_001854 // COL11A1 // collagen, type XI, alpha 1 // 1p21 // 1301 /// NM_080629	NM_001854 // RefSeq // Homo sapiens collagen, type XI, alpha 1 (COL11A1), transc	COL11A1	NM_001854	2.2618
8056890	NM_001822 // CHN1 // chimerin (chimaerin) 1 // 2q31-q32.1 // 1123 /// NM_0010252	NM_001822 // RefSeq // Homo sapiens chimerin (chimaerin) 1 (CHN1), transcript va	CHN1	NM_001822	2.26086
7895146	---	--- // --- // neg_control // --- // --- // --- // --- // --- // ---		---	2.26032
7985809	NM_007011 // ABHD2 // abhydrolase domain containing 2 // 15q26.1 // 11057 /// NM	NM_007011 // RefSeq // Homo sapiens abhydrolase domain containing 2 (ABHD2), tra	ABHD2	NM_007011	2.25971
8016476	NM_024017 // HOXB9 // homeobox B9 // 17q21.3 // 3219	NM_024017 // RefSeq // Homo sapiens homeobox B9 (HOXB9), mRNA. // chr17 // 100 /	HOXB9	NM_024017	2.25868
8097058	NR_003135 // CEP170L // centrosomal protein 170kDa-like // 4q26 // 645455	NR_003135 // RefSeq // Homo sapiens centrosomal protein 170kDa-like (CEP170L) on	CEP170L	NR_003135	2.25658
7953012	NM_032642 // WNT5B // wingless-type MMTV integration site family, member 5B // 1	NM_032642 // RefSeq // Homo sapiens wingless-type MMTV integration site family,	WNT5B	NM_032642	2.25299
7895310	---	--- // --- // neg_control // --- // --- // --- // --- // --- // ---		---	2.25247
8171561	NM_006089 // SCML2 // sex comb on midleg-like 2 (Drosophila) // Xp22 // 10389 //	NM_006089 // RefSeq // Homo sapiens sex comb on midleg-like 2 (Drosophila) (SCML	SCML2	NM_006089	2.25057
7894600	---	--- // --- // neg_control // --- // --- // --- // --- // --- // ---		---	2.25048
7893169	---	--- // --- // neg_control // --- // --- // --- // --- // --- // ---		---	2.25046
7895446	---	--- // --- // neg_control // --- // --- // --- // --- // --- // ---		---	2.24957
7894888	---	--- // --- // neg_control // --- // --- // --- // --- // --- // ---		---	2.24949
7896579	---	--- // --- // neg_control // --- // --- // --- // --- // --- // ---		---	2.24895
7895287	---	--- // --- // neg_control // --- // --- // --- // --- // --- // ---		---	2.24809
7892816	---	--- // --- // neg_control // --- // --- // --- // --- // --- // ---		---	2.24571
7895957	---	--- // --- // neg_control // --- // --- // --- // --- // --- // ---		---	2.24159
8013341	NM_002404 // MFAP4 // microfibrillar-associated protein 4 // 17p11.2 // 4239	NM_002404 // RefSeq // Homo sapiens microfibrillar-associated protein 4 (MFAP4),	MFAP4	NM_002404	2.24151
7896165	---	--- // --- // neg_control // --- // --- // --- // --- // --- // ---		---	2.23997
7945245	NM_016522 // HNT // neurotrimin // 11q25 // 50863 /// NM_001048209 // HNT // neu	NM_016522 // RefSeq // Homo sapiens neurotrimin (HNT), transcript variant 1, mRN	HNT	NM_016522	2.23938
8101828	NM_005723 // TSPAN5 // tetraspanin 5 // 4q23 // 10098 /// AK126702 // TSPAN5 //	NM_005723 // RefSeq // Homo sapiens tetraspanin 5 (TSPAN5), mRNA. // chr4 // 100	TSPAN5	NM_005723	2.23896
7895206	---	--- // --- // neg_control // --- // --- // --- // --- // --- // ---		---	2.23811
7895428	---	--- // --- // neg_control // --- // --- // --- // --- // --- // ---		---	2.23704
7894227	---	--- // --- // neg_control // --- // --- // --- // --- // --- // ---		---	2.23588
7894544	---	--- // --- // neg_control // --- // --- // --- // --- // --- // ---		---	2.23561
8149774	NM_002318 // LOXL2 // lysyl oxidase-like 2 // 8p21.3-p21.2 // 4017 /// AF117949	NM_002318 // RefSeq // Homo sapiens lysyl oxidase-like 2 (LOXL2), mRNA. // chr8	LOXL2	NM_002318	2.23437
7893985	---	--- // --- // neg_control // --- // --- // --- // --- // --- // ---		---	2.234
8021768	NM_005786 // TSHZ1 // teashirt zinc finger homeobox 1 // 18q22.3 // 10194 /// AB	NM_005786 // RefSeq // Homo sapiens teashirt zinc finger homeobox 1 (TSHZ1), mRN	TSHZ1	NM_005786	2.23363
7915147	NM_004468 // FHL3 // four and a half LIM domains 3 // 1p34 // 2275	NM_004468 // RefSeq // Homo sapiens four and a half LIM domains 3 (FHL3), mRNA.	FHL3	NM_004468	2.23326
7896293	---	--- // --- // neg_control // --- // --- // --- // --- // --- // ---		---	2.23301
7967486	NM_025140 // CCDC92 // coiled-coil domain containing 92 // 12q24.31 // 80212 ///	NM_025140 // RefSeq // Homo sapiens coiled-coil domain containing 92 (CCDC92), m	CCDC92	NM_025140	2.23197
8091243	AY358557 // PCOLCE2 // procollagen C-endopeptidase enhancer 2 // 3q21-q24 // 265	AY358557 // GenBank // Homo sapiens clone DNA39969 PCOLCE2 (UNQ250) mRNA, comple	PCOLCE2	AY358557	2.2314
7894299	---	--- // --- // neg_control // --- // --- // --- // --- // --- // ---		---	2.23033
7895245	---	--- // --- // neg_control // --- // --- // --- // --- // --- // ---		---	2.22663
7899988	---	ENST00000364672 // ENSEMBL ncRNA // ncrna:snoRNA chromosome:NCBI36:1:35548462:3		---	2.22613
7893263	---	--- // --- // neg_control // --- // --- // --- // --- // --- // ---		---	2.22522
7907160	NM_001677 // ATP1B1 // ATPase, Na+/K+ transporting, beta 1 polypeptide // 1q24 /	NM_001677 // RefSeq // Homo sapiens ATPase, Na+/K+ transporting, beta 1 polypept	ATP1B1	NM_001677	2.22493
8102482	NM_014822 // SEC24D // SEC24 related gene family, member D (S. cerevisiae) // 4q	NM_014822 // RefSeq // Homo sapiens SEC24 related gene family, member D (S. cere	SEC24D	NM_014822	2.22442
8040103	NM_002166 // ID2 // inhibitor of DNA binding 2, dominant negative helix-loop-hel	NM_002166 // RefSeq // Homo sapiens inhibitor of DNA binding 2, dominant negativ	ID2	NM_002166	2.2231
7893726	---	--- // --- // neg_control // --- // --- // --- // --- // --- // ---		---	2.22089
7896750	---	ENST00000386616 // ENSEMBL ncRNA // ncrna:Mt_tRNA_pseudogene chromosome:NCBI36:		---	2.21985
7951133	NM_032427 // MAML2 // mastermind-like 2 (Drosophila) // 11q21 // 84441 /// ENST0	NM_032427 // RefSeq // Homo sapiens mastermind-like 2 (Drosophila) (MAML2), mRNA	MAML2	NM_032427	2.21776
7956488	NM_004984 // KIF5A // kinesin family member 5A // 12q13.13 // 3798 /// AB210045	NM_004984 // RefSeq // Homo sapiens kinesin family member 5A (KIF5A), mRNA. // c	KIF5A	NM_004984	2.21726
8048139	---	ENST00000374289 // ENSEMBL Transcript // cdna:known chromosome:NCBI36:2:2159328		---	2.21688
7893838	---	--- // --- // neg_control // --- // --- // --- // --- // --- // ---		---	2.21622
7892718	---	--- // --- // neg_control // --- // --- // --- // --- // --- // ---		---	2.21577
7894097	---	--- // --- // neg_control // --- // --- // --- // --- // --- // ---		---	2.2157
8049752	NM_001080437 // SNED1 // sushi, nidogen and EGF-like domains 1 // 2q37.3 // 2599	NM_001080437 // RefSeq // Homo sapiens sushi, nidogen and EGF-like domains 1 (SN	SNED1	NM_001080437	2.2152
7896675	---	--- // --- // neg_control // --- // --- // --- // --- // --- // ---		---	2.21481
8113356	---	ENST00000388663 // ENSEMBL ncRNA // ncrna:Mt_tRNA_pseudogene chromosome:NCBI36:		---	2.21434
8163002	NM_004235 // KLF4 // Kruppel-like factor 4 (gut) // 9q31 // 9314 /// BC030811 //	NM_004235 // RefSeq // Homo sapiens Kruppel-like factor 4 (gut) (KLF4), mRNA. //	KLF4	NM_004235	2.21261
8036252	NM_015526 // CLIP3 // CAP-GLY domain containing linker protein 3 // 19q13.12 //	NM_015526 // RefSeq // Homo sapiens CAP-GLY domain containing linker protein 3 (	CLIP3	NM_015526	2.21149
7930162	NM_017787 // C10orf26 // chromosome 10 open reading frame 26 // 10q24.32 // 5483	NM_017787 // RefSeq // Homo sapiens chromosome 10 open reading frame 26 (C10orf2	C10orf26	NM_017787	2.21119
7895956	---	--- // --- // neg_control // --- // --- // --- // --- // --- // ---		---	2.20671
7989670	NM_194272 // RBPMS2 // RNA binding protein with multiple splicing 2 // 15q22.31	NM_194272 // RefSeq // Homo sapiens RNA binding protein with multiple splicing 2	RBPMS2	NM_194272	2.2061
7893532	---	--- // --- // neg_control // --- // --- // --- // --- // --- // ---		---	2.2058
7909510	BC051191 // HHAT // hedgehog acyltransferase // 1q32 // 55733 /// NM_018194 // H	BC051191 // GenBank // Homo sapiens hedgehog acyltransferase, mRNA (cDNA clone M	HHAT	BC051191	2.20237
7953040	NM_000719 // CACNA1C // calcium channel, voltage-dependent, L type, alpha 1C sub	NM_000719 // RefSeq // Homo sapiens calcium channel, voltage-dependent, L type,	CACNA1C	NM_000719	2.20202
7957338	NM_005639 // SYT1 // synaptotagmin I // 12cen-q21 // 6857 /// AK126908 // SYT1 /	NM_005639 // RefSeq // Homo sapiens synaptotagmin I (SYT1), mRNA. // chr12 // 90	SYT1	NM_005639	2.20071
8134098	AF119833 // PFTK1 // PFTAIRE protein kinase 1 // 7q21-q22 // 5218 /// NM_012395	AF119833 // GenBank // Homo sapiens serine/threonine protein kinase PFTAIRE-1 mR	PFTK1	AF119833	2.19913
7892878	---	--- // --- // neg_control // --- // --- // --- // --- // --- // ---		---	2.19593
7892719	---	--- // --- // neg_control // --- // --- // --- // --- // --- // ---		---	2.19539
8180337	---	NM_182810.1 // --- // Homo sapiens activating transcription factor 4 (tax-respon		---	2.19375
7893770	---	--- // --- // neg_control // --- // --- // --- // --- // --- // ---		---	2.19209
8124040	NM_000332 // ATXN1 // ataxin 1 // 6p23 // 6310 /// BC047894 // ATXN1 // ataxin 1	NM_000332 // RefSeq // Homo sapiens ataxin 1 (ATXN1), mRNA. // chr6 // 100 // 93	ATXN1	NM_000332	2.19143
7908694	NM_020443 // NAV1 // neuron navigator 1 // 1q32.3 // 89796 /// AB032977 // NAV1	NM_020443 // RefSeq // Homo sapiens neuron navigator 1 (NAV1), mRNA. // chr1 //	NAV1	NM_020443	2.1912
7893975	---	--- // --- // neg_control // --- // --- // --- // --- // --- // ---		---	2.19083
8136200	NM_016352 // CPA4 // carboxypeptidase A4 // 7q32 // 51200	NM_016352 // RefSeq // Homo sapiens carboxypeptidase A4 (CPA4), mRNA. // chr7 //	CPA4	NM_016352	2.19024
7956395	NM_007224 // NXPH4 // neurexophilin 4 // 12q13.3 // 11247 /// AK094231 // NXPH4	NM_007224 // RefSeq // Homo sapiens neurexophilin 4 (NXPH4), mRNA. // chr12 // 1	NXPH4	NM_007224	2.18868
7975799	NM_017791 // FLVCR2 // feline leukemia virus subgroup C cellular receptor family	NM_017791 // RefSeq // Homo sapiens feline leukemia virus subgroup C cellular re	FLVCR2	NM_017791	2.18857
7914791	NM_005066 // SFPQ // splicing factor proline/glutamine-rich (polypyrimidine trac	NM_005066 // RefSeq // Homo sapiens splicing factor proline/glutamine-rich (poly	SFPQ	NM_005066	2.18786
7893467	---	--- // --- // pos_control // --- // --- // --- // --- // --- // ---		---	2.18781
7895757	---	--- // --- // neg_control // --- // --- // --- // --- // --- // ---		---	2.18739
7892727	---	--- // --- // neg_control // --- // --- // --- // --- // --- // ---		---	2.18693
7896252	---	--- // --- // neg_control // --- // --- // --- // --- // --- // ---		---	2.18616
7995362	NM_133443 // GPT2 // glutamic pyruvate transaminase (alanine aminotransferase) 2	NM_133443 // RefSeq // Homo sapiens glutamic pyruvate transaminase (alanine amin	GPT2	NM_133443	2.1859
7963054	NM_006009 // TUBA1A // tubulin, alpha 1a // 12q12-q14.3 // 7846 /// AK289483 //	NM_006009 // RefSeq // Homo sapiens tubulin, alpha 1a (TUBA1A), mRNA. // chr12 /	TUBA1A	NM_006009	2.18071
8109819	XM_293903 // LOC345630 // similar to fibrillarin // 5q35.1 // 345630 /// XM_9409	XM_293903 // RefSeq // PREDICTED: Homo sapiens similar to fibrillarin (LOC345630	LOC345630	XM_293903	2.1805
8099172	NM_001313 // CRMP1 // collapsin response mediator protein 1 // 4p16.1-p15 // 140	NM_001313 // RefSeq // Homo sapiens collapsin response mediator protein 1 (CRMP1	CRMP1	NM_001313	2.17793
7932243	NM_001010924 // C10orf38 // chromosome 10 open reading frame 38 // 10p13 // 2210	NM_001010924 // RefSeq // Homo sapiens chromosome 10 open reading frame 38 (C10o	C10orf38	NM_001010924	2.17775
8100310	---	GENSCAN00000018567 // ENSEMBL Prediction // cdna:Genscan chromosome:NCBI36:4:48		---	2.1775
7955663	NM_170754 // TENC1 // tensin like C1 domain containing phosphatase (tensin 2) //	NM_170754 // RefSeq // Homo sapiens tensin like C1 domain containing phosphatase	TENC1	NM_170754	2.17719
7965359	NM_001001323 // ATP2B1 // ATPase, Ca++ transporting, plasma membrane 1 // 12q21.	NM_001001323 // RefSeq // Homo sapiens ATPase, Ca++ transporting, plasma membran	ATP2B1	NM_001001323	2.17664
8157153	NM_007203 // PALM2-AKAP2 // PALM2-AKAP2 // 9q31-q33 // 445815 /// NM_147150 // P	NM_007203 // RefSeq // Homo sapiens PALM2-AKAP2 (PALM2-AKAP2), transcript varian	PALM2-AKAP2	NM_007203	2.17662
7997765	uc002fku.1 // ZNF469 // zinc finger protein 469 // 16q24 // 84627 /// XM_0011257	uc002fku.1 // UCSC Genes // --- // chr16 // 100 // 100 // 25 // 25 // 0 /// XM_0	ZNF469	uc002fku.1	2.17585
7894717	---	--- // --- // neg_control // --- // --- // --- // --- // --- // ---		---	2.17463
8164343	NM_001035254 // FAM102A // family with sequence similarity 102, member A // 9q34	NM_001035254 // RefSeq // Homo sapiens family with sequence similarity 102, memb	FAM102A	NM_001035254	2.17419
8120961	NM_138409 // C6orf117 // chromosome 6 open reading frame 117 // 6q14.3 // 112609	NM_138409 // RefSeq // Homo sapiens chromosome 6 open reading frame 117 (C6orf11	C6orf117	NM_138409	2.17361
7970569	NM_014363 // SACS // spastic ataxia of Charlevoix-Saguenay (sacsin) // 13q12 //	NM_014363 // RefSeq // Homo sapiens spastic ataxia of Charlevoix-Saguenay (sacsi	SACS	NM_014363	2.17333
7893140	---	--- // --- // neg_control // --- // --- // --- // --- // --- // ---		---	2.17302
8159900	NM_152629 // GLIS3 // GLIS family zinc finger 3 // 9p24.2 // 169792 /// NM_00104	NM_152629 // RefSeq // Homo sapiens GLIS family zinc finger 3 (GLIS3), transcrip	GLIS3	NM_152629	2.17216
8049317	NM_152879 // DGKD // diacylglycerol kinase, delta 130kDa // 2q37.1 // 8527 /// E	NM_152879 // RefSeq // Homo sapiens diacylglycerol kinase, delta 130kDa (DGKD),	DGKD	NM_152879	2.17097
7892666	---	--- // --- // neg_control // --- // --- // --- // --- // --- // ---		---	2.17014
8025179	NM_018083 // ZNF358 // zinc finger protein 358 // --- // 140467	NM_018083 // RefSeq // Homo sapiens zinc finger protein 358 (ZNF358), mRNA. // c	ZNF358	NM_018083	2.16885
8139500	NM_022748 // TNS3 // tensin 3 // 7p12.3 // 64759 /// BC071791 // TNS3 // tensin	NM_022748 // RefSeq // Homo sapiens tensin 3 (TNS3), mRNA. // chr7 // 100 // 98	TNS3	NM_022748	2.16837
7979196	NM_198066 // GNPNAT1 // glucosamine-phosphate N-acetyltransferase 1 // 14q22.2 /	NM_198066 // RefSeq // Homo sapiens glucosamine-phosphate N-acetyltransferase 1	GNPNAT1	NM_198066	2.16735
7892996	---	--- // --- // neg_control // --- // --- // --- // --- // --- // ---		---	2.16478
7956856	NM_001031679 // MSRB3 // methionine sulfoxide reductase B3 // 12q14.3 // 253827	NM_001031679 // RefSeq // Homo sapiens methionine sulfoxide reductase B3 (MSRB3)	MSRB3	NM_001031679	2.1644
7895826	---	--- // --- // neg_control // --- // --- // --- // --- // --- // ---		---	2.16437
7892614	---	--- // --- // neg_control // --- // --- // --- // --- // --- // ---		---	2.16379
7896418	---	--- // --- // neg_control // --- // --- // --- // --- // --- // ---		---	2.1631
7905754	NM_020452 // ATP8B2 // ATPase, class I, type 8B, member 2 // 1q21.3 // 57198 ///	NM_020452 // RefSeq // Homo sapiens ATPase, class I, type 8B, member 2 (ATP8B2),	ATP8B2	NM_020452	2.16201
8112592	NM_004472 // FOXD1 // forkhead box D1 // 5q12-q13 // 2297	NM_004472 // RefSeq // Homo sapiens forkhead box D1 (FOXD1), mRNA. // chr5 // 10	FOXD1	NM_004472	2.16108
8054997	NM_006609 // MAP3K2 // mitogen-activated protein kinase kinase kinase 2 // 2q14.	NM_006609 // RefSeq // Homo sapiens mitogen-activated protein kinase kinase kina	MAP3K2	NM_006609	2.16076
7895167	---	--- // --- // neg_control // --- // --- // --- // --- // --- // ---		---	2.15962
7970924	NM_178006 // STARD13 // StAR-related lipid transfer (START) domain containing 13	NM_178006 // RefSeq // Homo sapiens StAR-related lipid transfer (START) domain c	STARD13	NM_178006	2.15911
8136347	NM_033138 // CALD1 // caldesmon 1 // 7q33 // 800 /// NM_033157 // CALD1 // calde	NM_033138 // RefSeq // Homo sapiens caldesmon 1 (CALD1), transcript variant 1, m	CALD1	NM_033138	2.15843
7895010	---	--- // --- // neg_control // --- // --- // --- // --- // --- // ---		---	2.15801
7985224	AL137303 // TBC1D2B // TBC1 domain family, member 2B // 15q24.3-q25.1 // 23102 /	AL137303 // GenBank HTC // Homo sapiens mRNA; cDNA DKFZp434O086 (from clone DKFZ	TBC1D2B	AL137303	2.1572
7894799	---	--- // --- // neg_control // --- // --- // --- // --- // --- // ---		---	2.15532
7959102	NM_014365 // HSPB8 // heat shock 22kDa protein 8 // 12q24.23 // 26353 /// AF1332	NM_014365 // RefSeq // Homo sapiens heat shock 22kDa protein 8 (HSPB8), mRNA. //	HSPB8	NM_014365	2.15123
7894994	---	--- // --- // neg_control // --- // --- // --- // --- // --- // ---		---	2.1506
8121601	NM_153711 // FAM26E // family with sequence similarity 26, member E // 6q22.1 //	NM_153711 // RefSeq // Homo sapiens family with sequence similarity 26, member E	FAM26E	NM_153711	2.15032
7895260	---	--- // --- // neg_control // --- // --- // --- // --- // --- // ---		---	2.14942
7893857	---	--- // --- // neg_control // --- // --- // --- // --- // --- // ---		---	2.14865
8149749	NM_003840 // TNFRSF10D // tumor necrosis factor receptor superfamily, member 10d	NM_003840 // RefSeq // Homo sapiens tumor necrosis factor receptor superfamily,	TNFRSF10D	NM_003840	2.1479
8113651	NM_004707 // ATG12 // ATG12 autophagy related 12 homolog (S. cerevisiae) // 5q21	NM_004707 // RefSeq // Homo sapiens ATG12 autophagy related 12 homolog (S. cerev	ATG12	NM_004707	2.14767
7977965	NM_016609 // SLC22A17 // solute carrier family 22 (organic cation transporter),	NM_016609 // RefSeq // Homo sapiens solute carrier family 22 (organic cation tra	SLC22A17	NM_016609	2.14609
7893121	---	--- // --- // neg_control // --- // --- // --- // --- // --- // ---		---	2.14576
8058091	NM_015265 // SATB2 // SATB homeobox 2 // 2q33 // 23314 /// AK291463 // SATB2 //	NM_015265 // RefSeq // Homo sapiens SATB homeobox 2 (SATB2), mRNA. // chr2 // 10	SATB2	NM_015265	2.14543
7986527	AK125787 // C15orf51 // chromosome 15 open reading frame 51 // 15q26.3 // 196968	AK125787 // GenBank // Homo sapiens cDNA FLJ43799 fis, clone TESTI4000288. // ch	C15orf51	AK125787	2.14422
7986509	XM_001129640 // LOC729197 // similar to Dynamin-1 (D100) (Dynamin, brain) (B-dyn	XM_001129640 // RefSeq // PREDICTED: Homo sapiens similar to Dynamin-1 (D100) (D	LOC729197	XM_001129640	2.14422
7986512	XM_001129640 // LOC729197 // similar to Dynamin-1 (D100) (Dynamin, brain) (B-dyn	XM_001129640 // RefSeq // PREDICTED: Homo sapiens similar to Dynamin-1 (D100) (D	LOC729197	XM_001129640	2.14422
7893937	---	--- // --- // neg_control // --- // --- // --- // --- // --- // ---		---	2.14303
8002692	NM_006885 // ZFHX3 // zinc finger homeobox 3 // 16q22.3-q23.1 // 463 /// BC02965	NM_006885 // RefSeq // Homo sapiens zinc finger homeobox 3 (ZFHX3), mRNA. // chr	ZFHX3	NM_006885	2.1427
8165684	---	ENST00000387456 // ENSEMBL ncRNA // ncrna:Mt_tRNA chromosome:NCBI36:MT:12267:12		---	2.14266
7894511	---	--- // --- // neg_control // --- // --- // --- // --- // --- // ---		---	2.14261
7893289	---	--- // --- // neg_control // --- // --- // --- // --- // --- // ---		---	2.14251
7896033	---	--- // --- // neg_control // --- // --- // --- // --- // --- // ---		---	2.14191
7894766	---	--- // --- // neg_control // --- // --- // --- // --- // --- // ---		---	2.13972
7894425	---	--- // --- // neg_control // --- // --- // --- // --- // --- // ---		---	2.13954
7896235	---	--- // --- // neg_control // --- // --- // --- // --- // --- // ---		---	2.13865
8062034	NM_021202 // TP53INP2 // tumor protein p53 inducible nuclear protein 2 // 20q11.	NM_021202 // RefSeq // Homo sapiens tumor protein p53 inducible nuclear protein	TP53INP2	NM_021202	2.13858
8155121	NM_003995 // NPR2 // natriuretic peptide receptor B/guanylate cyclase B (atriona	NM_003995 // RefSeq // Homo sapiens natriuretic peptide receptor B/guanylate cyc	NPR2	NM_003995	2.13844
7893069	---	--- // --- // neg_control // --- // --- // --- // --- // --- // ---		---	2.13829
7895011	---	--- // --- // neg_control // --- // --- // --- // --- // --- // ---		---	2.13819
8099982	NM_173075 // APBB2 // amyloid beta (A4) precursor protein-binding, family B, mem	NM_173075 // RefSeq // Homo sapiens amyloid beta (A4) precursor protein-binding,	APBB2	NM_173075	2.13658
8089596	AK002004 // WDR52 // WD repeat domain 52 // 3q13.2 // 55779	AK002004 // GenBank // Homo sapiens cDNA FLJ11142 fis, clone PLACE1006552. // ch	WDR52	AK002004	2.13487
7893611	---	--- // --- // neg_control // --- // --- // --- // --- // --- // ---		---	2.13478
8078225	---	ENST00000364675 // ENSEMBL ncRNA // ncrna:snRNA chromosome:NCBI36:3:20013299:20		---	2.13468
8170420	NM_005491 // MAMLD1 // mastermind-like domain containing 1 // Xq28 // 10046 ///	NM_005491 // RefSeq // Homo sapiens chromosome X open reading frame 6 (CXorf6),	MAMLD1	NM_005491	2.13342
7895496	---	--- // --- // neg_control // --- // --- // --- // --- // --- // ---		---	2.13273
7893175	---	--- // --- // neg_control // --- // --- // --- // --- // --- // ---		---	2.13251
7894754	---	--- // --- // neg_control // --- // --- // --- // --- // --- // ---		---	2.12937
7973867	---	ENST00000386811 // ENSEMBL ncRNA // ncrna:Mt_tRNA_pseudogene chromosome:NCBI36:		---	2.12932
8150906	NM_017813 // IMPAD1 // inositol monophosphatase domain containing 1 // 8q12.1 //	NM_017813 // RefSeq // Homo sapiens inositol monophosphatase domain containing 1	IMPAD1	NM_017813	2.12889
8024485	NM_015675 // GADD45B // growth arrest and DNA-damage-inducible, beta // 19p13.3	NM_015675 // RefSeq // Homo sapiens growth arrest and DNA-damage-inducible, beta	GADD45B	NM_015675	2.12837
7896759	AK096570 // LOC643837 // hypothetical protein LOC643837 // 1p36.33 // 643837	AK096570 // GenBank // Homo sapiens cDNA FLJ39251 fis, clone OCBBF2008701. // ch	LOC643837	AK096570	2.12681
7895855	---	--- // --- // pos_control // --- // --- // --- // --- // --- // ---		---	2.12668
8104592	NM_012304 // FBXL7 // F-box and leucine-rich repeat protein 7 // 5p15.1 // 23194	NM_012304 // RefSeq // Homo sapiens F-box and leucine-rich repeat protein 7 (FBX	FBXL7	NM_012304	2.12351
7892933	---	--- // --- // neg_control // --- // --- // --- // --- // --- // ---		---	2.12324
7896301	---	--- // --- // neg_control // --- // --- // --- // --- // --- // ---		---	2.12233
7952268	NM_006288 // THY1 // Thy-1 cell surface antigen // 11q22.3-q23 // 7070 /// AK090	NM_006288 // RefSeq // Homo sapiens Thy-1 cell surface antigen (THY1), mRNA. //	THY1	NM_006288	2.12108
7995206	NM_001042454 // TGFB1I1 // transforming growth factor beta 1 induced transcript	NM_001042454 // RefSeq // Homo sapiens transforming growth factor beta 1 induced	TGFB1I1	NM_001042454	2.12038
7896686	---	--- // --- // neg_control // --- // --- // --- // --- // --- // ---		---	2.11961
7893479	---	--- // --- // neg_control // --- // --- // --- // --- // --- // ---		---	2.1193
7894613	---	--- // --- // neg_control // --- // --- // --- // --- // --- // ---		---	2.11873
7896536	---	--- // --- // neg_control // --- // --- // --- // --- // --- // ---		---	2.11866
7895315	---	--- // --- // neg_control // --- // --- // --- // --- // --- // ---		---	2.11692
7892665	---	--- // --- // neg_control // --- // --- // --- // --- // --- // ---		---	2.11665
7909954	NM_032890 // DISP1 // dispatched homolog 1 (Drosophila) // 1q41 // 84976 /// BC1	NM_032890 // RefSeq // Homo sapiens dispatched homolog 1 (Drosophila) (DISP1), m	DISP1	NM_032890	2.11648
7894157	---	--- // --- // pos_control // --- // --- // --- // --- // --- // ---		---	2.11453
7956009	NM_152637 // METTL7B // methyltransferase like 7B // 12q13.2 // 196410 /// AK290	NM_152637 // RefSeq // Homo sapiens methyltransferase like 7B (METTL7B), mRNA. /	METTL7B	NM_152637	2.11036
8108757	NM_018929 // PCDHGC5 // protocadherin gamma subfamily C, 5 // 5q31 // 56097 ///	NM_018929 // RefSeq // Homo sapiens protocadherin gamma subfamily C, 5 (PCDHGC5)	PCDHGC5	NM_018929	2.10915
8093053	BC001188 // TFRC // transferrin receptor (p90, CD71) // 3q29 // 7037 /// NM_0032	BC001188 // GenBank // Homo sapiens transferrin receptor (p90, CD71), mRNA (cDNA	TFRC	BC001188	2.10745
8130993	ENST00000313766 // FAM20C // family with sequence similarity 20, member C (FAM20	ENST00000313766 // ENSEMBL Transcript // family with sequence similarity 20, mem	FAM20C	ENST00000313766	2.10671
7893096	---	--- // --- // neg_control // --- // --- // --- // --- // --- // ---		---	2.10659
7896346	---	--- // --- // neg_control // --- // --- // --- // --- // --- // ---		---	2.10628
8161044	NM_003289 // TPM2 // tropomyosin 2 (beta) // 9p13.2-p13.1 // 7169 /// NM_213674	NM_003289 // RefSeq // Homo sapiens tropomyosin 2 (beta) (TPM2), transcript vari	TPM2	NM_003289	2.10614
7895772	---	--- // --- // neg_control // --- // --- // --- // --- // --- // ---		---	2.10513
7895029	---	--- // --- // neg_control // --- // --- // --- // --- // --- // ---		---	2.10499
7893366	---	--- // --- // neg_control // --- // --- // --- // --- // --- // ---		---	2.10439
7893337	---	--- // --- // neg_control // --- // --- // --- // --- // --- // ---		---	2.10405
7946446	NM_020645 // NRIP3 // nuclear receptor interacting protein 3 // 11p15.3 // 56675	NM_020645 // RefSeq // Homo sapiens nuclear receptor interacting protein 3 (NRIP	NRIP3	NM_020645	2.10393
8160431	AK124391 // LOC554202 // hypothetical LOC554202 // 9p21.3 // 554202	AK124391 // GenBank // Homo sapiens cDNA FLJ42400 fis, clone ASTRO2003581. // ch	LOC554202	AK124391	2.10385
8167887	NM_014061 // MAGEH1 // melanoma antigen family H, 1 // Xp11.21 // 28986 /// AF14	NM_014061 // RefSeq // Homo sapiens melanoma antigen family H, 1 (MAGEH1), mRNA.	MAGEH1	NM_014061	2.10375
8176163	NM_001081573 // GAB3 // GRB2-associated binding protein 3 // Xq28 // 139716 ///	NM_001081573 // RefSeq // Homo sapiens GRB2-associated binding protein 3 (GAB3),	GAB3	NM_001081573	2.10309
8120362	NM_152731 // C6orf65 // chromosome 6 open reading frame 65 // 6p12.1 // 221336 /	NM_152731 // RefSeq // Homo sapiens chromosome 6 open reading frame 65 (C6orf65)	C6orf65	NM_152731	2.10124
7894784	---	--- // --- // neg_control // --- // --- // --- // --- // --- // ---		---	2.10087
8094609	NM_138389 // FAM114A1 // family with sequence similarity 114, member A1 // 4p14	ENST00000358869 // ENSEMBL Transcript // cdna:known-ccds chromosome:NCBI36:4:38	FAM114A1	NM_138389	2.10058
7963786	NM_002205 // ITGA5 // integrin, alpha 5 (fibronectin receptor, alpha polypeptide	NM_002205 // RefSeq // Homo sapiens integrin, alpha 5 (fibronectin receptor, alp	ITGA5	NM_002205	2.10016
7893720	---	--- // --- // neg_control // --- // --- // --- // --- // --- // ---		---	2.10003
7893787	---	--- // --- // pos_control // --- // --- // --- // --- // --- // ---		---	2.09956
7968351	NM_032849 // C13orf33 // chromosome 13 open reading frame 33 // 13q12.3 // 84935	ENST00000380482 // ENSEMBL Transcript // cdna:known-ccds chromosome:NCBI36:13:3	C13orf33	NM_032849	2.09951
7894342	---	--- // --- // neg_control // --- // --- // --- // --- // --- // ---		---	2.09788
7967493	NM_006312 // NCOR2 // nuclear receptor co-repressor 2 // 12q24 // 9612 /// NM_00	NM_006312 // RefSeq // Homo sapiens nuclear receptor co-repressor 2 (NCOR2), tra	NCOR2	NM_006312	2.09648
7944955	NM_022062 // PKNOX2 // PBX/knotted 1 homeobox 2 // --- // 63876 /// ENST00000298	NM_022062 // RefSeq // Homo sapiens PBX/knotted 1 homeobox 2 (PKNOX2), mRNA. //	PKNOX2	NM_022062	2.09499
8005475	NM_001037330 // TRIM16L // tripartite motif-containing 16-like // 17p11.2 // 147	NM_001037330 // RefSeq // Homo sapiens tripartite motif-containing 16-like (TRIM	TRIM16L	NM_001037330	2.09329
7894131	---	--- // --- // neg_control // --- // --- // --- // --- // --- // ---		---	2.09317
8103951	NM_001995 // ACSL1 // acyl-CoA synthetase long-chain family member 1 // 4q34-q35	NM_001995 // RefSeq // Homo sapiens acyl-CoA synthetase long-chain family member	ACSL1	NM_001995	2.09115
7895236	---	--- // --- // neg_control // --- // --- // --- // --- // --- // ---		---	2.09079
8119034	NM_015695 // BRPF3 // bromodomain and PHD finger containing, 3 // 6p21 // 27154	NM_015695 // RefSeq // Homo sapiens bromodomain and PHD finger containing, 3 (BR	BRPF3	NM_015695	2.08807
7914878	---	AY605064 // GenBank // Homo sapiens arsenic transactivated protein 1 mRNA, compl		---	2.086
8108737	NM_018933 // PCDHB13 // protocadherin beta 13 // 5q31 // 56123 /// AF217745 // P	NM_018933 // RefSeq // Homo sapiens protocadherin beta 13 (PCDHB13), mRNA. // ch	PCDHB13	NM_018933	2.0858
7994265	---	ENST00000363059 // ENSEMBL ncRNA // ncrna:rRNA chromosome:NCBI36:16:25947734:25		---	2.08451
7974316	NM_001042481 // FRMD6 // FERM domain containing 6 // 14q22.1 // 122786 /// ENST0	NM_001042481 // RefSeq // Homo sapiens FERM domain containing 6 (FRMD6), transcr	FRMD6	NM_001042481	2.08417
7893014	---	--- // --- // neg_control // --- // --- // --- // --- // --- // ---		---	2.08382
7951910	NM_012104 // BACE1 // beta-site APP-cleaving enzyme 1 // 11q23.2-q23.3 // 23621	NM_012104 // RefSeq // Homo sapiens beta-site APP-cleaving enzyme 1 (BACE1), tra	BACE1	NM_012104	2.0822
8138834	NM_017946 // FKBP14 // FK506 binding protein 14, 22 kDa // 7p15.1 // 55033	NM_017946 // RefSeq // Homo sapiens FK506 binding protein 14, 22 kDa (FKBP14), m	FKBP14	NM_017946	2.08149
7895686	---	--- // --- // neg_control // --- // --- // --- // --- // --- // ---		---	2.08148
8069532	NM_006948 // STCH // stress 70 protein chaperone, microsome-associated, 60kDa //	NM_006948 // RefSeq // Homo sapiens stress 70 protein chaperone, microsome-assoc	STCH	NM_006948	2.08128
7896163	---	--- // --- // neg_control // --- // --- // --- // --- // --- // ---		---	2.08066
8034122	NM_182513 // SPC24 // SPC24, NDC80 kinetochore complex component, homolog (S. ce	NM_182513 // RefSeq // Homo sapiens SPC24, NDC80 kinetochore complex component,	SPC24	NM_182513	2.08002
7894251	---	--- // --- // pos_control // --- // --- // --- // --- // --- // ---		---	2.07958
7893296	---	--- // --- // neg_control // --- // --- // --- // --- // --- // ---		---	2.0787
7989037	NM_004748 // CCPG1 // cell cycle progression 1 // 15q21.1 // 9236 /// NM_020739	NM_004748 // RefSeq // Homo sapiens cell cycle progression 1 (CCPG1), transcript	CCPG1	NM_004748	2.07701
7893459	---	--- // --- // neg_control // --- // --- // --- // --- // --- // ---		---	2.07668
8116051	NM_080881 // DBN1 // drebrin 1 // 5q35.3 // 1627 /// NM_004395 // DBN1 // drebri	NM_080881 // RefSeq // Homo sapiens drebrin 1 (DBN1), transcript variant 2, mRNA	DBN1	NM_080881	2.07593
7933194	NM_000609 // CXCL12 // chemokine (C-X-C motif) ligand 12 (stromal cell-derived f	NM_000609 // RefSeq // Homo sapiens chemokine (C-X-C motif) ligand 12 (stromal c	CXCL12	NM_000609	2.07513
7893766	---	--- // --- // neg_control // --- // --- // --- // --- // --- // ---		---	2.07462
7894779	---	--- // --- // neg_control // --- // --- // --- // --- // --- // ---		---	2.07455
7894223	---	--- // --- // neg_control // --- // --- // --- // --- // --- // ---		---	2.07398
7894387	---	--- // --- // neg_control // --- // --- // --- // --- // --- // ---		---	2.07311
7896172	---	--- // --- // neg_control // --- // --- // --- // --- // --- // ---		---	2.0724
7892969	---	--- // --- // neg_control // --- // --- // --- // --- // --- // ---		---	2.07211
7894209	---	--- // --- // pos_control // --- // --- // --- // --- // --- // ---		---	2.07119
7893511	---	--- // --- // neg_control // --- // --- // --- // --- // --- // ---		---	2.07085
7893820	---	--- // --- // neg_control // --- // --- // --- // --- // --- // ---		---	2.06795
7991335	NM_001150 // ANPEP // alanyl (membrane) aminopeptidase (aminopeptidase N, aminop	NM_001150 // RefSeq // Homo sapiens alanyl (membrane) aminopeptidase (aminopepti	ANPEP	NM_001150	2.06752
7896566	---	--- // --- // neg_control // --- // --- // --- // --- // --- // ---		---	2.06722
7895854	---	--- // --- // neg_control // --- // --- // --- // --- // --- // ---		---	2.06705
7896679	---	--- // --- // neg_control // --- // --- // --- // --- // --- // ---		---	2.06694
7928944	NM_004670 // PAPSS2 // 3'-phosphoadenosine 5'-phosphosulfate synthase 2 // 10q23	NM_004670 // RefSeq // Homo sapiens 3'-phosphoadenosine 5'-phosphosulfate syntha	PAPSS2	NM_004670	2.06607
7895563	---	--- // --- // neg_control // --- // --- // --- // --- // --- // ---		---	2.06554
8042439	NM_032208 // ANTXR1 // anthrax toxin receptor 1 // 2p13.1 // 84168 /// NM_053034	NM_032208 // RefSeq // Homo sapiens anthrax toxin receptor 1 (ANTXR1), transcrip	ANTXR1	NM_032208	2.06511
8140035	---	AK130448 // GenBank // Homo sapiens cDNA FLJ26938 fis, clone RCT07169. // chr7 /		---	2.0646
7894222	---	--- // --- // neg_control // --- // --- // --- // --- // --- // ---		---	2.06235
8058203	BC031603 // ALS2CR12 // amyotrophic lateral sclerosis 2 (juvenile) chromosome re	BC031603 // GenBank // Homo sapiens amyotrophic lateral sclerosis 2 (juvenile) c	ALS2CR12	BC031603	2.06217
7893972	---	--- // --- // neg_control // --- // --- // --- // --- // --- // ---		---	2.06061
8158862	NR_002914 // SNORD62A // small nucleolar RNA, C/D box 62A // 9q34.13 // 26786 //	NR_002914 // RefSeq // Homo sapiens small nucleolar RNA, C/D box 62A (SNORD62A)	SNORD62A	NR_002914	2.06015
8158864	NR_002914 // SNORD62A // small nucleolar RNA, C/D box 62A // 9q34.13 // 26786 //	NR_002914 // RefSeq // Homo sapiens small nucleolar RNA, C/D box 62A (SNORD62A)	SNORD62A	NR_002914	2.06015
7893951	---	--- // --- // neg_control // --- // --- // --- // --- // --- // ---		---	2.05912
8114805	NM_000800 // FGF1 // fibroblast growth factor 1 (acidic) // 5q31 // 2246 /// BC0	NM_000800 // RefSeq // Homo sapiens fibroblast growth factor 1 (acidic) (FGF1),	FGF1	NM_000800	2.05889
8104568	---	AY358688 // GenBank // Homo sapiens clone DNA62312 GALI1870 (UNQ1870) mRNA, comp		---	2.05724
7896045	---	--- // --- // neg_control // --- // --- // --- // --- // --- // ---		---	2.05623
7896244	---	--- // --- // neg_control // --- // --- // --- // --- // --- // ---		---	2.0561
7895695	---	--- // --- // neg_control // --- // --- // --- // --- // --- // ---		---	2.05467
7896577	---	--- // --- // neg_control // --- // --- // --- // --- // --- // ---		---	2.05453
7894753	---	--- // --- // neg_control // --- // --- // --- // --- // --- // ---		---	2.05422
8161892	AF105201 // GNA14 // guanine nucleotide binding protein (G protein), alpha 14 //	AF105201 // GenBank // Homo sapiens G-protein alpha subunit 14 (Galpha14) mRNA,	GNA14	AF105201	2.05388
7894503	---	--- // --- // neg_control // --- // --- // --- // --- // --- // ---		---	2.05334
7892765	---	--- // --- // neg_control // --- // --- // --- // --- // --- // ---		---	2.05309
7895007	---	--- // --- // neg_control // --- // --- // --- // --- // --- // ---		---	2.0524
7895378	---	--- // --- // neg_control // --- // --- // --- // --- // --- // ---		---	2.05157
8026315	NM_213560 // PKN1 // protein kinase N1 // 19p13.1-p12 // 5585 /// NM_002741 // P	NM_213560 // RefSeq // Homo sapiens protein kinase N1 (PKN1), transcript variant	PKN1	NM_213560	2.05149
7892689	---	--- // --- // neg_control // --- // --- // --- // --- // --- // ---		---	2.05146
7893949	---	--- // --- // neg_control // --- // --- // --- // --- // --- // ---		---	2.04806
7893964	---	--- // --- // neg_control // --- // --- // --- // --- // --- // ---		---	2.04799
8096675	BC110510 // KIAA1546 // KIAA1546 // 4q24 // 54790 /// AB046766 // KIAA1546 // KI	BC110510 // GenBank // Homo sapiens KIAA1546, mRNA (cDNA clone IMAGE:40029094),	KIAA1546	BC110510	2.04564
7895785	---	--- // --- // neg_control // --- // --- // --- // --- // --- // ---		---	2.04537
7895936	---	--- // --- // neg_control // --- // --- // --- // --- // --- // ---		---	2.04528
7986520	XM_001129640 // LOC729197 // similar to Dynamin-1 (D100) (Dynamin, brain) (B-dyn	XM_001129640 // RefSeq // PREDICTED: Homo sapiens similar to Dynamin-1 (D100) (D	LOC729197	XM_001129640	2.04343
7893695	---	--- // --- // neg_control // --- // --- // --- // --- // --- // ---		---	2.04297
7893181	---	--- // --- // pos_control // --- // --- // --- // --- // --- // ---		---	2.04272
7918026	NM_001439 // EXTL2 // exostoses (multiple)-like 2 // 1p21 // 2135 /// BC045681 /	NM_001439 // RefSeq // Homo sapiens exostoses (multiple)-like 2 (EXTL2), transcr	EXTL2	NM_001439	2.04219
7932826	NM_020848 // KIAA1462 // KIAA1462 // 10p11.23 // 57608 /// ENST00000375377 // KI	NM_020848 // RefSeq // Homo sapiens KIAA1462 (KIAA1462), mRNA. // chr10 // 100 /	KIAA1462	NM_020848	2.04184
7892798	---	--- // --- // neg_control // --- // --- // --- // --- // --- // ---		---	2.04091
7896295	---	--- // --- // neg_control // --- // --- // --- // --- // --- // ---		---	2.04082
7961279	NM_023922 // TAS2R14 // taste receptor, type 2, member 14 // 12p13 // 50840 ///	NM_023922 // RefSeq // Homo sapiens taste receptor, type 2, member 14 (TAS2R14),	TAS2R14	NM_023922	2.04051
7938295	NM_000990 // RPL27A // ribosomal protein L27a // 11p15 // 6157	NM_000990 // RefSeq // Homo sapiens ribosomal protein L27a (RPL27A), mRNA. // ch	RPL27A	NM_000990	2.03912
7990657	NM_015079 // TBC1D2B // TBC1 domain family, member 2B // 15q24.3-q25.1 // 23102	NM_015079 // RefSeq // Homo sapiens TBC1 domain family, member 2B (TBC1D2B), mRN	TBC1D2B	NM_015079	2.03826
8161884	NM_138818 // PRUNE2 // prune homolog 2 (Drosophila) // 9q21.13 // 158471	NM_138818 // RefSeq // Homo sapiens prune homolog 2 (Drosophila) (PRUNE2), mRNA.	PRUNE2	NM_138818	2.03726
7938652	BC127700 // INSC // inscuteable homolog (Drosophila) // 11p15.2 // 387755 /// NM	BC127700 // GenBank // Homo sapiens inscuteable homolog (Drosophila), mRNA (cDNA	INSC	BC127700	2.03654
8155460	NM_033655 // CNTNAP3 // contactin associated protein-like 3 // 9p13.1 // 79937 /	NM_033655 // RefSeq // Homo sapiens contactin associated protein-like 3 (CNTNAP3	CNTNAP3	NM_033655	2.0361
8130598	NM_145727 // LPAL2 // lipoprotein, Lp(a)-like 2 // 6q26-q27 // 80350 /// NM_0244	NM_145727 // RefSeq // Homo sapiens lipoprotein, Lp(a)-like 2 (LPAL2), transcrip	LPAL2	NM_145727	2.03586
8083092	NM_001080412 // ZBTB38 // zinc finger and BTB domain containing 38 // 3q23 // 25	NM_001080412 // RefSeq // Homo sapiens zinc finger and BTB domain containing 38	ZBTB38	NM_001080412	2.03517
7894156	---	--- // --- // neg_control // --- // --- // --- // --- // --- // ---		---	2.03283
8069505	BX648100 // C21orf15 // chromosome 21 open reading frame 15 // 21q11 // 54094	BX648100 // GenBank // Homo sapiens mRNA; cDNA DKFZp686M2227 (from clone DKFZp68	C21orf15	BX648100	2.03183
7894438	---	--- // --- // pos_control // --- // --- // --- // --- // --- // ---		---	2.03135
7948894	AK292330 // WDR74 // WD repeat domain 74 // 11q12.3 // 54663	AK292330 // GenBank // Homo sapiens cDNA FLJ78749 complete cds, highly similar t	WDR74	AK292330	2.02933
8074647	NM_058004 // PI4KA // phosphatidylinositol 4-kinase, catalytic, alpha // 22q11.2	NM_058004 // RefSeq // Homo sapiens phosphatidylinositol 4-kinase, catalytic, al	PI4KA	NM_058004	2.02909
7995895	NM_014685 // HERPUD1 // homocysteine-inducible, endoplasmic reticulum stress-ind	NM_014685 // RefSeq // Homo sapiens homocysteine-inducible, endoplasmic reticulu	HERPUD1	NM_014685	2.02895
8172022	NM_031442 // TMEM47 // transmembrane protein 47 // Xp11.4 // 83604 /// AK090917	NM_031442 // RefSeq // Homo sapiens transmembrane protein 47 (TMEM47), mRNA. //	TMEM47	NM_031442	2.02751
8047487	NM_003507 // FZD7 // frizzled homolog 7 (Drosophila) // 2q33 // 8324	NM_003507 // RefSeq // Homo sapiens frizzled homolog 7 (Drosophila) (FZD7), mRNA	FZD7	NM_003507	2.02719
7895924	---	--- // --- // neg_control // --- // --- // --- // --- // --- // ---		---	2.02694
7895692	---	--- // --- // neg_control // --- // --- // --- // --- // --- // ---		---	2.02665
8108447	NM_016463 // CXXC5 // CXXC finger 5 // 5q31.3 // 51523 /// ENST00000302517 // CX	NM_016463 // RefSeq // Homo sapiens CXXC finger 5 (CXXC5), mRNA. // chr5 // 100	CXXC5	NM_016463	2.02628
7910111	NM_000120 // EPHX1 // epoxide hydrolase 1, microsomal (xenobiotic) // 1q42.1 //	NM_000120 // RefSeq // Homo sapiens epoxide hydrolase 1, microsomal (xenobiotic)	EPHX1	NM_000120	2.02598
8150318	NM_023110 // FGFR1 // fibroblast growth factor receptor 1 (fms-related tyrosine	NM_023110 // RefSeq // Homo sapiens fibroblast growth factor receptor 1 (fms-rel	FGFR1	NM_023110	2.02592
7944302	NM_015157 // PHLDB1 // pleckstrin homology-like domain, family B, member 1 // 11	NM_015157 // RefSeq // Homo sapiens pleckstrin homology-like domain, family B, m	PHLDB1	NM_015157	2.02515
8011924	NM_031220 // PITPNM3 // PITPNM family member 3 // 17p13 // 83394	NM_031220 // RefSeq // Homo sapiens PITPNM family member 3 (PITPNM3), mRNA. // c	PITPNM3	NM_031220	2.02496
7952309	NM_001001786 // BLID // BH3-like motif containing, cell death inducer // 11q24.1	NM_001001786 // RefSeq // Homo sapiens BH3-like motif containing, cell death ind	BLID	NM_001001786	2.02479
8164200	NM_012098 // ANGPTL2 // angiopoietin-like 2 // 9q34 // 23452	NM_012098 // RefSeq // Homo sapiens angiopoietin-like 2 (ANGPTL2), mRNA. // chr9	ANGPTL2	NM_012098	2.02418
8169541	NM_144658 // DOCK11 // dedicator of cytokinesis 11 // Xq24 // 139818 /// BC03559	NM_144658 // RefSeq // Homo sapiens dedicator of cytokinesis 11 (DOCK11), mRNA.	DOCK11	NM_144658	2.02366
8132922	NM_015969 // MRPS17 // mitochondrial ribosomal protein S17 // 7p11 // 51373 ///	NM_015969 // RefSeq // Homo sapiens mitochondrial ribosomal protein S17 (MRPS17)	MRPS17	NM_015969	2.02315
8099912	NM_174921 // C4orf34 // chromosome 4 open reading frame 34 // 4p14 // 201895	ENST00000295958 // ENSEMBL Transcript // cdna:known-ccds chromosome:NCBI36:4:39	C4orf34	NM_174921	2.02089
8021312	NM_015285 // WDR7 // WD repeat domain 7 // 18q21.1-q22 // 23335 /// NM_052834 //	NM_015285 // RefSeq // Homo sapiens WD repeat domain 7 (WDR7), transcript varian	WDR7	NM_015285	2.02044
8167815	NM_014599 // MAGED2 // melanoma antigen family D, 2 // Xp11.2 // 10916 /// NM_17	NM_014599 // RefSeq // Homo sapiens melanoma antigen family D, 2 (MAGED2), trans	MAGED2	NM_014599	2.02012
7895992	---	--- // --- // neg_control // --- // --- // --- // --- // --- // ---		---	2.01922
8051762	NM_021097 // SLC8A1 // solute carrier family 8 (sodium/calcium exchanger), membe	NM_021097 // RefSeq // Homo sapiens solute carrier family 8 (sodium/calcium exch	SLC8A1	NM_021097	2.01812
8028084	NM_001024807 // APLP1 // amyloid beta (A4) precursor-like protein 1 // 19q13.1 /	NM_001024807 // RefSeq // Homo sapiens amyloid beta (A4) precursor-like protein	APLP1	NM_001024807	2.01778
7895362	---	--- // --- // neg_control // --- // --- // --- // --- // --- // ---		---	2.01631
8058765	NM_212482 // FN1 // fibronectin 1 // 2q34 // 2335 /// NM_212475 // FN1 // fibron	NM_212482 // RefSeq // Homo sapiens fibronectin 1 (FN1), transcript variant 1, m	FN1	NM_212482	2.01601
7893675	---	--- // --- // neg_control // --- // --- // --- // --- // --- // ---		---	2.01581
7895961	---	--- // --- // neg_control // --- // --- // --- // --- // --- // ---		---	2.01479
7894610	---	--- // --- // neg_control // --- // --- // --- // --- // --- // ---		---	2.01418
8143188	NM_194071 // CREB3L2 // cAMP responsive element binding protein 3-like 2 // 7q34	NM_194071 // RefSeq // Homo sapiens cAMP responsive element binding protein 3-li	CREB3L2	NM_194071	2.01254
8091757	NM_173084 // TRIM59 // tripartite motif-containing 59 // 3q26.1 // 286827 /// BX	NM_173084 // RefSeq // Homo sapiens tripartite motif-containing 59 (TRIM59), mRN	TRIM59	NM_173084	2.0114
7896275	---	--- // --- // neg_control // --- // --- // --- // --- // --- // ---		---	2.01108
8055249	NM_001009993 // LOC130074 // p20 // 2q21.1 // 130074	NM_001009993 // RefSeq // Homo sapiens p20 (LOC130074), mRNA. // chr2 // 100 //	LOC130074	NM_001009993	2.01009
7952205	NM_006500 // MCAM // melanoma cell adhesion molecule // 11q23.3 // 4162 /// M292	NM_006500 // RefSeq // Homo sapiens melanoma cell adhesion molecule (MCAM), mRNA	MCAM	NM_006500	2.00914
7893631	---	--- // --- // neg_control // --- // --- // --- // --- // --- // ---		---	2.00861
8082408	NM_013336 // SEC61A1 // Sec61 alpha 1 subunit (S. cerevisiae) // 3q21.3 // 29927	NM_013336 // RefSeq // Homo sapiens Sec61 alpha 1 subunit (S. cerevisiae) (SEC61	SEC61A1	NM_013336	2.00792
7894249	---	--- // --- // neg_control // --- // --- // --- // --- // --- // ---		---	2.00633
7968004	NM_000231 // SGCG // sarcoglycan, gamma (35kDa dystrophin-associated glycoprotei	NM_000231 // RefSeq // Homo sapiens sarcoglycan, gamma (35kDa dystrophin-associa	SGCG	NM_000231	2.00519
7894112	---	--- // --- // neg_control // --- // --- // --- // --- // --- // ---		---	2.00505
7936242	NM_033397 // KIAA1754 // KIAA1754 // 10q25.1 // 85450 /// AB051541 // KIAA1754 /	NM_033397 // RefSeq // Homo sapiens KIAA1754 (KIAA1754), mRNA. // chr10 // 96 //	KIAA1754	NM_033397	2.00364
7973745	NM_005249 // FOXG1 // forkhead box G1 // 14q13 // 2290 /// X74142 // FOXG1 // fo	NM_005249 // RefSeq // Homo sapiens forkhead box G1 (FOXG1), mRNA. // chr14 // 1	FOXG1	NM_005249	2.00343
7896341	---	--- // --- // neg_control // --- // --- // --- // --- // --- // ---		---	2.00323
7892928	---	--- // --- // neg_control // --- // --- // --- // --- // --- // ---		---	2.00312
7892852	---	--- // --- // neg_control // --- // --- // --- // --- // --- // ---		---	2.002
7895435	---	--- // --- // neg_control // --- // --- // --- // --- // --- // ---		---	2.0018
7958346	NM_152261 // C12orf23 // chromosome 12 open reading frame 23 // 12q23.3 // 90488	ENST00000280756 // ENSEMBL Transcript // cdna:known-ccds chromosome:NCBI36:12:1	C12orf23	NM_152261	2.0006
8044149	NR_003506 // PLGLA1 // plasminogen-like A1 // 2q12.2 // 285189 /// BC022294 // P	NR_003506 // RefSeq // Homo sapiens plasminogen-like A1 (PLGLA1) on chromosome 2	PLGLA1	NR_003506	1.99778
8005097	NM_006041 // HS3ST3B1 // heparan sulfate (glucosamine) 3-O-sulfotransferase 3B1	NM_006041 // RefSeq // Homo sapiens heparan sulfate (glucosamine) 3-O-sulfotrans	HS3ST3B1	NM_006041	1.9973
8144802	NM_006207 // PDGFRL // platelet-derived growth factor receptor-like // 8p22-p21.	NM_006207 // RefSeq // Homo sapiens platelet-derived growth factor receptor-like	PDGFRL	NM_006207	1.99672
7894147	---	--- // --- // neg_control // --- // --- // --- // --- // --- // ---		---	1.99558
7957260	NM_006851 // GLIPR1 // GLI pathogenesis-related 1 (glioma) // 12q21.2 // 11010 /	NM_006851 // RefSeq // Homo sapiens GLI pathogenesis-related 1 (glioma) (GLIPR1)	GLIPR1	NM_006851	1.99515
7977270	AK131040 // LOC388022 // hypothetical gene supported by AK131040 // 14q32.33 //	AK131040 // GenBank // Homo sapiens cDNA FLJ29006 fis, clone STM02533. // chr14	LOC388022	AK131040	1.995
7896127	---	--- // --- // neg_control // --- // --- // --- // --- // --- // ---		---	1.99316
8069301	NM_001849 // COL6A2 // collagen, type VI, alpha 2 // 21q22.3 // 1292 /// NM_0581	NM_001849 // RefSeq // Homo sapiens collagen, type VI, alpha 2 (COL6A2), transcr	COL6A2	NM_001849	1.99312
8018972	---	ENST00000322630 // ENSEMBL Transcript // cdna:known chromosome:NCBI36:17:743982		---	1.993
7912887	NM_002403 // MFAP2 // microfibrillar-associated protein 2 // 1p36.1-p35 // 4237	NM_002403 // RefSeq // Homo sapiens microfibrillar-associated protein 2 (MFAP2),	MFAP2	NM_002403	1.99297
8151816	NM_005261 // GEM // GTP binding protein overexpressed in skeletal muscle // 8q13	NM_005261 // RefSeq // Homo sapiens GTP binding protein overexpressed in skeleta	GEM	NM_005261	1.9925
8115327	NM_003118 // SPARC // secreted protein, acidic, cysteine-rich (osteonectin) // 5	NM_003118 // RefSeq // Homo sapiens secreted protein, acidic, cysteine-rich (ost	SPARC	NM_003118	1.99239
7925320	NM_002508 // NID1 // nidogen 1 // 1q43 // 4811	NM_002508 // RefSeq // Homo sapiens nidogen 1 (NID1), mRNA. // chr1 // 100 // 10	NID1	NM_002508	1.99221
7897803	NM_000302 // PLOD1 // procollagen-lysine 1, 2-oxoglutarate 5-dioxygenase 1 // 1p	NM_000302 // RefSeq // Homo sapiens procollagen-lysine 1, 2-oxoglutarate 5-dioxy	PLOD1	NM_000302	1.99032
8154868	---	ENST00000387953 // ENSEMBL ncRNA // ncrna:snRNA_pseudogene chromosome:NCBI36:9:		---	1.98967
8129418	NM_002844 // PTPRK // protein tyrosine phosphatase, receptor type, K // 6q22.2-q	NM_002844 // RefSeq // Homo sapiens protein tyrosine phosphatase, receptor type,	PTPRK	NM_002844	1.9896
7893830	---	--- // --- // neg_control // --- // --- // --- // --- // --- // ---		---	1.98955
8122660	NM_005715 // UST // uronyl-2-sulfotransferase // 6q25.1 // 10090	NM_005715 // RefSeq // Homo sapiens uronyl-2-sulfotransferase (UST), mRNA. // ch	UST	NM_005715	1.98908
7896659	---	--- // --- // pos_control // --- // --- // --- // --- // --- // ---		---	1.98894
7892889	---	--- // --- // neg_control // --- // --- // --- // --- // --- // ---		---	1.98811
8016259	NM_001006607 // LRRC37A2 // leucine rich repeat containing 37, member A2 // 17q2	NM_001006607 // RefSeq // Homo sapiens leucine rich repeat containing 37, member	LRRC37A2	NM_001006607	1.98789
7892806	---	--- // --- // neg_control // --- // --- // --- // --- // --- // ---		---	1.98525
8047300	NM_001159 // AOX1 // aldehyde oxidase 1 // 2q33 // 316	NM_001159 // RefSeq // Homo sapiens aldehyde oxidase 1 (AOX1), mRNA. // chr2 //	AOX1	NM_001159	1.98457
7892587	---	--- // --- // neg_control // --- // --- // --- // --- // --- // ---		---	1.98444
7895872	---	--- // --- // neg_control // --- // --- // --- // --- // --- // ---		---	1.98328
7892974	---	--- // --- // neg_control // --- // --- // --- // --- // --- // ---		---	1.98306
7895409	---	--- // --- // neg_control // --- // --- // --- // --- // --- // ---		---	1.98268
8024900	NM_001048201 // UHRF1 // ubiquitin-like, containing PHD and RING finger domains,	NM_001048201 // RefSeq // Homo sapiens ubiquitin-like, containing PHD and RING f	UHRF1	NM_001048201	1.98266
7894747	---	--- // --- // neg_control // --- // --- // --- // --- // --- // ---		---	1.98174
8095854	NM_018243 // SEPT11 // septin 11 // 4q21.1 // 55752 /// BC064934 // SEPT11 // se	NM_018243 // RefSeq // Homo sapiens septin 11 (SEPT11), mRNA. // chr4 // 100 //	2011-09-01	NM_018243	1.98123
8154512	BC100788 // ADAMTSL1 // ADAMTS-like 1 // 9p22.2-p22.1 // 92949 /// NM_001040272	BC100788 // GenBank // Homo sapiens ADAMTS-like 1, mRNA (cDNA clone MGC:118803 I	ADAMTSL1	BC100788	1.98089
8109843	NM_004946 // DOCK2 // dedicator of cytokinesis 2 // 5q35.1 // 1794 /// BC016996	NM_004946 // RefSeq // Homo sapiens dedicator of cytokinesis 2 (DOCK2), mRNA. //	DOCK2	NM_004946	1.97988
8069676	NM_006988 // ADAMTS1 // ADAM metallopeptidase with thrombospondin type 1 motif,	NM_006988 // RefSeq // Homo sapiens ADAM metallopeptidase with thrombospondin ty	ADAMTS1	NM_006988	1.97974
7895127	---	--- // --- // neg_control // --- // --- // --- // --- // --- // ---		---	1.97972
7924977	NM_024554 // PGBD5 // piggyBac transposable element derived 5 // 1q42.13 // 7960	NM_024554 // RefSeq // Homo sapiens piggyBac transposable element derived 5 (PGB	PGBD5	NM_024554	1.9785
8109283	NM_001543 // NDST1 // N-deacetylase/N-sulfotransferase (heparan glucosaminyl) 1	NM_001543 // RefSeq // Homo sapiens N-deacetylase/N-sulfotransferase (heparan gl	NDST1	NM_001543	1.97834
8041206	NM_030915 // LBH // limb bud and heart development homolog (mouse) // 2p23.1 //	NM_030915 // RefSeq // Homo sapiens limb bud and heart development homolog (mous	LBH	NM_030915	1.97702
7893794	---	--- // --- // neg_control // --- // --- // --- // --- // --- // ---		---	1.97698
7939215	NM_012194 // C11orf41 // chromosome 11 open reading frame 41 // 11p13 // 25758 /	NM_012194 // RefSeq // Homo sapiens chromosome 11 open reading frame 41 (C11orf4	C11orf41	NM_012194	1.97649
7894384	---	--- // --- // neg_control // --- // --- // --- // --- // --- // ---		---	1.97565
7896722	---	--- // --- // other_spike // --- // --- // --- // --- // --- // ---		---	1.97548
8137352	NM_003040 // SLC4A2 // solute carrier family 4, anion exchanger, member 2 (eryth	NM_003040 // RefSeq // Homo sapiens solute carrier family 4, anion exchanger, me	SLC4A2	NM_003040	1.97537
7895188	---	--- // --- // neg_control // --- // --- // --- // --- // --- // ---		---	1.97513
8013157	NM_001033551 // TOM1L2 // target of myb1-like 2 (chicken) // 17p11.2 // 146691 /	NM_001033551 // RefSeq // Homo sapiens target of myb1-like 2 (chicken) (TOM1L2),	TOM1L2	NM_001033551	1.97431
8136918	NM_003461 // ZYX // zyxin // 7q32 // 7791 /// NM_001010972 // ZYX // zyxin // 7q	NM_003461 // RefSeq // Homo sapiens zyxin (ZYX), transcript variant 1, mRNA. //	ZYX	NM_003461	1.97371
7986517	XM_001129640 // LOC729197 // similar to Dynamin-1 (D100) (Dynamin, brain) (B-dyn	XM_001129640 // RefSeq // PREDICTED: Homo sapiens similar to Dynamin-1 (D100) (D	LOC729197	XM_001129640	1.97353
7986522	XM_001129640 // LOC729197 // similar to Dynamin-1 (D100) (Dynamin, brain) (B-dyn	XM_001129640 // RefSeq // PREDICTED: Homo sapiens similar to Dynamin-1 (D100) (D	LOC729197	XM_001129640	1.97353
8057620	NM_000393 // COL5A2 // collagen, type V, alpha 2 // 2q14-q32 // 1290 /// BC08687	NM_000393 // RefSeq // Homo sapiens collagen, type V, alpha 2 (COL5A2), mRNA. //	COL5A2	NM_000393	1.97346
7895680	---	--- // --- // neg_control // --- // --- // --- // --- // --- // ---		---	1.97219
7896503	---	--- // --- // neg_control // --- // --- // --- // --- // --- // ---		---	1.97084
8127109	NM_016513 // ICK // intestinal cell (MAK-like) kinase // 6p12.3-p11.2 // 22858 /	NM_016513 // RefSeq // Homo sapiens intestinal cell (MAK-like) kinase (ICK), tra	ICK	NM_016513	1.97077
7894979	---	--- // --- // neg_control // --- // --- // --- // --- // --- // ---		---	1.96932
7895615	---	--- // --- // neg_control // --- // --- // --- // --- // --- // ---		---	1.96902
7896404	---	--- // --- // neg_control // --- // --- // --- // --- // --- // ---		---	1.96763
7894329	---	--- // --- // pos_control // --- // --- // --- // --- // --- // ---		---	1.96714
8056005	NM_001105 // ACVR1 // activin A receptor, type I // 2q23-q24 // 90	NM_001105 // RefSeq // Homo sapiens activin A receptor, type I (ACVR1), mRNA. //	ACVR1	NM_001105	1.96631
8167656	NM_001005333 // MAGED1 // melanoma antigen family D, 1 // Xp11.23 // 9500 /// NM	NM_001005333 // RefSeq // Homo sapiens melanoma antigen family D, 1 (MAGED1), tr	MAGED1	NM_001005333	1.96523
7895047	---	--- // --- // neg_control // --- // --- // --- // --- // --- // ---		---	1.96482
7901497	AY271826 // ZYG11A // zyg-11 homolog A (C. elegans) // 1p32.3 // 440590	AY271826 // GenBank // Homo sapiens ZYG-11A early embryogenesis protein mRNA, co	ZYG11A	AY271826	1.96058
8135933	BC047310 // FAM71F2 // family with sequence similarity 71, member F2 // 7q32.1 /	BC047310 // GenBank // Homo sapiens family with sequence similarity 71, member F	FAM71F2	BC047310	1.9605
7893032	---	--- // --- // pos_control // --- // --- // --- // --- // --- // ---		---	1.95919
7893501	---	--- // --- // neg_control // --- // --- // --- // --- // --- // ---		---	1.95918
8161270	BC152434 // ANKRD18A // ankyrin repeat domain 18A // 9p13.1 // 253650 /// AY5509	BC152434 // GenBank // Homo sapiens ankyrin repeat domain 18A, mRNA (cDNA clone	ANKRD18A	BC152434	1.95761
8021154	NM_014772 // KIAA0427 // KIAA0427 // 18q21.1 // 9811 /// AK095970 // KIAA0427 //	ENST00000256413 // ENSEMBL Transcript // cdna:known-ccds chromosome:NCBI36:18:4	KIAA0427	NM_014772	1.95732
8060418	NM_001040022 // SIRPA // signal-regulatory protein alpha // 20p13 // 140885 ///	NM_001040022 // RefSeq // Homo sapiens signal-regulatory protein alpha (SIRPA),	SIRPA	NM_001040022	1.95588
7895777	---	--- // --- // neg_control // --- // --- // --- // --- // --- // ---		---	1.95518
7894537	---	--- // --- // neg_control // --- // --- // --- // --- // --- // ---		---	1.95401
8165183	NM_014866 // SEC16A // SEC16 homolog A (S. cerevisiae) // 9q34.3 // 9919 /// ENS	NM_014866 // RefSeq // Homo sapiens SEC16 homolog A (S. cerevisiae) (SEC16A), mR	SEC16A	NM_014866	1.95373
8074931	NM_021916 // ZNF70 // zinc finger protein 70 // 22q11.2|22q11.23 // 7621	NM_021916 // RefSeq // Homo sapiens zinc finger protein 70 (ZNF70), mRNA. // chr	ZNF70	NM_021916	1.95342
7896279	---	--- // --- // neg_control // --- // --- // --- // --- // --- // ---		---	1.95246
7958202	AB042326 // CHST11 // carbohydrate (chondroitin 4) sulfotransferase 11 // 12q //	AB042326 // GenBank // Homo sapiens C4ST mRNA for chondroitin 4-sulfotranseferas	CHST11	AB042326	1.9524
7894344	---	--- // --- // neg_control // --- // --- // --- // --- // --- // ---		---	1.95191
7893168	---	--- // --- // neg_control // --- // --- // --- // --- // --- // ---		---	1.95174
7893533	---	--- // --- // neg_control // --- // --- // --- // --- // --- // ---		---	1.95155
8165345	NM_001606 // ABCA2 // ATP-binding cassette, sub-family A (ABC1), member 2 // 9q3	NM_001606 // RefSeq // Homo sapiens ATP-binding cassette, sub-family A (ABC1), m	ABCA2	NM_001606	1.95141
7894943	---	--- // --- // neg_control // --- // --- // --- // --- // --- // ---		---	1.95009
8045533	---	ENST00000385551 // ENSEMBL ncRNA // ncrna:Mt_tRNA_pseudogene chromosome:NCBI36:		---	1.94883
8036460	NM_004647 // DPF1 // D4, zinc and double PHD fingers family 1 // 19q13.13-q13.2	NM_004647 // RefSeq // Homo sapiens D4, zinc and double PHD fingers family 1 (DP	DPF1	NM_004647	1.94871
8063427	NM_014484 // MOCS3 // molybdenum cofactor synthesis 3 // 20q13.13 // 27304	NM_014484 // RefSeq // Homo sapiens molybdenum cofactor synthesis 3 (MOCS3), mRN	MOCS3	NM_014484	1.94735
7896748	---	ENST00000387382 // ENSEMBL ncRNA // ncrna:Mt_tRNA chromosome:NCBI36:MT:5513:558		---	1.94679
8073775	NM_006486 // FBLN1 // fibulin 1 // 22q13.31 // 2192 /// NM_006485 // FBLN1 // fi	NM_006486 // RefSeq // Homo sapiens fibulin 1 (FBLN1), transcript variant D, mRN	FBLN1	NM_006486	1.94673
8032608	NM_174983 // C19orf28 // chromosome 19 open reading frame 28 // 19p13.3 // 12632	NM_174983 // RefSeq // Homo sapiens chromosome 19 open reading frame 28 (C19orf2	C19orf28	NM_174983	1.94621
7895711	---	--- // --- // neg_control // --- // --- // --- // --- // --- // ---		---	1.94574
8155525	---	ENST00000334672 // ENSEMBL Transcript // cdna:known chromosome:NCBI36:9:4641271		---	1.94445
8161368	---	ENST00000334672 // ENSEMBL Transcript // cdna:known chromosome:NCBI36:9:4641271		---	1.94445
7892634	---	--- // --- // neg_control // --- // --- // --- // --- // --- // ---		---	1.94394
7896173	---	--- // --- // neg_control // --- // --- // --- // --- // --- // ---		---	1.94344
7939383	NM_024841 // FLJ14213 // hypothetical protein FLJ14213 // 11p13-p12 // 79899 ///	ENST00000378867 // ENSEMBL Transcript // cdna:known-ccds chromosome:NCBI36:11:3	FLJ14213	NM_024841	1.94286
7979426	NM_022571 // GPR135 // G protein-coupled receptor 135 // 14q23.1 // 64582	NM_022571 // RefSeq // Homo sapiens G protein-coupled receptor 135 (GPR135), mRN	GPR135	NM_022571	1.94257
7896402	---	--- // --- // neg_control // --- // --- // --- // --- // --- // ---		---	1.94228
7896488	---	--- // --- // neg_control // --- // --- // --- // --- // --- // ---		---	1.9414
8045688	NM_007115 // TNFAIP6 // tumor necrosis factor, alpha-induced protein 6 // 2q23.3	NM_007115 // RefSeq // Homo sapiens tumor necrosis factor, alpha-induced protein	TNFAIP6	NM_007115	1.94014
8071593	---	ENST00000364115 // ENSEMBL ncRNA // ncrna:rRNA chromosome:NCBI36:22:20476726:20		---	1.93892
8130622	---	ENST00000364115 // ENSEMBL ncRNA // ncrna:rRNA chromosome:NCBI36:22:20476726:20		---	1.93892
7894770	---	--- // --- // neg_control // --- // --- // --- // --- // --- // ---		---	1.9375
7896709	---	--- // --- // other_spike // --- // --- // --- // --- // --- // ---		---	1.93733
7893873	---	--- // --- // neg_control // --- // --- // --- // --- // --- // ---		---	1.9373
8145770	---	ENST00000387837 // ENSEMBL ncRNA // ncrna:Mt_tRNA_pseudogene chromosome:NCBI36:		---	1.93705
8068522	NM_003316 // TTC3 // tetratricopeptide repeat domain 3 // 21q22.2 // 7267 /// NM	NM_003316 // RefSeq // Homo sapiens tetratricopeptide repeat domain 3 (TTC3), tr	TTC3	NM_003316	1.93661
8040753	NM_017727 // FLJ20254 // hypothetical protein FLJ20254 // 2p23.3 // 54867 /// NM	NM_017727 // RefSeq // Homo sapiens hypothetical protein FLJ20254 (FLJ20254), tr	FLJ20254	NM_017727	1.93639
7927747	NM_014951 // ZNF365 // zinc finger protein 365 // 10q21.2 // 22891 /// NM_199451	NM_014951 // RefSeq // Homo sapiens zinc finger protein 365 (ZNF365), transcript	ZNF365	NM_014951	1.93565
7895974	---	--- // --- // neg_control // --- // --- // --- // --- // --- // ---		---	1.93544
7942123	NM_053056 // CCND1 // cyclin D1 // 11q13 // 595 /// M64349 // CCND1 // cyclin D1	NM_053056 // RefSeq // Homo sapiens cyclin D1 (CCND1), mRNA. // chr11 // 100 //	CCND1	NM_053056	1.93471
8049299	NR_003006 // SCARNA6 // small Cajal body-specific RNA 6 // 2q37.1 // 677772	NR_003006 // RefSeq // Homo sapiens small Cajal body-specific RNA 6 (SCARNA6) on	SCARNA6	NR_003006	1.93258
7896574	---	--- // --- // neg_control // --- // --- // --- // --- // --- // ---		---	1.93175
8075785	NM_024955 // FOXRED2 // FAD-dependent oxidoreductase domain containing 2 // 22q1	NM_024955 // RefSeq // Homo sapiens FAD-dependent oxidoreductase domain containi	FOXRED2	NM_024955	1.93019
8004385	NM_020795 // NLGN2 // neuroligin 2 // 17p13.1 // 57555	NM_020795 // RefSeq // Homo sapiens neuroligin 2 (NLGN2), mRNA. // chr17 // 100	NLGN2	NM_020795	1.92862
7895237	---	--- // --- // pos_control // --- // --- // --- // --- // --- // ---		---	1.92821
8146024	NM_145004 // ADAM32 // ADAM metallopeptidase domain 32 // 8p11.23 // 203102 ///	NM_145004 // RefSeq // Homo sapiens ADAM metallopeptidase domain 32 (ADAM32), mR	ADAM32	NM_145004	1.92819
8094056	NM_053044 // HTRA3 // HtrA serine peptidase 3 // 4p16.1 // 94031	NM_053044 // RefSeq // Homo sapiens HtrA serine peptidase 3 (HTRA3), mRNA. // ch	HTRA3	NM_053044	1.92791
7892779	---	--- // --- // neg_control // --- // --- // --- // --- // --- // ---		---	1.92786
7895963	---	--- // --- // pos_control // --- // --- // --- // --- // --- // ---		---	1.92644
8130739	NM_021135 // RPS6KA2 // ribosomal protein S6 kinase, 90kDa, polypeptide 2 // 6q2	NM_021135 // RefSeq // Homo sapiens ribosomal protein S6 kinase, 90kDa, polypept	RPS6KA2	NM_021135	1.92444
8180300	---	NM_057179.1 // --- // Homo sapiens twist homolog 2 (Drosophila) (TWIST2), mRNA /		---	1.92407
7896609	---	--- // --- // neg_control // --- // --- // --- // --- // --- // ---		---	1.92325
7895261	---	--- // --- // neg_control // --- // --- // --- // --- // --- // ---		---	1.92295
8175977	NM_001569 // IRAK1 // interleukin-1 receptor-associated kinase 1 // Xq28 // 3654	NM_001569 // RefSeq // Homo sapiens interleukin-1 receptor-associated kinase 1 (	IRAK1	NM_001569	1.92282
7895857	---	--- // --- // pos_control // --- // --- // --- // --- // --- // ---		---	1.92168
7940781	NM_201428 // RTN3 // reticulon 3 // 11q13 // 10313 /// NM_201429 // RTN3 // reti	NM_201428 // RefSeq // Homo sapiens reticulon 3 (RTN3), transcript variant 2, mR	RTN3	NM_201428	1.92024
7894787	---	--- // --- // neg_control // --- // --- // --- // --- // --- // ---		---	1.91999
8046861	NM_002210 // ITGAV // integrin, alpha V (vitronectin receptor, alpha polypeptide	NM_002210 // RefSeq // Homo sapiens integrin, alpha V (vitronectin receptor, alp	ITGAV	NM_002210	1.91933
7893725	---	--- // --- // neg_control // --- // --- // --- // --- // --- // ---		---	1.91893
7893011	---	--- // --- // neg_control // --- // --- // --- // --- // --- // ---		---	1.91805
7926368	NM_003380 // VIM // vimentin // 10p13 // 7431 /// AK056766 // VIM // vimentin //	NM_003380 // RefSeq // Homo sapiens vimentin (VIM), mRNA. // chr10 // 100 // 90	VIM	NM_003380	1.91773
7893811	---	--- // --- // neg_control // --- // --- // --- // --- // --- // ---		---	1.91685
8149877	NM_007257 // PNMA2 // paraneoplastic antigen MA2 // 8p21.2 // 10687	NM_007257 // RefSeq // Homo sapiens paraneoplastic antigen MA2 (PNMA2), mRNA. //	PNMA2	NM_007257	1.91627
7942342	NM_001567 // INPPL1 // inositol polyphosphate phosphatase-like 1 // 11q23 // 363	NM_001567 // RefSeq // Homo sapiens inositol polyphosphate phosphatase-like 1 (I	INPPL1	NM_001567	1.91586
7995697	NM_017839 // LPCAT2 // lysophosphatidylcholine acyltransferase 2 // 16q12.2 // 5	NM_017839 // RefSeq // Homo sapiens acyltransferase like 1 (AYTL1), mRNA. // chr	LPCAT2	NM_017839	1.91574
8165703	AF284749 // UIMC1 // ubiquitin interaction motif containing 1 // 5q35.2 // 51720	AF284749 // GenBank // Homo sapiens XHRIP110 (XHRIP110) mRNA, complete cds. // n	UIMC1	AF284749	1.91456
7911343	---	NC_001807 // GenBank // gi|17981852|ref|NC_001807.4|:c7517-7446; gene=TRNS1; pro		---	1.91456
7895331	---	--- // --- // pos_control // --- // --- // --- // --- // --- // ---		---	1.91379
7893901	---	--- // --- // neg_control // --- // --- // --- // --- // --- // ---		---	1.91338
8138718	NM_006735 // HOXA2 // homeobox A2 // 7p15-p14 // 3199 /// AK096742 // HOXA2 // h	NM_006735 // RefSeq // Homo sapiens homeobox A2 (HOXA2), mRNA. // chr7 // 100 //	HOXA2	NM_006735	1.91335
8058849	NM_020814 // MARCH4 // membrane-associated ring finger (C3HC4) 4 // 2q35 // 5757	NM_020814 // RefSeq // Homo sapiens membrane-associated ring finger (C3HC4) 4 (M	2004-03-01	NM_020814	1.91322
7893088	---	--- // --- // neg_control // --- // --- // --- // --- // --- // ---		---	1.91145
7893391	---	--- // --- // neg_control // --- // --- // --- // --- // --- // ---		---	1.91063
7895251	---	--- // --- // neg_control // --- // --- // --- // --- // --- // ---		---	1.90993
8091637	NM_004733 // SLC33A1 // solute carrier family 33 (acetyl-CoA transporter), membe	NM_004733 // RefSeq // Homo sapiens solute carrier family 33 (acetyl-CoA transpo	SLC33A1	NM_004733	1.90784
8161056	NM_006289 // TLN1 // talin 1 // 9p13 // 7094	NM_006289 // RefSeq // Homo sapiens talin 1 (TLN1), mRNA. // chr9 // 100 // 100	TLN1	NM_006289	1.90779
8157761	NM_014397 // NEK6 // NIMA (never in mitosis gene a)-related kinase 6 // 9q33.3-q	NM_014397 // RefSeq // Homo sapiens NIMA (never in mitosis gene a)-related kinas	NEK6	NM_014397	1.90765
7893498	---	--- // --- // neg_control // --- // --- // --- // --- // --- // ---		---	1.90475
8030539	NM_024682 // TBC1D17 // TBC1 domain family, member 17 // 19q13.33 // 79735 /// A	NM_024682 // RefSeq // Homo sapiens TBC1 domain family, member 17 (TBC1D17), mRN	TBC1D17	NM_024682	1.90459
7892711	---	--- // --- // neg_control // --- // --- // --- // --- // --- // ---		---	1.90427
7963142	NM_012306 // FAIM2 // Fas apoptotic inhibitory molecule 2 // 12q13 // 23017 ///	NM_012306 // RefSeq // Homo sapiens Fas apoptotic inhibitory molecule 2 (FAIM2),	FAIM2	NM_012306	1.90401
8078014	NM_003043 // SLC6A6 // solute carrier family 6 (neurotransmitter transporter, ta	NM_003043 // RefSeq // Homo sapiens solute carrier family 6 (neurotransmitter tr	SLC6A6	NM_003043	1.90344
7984019	NM_015059 // TLN2 // talin 2 // 15q15-q21 // 83660 /// BX647654 // TLN2 // talin	NM_015059 // RefSeq // Homo sapiens talin 2 (TLN2), mRNA. // chr15 // 100 // 100	TLN2	NM_015059	1.90295
8055194	NM_207312 // TUBA3E // tubulin, alpha 3e // 2q21.1 // 112714	NM_207312 // RefSeq // Homo sapiens tubulin, alpha 3e (TUBA3E), mRNA. // chr2 //	TUBA3E	NM_207312	1.90282
7896019	---	--- // --- // neg_control // --- // --- // --- // --- // --- // ---		---	1.90276
8026407	NM_033025 // SYDE1 // synapse defective 1, Rho GTPase, homolog 1 (C. elegans) //	NM_033025 // RefSeq // Homo sapiens synapse defective 1, Rho GTPase, homolog 1 (	SYDE1	NM_033025	1.90272
7896487	---	--- // --- // neg_control // --- // --- // --- // --- // --- // ---		---	1.9015
8158183	NM_004408 // DNM1 // dynamin 1 // 9q34 // 1759 /// NM_001005336 // DNM1 // dynam	NM_004408 // RefSeq // Homo sapiens dynamin 1 (DNM1), transcript variant 1, mRNA	DNM1	NM_004408	1.90127
8158317	NM_003127 // SPTAN1 // spectrin, alpha, non-erythrocytic 1 (alpha-fodrin) // 9q3	NM_003127 // RefSeq // Homo sapiens spectrin, alpha, non-erythrocytic 1 (alpha-f	SPTAN1	NM_003127	1.90065
7892992	---	--- // --- // neg_control // --- // --- // --- // --- // --- // ---		---	1.90062
8012883	NM_006042 // HS3ST3A1 // heparan sulfate (glucosamine) 3-O-sulfotransferase 3A1	NM_006042 // RefSeq // Homo sapiens heparan sulfate (glucosamine) 3-O-sulfotrans	HS3ST3A1	NM_006042	1.90038
7965156	NM_004664 // LIN7A // lin-7 homolog A (C. elegans) // 12q21 // 8825 /// BC099921	NM_004664 // RefSeq // Homo sapiens lin-7 homolog A (C. elegans) (LIN7A), mRNA.	LIN7A	NM_004664	1.90017
7896179	---	--- // --- // neg_control // --- // --- // --- // --- // --- // ---		---	1.89983
7896121	---	--- // --- // neg_control // --- // --- // --- // --- // --- // ---		---	1.89829
8051573	NM_006449 // CDC42EP3 // CDC42 effector protein (Rho GTPase binding) 3 // 2p21 /	NM_006449 // RefSeq // Homo sapiens CDC42 effector protein (Rho GTPase binding)	CDC42EP3	NM_006449	1.8978
7940508	NM_006133 // DAGLA // diacylglycerol lipase, alpha // 11q12.2 // 747	NM_006133 // RefSeq // Homo sapiens diacylglycerol lipase, alpha (DAGLA), mRNA.	DAGLA	NM_006133	1.89725
8076673	NM_032287 // LDOC1L // leucine zipper, down-regulated in cancer 1-like // 22q13.	NM_032287 // RefSeq // Homo sapiens leucine zipper, down-regulated in cancer 1-l	LDOC1L	NM_032287	1.89695
8098006	NM_000824 // GLRB // glycine receptor, beta // 4q31.3 // 2743 /// AF094755 // GL	NM_000824 // RefSeq // Homo sapiens glycine receptor, beta (GLRB), mRNA. // chr4	GLRB	NM_000824	1.89651
8034712	NM_024825 // PODNL1 // podocan-like 1 // 19p13.12 // 79883 /// AK027100 // PODNL	NM_024825 // RefSeq // Homo sapiens podocan-like 1 (PODNL1), mRNA. // chr19 // 1	PODNL1	NM_024825	1.89619
8132218	NM_198428 // BBS9 // Bardet-Biedl syndrome 9 // 7p14 // 27241 /// NM_001033605 /	NM_198428 // RefSeq // Homo sapiens Bardet-Biedl syndrome 9 (BBS9), transcript v	BBS9	NM_198428	1.89615
7893670	---	--- // --- // neg_control // --- // --- // --- // --- // --- // ---		---	1.89566
8125780	NM_054111 // IHPK3 // inositol hexaphosphate kinase 3 // 6p21.31 // 117283 /// A	NM_054111 // RefSeq // Homo sapiens inositol hexaphosphate kinase 3 (IHPK3), mRN	IHPK3	NM_054111	1.8953
7980044	NM_006029 // PNMA1 // paraneoplastic antigen MA1 // 14q24.3 // 9240	NM_006029 // RefSeq // Homo sapiens paraneoplastic antigen MA1 (PNMA1), mRNA. //	PNMA1	NM_006029	1.89095
8165646	---	ENST00000389680 // ENSEMBL ncRNA // ncrna:Mt_rRNA chromosome:NCBI36:MT:650:1603		---	1.88989
7990636	---	ENST00000326746 // ENSEMBL Transcript // cdna:known chromosome:NCBI36:15:753041		---	1.88972
7942697	NM_004055 // CAPN5 // calpain 5 // 11q14 // 726 /// AK128124 // CAPN5 // calpain	NM_004055 // RefSeq // Homo sapiens calpain 5 (CAPN5), mRNA. // chr11 // 100 //	CAPN5	NM_004055	1.88942
8143307	NM_022740 // HIPK2 // homeodomain interacting protein kinase 2 // 7q32-q34 // 28	NM_022740 // RefSeq // Homo sapiens homeodomain interacting protein kinase 2 (HI	HIPK2	NM_022740	1.8891
7929132	NM_032373 // PCGF5 // polycomb group ring finger 5 // 10q23.32 // 84333 /// BC05	NM_032373 // RefSeq // Homo sapiens polycomb group ring finger 5 (PCGF5), mRNA.	PCGF5	NM_032373	1.88883
8010188	NM_018996 // TNRC6C // trinucleotide repeat containing 6C // 17q25.3 // 57690 //	NM_018996 // RefSeq // Homo sapiens trinucleotide repeat containing 6C (TNRC6C),	TNRC6C	NM_018996	1.88834
8116070	NM_005451 // PDLIM7 // PDZ and LIM domain 7 (enigma) // 5q35.3 // 9260 /// NM_20	NM_005451 // RefSeq // Homo sapiens PDZ and LIM domain 7 (enigma) (PDLIM7), tran	PDLIM7	NM_005451	1.88787
7963092	NM_175736 // FMNL3 // formin-like 3 // 12q13.12 // 91010 /// NM_198900 // FMNL3	NM_175736 // RefSeq // Homo sapiens formin-like 3 (FMNL3), transcript variant 1,	FMNL3	NM_175736	1.88771
7946781	NM_175058 // PLEKHA7 // pleckstrin homology domain containing, family A member 7	NM_175058 // RefSeq // Homo sapiens pleckstrin homology domain containing, famil	PLEKHA7	NM_175058	1.88732
8001750	NM_018231 // FLJ10815 // amino acid transporter // 16q21 // 55238 /// BC063399 /	NM_018231 // RefSeq // Homo sapiens amino acid transporter (FLJ10815), mRNA. //	FLJ10815	NM_018231	1.88631
7981943	NR_001294 // SNRPN // small nuclear ribonucleoprotein polypeptide N // 15q11.2 /	NR_001294 // RefSeq // Homo sapiens small nucleolar RNA, C/D box 64 (SNORD64) on	SNRPN	NR_001294	1.88577
8102792	NM_019035 // PCDH18 // protocadherin 18 // 4q31 // 54510	NM_019035 // RefSeq // Homo sapiens protocadherin 18 (PCDH18), mRNA. // chr4 //	PCDH18	NM_019035	1.8855
7999079	NM_001116 // ADCY9 // adenylate cyclase 9 // 16p13.3 // 115	NM_001116 // RefSeq // Homo sapiens adenylate cyclase 9 (ADCY9), mRNA. // chr16	ADCY9	NM_001116	1.88519
8015635	NM_012232 // PTRF // polymerase I and transcript release factor // 17q21.31 // 2	NM_012232 // RefSeq // Homo sapiens polymerase I and transcript release factor (	PTRF	NM_012232	1.88351
7940904	NM_003377 // VEGFB // vascular endothelial growth factor B // 11q13 // 7423	NM_003377 // RefSeq // Homo sapiens vascular endothelial growth factor B (VEGFB)	VEGFB	NM_003377	1.8834
8020352	---	uc002ktb.1 // UCSC Genes // --- // chr18 // 100 // 100 // 9 // 9 // 0		---	1.88298
7894692	---	--- // --- // neg_control // --- // --- // --- // --- // --- // ---		---	1.8828
8155169	NM_021111 // RECK // reversion-inducing-cysteine-rich protein with kazal motifs	NM_021111 // RefSeq // Homo sapiens reversion-inducing-cysteine-rich protein wit	RECK	NM_021111	1.88275
7893736	---	--- // --- // neg_control // --- // --- // --- // --- // --- // ---		---	1.88213
7893810	---	--- // --- // neg_control // --- // --- // --- // --- // --- // ---		---	1.88206
7895625	---	--- // --- // neg_control // --- // --- // --- // --- // --- // ---		---	1.88058
8152900	---	ENST00000363434 // ENSEMBL ncRNA // ncrna:snRNA chromosome:NCBI36:8:131150969:1		---	1.88017
8151496	NM_001033723 // ZNF704 // zinc finger protein 704 // 8q21.13 // 619279	NM_001033723 // RefSeq // Homo sapiens zinc finger protein 704 (ZNF704), mRNA. /	ZNF704	NM_001033723	1.87843
7896754	---	ENST00000358533 // ENSEMBL Transcript // cdna:novel chromosome:NCBI36:1:711269:		---	1.87756
7895124	---	--- // --- // neg_control // --- // --- // --- // --- // --- // ---		---	1.87734
7895756	---	--- // --- // neg_control // --- // --- // --- // --- // --- // ---		---	1.87599
7895323	---	--- // --- // neg_control // --- // --- // --- // --- // --- // ---		---	1.87579
7922610	NM_007314 // ABL2 // v-abl Abelson murine leukemia viral oncogene homolog 2 (arg	NM_007314 // RefSeq // Homo sapiens v-abl Abelson murine leukemia viral oncogene	ABL2	NM_007314	1.87514
7958600	NM_033121 // ANKRD13A // ankyrin repeat domain 13A // 12q24.11 // 88455 /// BC05	NM_033121 // RefSeq // Homo sapiens ankyrin repeat domain 13A (ANKRD13A), mRNA.	ANKRD13A	NM_033121	1.87503
8067029	NM_002237 // KCNG1 // potassium voltage-gated channel, subfamily G, member 1 //	NM_002237 // RefSeq // Homo sapiens potassium voltage-gated channel, subfamily G	KCNG1	NM_002237	1.87466
8098958	NM_181808 // POLN // polymerase (DNA directed) nu // 4p16.3 // 353497 /// AK1312	NM_181808 // RefSeq // Homo sapiens polymerase (DNA directed) nu (POLN), mRNA. /	POLN	NM_181808	1.87438
7896290	---	--- // --- // neg_control // --- // --- // --- // --- // --- // ---		---	1.87426
7894553	---	--- // --- // neg_control // --- // --- // --- // --- // --- // ---		---	1.87375
8161513	---	GENSCAN00000007413 // ENSEMBL Prediction // cdna:Genscan chromosome:NCBI36:9:70		---	1.87304
7909990	---	ENST00000358533 // ENSEMBL Transcript // cdna:novel chromosome:NCBI36:1:711269:		---	1.87105
7976552	---	uc001yey.1 // UCSC Genes // --- // chr14 // 100 // 100 // 4 // 4 // 0		---	1.86983
7896298	---	--- // --- // neg_control // --- // --- // --- // --- // --- // ---		---	1.86954
7893754	---	--- // --- // neg_control // --- // --- // --- // --- // --- // ---		---	1.86865
8132557	NM_001129 // AEBP1 // AE binding protein 1 // 7p13 // 165 /// AK127541 // AEBP1	NM_001129 // RefSeq // Homo sapiens AE binding protein 1 (AEBP1), mRNA. // chr7	AEBP1	NM_001129	1.8685
8136179	---	AF277175 // GenBank // Homo sapiens PNAS-138 mRNA, complete cds. // chr7 // 100		---	1.86786
8149413	NM_182643 // DLC1 // deleted in liver cancer 1 // 8p22 // 10395 /// NM_024767 //	NM_182643 // RefSeq // Homo sapiens deleted in liver cancer 1 (DLC1), transcript	DLC1	NM_182643	1.86755
7895213	---	--- // --- // neg_control // --- // --- // --- // --- // --- // ---		---	1.86722
7914433	NM_001703 // BAI2 // brain-specific angiogenesis inhibitor 2 // 1p35 // 576 ///	NM_001703 // RefSeq // Homo sapiens brain-specific angiogenesis inhibitor 2 (BAI	BAI2	NM_001703	1.867
7894602	---	--- // --- // neg_control // --- // --- // --- // --- // --- // ---		---	1.86684
7895912	---	--- // --- // neg_control // --- // --- // --- // --- // --- // ---		---	1.8667
8033241	NM_001252 // CD70 // CD70 molecule // 19p13 // 970 /// BC000725 // CD70 // CD70	NM_001252 // RefSeq // Homo sapiens CD70 molecule (CD70), mRNA. // chr19 // 100	CD70	NM_001252	1.86556
7894062	---	--- // --- // neg_control // --- // --- // --- // --- // --- // ---		---	1.86555
7895159	---	--- // --- // neg_control // --- // --- // --- // --- // --- // ---		---	1.86535
8007323	NM_003632 // CNTNAP1 // contactin associated protein 1 // 17q21 // 8506	NM_003632 // RefSeq // Homo sapiens contactin associated protein 1 (CNTNAP1), mR	CNTNAP1	NM_003632	1.86519
7895641	---	--- // --- // neg_control // --- // --- // --- // --- // --- // ---		---	1.86497
8075720	NM_030882 // APOL2 // apolipoprotein L, 2 // 22q12 // 23780 /// NM_145637 // APO	NM_030882 // RefSeq // Homo sapiens apolipoprotein L, 2 (APOL2), transcript vari	APOL2	NM_030882	1.86482
7942289	NM_018320 // RNF121 // ring finger protein 121 // 11q13.4 // 55298 /// NM_194453	NM_018320 // RefSeq // Homo sapiens ring finger protein 121 (RNF121), transcript	RNF121	NM_018320	1.86373
7895452	---	--- // --- // neg_control // --- // --- // --- // --- // --- // ---		---	1.86349
7892782	---	--- // --- // neg_control // --- // --- // --- // --- // --- // ---		---	1.86335
8161520	---	GENSCAN00000022304 // ENSEMBL Prediction // cdna:Genscan chromosome:NCBI36:9:68		---	1.8633
8123044	NM_020245 // TULP4 // tubby like protein 4 // 6q25-q26 // 56995 /// NM_001007466	NM_020245 // RefSeq // Homo sapiens tubby like protein 4 (TULP4), transcript var	TULP4	NM_020245	1.86327
8161288	NM_033655 // CNTNAP3 // contactin associated protein-like 3 // 9p13.1 // 79937 /	NM_033655 // RefSeq // Homo sapiens contactin associated protein-like 3 (CNTNAP3	CNTNAP3	NM_033655	1.86236
7893428	---	--- // --- // neg_control // --- // --- // --- // --- // --- // ---		---	1.86104
7894804	---	--- // --- // neg_control // --- // --- // --- // --- // --- // ---		---	1.86074
7964484	NM_001478 // B4GALNT1 // beta-1,4-N-acetyl-galactosaminyl transferase 1 // 12q13	NM_001478 // RefSeq // Homo sapiens beta-1,4-N-acetyl-galactosaminyl transferase	B4GALNT1	NM_001478	1.86072
7905116	NM_016274 // PLEKHO1 // pleckstrin homology domain containing, family O member 1	NM_016274 // RefSeq // Homo sapiens pleckstrin homology domain containing, famil	PLEKHO1	NM_016274	1.86016
7893898	---	--- // --- // neg_control // --- // --- // --- // --- // --- // ---		---	1.85978
7894309	---	--- // --- // neg_control // --- // --- // --- // --- // --- // ---		---	1.85973
8168472	NM_000052 // ATP7A // ATPase, Cu++ transporting, alpha polypeptide (Menkes syndr	NM_000052 // RefSeq // Homo sapiens ATPase, Cu++ transporting, alpha polypeptide	ATP7A	NM_000052	1.8597
7977452	---	ENST00000400192 // ENSEMBL Transcript // cdna:known chromosome:NCBI36:14:187200		---	1.859
8133167	NM_153033 // KCTD7 // potassium channel tetramerisation domain containing 7 // 7	NM_153033 // RefSeq // Homo sapiens potassium channel tetramerisation domain con	KCTD7	NM_153033	1.85764
7999044	U85962 // CREBBP // CREB binding protein (Rubinstein-Taybi syndrome) // 16p13.3	U85962 // GenBank // Homo sapiens CREB-binding protein mRNA, complete cds. // ch	CREBBP	U85962	1.85688
7896316	---	--- // --- // neg_control // --- // --- // --- // --- // --- // ---		---	1.8558
7896497	---	--- // --- // neg_control // --- // --- // --- // --- // --- // ---		---	1.85543
7983228	NM_002373 // MAP1A // microtubule-associated protein 1A // 15q13-qter // 4130 //	NM_002373 // RefSeq // Homo sapiens microtubule-associated protein 1A (MAP1A), m	MAP1A	NM_002373	1.85528
8002370	NM_006927 // ST3GAL2 // ST3 beta-galactoside alpha-2,3-sialyltransferase 2 // 16	NM_006927 // RefSeq // Homo sapiens ST3 beta-galactoside alpha-2,3-sialyltransfe	ST3GAL2	NM_006927	1.85498
8176026	NM_001456 // FLNA // filamin A, alpha (actin binding protein 280) // Xq28 // 231	NM_001456 // RefSeq // Homo sapiens filamin A, alpha (actin binding protein 280)	FLNA	NM_001456	1.85472
8108321	BC052993 // FAM53C // family with sequence similarity 53, member C // 5q31 // 51	BC052993 // GenBank // Homo sapiens family with sequence similarity 53, member C	FAM53C	BC052993	1.85445
8049528	AF115510 // LRRFIP1 // leucine rich repeat (in FLII) interacting protein 1 // 2q	AF115510 // GenBank // Homo sapiens LRR FLI-I interacting protein 1 (LRRFIP1) mR	LRRFIP1	AF115510	1.85372
8132070	NM_002047 // GARS // glycyl-tRNA synthetase // 7p15 // 2617 /// U09510 // GARS /	NM_002047 // RefSeq // Homo sapiens glycyl-tRNA synthetase (GARS), mRNA. // chr7	GARS	NM_002047	1.85369
7895342	---	--- // --- // neg_control // --- // --- // --- // --- // --- // ---		---	1.85305
7934690	NM_153367 // C10orf56 // chromosome 10 open reading frame 56 // 10q22.3 // 21965	ENST00000372336 // ENSEMBL Transcript // cdna:known-ccds chromosome:NCBI36:10:8	C10orf56	NM_153367	1.85256
7893321	---	--- // --- // neg_control // --- // --- // --- // --- // --- // ---		---	1.85189
8086330	NM_033027 // AXUD1 // AXIN1 up-regulated 1 // 3p22 // 64651	NM_033027 // RefSeq // Homo sapiens AXIN1 up-regulated 1 (AXUD1), mRNA. // chr3	AXUD1	NM_033027	1.8518
7894671	---	--- // --- // neg_control // --- // --- // --- // --- // --- // ---		---	1.85137
8028286	NM_015073 // SIPA1L3 // signal-induced proliferation-associated 1 like 3 // 19q1	NM_015073 // RefSeq // Homo sapiens signal-induced proliferation-associated 1 li	SIPA1L3	NM_015073	1.85049
7933638	AK056520 // FLJ31958 // hypothetical protein FLJ31958 // 10q11.23 // 143153	AK056520 // GenBank // Homo sapiens cDNA FLJ31958 fis, clone NT2RP7007406. // ch	FLJ31958	AK056520	1.84984
8025183	NM_020533 // MCOLN1 // mucolipin 1 // 19p13.3-p13.2 // 57192	NM_020533 // RefSeq // Homo sapiens mucolipin 1 (MCOLN1), mRNA. // chr19 // 100	MCOLN1	NM_020533	1.84888
7893470	---	--- // --- // neg_control // --- // --- // --- // --- // --- // ---		---	1.84794
7944876	NM_006176 // NRGN // neurogranin (protein kinase C substrate, RC3) // 11q24 // 4	NM_006176 // RefSeq // Homo sapiens neurogranin (protein kinase C substrate, RC3	NRGN	NM_006176	1.84762
7895713	---	--- // --- // neg_control // --- // --- // --- // --- // --- // ---		---	1.84734
7972936	NM_182614 // FAM70B // family with sequence similarity 70, member B // 13q34 //	NM_182614 // RefSeq // Homo sapiens family with sequence similarity 70, member B	FAM70B	NM_182614	1.84712
7986383	NM_000875 // IGF1R // insulin-like growth factor 1 receptor // 15q26.3 // 3480	NM_000875 // RefSeq // Homo sapiens insulin-like growth factor 1 receptor (IGF1R	IGF1R	NM_000875	1.84692
8084634	NM_016306 // DNAJB11 // DnaJ (Hsp40) homolog, subfamily B, member 11 // 3q27.3 /	NM_016306 // RefSeq // Homo sapiens DnaJ (Hsp40) homolog, subfamily B, member 11	DNAJB11	NM_016306	1.84651
8072705	NM_014310 // RASD2 // RASD family, member 2 // 22q13.1 // 23551	NM_014310 // RefSeq // Homo sapiens RASD family, member 2 (RASD2), mRNA. // chr2	RASD2	NM_014310	1.84643
7895196	---	--- // --- // neg_control // --- // --- // --- // --- // --- // ---		---	1.84618
7956747	---	AL833331 // GenBank // Homo sapiens mRNA; cDNA DKFZp686H1233 (from clone DKFZp68		---	1.84527
8152453	NM_014112 // TRPS1 // trichorhinophalangeal syndrome I // 8q24.12 // 7227 /// AK	NM_014112 // RefSeq // Homo sapiens trichorhinophalangeal syndrome I (TRPS1), mR	TRPS1	NM_014112	1.84338
7990345	NM_003612 // SEMA7A // semaphorin 7A, GPI membrane anchor (John Milton Hagen blo	NM_003612 // RefSeq // Homo sapiens semaphorin 7A, GPI membrane anchor (John Mil	SEMA7A	NM_003612	1.84279
7923043	NM_198503 // KCNT2 // potassium channel, subfamily T, member 2 // 1q31.3 // 3434	NM_198503 // RefSeq // Homo sapiens potassium channel, subfamily T, member 2 (KC	KCNT2	NM_198503	1.84161
7895859	---	--- // --- // neg_control // --- // --- // --- // --- // --- // ---		---	1.84143
8098263	NM_016081 // PALLD // palladin, cytoskeletal associated protein // 4q32.3 // 230	NM_016081 // RefSeq // Homo sapiens palladin, cytoskeletal associated protein (P	PALLD	NM_016081	1.84143
8022996	NM_020964 // KIAA1632 // KIAA1632 // 18q12.3-q21.1 // 57724 /// ENST00000282041	NM_020964 // RefSeq // Homo sapiens KIAA1632 (KIAA1632), mRNA. // chr18 // 100 /	KIAA1632	NM_020964	1.8412
7892948	---	--- // --- // neg_control // --- // --- // --- // --- // --- // ---		---	1.84101
7895009	---	--- // --- // neg_control // --- // --- // --- // --- // --- // ---		---	1.84063
8024347	NM_079834 // SCAMP4 // secretory carrier membrane protein 4 // 19p13.3 // 113178	NM_079834 // RefSeq // Homo sapiens secretory carrier membrane protein 4 (SCAMP4	SCAMP4	NM_079834	1.83901
8018652	NM_052916 // RNF157 // ring finger protein 157 // 17q25.1 // 114804	NM_052916 // RefSeq // Homo sapiens ring finger protein 157 (RNF157), mRNA. // c	RNF157	NM_052916	1.83874
8108753	NM_018935 // PCDHB15 // protocadherin beta 15 // 5q31 // 56121	NM_018935 // RefSeq // Homo sapiens protocadherin beta 15 (PCDHB15), mRNA. // ch	PCDHB15	NM_018935	1.83864
7895440	---	--- // --- // neg_control // --- // --- // --- // --- // --- // ---		---	1.8377
7894789	---	--- // --- // neg_control // --- // --- // --- // --- // --- // ---		---	1.83757
8112176	---	U62823 // GenBank // Human small nuclear RNA U6atac, partial sequence. // chr5 /		---	1.83702
7982845	NM_020857 // VPS18 // vacuolar protein sorting 18 homolog (S. cerevisiae) // 15q	NM_020857 // RefSeq // Homo sapiens vacuolar protein sorting 18 homolog (S. cere	VPS18	NM_020857	1.83625
7895249	---	--- // --- // neg_control // --- // --- // --- // --- // --- // ---		---	1.83525
7905428	NM_020127 // TUFT1 // tuftelin 1 // 1q21 // 7286	NM_020127 // RefSeq // Homo sapiens tuftelin 1 (TUFT1), mRNA. // chr1 // 93 // 1	TUFT1	NM_020127	1.83454
8122982	NM_024630 // ZDHHC14 // zinc finger, DHHC-type containing 14 // 6q25.3 // 79683	NM_024630 // RefSeq // Homo sapiens zinc finger, DHHC-type containing 14 (ZDHHC1	ZDHHC14	NM_024630	1.83422
8097417	NM_199320 // PHF17 // PHD finger protein 17 // 4q26-q27 // 79960 /// ENST0000022	NM_199320 // RefSeq // Homo sapiens PHD finger protein 17 (PHF17), transcript va	PHF17	NM_199320	1.83361
7961285	NM_176889 // TAS2R49 // taste receptor, type 2, member 49 // 12p13.2 // 259295	NM_176889 // RefSeq // Homo sapiens taste receptor, type 2, member 49 (TAS2R49),	TAS2R49	NM_176889	1.83344
7985248	NM_015206 // KIAA1024 // KIAA1024 // 15q25.1 // 23251	ENST00000305428 // ENSEMBL Transcript // cdna:known-ccds chromosome:NCBI36:15:7	KIAA1024	NM_015206	1.83328
8039484	NM_000641 // IL11 // interleukin 11 // 19q13.3-q13.4 // 3589	NM_000641 // RefSeq // Homo sapiens interleukin 11 (IL11), mRNA. // chr19 // 100	IL11	NM_000641	1.83308
7983145	---	ENST00000290607 // ENSEMBL Transcript // cdna:known chromosome:NCBI36:15:407669		---	1.83307
7893751	---	--- // --- // neg_control // --- // --- // --- // --- // --- // ---		---	1.83229
7896620	---	--- // --- // neg_control // --- // --- // --- // --- // --- // ---		---	1.83159
8076137	BX537962 // UNC84B // unc-84 homolog B (C. elegans) // 22q13.1 // 25777 /// NM_0	BX537962 // GenBank // Homo sapiens mRNA; cDNA DKFZp686F10107 (from clone DKFZp6	UNC84B	BX537962	1.83133
8109201	BC092520 // KIAA0194 // KIAA0194 protein // 5q33.1 // 22993	BC092520 // GenBank // Homo sapiens KIAA0194 protein, mRNA (cDNA clone IMAGE:309	KIAA0194	BC092520	1.83126
8042830	NM_001040409 // MTHFD2 // methylenetetrahydrofolate dehydrogenase (NADP+ depende	NM_001040409 // RefSeq // Homo sapiens methylenetetrahydrofolate dehydrogenase (	MTHFD2	NM_001040409	1.83096
8070876	NM_015227 // POFUT2 // protein O-fucosyltransferase 2 // 21q22.3 // 23275 /// NM	NM_015227 // RefSeq // Homo sapiens protein O-fucosyltransferase 2 (POFUT2), tra	POFUT2	NM_015227	1.83013
7895348	---	--- // --- // neg_control // --- // --- // --- // --- // --- // ---		---	1.82997
7894059	---	--- // --- // neg_control // --- // --- // --- // --- // --- // ---		---	1.82949
8063942	NM_002531 // NTSR1 // neurotensin receptor 1 (high affinity) // 20q13 // 4923	NM_002531 // RefSeq // Homo sapiens neurotensin receptor 1 (high affinity) (NTSR	NTSR1	NM_002531	1.82781
7894558	---	--- // --- // pos_control // --- // --- // --- // --- // --- // ---		---	1.82709
8151101	NM_001080416 // MYBL1 // v-myb myeloblastosis viral oncogene homolog (avian)-lik	NM_001080416 // RefSeq // Homo sapiens v-myb myeloblastosis viral oncogene homol	MYBL1	NM_001080416	1.82669
7893402	---	--- // --- // neg_control // --- // --- // --- // --- // --- // ---		---	1.82624
7893414	---	--- // --- // neg_control // --- // --- // --- // --- // --- // ---		---	1.82614
7896218	---	--- // --- // neg_control // --- // --- // --- // --- // --- // ---		---	1.82518
7960340	NM_202002 // FOXM1 // forkhead box M1 // 12p13 // 2305 /// NM_021953 // FOXM1 //	NM_202002 // RefSeq // Homo sapiens forkhead box M1 (FOXM1), transcript variant	FOXM1	NM_202002	1.82463
7896661	---	--- // --- // neg_control // --- // --- // --- // --- // --- // ---		---	1.82445
8137208	NM_145230 // ATP6V0E2 // ATPase, H+ transporting V0 subunit e2 // 7q36.1 // 1550	NM_145230 // RefSeq // Homo sapiens ATPase, H+ transporting V0 subunit e2 (ATP6V	ATP6V0E2	NM_145230	1.82445
7893142	---	--- // --- // neg_control // --- // --- // --- // --- // --- // ---		---	1.82414
7958749	NM_005475 // SH2B3 // SH2B adaptor protein 3 // 12q24 // 10019	NM_005475 // RefSeq // Homo sapiens SH2B adaptor protein 3 (SH2B3), mRNA. // chr	SH2B3	NM_005475	1.82402
8164632	NM_032843 // FIBCD1 // fibrinogen C domain containing 1 // 9q34.12-q34.13 // 849	NM_032843 // RefSeq // Homo sapiens fibrinogen C domain containing 1 (FIBCD1), m	FIBCD1	NM_032843	1.82384
7945803	NM_001014438 // CARS // cysteinyl-tRNA synthetase // 11p15.5 // 833 /// NM_00101	NM_001014438 // RefSeq // Homo sapiens cysteinyl-tRNA synthetase (CARS), transcr	CARS	NM_001014438	1.82378
7893077	---	--- // --- // neg_control // --- // --- // --- // --- // --- // ---		---	1.8221
7893825	---	--- // --- // neg_control // --- // --- // --- // --- // --- // ---		---	1.82158
8038899	NM_002029 // FPR1 // formyl peptide receptor 1 // 19q13.4 // 2357 /// M60626 //	NM_002029 // RefSeq // Homo sapiens formyl peptide receptor 1 (FPR1), mRNA. // c	FPR1	NM_002029	1.81984
8052925	NM_144582 // TEX261 // testis expressed 261 // 2p13.3 // 113419 /// AK056410 //	NM_144582 // RefSeq // Homo sapiens testis expressed 261 (TEX261), mRNA. // chr2	TEX261	NM_144582	1.81942
7901993	BC039301 // CACHD1 // cache domain containing 1 // 1p31.3 // 57685 /// NM_020925	BC039301 // GenBank // Homo sapiens cache domain containing 1, mRNA (cDNA clone	CACHD1	BC039301	1.81909
7893307	---	--- // --- // neg_control // --- // --- // --- // --- // --- // ---		---	1.81888
8137404	NM_019015 // CSGlcA-T // chondroitin sulfate glucuronyltransferase // 7q36.1 //	NM_019015 // RefSeq // Homo sapiens chondroitin sulfate glucuronyltransferase (C	CSGlcA-T	NM_019015	1.81884
7895383	---	--- // --- // neg_control // --- // --- // --- // --- // --- // ---		---	1.81751
7895601	---	--- // --- // neg_control // --- // --- // --- // --- // --- // ---		---	1.81705
8108099	NM_021982 // SEC24A // SEC24 related gene family, member A (S. cerevisiae) // 5q	NM_021982 // RefSeq // Homo sapiens SEC24 related gene family, member A (S. cere	SEC24A	NM_021982	1.81696
7892987	---	--- // --- // neg_control // --- // --- // --- // --- // --- // ---		---	1.8168
8031640	NM_152478 // ZNF583 // zinc finger protein 583 // 19q13.43 // 147949	NM_152478 // RefSeq // Homo sapiens zinc finger protein 583 (ZNF583), mRNA. // c	ZNF583	NM_152478	1.81617
7893672	---	--- // --- // neg_control // --- // --- // --- // --- // --- // ---		---	1.81582
7895670	---	--- // --- // neg_control // --- // --- // --- // --- // --- // ---		---	1.81577
8066786	NM_183047 // ZMYND8 // zinc finger, MYND-type containing 8 // 20q13.12 // 23613	NM_183047 // RefSeq // Homo sapiens zinc finger, MYND-type containing 8 (ZMYND8)	ZMYND8	NM_183047	1.81571
7896462	---	--- // --- // neg_control // --- // --- // --- // --- // --- // ---		---	1.81549
7895118	---	--- // --- // neg_control // --- // --- // --- // --- // --- // ---		---	1.81538
7922162	NM_006996 // SLC19A2 // solute carrier family 19 (thiamine transporter), member	NM_006996 // RefSeq // Homo sapiens solute carrier family 19 (thiamine transport	SLC19A2	NM_006996	1.81472
8077688	ENST00000295981 // IL17RC // interleukin 17 receptor C (IL17RC), transcript vari	ENST00000295981 // ENSEMBL Transcript // interleukin 17 receptor C (IL17RC), tra	IL17RC	ENST00000295981	1.81421
7898663	NM_032409 // PINK1 // PTEN induced putative kinase 1 // 1p36 // 65018 /// BC0282	NM_032409 // RefSeq // Homo sapiens PTEN induced putative kinase 1 (PINK1), nucl	PINK1	NM_032409	1.81344
7914851	AF297866 // CLSPN // claspin homolog (Xenopus laevis) // 1p34.2 // 63967 /// NM_	AF297866 // GenBank // Homo sapiens Hu-Claspin mRNA, complete cds. // chr1 // 10	CLSPN	AF297866	1.81308
8161701	NM_013390 // TMEM2 // transmembrane protein 2 // 9q13-q21 // 23670	NM_013390 // RefSeq // Homo sapiens transmembrane protein 2 (TMEM2), mRNA. // ch	TMEM2	NM_013390	1.81161
8021707	NM_004232 // SOCS6 // suppressor of cytokine signaling 6 // 18q22.2 // 9306	NM_004232 // RefSeq // Homo sapiens suppressor of cytokine signaling 6 (SOCS6),	SOCS6	NM_004232	1.81144
8110783	NM_198253 // TERT // telomerase reverse transcriptase // 5p15.33 // 7015 /// NM_	NM_198253 // RefSeq // Homo sapiens telomerase reverse transcriptase (TERT), tra	TERT	NM_198253	1.81102
7893553	---	--- // --- // neg_control // --- // --- // --- // --- // --- // ---		---	1.80966
7895212	---	--- // --- // neg_control // --- // --- // --- // --- // --- // ---		---	1.80863
8010983	NM_021962 // ABR // active BCR-related gene // 17p13.3 // 29 /// NM_001092 // AB	NM_021962 // RefSeq // Homo sapiens active BCR-related gene (ABR), transcript va	ABR	NM_021962	1.80798
7894810	---	--- // --- // neg_control // --- // --- // --- // --- // --- // ---		---	1.80766
8135480	NM_012328 // DNAJB9 // DnaJ (Hsp40) homolog, subfamily B, member 9 // 7q31|14q24	NM_012328 // RefSeq // Homo sapiens DnaJ (Hsp40) homolog, subfamily B, member 9	DNAJB9	NM_012328	1.80746
7904433	NM_006623 // PHGDH // phosphoglycerate dehydrogenase // 1p12 // 26227 /// AK0933	NM_006623 // RefSeq // Homo sapiens phosphoglycerate dehydrogenase (PHGDH), mRNA	PHGDH	NM_006623	1.80588
7893822	---	--- // --- // pos_control // --- // --- // --- // --- // --- // ---		---	1.80554
7894863	---	--- // --- // neg_control // --- // --- // --- // --- // --- // ---		---	1.80428
7895798	---	--- // --- // neg_control // --- // --- // --- // --- // --- // ---		---	1.804
7894872	---	--- // --- // neg_control // --- // --- // --- // --- // --- // ---		---	1.80388
7892850	---	--- // --- // neg_control // --- // --- // --- // --- // --- // ---		---	1.80339
8074432	NM_003325 // HIRA // HIR histone cell cycle regulation defective homolog A (S. c	NM_003325 // RefSeq // Homo sapiens HIR histone cell cycle regulation defective	HIRA	NM_003325	1.80246
8089606	NM_018338 // WDR52 // WD repeat domain 52 // 3q13.2 // 55779	NM_018338 // RefSeq // Homo sapiens WD repeat domain 52 (WDR52), mRNA. // chr3 /	WDR52	NM_018338	1.80244
8107330	NM_000038 // APC // adenomatous polyposis coli // 5q21-q22 // 324 /// BC056268 /	NM_000038 // RefSeq // Homo sapiens adenomatosis polyposis coli (APC), mRNA. //	APC	NM_000038	1.80165
7896070	---	--- // --- // pos_control // --- // --- // --- // --- // --- // ---		---	1.80141
7893917	---	--- // --- // neg_control // --- // --- // --- // --- // --- // ---		---	1.80052
7899310	BC090039 // C1orf160 // chromosome 1 open reading frame 160 // 1p36.11 // 84065	BC090039 // GenBank // Homo sapiens chromosome 1 open reading frame 160, mRNA (c	C1orf160	BC090039	1.8003
8059854	NM_005737 // ARL4C // ADP-ribosylation factor-like 4C // 2q37.1 // 10123 /// ENS	NM_005737 // RefSeq // Homo sapiens ADP-ribosylation factor-like 4C (ARL4C), mRN	ARL4C	NM_005737	1.80017
8052721	NM_000945 // PPP3R1 // protein phosphatase 3 (formerly 2B), regulatory subunit B	NM_000945 // RefSeq // Homo sapiens protein phosphatase 3 (formerly 2B), regulat	PPP3R1	NM_000945	1.79997
8039672	---	BC032569 // GenBank // Homo sapiens cDNA clone MGC:45048 IMAGE:5242641, complete		---	1.79994
8053735	---	GENSCAN00000055056 // ENSEMBL Prediction // cdna:Genscan chromosome:NCBI36:2:91		---	1.79994
7906469	AB164404 // DUSP23 // dual specificity phosphatase 23 // 1q23.2 // 54935 /// NM_	AB164404 // GenBank // Homo sapiens LDP-3 mRNA for low-molecular-mass dual-speci	DUSP23	AB164404	1.79844
8050537	NM_002381 // MATN3 // matrilin 3 // 2p24-p23 // 4148 /// ENST00000254354 // MATN	NM_002381 // RefSeq // Homo sapiens matrilin 3 (MATN3), mRNA. // chr2 // 100 //	MATN3	NM_002381	1.79798
8115814	NM_001017995 // SH3PXD2B // SH3 and PX domains 2B // 5q35.1 // 285590 /// BC0385	NM_001017995 // RefSeq // Homo sapiens SH3 and PX domains 2B (SH3PXD2B), mRNA. /	SH3PXD2B	NM_001017995	1.7979
8042038	NR_002229 // RPL23AP13 // ribosomal protein L23a pseudogene 13 // 2p16.2 // 5696	NR_002229 // RefSeq // Homo sapiens ribosomal protein L23a pseudogene 13 (RPL23A	RPL23AP13	NR_002229	1.79775
7896078	---	--- // --- // neg_control // --- // --- // --- // --- // --- // ---		---	1.79639
8157947	NM_001099270 // ZBTB34 // zinc finger and BTB domain containing 34 // 9q33.3 //	NM_001099270 // RefSeq // Homo sapiens zinc finger and BTB domain containing 34	ZBTB34	NM_001099270	1.79623
7907572	NM_020318 // PAPPA2 // pappalysin 2 // 1q23-q25 // 60676 /// NM_021936 // PAPPA2	NM_020318 // RefSeq // Homo sapiens pappalysin 2 (PAPPA2), transcript variant 1,	PAPPA2	NM_020318	1.79578
7894191	---	--- // --- // neg_control // --- // --- // --- // --- // --- // ---		---	1.79529
8011193	---	ENST00000362190 // ENSEMBL ncRNA // ncrna:miRNA chromosome:NCBI36:17:1563941:15		---	1.79511
7894037	---	--- // --- // neg_control // --- // --- // --- // --- // --- // ---		---	1.79508
7893156	---	--- // --- // neg_control // --- // --- // --- // --- // --- // ---		---	1.79475
8031047	NM_001020818 // MYADM // myeloid-associated differentiation marker // 19q13.41 /	NM_001020818 // RefSeq // Homo sapiens myeloid-associated differentiation marker	MYADM	NM_001020818	1.79461
8097288	NM_024582 // FAT4 // FAT tumor suppressor homolog 4 (Drosophila) // 4q28.1 // 79	NM_024582 // RefSeq // Homo sapiens FAT tumor suppressor homolog 4 (Drosophila)	FAT4	NM_024582	1.79399
8146142	NM_178819 // AGPAT6 // 1-acylglycerol-3-phosphate O-acyltransferase 6 (lysophosp	NM_178819 // RefSeq // Homo sapiens 1-acylglycerol-3-phosphate O-acyltransferase	AGPAT6	NM_178819	1.79342
7893019	---	--- // --- // pos_control // --- // --- // --- // --- // --- // ---		---	1.79317
8056860	NM_003387 // WIPF1 // WAS/WASL interacting protein family, member 1 // 2q31.1 //	NM_003387 // RefSeq // Homo sapiens WAS/WASL interacting protein family, member	WIPF1	NM_003387	1.79283
7895125	---	--- // --- // neg_control // --- // --- // --- // --- // --- // ---		---	1.7924
7928558	NM_020338 // ZMIZ1 // zinc finger, MIZ-type containing 1 // 10q22.3 // 57178 ///	NM_020338 // RefSeq // Homo sapiens zinc finger, MIZ-type containing 1 (ZMIZ1),	ZMIZ1	NM_020338	1.7918
8147469	NM_016134 // PGCP // plasma glutamate carboxypeptidase // 8q22.2 // 10404	NM_016134 // RefSeq // Homo sapiens plasma glutamate carboxypeptidase (PGCP), mR	PGCP	NM_016134	1.79174
8045009	NM_002101 // GYPC // glycophorin C (Gerbich blood group) // 2q14-q21 // 2995 ///	NM_002101 // RefSeq // Homo sapiens glycophorin C (Gerbich blood group) (GYPC),	GYPC	NM_002101	1.79165
7893992	---	--- // --- // neg_control // --- // --- // --- // --- // --- // ---		---	1.79129
7909529	NM_018254 // RCOR3 // REST corepressor 3 // 1q32.2-q32.3 // 55758 /// BC031608 /	NM_018254 // RefSeq // Homo sapiens REST corepressor 3 (RCOR3), mRNA. // chr1 //	RCOR3	NM_018254	1.79104
7894017	---	--- // --- // neg_control // --- // --- // --- // --- // --- // ---		---	1.79007
7894569	---	--- // --- // neg_control // --- // --- // --- // --- // --- // ---		---	1.78942
7892899	---	--- // --- // neg_control // --- // --- // --- // --- // --- // ---		---	1.78906
7896347	---	--- // --- // neg_control // --- // --- // --- // --- // --- // ---		---	1.78901
7893713	---	--- // --- // neg_control // --- // --- // --- // --- // --- // ---		---	1.78874
8161249	BC008500 // MCART1 // mitochondrial carrier triple repeat 1 // 9p13.3-p12 // 920	BC008500 // GenBank // Homo sapiens mitochondrial carrier triple repeat 1, mRNA	MCART1	BC008500	1.78819
8063177	NM_030777 // SLC2A10 // solute carrier family 2 (facilitated glucose transporter	NM_030777 // RefSeq // Homo sapiens solute carrier family 2 (facilitated glucose	SLC2A10	NM_030777	1.78809
7892606	---	--- // --- // neg_control // --- // --- // --- // --- // --- // ---		---	1.78794
7895679	---	--- // --- // neg_control // --- // --- // --- // --- // --- // ---		---	1.78669
8152280	NM_013437 // LRP12 // low density lipoprotein-related protein 12 // 8q22.2-q23.1	NM_013437 // RefSeq // Homo sapiens low density lipoprotein-related protein 12 (	LRP12	NM_013437	1.78653
7892937	---	--- // --- // neg_control // --- // --- // --- // --- // --- // ---		---	1.78581
8103025	NM_178835 // LOC152485 // hypothetical protein LOC152485 // 4q31.22 // 152485 //	NM_178835 // RefSeq // Homo sapiens hypothetical protein LOC152485 (LOC152485),	LOC152485	NM_178835	1.78568
8084917	---	GENSCAN00000024908 // ENSEMBL Prediction // cdna:Genscan chromosome:NCBI36:3:19		---	1.78555
7894095	---	--- // --- // neg_control // --- // --- // --- // --- // --- // ---		---	1.78456
8009693	NM_017728 // TMEM104 // transmembrane protein 104 // 17q25.1 // 54868	NM_017728 // RefSeq // Homo sapiens transmembrane protein 104 (TMEM104), mRNA. /	TMEM104	NM_017728	1.78431
7894679	---	--- // --- // neg_control // --- // --- // --- // --- // --- // ---		---	1.78429
8158839	NM_013318 // KIAA0515 // KIAA0515 // 9q34.13 // 84726 /// BC002872 // KIAA0515 /	NM_013318 // RefSeq // Homo sapiens KIAA0515 (KIAA0515), mRNA. // chr9 // 100 //	KIAA0515	NM_013318	1.78384
7895388	---	--- // --- // neg_control // --- // --- // --- // --- // --- // ---		---	1.78341
7892565	---	--- // --- // pos_control // --- // --- // --- // --- // --- // ---		---	1.78291
7893101	---	--- // --- // neg_control // --- // --- // --- // --- // --- // ---		---	1.78225
8087935	NM_022908 // NT5DC2 // 5'-nucleotidase domain containing 2 // 3p21.1 // 64943 //	NM_022908 // RefSeq // Homo sapiens 5'-nucleotidase domain containing 2 (NT5DC2)	NT5DC2	NM_022908	1.78218
8044961	---	U62822 // GenBank // Human small nuclear RNA U4atac, partial sequence. // chr2 /		---	1.78135
7894317	---	--- // --- // neg_control // --- // --- // --- // --- // --- // ---		---	1.78118
7894327	---	--- // --- // neg_control // --- // --- // --- // --- // --- // ---		---	1.78082
8159554	NM_207309 // UAP1L1 // UDP-N-acteylglucosamine pyrophosphorylase 1-like 1 // 9q3	NM_207309 // RefSeq // Homo sapiens UDP-N-acteylglucosamine pyrophosphorylase 1-	UAP1L1	NM_207309	1.78055
7988260	NM_032892 // FRMD5 // FERM domain containing 5 // 15q15.3 // 84978 /// AK090572	NM_032892 // RefSeq // Homo sapiens FERM domain containing 5 (FRMD5), transcript	FRMD5	NM_032892	1.77995
8155794	NM_182505 // C9orf85 // chromosome 9 open reading frame 85 // 9q21.13 // 138241	NM_182505 // RefSeq // Homo sapiens chromosome 9 open reading frame 85 (C9orf85)	C9orf85	NM_182505	1.77921
7896110	---	--- // --- // neg_control // --- // --- // --- // --- // --- // ---		---	1.7792
7893247	---	--- // --- // neg_control // --- // --- // --- // --- // --- // ---		---	1.77904
7892891	---	--- // --- // neg_control // --- // --- // --- // --- // --- // ---		---	1.77892
7893031	---	--- // --- // pos_control // --- // --- // --- // --- // --- // ---		---	1.77892
8170921	NM_017514 // PLXNA3 // plexin A3 // Xq28 // 55558	NM_017514 // RefSeq // Homo sapiens plexin A3 (PLXNA3), mRNA. // chrX // 100 //	PLXNA3	NM_017514	1.77857
8012376	NM_014232 // VAMP2 // vesicle-associated membrane protein 2 (synaptobrevin 2) //	NM_014232 // RefSeq // Homo sapiens vesicle-associated membrane protein 2 (synap	VAMP2	NM_014232	1.77823
7895468	---	--- // --- // pos_control // --- // --- // --- // --- // --- // ---		---	1.77819
7943240	NM_152431 // PIWIL4 // piwi-like 4 (Drosophila) // 11q21 // 143689	NM_152431 // RefSeq // Homo sapiens piwi-like 4 (Drosophila) (PIWIL4), mRNA. //	PIWIL4	NM_152431	1.77728
8049435	NM_014521 // SH3BP4 // SH3-domain binding protein 4 // 2q37.1-q37.2 // 23677 ///	NM_014521 // RefSeq // Homo sapiens SH3-domain binding protein 4 (SH3BP4), mRNA.	SH3BP4	NM_014521	1.77555
7935660	NM_015221 // DNMBP // dynamin binding protein // 10q24.2 // 23268 /// BC041628 /	NM_015221 // RefSeq // Homo sapiens dynamin binding protein (DNMBP), mRNA. // ch	DNMBP	NM_015221	1.77542
7896245	---	--- // --- // neg_control // --- // --- // --- // --- // --- // ---		---	1.7734
8111772	NM_001343 // DAB2 // disabled homolog 2, mitogen-responsive phosphoprotein (Dros	NM_001343 // RefSeq // Homo sapiens disabled homolog 2, mitogen-responsive phosp	DAB2	NM_001343	1.7728
7894394	---	--- // --- // neg_control // --- // --- // --- // --- // --- // ---		---	1.77225
7896638	---	--- // --- // neg_control // --- // --- // --- // --- // --- // ---		---	1.77065
7893188	---	--- // --- // neg_control // --- // --- // --- // --- // --- // ---		---	1.77014
8043500	---	ENST00000385962 // ENSEMBL ncRNA // ncrna:Mt_tRNA_pseudogene chromosome:NCBI36:		---	1.7701
7892615	---	--- // --- // neg_control // --- // --- // --- // --- // --- // ---		---	1.76988
8145122	NM_015359 // SLC39A14 // solute carrier family 39 (zinc transporter), member 14	NM_015359 // RefSeq // Homo sapiens solute carrier family 39 (zinc transporter),	SLC39A14	NM_015359	1.7696
7895291	---	--- // --- // pos_control // --- // --- // --- // --- // --- // ---		---	1.76951
8136807	AY052784 // PRSS2 // protease, serine, 2 (trypsin 2) // 7q34 // 5645 /// NR_0012	AY052784 // GenBank // Homo sapiens protease serine 2 isoform B mRNA, complete c	PRSS2	AY052784	1.76898
8109830	NM_017785 // CCDC99 // coiled-coil domain containing 99 // 5q35.1 // 54908 /// A	NM_017785 // RefSeq // Homo sapiens coiled-coil domain containing 99 (CCDC99), m	CCDC99	NM_017785	1.76871
8052735	NM_015463 // CNRIP1 // cannabinoid receptor interacting protein 1 // 2p14 // 259	NM_015463 // RefSeq // Homo sapiens chromosome 2 open reading frame 32 (C2orf32)	CNRIP1	NM_015463	1.76869
8173217	NM_015185 // ARHGEF9 // Cdc42 guanine nucleotide exchange factor (GEF) 9 // Xq11	NM_015185 // RefSeq // Homo sapiens Cdc42 guanine nucleotide exchange factor (GE	ARHGEF9	NM_015185	1.76863
7951004	NM_020179 // C11orf75 // chromosome 11 open reading frame 75 // 11q13.3-q23.3 //	ENST00000298966 // ENSEMBL Transcript // cdna:known-ccds chromosome:NCBI36:11:9	C11orf75	NM_020179	1.76846
8086961	NM_004567 // PFKFB4 // 6-phosphofructo-2-kinase/fructose-2,6-biphosphatase 4 //	NM_004567 // RefSeq // Homo sapiens 6-phosphofructo-2-kinase/fructose-2,6-biphos	PFKFB4	NM_004567	1.7679
8016033	---	ENST00000398346 // ENSEMBL Transcript // cdna:known chromosome:NCBI36:17:397861		---	1.76752
7895681	---	--- // --- // pos_control // --- // --- // --- // --- // --- // ---		---	1.76717
7894776	---	--- // --- // neg_control // --- // --- // --- // --- // --- // ---		---	1.76708
7896654	---	--- // --- // neg_control // --- // --- // --- // --- // --- // ---		---	1.76703
7975676	AK097531 // C14orf45 // chromosome 14 open reading frame 45 // 14q24.3 // 80127	ENST00000238613 // ENSEMBL Transcript // cdna:known-ccds chromosome:NCBI36:14:7	C14orf45	AK097531	1.76663
7941587	NM_182553 // CNIH2 // cornichon homolog 2 (Drosophila) // 11q13.1 // 254263	NM_182553 // RefSeq // Homo sapiens cornichon homolog 2 (Drosophila) (CNIH2), mR	CNIH2	NM_182553	1.76659
8093997	NM_020777 // SORCS2 // sortilin-related VPS10 domain containing receptor 2 // 4p	NM_020777 // RefSeq // Homo sapiens sortilin-related VPS10 domain containing rec	SORCS2	NM_020777	1.7664
7892792	---	--- // --- // neg_control // --- // --- // --- // --- // --- // ---		---	1.76619
7894415	---	--- // --- // neg_control // --- // --- // --- // --- // --- // ---		---	1.76543
7892963	---	--- // --- // neg_control // --- // --- // --- // --- // --- // ---		---	1.76517
7893102	---	--- // --- // neg_control // --- // --- // --- // --- // --- // ---		---	1.76516
8052798	NM_014911 // AAK1 // AP2 associated kinase 1 // 2p14 // 22848	NM_014911 // RefSeq // Homo sapiens AP2 associated kinase 1 (AAK1), mRNA. // chr	AAK1	NM_014911	1.76494
7894352	---	--- // --- // neg_control // --- // --- // --- // --- // --- // ---		---	1.76481
7893336	---	--- // --- // neg_control // --- // --- // --- // --- // --- // ---		---	1.76369
7963911	NM_001780 // CD63 // CD63 molecule // 12q12-q13 // 967 /// ENST00000257857 // CD	NM_001780 // RefSeq // Homo sapiens CD63 molecule (CD63), transcript variant 1,	CD63	NM_001780	1.76329
8096050	NM_004464 // FGF5 // fibroblast growth factor 5 // 4q21 // 2250 /// NM_033143 //	NM_004464 // RefSeq // Homo sapiens fibroblast growth factor 5 (FGF5), transcrip	FGF5	NM_004464	1.76324
7894490	---	--- // --- // neg_control // --- // --- // --- // --- // --- // ---		---	1.7632
7894530	---	--- // --- // neg_control // --- // --- // --- // --- // --- // ---		---	1.76259
8047097	NM_014905 // GLS // glutaminase // 2q32-q34 // 2744 /// AF158555 // GLS // gluta	NM_014905 // RefSeq // Homo sapiens glutaminase (GLS), mRNA. // chr2 // 100 // 8	GLS	NM_014905	1.76184
8086051	NM_015551 // SUSD5 // sushi domain containing 5 // 3p22.3 // 26032 /// ENST00000	NM_015551 // RefSeq // Homo sapiens sushi domain containing 5 (SUSD5), mRNA. //	SUSD5	NM_015551	1.76181
7977397	NM_001312 // CRIP2 // cysteine-rich protein 2 // 14q32.3 // 1397 /// AK091845 //	NM_001312 // RefSeq // Homo sapiens cysteine-rich protein 2 (CRIP2), mRNA. // ch	CRIP2	NM_001312	1.7616
8074168	---	ENST00000400192 // ENSEMBL Transcript // cdna:known chromosome:NCBI36:14:187200		---	1.76136
7894308	---	--- // --- // neg_control // --- // --- // --- // --- // --- // ---		---	1.76109
7938154	NM_004517 // ILK // integrin-linked kinase // 11p15.5-p15.4 // 3611 /// NM_00101	NM_004517 // RefSeq // Homo sapiens integrin-linked kinase (ILK), transcript var	ILK	NM_004517	1.76085
7994187	NM_014494 // TNRC6A // trinucleotide repeat containing 6A // 16p11.2 // 27327 //	NM_014494 // RefSeq // Homo sapiens trinucleotide repeat containing 6A (TNRC6A),	TNRC6A	NM_014494	1.7608
7938687	NM_005013 // NUCB2 // nucleobindin 2 // 11p15.1-p14 // 4925 /// AK291507 // NUCB	NM_005013 // RefSeq // Homo sapiens nucleobindin 2 (NUCB2), mRNA. // chr11 // 10	NUCB2	NM_005013	1.76029
7892914	---	--- // --- // neg_control // --- // --- // --- // --- // --- // ---		---	1.76018
8105067	NM_000958 // PTGER4 // prostaglandin E receptor 4 (subtype EP4) // 5p13.1 // 573	NM_000958 // RefSeq // Homo sapiens prostaglandin E receptor 4 (subtype EP4) (PT	PTGER4	NM_000958	1.76018
7944867	---	ENST00000363408 // ENSEMBL ncRNA // ncrna:rRNA chromosome:NCBI36:11:124011565:1		---	1.76013
8047738	NM_201266 // NRP2 // neuropilin 2 // 2q33.3 // 8828 /// NM_003872 // NRP2 // neu	NM_201266 // RefSeq // Homo sapiens neuropilin 2 (NRP2), transcript variant 1, m	NRP2	NM_201266	1.75994
7893351	---	--- // --- // neg_control // --- // --- // --- // --- // --- // ---		---	1.75993
7896190	---	--- // --- // neg_control // --- // --- // --- // --- // --- // ---		---	1.75987
8108629	---	ENST00000365241 // ENSEMBL ncRNA // ncrna:misc_RNA chromosome:NCBI36:5:14007869		---	1.75857
8000574	NM_001042483 // NUPR1 // nuclear protein 1 // 16p11.2 // 26471 /// NM_012385 //	NM_001042483 // RefSeq // Homo sapiens nuclear protein 1 (NUPR1), transcript var	NUPR1	NM_001042483	1.75851
7894036	---	--- // --- // neg_control // --- // --- // --- // --- // --- // ---		---	1.75637
8155516	---	ENST00000330122 // ENSEMBL Transcript // cdna:known chromosome:NCBI36:9:4583429		---	1.75624
7894266	---	--- // --- // neg_control // --- // --- // --- // --- // --- // ---		---	1.75455
7893598	---	--- // --- // neg_control // --- // --- // --- // --- // --- // ---		---	1.75446
7896668	---	--- // --- // neg_control // --- // --- // --- // --- // --- // ---		---	1.75388
8008868	---	AF090926 // GenBank // Homo sapiens clone HQ0456 PRO0456 mRNA, complete cds. //		---	1.75383
7914467	NM_144569 // SPOCD1 // SPOC domain containing 1 // 1p35.2 // 90853 /// BC029069	NM_144569 // RefSeq // Homo sapiens SPOC domain containing 1 (SPOCD1), mRNA. //	SPOCD1	NM_144569	1.75333
7911337	---	ENST00000387392 // ENSEMBL ncRNA // ncrna:Mt_tRNA chromosome:NCBI36:MT:5588:565		---	1.75309
7973871	---	ENST00000387392 // ENSEMBL ncRNA // ncrna:Mt_tRNA chromosome:NCBI36:MT:5588:565		---	1.75309
8165696	---	ENST00000387392 // ENSEMBL ncRNA // ncrna:Mt_tRNA chromosome:NCBI36:MT:5588:565		---	1.75309
7946661	NM_015881 // DKK3 // dickkopf homolog 3 (Xenopus laevis) // 11p15.2 // 27122 ///	NM_015881 // RefSeq // Homo sapiens dickkopf homolog 3 (Xenopus laevis) (DKK3),	DKK3	NM_015881	1.75276
7894466	---	--- // --- // neg_control // --- // --- // --- // --- // --- // ---		---	1.75263
7894364	---	--- // --- // neg_control // --- // --- // --- // --- // --- // ---		---	1.75212
8074734	---	ENST00000337164 // ENSEMBL Transcript // cdna:known chromosome:NCBI36:22:199930		---	1.75201
7958200	NM_001008394 // EID3 // EP300 interacting inhibitor of differentiation 3 // 12q2	NM_001008394 // RefSeq // Homo sapiens EP300 interacting inhibitor of differenti	EID3	NM_001008394	1.75185
7893969	---	--- // --- // neg_control // --- // --- // --- // --- // --- // ---		---	1.75184
7896284	---	--- // --- // neg_control // --- // --- // --- // --- // --- // ---		---	1.75155
7896669	---	--- // --- // neg_control // --- // --- // --- // --- // --- // ---		---	1.75075
7893281	---	--- // --- // neg_control // --- // --- // --- // --- // --- // ---		---	1.7503
7892747	---	--- // --- // pos_control // --- // --- // --- // --- // --- // ---		---	1.74961
8165672	---	ENST00000387429 // ENSEMBL ncRNA // ncrna:Mt_tRNA chromosome:NCBI36:MT:9992:100		---	1.74933
8012054	NM_001365 // DLG4 // discs, large homolog 4 (Drosophila) // 17p13.1 // 1742 ///	NM_001365 // RefSeq // Homo sapiens discs, large homolog 4 (Drosophila) (DLG4),	DLG4	NM_001365	1.74899
8066279	NM_015035 // ZHX3 // zinc fingers and homeoboxes 3 // 20q12 // 23051 /// AK09752	NM_015035 // RefSeq // Homo sapiens zinc fingers and homeoboxes 3 (ZHX3), mRNA.	ZHX3	NM_015035	1.74887
8050128	NM_020738 // KIDINS220 // kinase D-interacting substrate of 220 kDa // 2p24 // 5	NM_020738 // RefSeq // Homo sapiens kinase D-interacting substrate of 220 kDa (K	KIDINS220	NM_020738	1.74787
8163637	NM_002160 // TNC // tenascin C (hexabrachion) // 9q33 // 3371	NM_002160 // RefSeq // Homo sapiens tenascin C (hexabrachion) (TNC), mRNA. // ch	TNC	NM_002160	1.74739
8172043	NM_006307 // SRPX // sushi-repeat-containing protein, X-linked // Xp21.1 // 8406	NM_006307 // RefSeq // Homo sapiens sushi-repeat-containing protein, X-linked (S	SRPX	NM_006307	1.74739
8124273	NM_030939 // C6orf62 // chromosome 6 open reading frame 62 // 6p22.2 // 81688 //	ENST00000378119 // ENSEMBL Transcript // cdna:known-ccds chromosome:NCBI36:6:24	C6orf62	NM_030939	1.74696
8063796	NM_001794 // CDH4 // cadherin 4, type 1, R-cadherin (retinal) // 20q13.3 // 1002	NM_001794 // RefSeq // Homo sapiens cadherin 4, type 1, R-cadherin (retinal) (CD	CDH4	NM_001794	1.74681
7896496	---	--- // --- // neg_control // --- // --- // --- // --- // --- // ---		---	1.74654
8123651	NM_178012 // TUBB2B // tubulin, beta 2B // 6p25 // 347733 /// BC001352 // TUBB2B	NM_178012 // RefSeq // Homo sapiens tubulin, beta 2B (TUBB2B), mRNA. // chr6 //	TUBB2B	NM_178012	1.74624
7895688	---	--- // --- // neg_control // --- // --- // --- // --- // --- // ---		---	1.74586
8032650	NM_012398 // PIP5K1C // phosphatidylinositol-4-phosphate 5-kinase, type I, gamma	NM_012398 // RefSeq // Homo sapiens phosphatidylinositol-4-phosphate 5-kinase, t	PIP5K1C	NM_012398	1.74578
7959361	NM_014938 // MLXIP // MLX interacting protein // 12q24.31 // 22877 /// ENST00000	NM_014938 // RefSeq // Homo sapiens MLX interacting protein (MLXIP), mRNA. // ch	MLXIP	NM_014938	1.74555
7895498	---	--- // --- // neg_control // --- // --- // --- // --- // --- // ---		---	1.74538
7892976	---	--- // --- // neg_control // --- // --- // --- // --- // --- // ---		---	1.74473
7896406	---	--- // --- // neg_control // --- // --- // --- // --- // --- // ---		---	1.74459
8080781	NM_017771 // PXK // PX domain containing serine/threonine kinase // 3p14.3 // 54	NM_017771 // RefSeq // Homo sapiens PX domain containing serine/threonine kinase	PXK	NM_017771	1.74459
7892866	---	--- // --- // neg_control // --- // --- // --- // --- // --- // ---		---	1.74373
8104506	NM_007118 // TRIO // triple functional domain (PTPRF interacting) // 5p15.1-p14	NM_007118 // RefSeq // Homo sapiens triple functional domain (PTPRF interacting)	TRIO	NM_007118	1.74364
7942417	NM_014786 // ARHGEF17 // Rho guanine nucleotide exchange factor (GEF) 17 // 11q1	NM_014786 // RefSeq // Homo sapiens Rho guanine nucleotide exchange factor (GEF)	ARHGEF17	NM_014786	1.74273
7961295	NM_176884 // TAS2R43 // taste receptor, type 2, member 43 // 12p13.2 // 259289	NM_176884 // RefSeq // Homo sapiens taste receptor, type 2, member 43 (TAS2R43),	TAS2R43	NM_176884	1.74055
7895542	---	--- // --- // pos_control // --- // --- // --- // --- // --- // ---		---	1.74016
8175924	NM_003491 // ARD1A // ARD1 homolog A, N-acetyltransferase (S. cerevisiae) // Xq2	NM_003491 // RefSeq // Homo sapiens ARD1 homolog A, N-acetyltransferase (S. cere	ARD1A	NM_003491	1.73853
7895913	---	--- // --- // pos_control // --- // --- // --- // --- // --- // ---		---	1.73853
7936322	NM_020918 // GPAM // glycerol-3-phosphate acyltransferase, mitochondrial // 10q2	NM_020918 // RefSeq // Homo sapiens glycerol-3-phosphate acyltransferase, mitoch	GPAM	NM_020918	1.73811
7894676	---	--- // --- // neg_control // --- // --- // --- // --- // --- // ---		---	1.73767
8029006	NM_021913 // AXL // AXL receptor tyrosine kinase // 19q13.1 // 558 /// NM_001699	NM_021913 // RefSeq // Homo sapiens AXL receptor tyrosine kinase (AXL), transcri	AXL	NM_021913	1.73748
8066668	NM_020967 // NCOA5 // nuclear receptor coactivator 5 // 20q12-q13.12 // 57727 //	NM_020967 // RefSeq // Homo sapiens nuclear receptor coactivator 5 (NCOA5), mRNA	NCOA5	NM_020967	1.73716
7894578	---	--- // --- // neg_control // --- // --- // --- // --- // --- // ---		---	1.73712
8036351	uc002oer.1 // LOC342892 // hypothetical protein LOC342892 // 19q13.12 // 342892	uc002oer.1 // UCSC Genes // --- // chr19 // 100 // 96 // 24 // 24 // 0 /// BC052	LOC342892	uc002oer.1	1.73686
7913655	NM_002167 // ID3 // inhibitor of DNA binding 3, dominant negative helix-loop-hel	NM_002167 // RefSeq // Homo sapiens inhibitor of DNA binding 3, dominant negativ	ID3	NM_002167	1.73662
8157270	NM_001859 // SLC31A1 // solute carrier family 31 (copper transporters), member 1	NM_001859 // RefSeq // Homo sapiens solute carrier family 31 (copper transporter	SLC31A1	NM_001859	1.73652
7955845	NM_017410 // HOXC13 // homeobox C13 // 12q13.3 // 3229	NM_017410 // RefSeq // Homo sapiens homeobox C13 (HOXC13), mRNA. // chr12 // 100	HOXC13	NM_017410	1.73612
8155048	NM_014806 // RUSC2 // RUN and SH3 domain containing 2 // 9p13.3 // 9853 /// BX64	NM_014806 // RefSeq // Homo sapiens RUN and SH3 domain containing 2 (RUSC2), mRN	RUSC2	NM_014806	1.73605
8115732	---	AY358216 // GenBank // Homo sapiens clone DNA175753 VCEW9374 (UNQ9374) mRNA, com		---	1.73598
7959957	NM_003565 // ULK1 // unc-51-like kinase 1 (C. elegans) // 12q24.3 // 8408	NM_003565 // RefSeq // Homo sapiens unc-51-like kinase 1 (C. elegans) (ULK1), mR	ULK1	NM_003565	1.73558
7894145	---	--- // --- // neg_control // --- // --- // --- // --- // --- // ---		---	1.7352
8040698	NM_017877 // C2orf18 // chromosome 2 open reading frame 18 // 2p23.3 // 54978 //	NM_017877 // RefSeq // Homo sapiens chromosome 2 open reading frame 18 (C2orf18)	C2orf18	NM_017877	1.73507
8101723	NM_153757 // NAP1L5 // nucleosome assembly protein 1-like 5 // 4q22.1 // 266812	NM_153757 // RefSeq // Homo sapiens nucleosome assembly protein 1-like 5 (NAP1L5	NAP1L5	NM_153757	1.7345
7892936	---	--- // --- // neg_control // --- // --- // --- // --- // --- // ---		---	1.73421
8112342	NM_197941 // ADAMTS6 // ADAM metallopeptidase with thrombospondin type 1 motif,	NM_197941 // RefSeq // Homo sapiens ADAM metallopeptidase with thrombospondin ty	ADAMTS6	NM_197941	1.73371
8090162	NM_002213 // ITGB5 // integrin, beta 5 // 3q21.2 // 3693 /// AK054968 // ITGB5 /	NM_002213 // RefSeq // Homo sapiens integrin, beta 5 (ITGB5), mRNA. // chr3 // 9	ITGB5	NM_002213	1.73317
8108558	NM_080670 // SLC35A4 // solute carrier family 35, member A4 // 5q31.3 // 113829	NM_080670 // RefSeq // Homo sapiens solute carrier family 35, member A4 (SLC35A4	SLC35A4	NM_080670	1.73312
8140070	NM_012453 // TBL2 // transducin (beta)-like 2 // 7q11.23 // 26608 /// AK000536 /	NM_012453 // RefSeq // Homo sapiens transducin (beta)-like 2 (TBL2), mRNA. // ch	TBL2	NM_012453	1.73303
8171684	NM_031892 // SH3KBP1 // SH3-domain kinase binding protein 1 // Xp22.1-p21.3 // 3	NM_031892 // RefSeq // Homo sapiens SH3-domain kinase binding protein 1 (SH3KBP1	SH3KBP1	NM_031892	1.73301
8071314	NM_022720 // DGCR8 // DiGeorge syndrome critical region gene 8 // 22q11.2 // 544	NM_022720 // RefSeq // Homo sapiens DiGeorge syndrome critical region gene 8 (DG	DGCR8	NM_022720	1.73283
8031827	NM_032828 // ZNF587 // zinc finger protein 587 // 19q13.43 // 84914 /// AF294842	NM_032828 // RefSeq // Homo sapiens zinc finger protein 587 (ZNF587), mRNA. // c	ZNF587	NM_032828	1.73255
7943236	NM_002033 // FUT4 // fucosyltransferase 4 (alpha (1,3) fucosyltransferase, myelo	NM_002033 // RefSeq // Homo sapiens fucosyltransferase 4 (alpha (1,3) fucosyltra	FUT4	NM_002033	1.73181
8131967	---	ENST00000297027 // ENSEMBL Transcript // cdna:known chromosome:NCBI36:7:2712149		---	1.73164
7893231	---	--- // --- // neg_control // --- // --- // --- // --- // --- // ---		---	1.73123
7999553	NM_018340 // FLJ11151 // hypothetical protein FLJ11151 // 16p13.12 // 55313 ///	NM_018340 // RefSeq // Homo sapiens hypothetical protein FLJ11151 (FLJ11151), tr	FLJ11151	NM_018340	1.73075
7893896	---	--- // --- // neg_control // --- // --- // --- // --- // --- // ---		---	1.73042
7895540	---	--- // --- // neg_control // --- // --- // --- // --- // --- // ---		---	1.72935
8062782	NM_032883 // TOX2 // TOX high mobility group box family member 2 // 20q13.12 //	NM_032883 // RefSeq // Homo sapiens TOX high mobility group box family member 2	TOX2	NM_032883	1.72919
7902810	NM_006769 // LMO4 // LIM domain only 4 // 1p22.3 // 8543	NM_006769 // RefSeq // Homo sapiens LIM domain only 4 (LMO4), mRNA. // chr1 // 1	LMO4	NM_006769	1.72875
7990632	NM_024776 // SGK269 // NKF3 kinase family member // 15q24.3 // 79834 /// ENST000	NM_024776 // RefSeq // Homo sapiens NKF3 kinase family member (SGK269), mRNA. //	SGK269	NM_024776	1.72813
8082965	NM_012219 // MRAS // muscle RAS oncogene homolog // 3q22.3 // 22808 /// NM_00108	NM_012219 // RefSeq // Homo sapiens muscle RAS oncogene homolog (MRAS), transcri	MRAS	NM_012219	1.72681
7893540	---	--- // --- // neg_control // --- // --- // --- // --- // --- // ---		---	1.7268
7894074	---	--- // --- // pos_control // --- // --- // --- // --- // --- // ---		---	1.72608
7893781	---	--- // --- // neg_control // --- // --- // --- // --- // --- // ---		---	1.72602
8123246	NM_021977 // SLC22A3 // solute carrier family 22 (extraneuronal monoamine transp	NM_021977 // RefSeq // Homo sapiens solute carrier family 22 (extraneuronal mono	SLC22A3	NM_021977	1.72559
8175317	---	BC029893 // GenBank // Homo sapiens cDNA clone IMAGE:5168455, partial cds. // ch		---	1.72486
8170013	---	uc004eyj.1 // UCSC Genes // --- // chrX // 100 // 100 // 4 // 4 // 0		---	1.72486
8156521	---	uc004auj.1 // UCSC Genes // --- // chr9 // 100 // 100 // 25 // 25 // 0 /// ENST0		---	1.72472
7895163	---	--- // --- // neg_control // --- // --- // --- // --- // --- // ---		---	1.72429
8057045	NM_181342 // FKBP7 // FK506 binding protein 7 // 2q31.2 // 51661 /// AF100751 //	NM_181342 // RefSeq // Homo sapiens FK506 binding protein 7 (FKBP7), mRNA. // ch	FKBP7	NM_181342	1.72381
7916304	NM_147193 // GLIS1 // GLIS family zinc finger 1 // 1p32.3 // 148979	NM_147193 // RefSeq // Homo sapiens GLIS family zinc finger 1 (GLIS1), mRNA. //	GLIS1	NM_147193	1.72337
7895349	---	--- // --- // neg_control // --- // --- // --- // --- // --- // ---		---	1.72307
7895063	---	--- // --- // neg_control // --- // --- // --- // --- // --- // ---		---	1.72307
8155503	XR_018103 // LOC441440 // hypothetical LOC441440 // 9q12 // 441440 /// XR_016991	XR_018103 // RefSeq // PREDICTED: Homo sapiens hypothetical LOC441440 (LOC441440	LOC441440	XR_018103	1.72298
8083090	NM_001080412 // ZBTB38 // zinc finger and BTB domain containing 38 // 3q23 // 25	NM_001080412 // RefSeq // Homo sapiens zinc finger and BTB domain containing 38	ZBTB38	NM_001080412	1.72297
8032009	NM_017550 // MIER2 // mesoderm induction early response 1, family member 2 // 19	NM_017550 // RefSeq // Homo sapiens mesoderm induction early response 1, family	MIER2	NM_017550	1.72265
8090803	NM_016577 // RAB6B // RAB6B, member RAS oncogene family // 3q22.1 // 51560 /// B	NM_016577 // RefSeq // Homo sapiens RAB6B, member RAS oncogene family (RAB6B), m	RAB6B	NM_016577	1.72213
7893328	---	--- // --- // neg_control // --- // --- // --- // --- // --- // ---		---	1.72127
7899870	NM_152493 // ZNF362 // zinc finger protein 362 // 1p35.1 // 149076	NM_152493 // RefSeq // Homo sapiens FLJ25476 protein (FLJ25476), mRNA. // chr1 /	ZNF362	NM_152493	1.72115
7956026	NM_005811 // GDF11 // growth differentiation factor 11 // 12q13.2 // 10220 /// A	NM_005811 // RefSeq // Homo sapiens growth differentiation factor 11 (GDF11), mR	GDF11	NM_005811	1.72103
7927631	NM_012242 // DKK1 // dickkopf homolog 1 (Xenopus laevis) // 10q11.2 // 22943 ///	NM_012242 // RefSeq // Homo sapiens dickkopf homolog 1 (Xenopus laevis) (DKK1),	DKK1	NM_012242	1.72094
8139737	NM_004577 // PSPH // phosphoserine phosphatase // 7p15.2-p15.1 // 5723 /// BX537	NM_004577 // RefSeq // Homo sapiens phosphoserine phosphatase (PSPH), mRNA. // c	PSPH	NM_004577	1.72086
8043480	---	ENST00000390263 // ENSEMBL Transcript // cdna:known chromosome:NCBI36:2:8940049		---	1.72085
8137464	---	ENST00000377788 // ENSEMBL Transcript // cdna:known chromosome:NCBI36:7:1516949		---	1.72012
7895513	---	--- // --- // neg_control // --- // --- // --- // --- // --- // ---		---	1.71969
7896305	---	--- // --- // neg_control // --- // --- // --- // --- // --- // ---		---	1.7196
8151756	NM_018710 // TMEM55A // transmembrane protein 55A // 8q21.3 // 55529	NM_018710 // RefSeq // Homo sapiens transmembrane protein 55A (TMEM55A), mRNA. /	TMEM55A	NM_018710	1.71901
8151684	AL136588 // C8orf57 // chromosome 8 open reading frame 57 // 8q21.3 // 84257	AL136588 // GenBank HTC // Homo sapiens mRNA; cDNA DKFZp761D112 (from clone DKFZ	C8orf57	AL136588	1.71773
8077198	BC057848 // FLJ43315 // similar to Asparagine synthetase [glutamine-hydrolyzing]	BC057848 // GenBank // Homo sapiens similar to Asparagine synthetase [glutamine-	FLJ43315	BC057848	1.7177
7894392	---	--- // --- // neg_control // --- // --- // --- // --- // --- // ---		---	1.71761
8119423	AK126092 // LOC221442 // hypothetical LOC221442 // 6p21.1 // 221442 /// BX537595	AK126092 // GenBank // Homo sapiens cDNA FLJ44104 fis, clone TESTI4044123. // ch	LOC221442	AK126092	1.71688
7949412	NM_021070 // LTBP3 // latent transforming growth factor beta binding protein 3 /	NM_021070 // RefSeq // Homo sapiens latent transforming growth factor beta bindi	LTBP3	NM_021070	1.71683
7945801	NR_002982 // SNORA54 // small nucleolar RNA, H/ACA box 54 // 11p15.4 // 677833	NR_002982 // RefSeq // Homo sapiens small nucleolar RNA, H/ACA box 54 (SNORA54)	SNORA54	NR_002982	1.71612
7894546	---	--- // --- // pos_control // --- // --- // --- // --- // --- // ---		---	1.71463
8013071	NM_144997 // FLCN // folliculin // 17p11.2 // 201163 /// NM_144606 // FLCN // fo	NM_144997 // RefSeq // Homo sapiens folliculin (FLCN), transcript variant 1, mRN	FLCN	NM_144997	1.71403
7893492	---	--- // --- // neg_control // --- // --- // --- // --- // --- // ---		---	1.71361
7916403	NM_145716 // SSBP3 // single stranded DNA binding protein 3 // 1p32.3 // 23648 /	NM_145716 // RefSeq // Homo sapiens single stranded DNA binding protein 3 (SSBP3	SSBP3	NM_145716	1.71348
7893661	---	--- // --- // neg_control // --- // --- // --- // --- // --- // ---		---	1.71328
8076515	NM_014570 // ARFGAP3 // ADP-ribosylation factor GTPase activating protein 3 // 2	NM_014570 // RefSeq // Homo sapiens ADP-ribosylation factor GTPase activating pr	ARFGAP3	NM_014570	1.71311
7892772	---	--- // --- // neg_control // --- // --- // --- // --- // --- // ---		---	1.7124
8119444	NM_001012426 // FOXP4 // forkhead box P4 // 6p21.1 // 116113 /// NM_001012427 //	NM_001012426 // RefSeq // Homo sapiens forkhead box P4 (FOXP4), transcript varia	FOXP4	NM_001012426	1.71207
8135955	NM_001219 // CALU // calumenin // 7q32 // 813 /// BC013383 // CALU // calumenin	NM_001219 // RefSeq // Homo sapiens calumenin (CALU), mRNA. // chr7 // 100 // 83	CALU	NM_001219	1.71202
7974771	NM_022495 // C14orf135 // chromosome 14 open reading frame 135 // 14q23.1 // 644	NM_022495 // RefSeq // Homo sapiens chromosome 14 open reading frame 135 (C14orf	C14orf135	NM_022495	1.71142
7895587	---	--- // --- // neg_control // --- // --- // --- // --- // --- // ---		---	1.71119
7987439	BC067106 // GPR176 // G protein-coupled receptor 176 // 15q14-q15.1 // 11245 ///	BC067106 // GenBank // Homo sapiens G protein-coupled receptor 176, mRNA (cDNA c	GPR176	BC067106	1.71089
7894883	---	--- // --- // neg_control // --- // --- // --- // --- // --- // ---		---	1.71024
8101376	NM_014933 // SEC31A // SEC31 homolog A (S. cerevisiae) // 4q21.22 // 22872 /// N	NM_014933 // RefSeq // Homo sapiens SEC31 homolog A (S. cerevisiae) (SEC31A), tr	SEC31A	NM_014933	1.70941
8167758	NM_018969 // GPR173 // G protein-coupled receptor 173 // Xp11 // 54328	NM_018969 // RefSeq // Homo sapiens G protein-coupled receptor 173 (GPR173), mRN	GPR173	NM_018969	1.70895
7986359	NM_000875 // IGF1R // insulin-like growth factor 1 receptor // 15q26.3 // 3480	NM_000875 // RefSeq // Homo sapiens insulin-like growth factor 1 receptor (IGF1R	IGF1R	NM_000875	1.70886
8023757	NM_006566 // CD226 // CD226 molecule // 18q22.3 // 10666	NM_006566 // RefSeq // Homo sapiens CD226 molecule (CD226), mRNA. // chr18 // 96	CD226	NM_006566	1.70881
8113936	---	GENSCAN00000009538 // ENSEMBL Prediction // cdna:Genscan chromosome:NCBI36:5:13		---	1.70877
8165974	NM_001830 // CLCN4 // chloride channel 4 // Xp22.3 // 1183	NM_001830 // RefSeq // Homo sapiens chloride channel 4 (CLCN4), mRNA. // chrX //	CLCN4	NM_001830	1.70862
7901363	NM_001262 // CDKN2C // cyclin-dependent kinase inhibitor 2C (p18, inhibits CDK4)	NM_001262 // RefSeq // Homo sapiens cyclin-dependent kinase inhibitor 2C (p18, i	CDKN2C	NM_001262	1.70857
7892733	---	--- // --- // neg_control // --- // --- // --- // --- // --- // ---		---	1.70849
7896420	---	--- // --- // neg_control // --- // --- // --- // --- // --- // ---		---	1.70845
7907213	NM_152281 // SCYL1BP1 // SCY1-like 1 binding protein 1 // 1q24.2 // 92344 /// BC	NM_152281 // RefSeq // Homo sapiens SCY1-like 1 binding protein 1 (SCYL1BP1), mR	SCYL1BP1	NM_152281	1.70845
7894562	---	--- // --- // pos_control // --- // --- // --- // --- // --- // ---		---	1.70833
8118613	NM_006979 // SLC39A7 // solute carrier family 39 (zinc transporter), member 7 //	NM_006979 // RefSeq // Homo sapiens solute carrier family 39 (zinc transporter),	SLC39A7	NM_006979	1.70809
8178225	NM_006979 // SLC39A7 // solute carrier family 39 (zinc transporter), member 7 //	NM_006979 // RefSeq // Homo sapiens solute carrier family 39 (zinc transporter),	SLC39A7	NM_006979	1.70809
8179525	NM_006979 // SLC39A7 // solute carrier family 39 (zinc transporter), member 7 //	NM_006979 // RefSeq // Homo sapiens solute carrier family 39 (zinc transporter),	SLC39A7	NM_006979	1.70809
7896578	---	--- // --- // neg_control // --- // --- // --- // --- // --- // ---		---	1.70803
8007071	NM_001254 // CDC6 // cell division cycle 6 homolog (S. cerevisiae) // 17q21.3 //	NM_001254 // RefSeq // Homo sapiens cell division cycle 6 homolog (S. cerevisiae	CDC6	NM_001254	1.70766
8009183	NM_203351 // MAP3K3 // mitogen-activated protein kinase kinase kinase 3 // 17q23	NM_203351 // RefSeq // Homo sapiens mitogen-activated protein kinase kinase kina	MAP3K3	NM_203351	1.70761
7958377	AK124835 // BTBD11 // BTB (POZ) domain containing 11 // 12q23.3 // 121551	AK124835 // GenBank // Homo sapiens cDNA FLJ42845 fis, clone BRHIP2003786, moder	BTBD11	AK124835	1.70746
7983321	NM_138423 // CASC4 // cancer susceptibility candidate 4 // 15q15.3 // 113201 ///	NM_138423 // RefSeq // Homo sapiens cancer susceptibility candidate 4 (CASC4), t	CASC4	NM_138423	1.70714
8045804	---	ENST00000385501 // ENSEMBL ncRNA // ncrna:Mt_tRNA_pseudogene chromosome:NCBI36:		---	1.70693
8119689	NM_002821 // PTK7 // PTK7 protein tyrosine kinase 7 // 6p21.1-p12.2 // 5754 ///	NM_002821 // RefSeq // Homo sapiens PTK7 protein tyrosine kinase 7 (PTK7), trans	PTK7	NM_002821	1.70677
7894580	---	--- // --- // neg_control // --- // --- // --- // --- // --- // ---		---	1.70656
7944834	NM_001007249 // OR8G2 // olfactory receptor, family 8, subfamily G, member 2 //	NM_001007249 // RefSeq // Homo sapiens olfactory receptor, family 8, subfamily G	OR8G2	NM_001007249	1.70611
7893149	---	--- // --- // neg_control // --- // --- // --- // --- // --- // ---		---	1.70607
7971104	NM_016179 // TRPC4 // transient receptor potential cation channel, subfamily C,	NM_016179 // RefSeq // Homo sapiens transient receptor potential cation channel,	TRPC4	NM_016179	1.70606
8070194	NM_001754 // RUNX1 // runt-related transcription factor 1 (acute myeloid leukemi	NM_001754 // RefSeq // Homo sapiens runt-related transcription factor 1 (acute m	RUNX1	NM_001754	1.70601
8021832	NM_198531 // ATP9B // ATPase, class II, type 9B // 18q23 // 374868 /// BX537860	NM_198531 // RefSeq // Homo sapiens ATPase, class II, type 9B (ATP9B), mRNA. //	ATP9B	NM_198531	1.70575
7895255	---	--- // --- // neg_control // --- // --- // --- // --- // --- // ---		---	1.70501
7896322	---	--- // --- // neg_control // --- // --- // --- // --- // --- // ---		---	1.70494
8134613	NM_213603 // ZNF789 // zinc finger protein 789 // 7q22.1 // 285989 /// BX648360	NM_213603 // RefSeq // Homo sapiens zinc finger protein 789 (ZNF789), transcript	ZNF789	NM_213603	1.70477
7996744	NM_173163 // NFATC3 // nuclear factor of activated T-cells, cytoplasmic, calcine	NM_173163 // RefSeq // Homo sapiens nuclear factor of activated T-cells, cytopla	NFATC3	NM_173163	1.70447
7893890	---	--- // --- // neg_control // --- // --- // --- // --- // --- // ---		---	1.70444
8131479	NM_019005 // FLJ20323 // hypothetical protein FLJ20323 // 7p22-p21 // 54468 ///	NM_019005 // RefSeq // Homo sapiens hypothetical protein FLJ20323 (FLJ20323), mR	FLJ20323	NM_019005	1.70418
8151136	NM_006837 // COPS5 // COP9 constitutive photomorphogenic homolog subunit 5 (Arab	NM_006837 // RefSeq // Homo sapiens COP9 constitutive photomorphogenic homolog s	COPS5	NM_006837	1.70414
8164217	BC067366 // FAM129B // family with sequence similarity 129, member B // 9q34.11	BC067366 // GenBank // Homo sapiens family with sequence similarity 129, member	FAM129B	BC067366	1.70388
7894739	---	--- // --- // neg_control // --- // --- // --- // --- // --- // ---		---	1.70293
8086985	NM_000094 // COL7A1 // collagen, type VII, alpha 1 (epidermolysis bullosa, dystr	NM_000094 // RefSeq // Homo sapiens collagen, type VII, alpha 1 (epidermolysis b	COL7A1	NM_000094	1.7026
7966706	NM_015335 // MED13L // mediator complex subunit 13-like // 12q24.21 // 23389 ///	NM_015335 // RefSeq // Homo sapiens mediator complex subunit 13-like (MED13L), m	MED13L	NM_015335	1.70255
7895535	---	--- // --- // neg_control // --- // --- // --- // --- // --- // ---		---	1.7018
7893287	---	--- // --- // neg_control // --- // --- // --- // --- // --- // ---		---	1.70129
7896448	---	--- // --- // neg_control // --- // --- // --- // --- // --- // ---		---	1.70085
7965681	NM_153687 // IKIP // IKK interacting protein // 12q23.1 // 121457 /// NM_201612	NM_153687 // RefSeq // Homo sapiens IKK interacting protein (IKIP), transcript v	IKIP	NM_153687	1.70073
8174794	NM_001079872 // CUL4B // cullin 4B // Xq23 // 8450 /// NM_003588 // CUL4B // cul	NM_001079872 // RefSeq // Homo sapiens cullin 4B (CUL4B), transcript variant 2,	CUL4B	NM_001079872	1.70061
8122971	NM_020732 // ARID1B // AT rich interactive domain 1B (SWI1-like) // 6q25.1 // 57	NM_020732 // RefSeq // Homo sapiens AT rich interactive domain 1B (SWI1-like) (A	ARID1B	NM_020732	1.7006
7946149	NM_001164 // APBB1 // amyloid beta (A4) precursor protein-binding, family B, mem	NM_001164 // RefSeq // Homo sapiens amyloid beta (A4) precursor protein-binding,	APBB1	NM_001164	1.70035
7983143	---	ENST00000300167 // ENSEMBL Transcript // cdna:known chromosome:NCBI36:15:407643		---	1.70007
8076176	NM_014292 // CBX6 // chromobox homolog 6 // 22q13.1 // 23466 /// AK094829 // CBX	NM_014292 // RefSeq // Homo sapiens chromobox homolog 6 (CBX6), mRNA. // chr22 /	CBX6	NM_014292	1.69992
7892940	---	--- // --- // neg_control // --- // --- // --- // --- // --- // ---		---	1.69961
7894025	---	--- // --- // neg_control // --- // --- // --- // --- // --- // ---		---	1.69959
8100541	NM_001553 // IGFBP7 // insulin-like growth factor binding protein 7 // 4q12 // 3	NM_001553 // RefSeq // Homo sapiens insulin-like growth factor binding protein 7	IGFBP7	NM_001553	1.69949
8042079	NM_001080433 // CCDC85A // coiled-coil domain containing 85A // 2p16.1 // 114800	NM_001080433 // RefSeq // Homo sapiens coiled-coil domain containing 85A (CCDC85	CCDC85A	NM_001080433	1.69924
7895004	---	--- // --- // neg_control // --- // --- // --- // --- // --- // ---		---	1.69918
7896370	---	--- // --- // pos_control // --- // --- // --- // --- // --- // ---		---	1.69892
8045619	NM_015630 // EPC2 // enhancer of polycomb homolog 2 (Drosophila) // 2q23.1 // 26	NM_015630 // RefSeq // Homo sapiens enhancer of polycomb homolog 2 (Drosophila)	EPC2	NM_015630	1.6989
8058664	---	ENST00000385364 // ENSEMBL ncRNA // ncrna:Mt_tRNA_pseudogene chromosome:NCBI36:		---	1.69866
7929145	NM_182765 // HECTD2 // HECT domain containing 2 // 10q23.32 // 143279	NM_182765 // RefSeq // Homo sapiens HECT domain containing 2 (HECTD2), transcrip	HECTD2	NM_182765	1.69827
7998033	NM_014972 // TCF25 // transcription factor 25 (basic helix-loop-helix) // 16q24.	NM_014972 // RefSeq // Homo sapiens transcription factor 25 (basic helix-loop-he	TCF25	NM_014972	1.69659
7893491	---	--- // --- // neg_control // --- // --- // --- // --- // --- // ---		---	1.6963
8017688	NM_199340 // LRRC37A3 // leucine rich repeat containing 37, member A3 // 17q24.1	NM_199340 // RefSeq // Homo sapiens leucine rich repeat containing 37, member A3	LRRC37A3	NM_199340	1.69588
8158406	NM_018201 // TBC1D13 // TBC1 domain family, member 13 // 9q34.11 // 54662	NM_018201 // RefSeq // Homo sapiens TBC1 domain family, member 13 (TBC1D13), mRN	TBC1D13	NM_018201	1.6953
7895738	---	--- // --- // neg_control // --- // --- // --- // --- // --- // ---		---	1.69517
7893211	---	--- // --- // neg_control // --- // --- // --- // --- // --- // ---		---	1.69503
7972682	NM_024089 // KDELC1 // KDEL (Lys-Asp-Glu-Leu) containing 1 // 13q33 // 79070	NM_024089 // RefSeq // Homo sapiens KDEL (Lys-Asp-Glu-Leu) containing 1 (KDELC1)	KDELC1	NM_024089	1.69408
7994692	NM_016151 // TAOK2 // TAO kinase 2 // 16p11.2 // 9344 /// NM_004783 // TAOK2 //	NM_016151 // RefSeq // Homo sapiens TAO kinase 2 (TAOK2), transcript variant 2,	TAOK2	NM_016151	1.69316
8073858	NM_016426 // GTSE1 // G-2 and S-phase expressed 1 // 22q13.2-q13.3 // 51512	NM_016426 // RefSeq // Homo sapiens G-2 and S-phase expressed 1 (GTSE1), mRNA. /	GTSE1	NM_016426	1.69302
8033190	NM_024103 // SLC25A23 // solute carrier family 25 (mitochondrial carrier; phosph	NM_024103 // RefSeq // Homo sapiens solute carrier family 25 (mitochondrial carr	SLC25A23	NM_024103	1.6922
7894140	---	--- // --- // neg_control // --- // --- // --- // --- // --- // ---		---	1.69219
8073578	NM_033318 // C22orf32 // chromosome 22 open reading frame 32 // 22q13.2 // 91689	ENST00000331479 // ENSEMBL Transcript // cdna:known-ccds chromosome:NCBI36:22:4	C22orf32	NM_033318	1.69171
7949503	NM_016938 // EFEMP2 // EGF-containing fibulin-like extracellular matrix protein	NM_016938 // RefSeq // Homo sapiens EGF-containing fibulin-like extracellular ma	EFEMP2	NM_016938	1.69008
7990080	NM_018357 // LARP6 // La ribonucleoprotein domain family, member 6 // 15q23 // 5	NM_018357 // RefSeq // Homo sapiens La ribonucleoprotein domain family, member 6	LARP6	NM_018357	1.68961
7920944	NM_015327 // SMG5 // Smg-5 homolog, nonsense mediated mRNA decay factor (C. eleg	NM_015327 // RefSeq // Homo sapiens Smg-5 homolog, nonsense mediated mRNA decay	SMG5	NM_015327	1.68955
7895969	---	--- // --- // neg_control // --- // --- // --- // --- // --- // ---		---	1.68892
8005865	NM_015077 // SARM1 // sterile alpha and TIR motif containing 1 // 17q11 // 23098	NM_015077 // RefSeq // Homo sapiens sterile alpha and TIR motif containing 1 (SA	SARM1	NM_015077	1.68849
7895025	---	--- // --- // neg_control // --- // --- // --- // --- // --- // ---		---	1.68796
7975787	NM_130469 // JDP2 // jun dimerization protein 2 // 14q24.3 // 122953	NM_130469 // RefSeq // Homo sapiens jun dimerization protein 2 (JDP2), mRNA. //	JDP2	NM_130469	1.68735
8113981	NM_004199 // P4HA2 // procollagen-proline, 2-oxoglutarate 4-dioxygenase (proline	NM_004199 // RefSeq // Homo sapiens procollagen-proline, 2-oxoglutarate 4-dioxyg	P4HA2	NM_004199	1.68716
8180415	---	NM_033412.2 // --- // Homo sapiens mitochondrial carrier triple repeat 1 (MCART1		---	1.68678
7893437	---	--- // --- // neg_control // --- // --- // --- // --- // --- // ---		---	1.68672
8159654	NM_015456 // RP13-122B23.3 // cofactor of BRCA1 // 9q34 // 25920	NM_015456 // RefSeq // Homo sapiens cofactor of BRCA1 (COBRA1), mRNA. // chr9 //	RP13-122B23.3	NM_015456	1.6866
8112807	NM_000046 // ARSB // arylsulfatase B // 5q11-q13 // 411 /// NM_198709 // ARSB //	NM_000046 // RefSeq // Homo sapiens arylsulfatase B (ARSB), transcript variant 1	ARSB	NM_000046	1.68637
7914630	NM_018207 // TRIM62 // tripartite motif-containing 62 // 1p35.1 // 55223 /// AK1	NM_018207 // RefSeq // Homo sapiens tripartite motif-containing 62 (TRIM62), mRN	TRIM62	NM_018207	1.68636
7894235	---	--- // --- // neg_control // --- // --- // --- // --- // --- // ---		---	1.68602
8045604	NM_018328 // MBD5 // methyl-CpG binding domain protein 5 // 2q23.1 // 55777 ///	NM_018328 // RefSeq // Homo sapiens methyl-CpG binding domain protein 5 (MBD5),	MBD5	NM_018328	1.68583
8078227	NM_003884 // PCAF // p300/CBP-associated factor // 3p24 // 8850	NM_003884 // RefSeq // Homo sapiens p300/CBP-associated factor (PCAF), mRNA. //	PCAF	NM_003884	1.68564
8090533	NM_020701 // ISY1 // ISY1 splicing factor homolog (S. cerevisiae) // 3q21.3 // 5	NM_020701 // RefSeq // Homo sapiens ISY1 splicing factor homolog (S. cerevisiae)	ISY1	NM_020701	1.68541
7970329	NM_000820 // GAS6 // growth arrest-specific 6 // 13q34 // 2621 /// AK126533 // G	NM_000820 // RefSeq // Homo sapiens growth arrest-specific 6 (GAS6), mRNA. // ch	GAS6	NM_000820	1.68508
7973427	NM_024328 // THTPA // thiamine triphosphatase // 14q11.2 // 79178	NM_024328 // RefSeq // Homo sapiens thiamine triphosphatase (THTPA), mRNA. // ch	THTPA	NM_024328	1.68458
8115580	NM_052927 // PWWP2A // PWWP domain containing 2A // 5q33.3 // 114825 /// ENST000	NM_052927 // RefSeq // Homo sapiens PWWP domain containing 2A (PWWP2A), mRNA. //	PWWP2A	NM_052927	1.68428
7997662	NM_014732 // KIAA0513 // KIAA0513 // 16q24.1 // 9764 /// BC030280 // KIAA0513 //	NM_014732 // RefSeq // Homo sapiens KIAA0513 (KIAA0513), mRNA. // chr16 // 100 /	KIAA0513	NM_014732	1.68423
7982597	NM_003246 // THBS1 // thrombospondin 1 // 15q15 // 7057	NM_003246 // RefSeq // Homo sapiens thrombospondin 1 (THBS1), mRNA. // chr15 //	THBS1	NM_003246	1.68354
8117402	NM_003545 // HIST1H4E // histone cluster 1, H4e // 6p21.3 // 8367	NM_003545 // RefSeq // Homo sapiens histone cluster 1, H4e (HIST1H4E), mRNA. //	HIST1H4E	NM_003545	1.68343
7894823	---	--- // --- // neg_control // --- // --- // --- // --- // --- // ---		---	1.68301
8092578	NM_004454 // ETV5 // ets variant gene 5 (ets-related molecule) // 3q28 // 2119	NM_004454 // RefSeq // Homo sapiens ets variant gene 5 (ets-related molecule) (E	ETV5	NM_004454	1.68294
7894320	---	--- // --- // neg_control // --- // --- // --- // --- // --- // ---		---	1.68284
8162216	NM_016848 // SHC3 // SHC (Src homology 2 domain containing) transforming protein	NM_016848 // RefSeq // Homo sapiens SHC (Src homology 2 domain containing) trans	SHC3	NM_016848	1.68278
8115234	NM_001155 // ANXA6 // annexin A6 // 5q32-q34 // 309 /// NM_004033 // ANXA6 // an	NM_001155 // RefSeq // Homo sapiens annexin A6 (ANXA6), transcript variant 1, mR	ANXA6	NM_001155	1.68203
8081548	NM_015480 // PVRL3 // poliovirus receptor-related 3 // 3q13 // 25945 /// BC06780	NM_015480 // RefSeq // Homo sapiens poliovirus receptor-related 3 (PVRL3), mRNA.	PVRL3	NM_015480	1.682
7896138	---	--- // --- // pos_control // --- // --- // --- // --- // --- // ---		---	1.68179
8156358	---	ENST00000388661 // ENSEMBL ncRNA // ncrna:Mt_tRNA_pseudogene chromosome:NCBI36:		---	1.68123
7998510	NM_001287 // CLCN7 // chloride channel 7 // 16p13 // 1186 /// AK128285 // CLCN7	NM_001287 // RefSeq // Homo sapiens chloride channel 7 (CLCN7), mRNA. // chr16 /	CLCN7	NM_001287	1.6809
7895565	---	--- // --- // neg_control // --- // --- // --- // --- // --- // ---		---	1.68083
7950332	BC035599 // C2CD3 // C2 calcium-dependent domain containing 3 // 11q13.4 // 2600	BC035599 // GenBank // Homo sapiens C2 calcium-dependent domain containing 3, mR	C2CD3	BC035599	1.68077
8011222	NM_017575 // SMG6 // Smg-6 homolog, nonsense mediated mRNA decay factor (C. eleg	NM_017575 // RefSeq // Homo sapiens Smg-6 homolog, nonsense mediated mRNA decay	SMG6	NM_017575	1.68018
7895920	---	--- // --- // neg_control // --- // --- // --- // --- // --- // ---		---	1.67993
7905515	NM_001025231 // KPRP // keratinocyte proline-rich protein // 1q21.3 // 448834	NM_001025231 // RefSeq // Homo sapiens keratinocyte proline-rich protein (KPRP),	KPRP	NM_001025231	1.67961
7892602	---	--- // --- // neg_control // --- // --- // --- // --- // --- // ---		---	1.67927
8027049	NM_018316 // KLHL26 // kelch-like 26 (Drosophila) // 19p13.11 // 55295	NM_018316 // RefSeq // Homo sapiens kelch-like 26 (Drosophila) (KLHL26), mRNA. /	KLHL26	NM_018316	1.67923
7892827	---	--- // --- // neg_control // --- // --- // --- // --- // --- // ---		---	1.67853
8151559	NM_001010893 // SLC10A5 // solute carrier family 10 (sodium/bile acid cotranspor	NM_001010893 // RefSeq // Homo sapiens solute carrier family 10 (sodium/bile aci	SLC10A5	NM_001010893	1.67838
8001981	NM_013241 // FHOD1 // formin homology 2 domain containing 1 // 16q22 // 29109	NM_013241 // RefSeq // Homo sapiens formin homology 2 domain containing 1 (FHOD1	FHOD1	NM_013241	1.67837
8007084	NM_000964 // RARA // retinoic acid receptor, alpha // 17q21 // 5914 /// NM_00102	NM_000964 // RefSeq // Homo sapiens retinoic acid receptor, alpha (RARA), transc	RARA	NM_000964	1.67836
8117054	NM_006366 // CAP2 // CAP, adenylate cyclase-associated protein, 2 (yeast) // 6p2	NM_006366 // RefSeq // Homo sapiens CAP, adenylate cyclase-associated protein, 2	CAP2	NM_006366	1.67822
7985416	---	ENST00000333235 // ENSEMBL Transcript // cdna:known chromosome:NCBI36:15:827440		---	1.67821
7985457	---	ENST00000333235 // ENSEMBL Transcript // cdna:known chromosome:NCBI36:15:827440		---	1.67821
7985688	---	ENST00000333235 // ENSEMBL Transcript // cdna:known chromosome:NCBI36:15:827440		---	1.67821
7990941	---	ENST00000333235 // ENSEMBL Transcript // cdna:known chromosome:NCBI36:15:827440		---	1.67821
8027448	NM_207325 // DPY19L3 // dpy-19-like 3 (C. elegans) // 19q13.11 // 147991 /// BC0	NM_207325 // RefSeq // Homo sapiens dpy-19-like 3 (C. elegans) (DPY19L3), mRNA.	DPY19L3	NM_207325	1.67787
8105348	NM_001008397 // LOC493869 // similar to RIKEN cDNA 2310016C16 // 5q11.2 // 49386	ENST00000296734 // ENSEMBL Transcript // cdna:known-ccds chromosome:NCBI36:5:54	LOC493869	NM_001008397	1.67761
8072108	NM_020437 // ASPHD2 // aspartate beta-hydroxylase domain containing 2 // 22q12.1	NM_020437 // RefSeq // Homo sapiens aspartate beta-hydroxylase domain containing	ASPHD2	NM_020437	1.67672
7893924	---	--- // --- // neg_control // --- // --- // --- // --- // --- // ---		---	1.67668
7896445	---	--- // --- // neg_control // --- // --- // --- // --- // --- // ---		---	1.67666
8015835	NM_004090 // DUSP3 // dual specificity phosphatase 3 (vaccinia virus phosphatase	NM_004090 // RefSeq // Homo sapiens dual specificity phosphatase 3 (vaccinia vir	DUSP3	NM_004090	1.67666
8124828	NM_005803 // FLOT1 // flotillin 1 // 6p21.3 // 10211	NM_005803 // RefSeq // Homo sapiens flotillin 1 (FLOT1), mRNA. // chr6 // 100 //	FLOT1	NM_005803	1.67633
8178419	NM_005803 // FLOT1 // flotillin 1 // 6p21.3 // 10211	NM_005803 // RefSeq // Homo sapiens flotillin 1 (FLOT1), mRNA. // chr6_cox_hap1	FLOT1	NM_005803	1.67633
8179688	NM_005803 // FLOT1 // flotillin 1 // 6p21.3 // 10211	NM_005803 // RefSeq // Homo sapiens flotillin 1 (FLOT1), mRNA. // chr6_qbl_hap2	FLOT1	NM_005803	1.67633
8075477	---	BC069286 // GenBank // Homo sapiens cDNA clone IMAGE:7262680. // chr22 // 100 //		---	1.67607
7984932	NM_138967 // SCAMP5 // secretory carrier membrane protein 5 // 15q24.1-q24.2 //	NM_138967 // RefSeq // Homo sapiens secretory carrier membrane protein 5 (SCAMP5	SCAMP5	NM_138967	1.67592
8119661	NM_033112 // C6orf153 // chromosome 6 open reading frame 153 // 6p21.1 // 88745	ENST00000244496 // ENSEMBL Transcript // cdna:known-ccds chromosome:NCBI36:6:43	C6orf153	NM_033112	1.67582
8099670	NM_173463 // DKFZp761B107 // hypothetical protein DKFZp761B107 // 4p15.2 // 9105	ENST00000324309 // ENSEMBL Transcript // cdna:known-ccds chromosome:NCBI36:4:24	DKFZp761B107	NM_173463	1.6753
8040552	NM_147223 // NCOA1 // nuclear receptor coactivator 1 // 2p23 // 8648 /// NM_0037	NM_147223 // RefSeq // Homo sapiens nuclear receptor coactivator 1 (NCOA1), tran	NCOA1	NM_147223	1.67517
8097461	NM_012118 // CCRN4L // CCR4 carbon catabolite repression 4-like (S. cerevisiae)	NM_012118 // RefSeq // Homo sapiens CCR4 carbon catabolite repression 4-like (S.	CCRN4L	NM_012118	1.67513
8161654	NM_206946 // TRPM3 // transient receptor potential cation channel, subfamily M,	NM_206946 // RefSeq // Homo sapiens transient receptor potential cation channel,	TRPM3	NM_206946	1.67474
7979133	NM_007361 // NID2 // nidogen 2 (osteonidogen) // 14q21-q22 // 22795	NM_007361 // RefSeq // Homo sapiens nidogen 2 (osteonidogen) (NID2), mRNA. // ch	NID2	NM_007361	1.67469
7980358	NM_013382 // POMT2 // protein-O-mannosyltransferase 2 // 14q24 // 29954 /// BC03	NM_013382 // RefSeq // Homo sapiens protein-O-mannosyltransferase 2 (POMT2), mRN	POMT2	NM_013382	1.67456
7894137	---	--- // --- // neg_control // --- // --- // --- // --- // --- // ---		---	1.67449
8158224	NM_005094 // SLC27A4 // solute carrier family 27 (fatty acid transporter), membe	NM_005094 // RefSeq // Homo sapiens solute carrier family 27 (fatty acid transpo	SLC27A4	NM_005094	1.67435
7896545	---	--- // --- // neg_control // --- // --- // --- // --- // --- // ---		---	1.67362
7899480	NR_002907 // SNORA73A // small nucleolar RNA, H/ACA box 73A // 1p36.1 // 6080	NR_002907 // RefSeq // Homo sapiens small nucleolar RNA, H/ACA box 73A (SNORA73A	SNORA73A	NR_002907	1.6733
8006779	---	ENST00000300901 // ENSEMBL Transcript // cdna:known chromosome:NCBI36:17:338766		---	1.67291
7894047	---	--- // --- // neg_control // --- // --- // --- // --- // --- // ---		---	1.67282
8121685	NM_173674 // DCBLD1 // discoidin, CUB and LCCL domain containing 1 // 6q22.2 //	NM_173674 // RefSeq // Homo sapiens discoidin, CUB and LCCL domain containing 1	DCBLD1	NM_173674	1.67219
8092888	NM_138399 // TMEM44 // transmembrane protein 44 // 3q29 // 93109 /// NM_00101165	NM_138399 // RefSeq // Homo sapiens transmembrane protein 44 (TMEM44), transcrip	TMEM44	NM_138399	1.67217
8162827	NM_033087 // ALG2 // asparagine-linked glycosylation 2 homolog (S. cerevisiae, a	NM_033087 // RefSeq // Homo sapiens asparagine-linked glycosylation 2 homolog (S	ALG2	NM_033087	1.67181
7894811	---	--- // --- // neg_control // --- // --- // --- // --- // --- // ---		---	1.67169
8093601	NM_003704 // C4orf8 // chromosome 4 open reading frame 8 // 4p16.3 // 8603 /// A	NM_003704 // RefSeq // Homo sapiens chromosome 4 open reading frame 8 (C4orf8),	C4orf8	NM_003704	1.67102
7892672	---	--- // --- // neg_control // --- // --- // --- // --- // --- // ---		---	1.67101
7992956	NM_032575 // GLIS2 // GLIS family zinc finger 2 // 16p13.3 // 84662	NM_032575 // RefSeq // Homo sapiens GLIS family zinc finger 2 (GLIS2), mRNA. //	GLIS2	NM_032575	1.67096
8116534	NM_032765 // TRIM52 // tripartite motif-containing 52 // 5q35.3 // 84851 /// AK0	NM_032765 // RefSeq // Homo sapiens tripartite motif-containing 52 (TRIM52), mRN	TRIM52	NM_032765	1.67093
7892759	---	--- // --- // neg_control // --- // --- // --- // --- // --- // ---		---	1.67085
8085300	NM_183352 // SEC13 // SEC13 homolog (S. cerevisiae) // 3p25-p24 // 6396 /// AF05	NM_183352 // RefSeq // Homo sapiens SEC13 homolog (S. cerevisiae) (SEC13), mRNA.	SEC13	NM_183352	1.67078
7929649	NM_024954 // UBTD1 // ubiquitin domain containing 1 // 10q24.1 // 80019	NM_024954 // RefSeq // Homo sapiens ubiquitin domain containing 1 (UBTD1), mRNA.	UBTD1	NM_024954	1.67063
8140686	NM_152754 // SEMA3D // sema domain, immunoglobulin domain (Ig), short basic doma	NM_152754 // RefSeq // Homo sapiens sema domain, immunoglobulin domain (Ig), sho	SEMA3D	NM_152754	1.67056
7981980	NR_003331 // SNORD116-16 // small nucleolar RNA, C/D box 116-16 // 15q11.2 // 10	NR_003331 // RefSeq // Homo sapiens small nucleolar RNA, C/D box 116-16 (SNORD11	SNORD116-16	NR_003331	1.66955
7894817	---	--- // --- // neg_control // --- // --- // --- // --- // --- // ---		---	1.66953
8122807	NM_005100 // AKAP12 // A kinase (PRKA) anchor protein (gravin) 12 // 6q24-q25 //	NM_005100 // RefSeq // Homo sapiens A kinase (PRKA) anchor protein (gravin) 12 (	AKAP12	NM_005100	1.66869
7894607	---	--- // --- // neg_control // --- // --- // --- // --- // --- // ---		---	1.66858
7893893	---	--- // --- // neg_control // --- // --- // --- // --- // --- // ---		---	1.66856
7956443	NM_004990 // MARS // methionyl-tRNA synthetase // 12q13.2 // 4141 /// AK122956 /	NM_004990 // RefSeq // Homo sapiens methionyl-tRNA synthetase (MARS), mRNA. // c	MARS	NM_004990	1.66851
8089112	NM_182909 // FILIP1L // filamin A interacting protein 1-like // 3q12.1 // 11259	NM_182909 // RefSeq // Homo sapiens filamin A interacting protein 1-like (FILIP1	FILIP1L	NM_182909	1.66845
7958174	NM_003330 // TXNRD1 // thioredoxin reductase 1 // 12q23-q24.1 // 7296 /// NM_001	NM_003330 // RefSeq // Homo sapiens thioredoxin reductase 1 (TXNRD1), transcript	TXNRD1	NM_003330	1.66778
7952145	NM_006389 // HYOU1 // hypoxia up-regulated 1 // 11q23.1-q23.3 // 10525	NM_006389 // RefSeq // Homo sapiens hypoxia up-regulated 1 (HYOU1), mRNA. // chr	HYOU1	NM_006389	1.66749
8125887	NM_003214 // TEAD3 // TEA domain family member 3 // 6p21.2 // 7005 /// ENST00000	NM_003214 // RefSeq // Homo sapiens TEA domain family member 3 (TEAD3), mRNA. //	TEAD3	NM_003214	1.66743
7898693	NM_000478 // ALPL // alkaline phosphatase, liver/bone/kidney // 1p36.1-p34 // 24	NM_000478 // RefSeq // Homo sapiens alkaline phosphatase, liver/bone/kidney (ALP	ALPL	NM_000478	1.66737
7895416	---	--- // --- // neg_control // --- // --- // --- // --- // --- // ---		---	1.66731
7893677	---	--- // --- // neg_control // --- // --- // --- // --- // --- // ---		---	1.66682
7896177	---	--- // --- // neg_control // --- // --- // --- // --- // --- // ---		---	1.66671
8037835	NM_005628 // SLC1A5 // solute carrier family 1 (neutral amino acid transporter),	NM_005628 // RefSeq // Homo sapiens solute carrier family 1 (neutral amino acid	SLC1A5	NM_005628	1.66665
7963670	NM_006301 // MAP3K12 // mitogen-activated protein kinase kinase kinase 12 // 12q	NM_006301 // RefSeq // Homo sapiens mitogen-activated protein kinase kinase kina	MAP3K12	NM_006301	1.66618
8100328	NM_022832 // USP46 // ubiquitin specific peptidase 46 // 4q12 // 64854 /// ENST0	NM_022832 // RefSeq // Homo sapiens ubiquitin specific peptidase 46 (USP46), mRN	USP46	NM_022832	1.66615
7961829	NM_005504 // BCAT1 // branched chain aminotransferase 1, cytosolic // 12pter-q12	NM_005504 // RefSeq // Homo sapiens branched chain aminotransferase 1, cytosolic	BCAT1	NM_005504	1.66598
8134117	NM_003505 // FZD1 // frizzled homolog 1 (Drosophila) // 7q21 // 8321 /// BC01771	NM_003505 // RefSeq // Homo sapiens frizzled homolog 1 (Drosophila) (FZD1), mRNA	FZD1	NM_003505	1.66559
7953450	NM_014262 // LEPREL2 // leprecan-like 2 // 12q13 // 10536 /// ENST00000396725 //	NM_014262 // RefSeq // Homo sapiens leprecan-like 2 (LEPREL2), mRNA. // chr12 //	LEPREL2	NM_014262	1.66547
7966202	NM_031954 // KCTD10 // potassium channel tetramerisation domain containing 10 //	NM_031954 // RefSeq // Homo sapiens potassium channel tetramerisation domain con	KCTD10	NM_031954	1.6644
7894900	---	--- // --- // neg_control // --- // --- // --- // --- // --- // ---		---	1.66437
8083240	NM_031850 // AGTR1 // angiotensin II receptor, type 1 // 3q21-q25 // 185 /// NM_	NM_031850 // RefSeq // Homo sapiens angiotensin II receptor, type 1 (AGTR1), tra	AGTR1	NM_031850	1.66397
8077804	NM_014760 // TATDN2 // TatD DNase domain containing 2 // 3p25.3 // 9797	NM_014760 // RefSeq // Homo sapiens TatD DNase domain containing 2 (TATDN2), mRN	TATDN2	NM_014760	1.66384
7894172	---	--- // --- // neg_control // --- // --- // --- // --- // --- // ---		---	1.66365
7894925	---	--- // --- // neg_control // --- // --- // --- // --- // --- // ---		---	1.66306
8157727	NM_005294 // GPR21 // G protein-coupled receptor 21 // 9q33 // 2844	NM_005294 // RefSeq // Homo sapiens G protein-coupled receptor 21 (GPR21), mRNA.	GPR21	NM_005294	1.66243
7894312	---	--- // --- // neg_control // --- // --- // --- // --- // --- // ---		---	1.66231
8077458	NM_014674 // EDEM1 // ER degradation enhancer, mannosidase alpha-like 1 // 3p26.	NM_014674 // RefSeq // Homo sapiens ER degradation enhancer, mannosidase alpha-l	EDEM1	NM_014674	1.66209
7894256	---	--- // --- // neg_control // --- // --- // --- // --- // --- // ---		---	1.66152
7893415	---	--- // --- // neg_control // --- // --- // --- // --- // --- // ---		---	1.66141
8059470	NM_005544 // IRS1 // insulin receptor substrate 1 // 2q36 // 3667 /// BC053895 /	NM_005544 // RefSeq // Homo sapiens insulin receptor substrate 1 (IRS1), mRNA. /	IRS1	NM_005544	1.66135
8033818	NM_058164 // OLFM2 // olfactomedin 2 // 19p13.2 // 93145	NM_058164 // RefSeq // Homo sapiens olfactomedin 2 (OLFM2), mRNA. // chr19 // 10	OLFM2	NM_058164	1.65988
8069508	NR_003366 // ANKRD20B // ankyrin repeat domain 20B // 2q11.1 // 729171	NR_003366 // RefSeq // Homo sapiens ankyrin repeat domain 20B (ANKRD20B) on chro	ANKRD20B	NR_003366	1.65981
8151540	NR_002204 // FTHL11 // ferritin, heavy polypeptide-like 11 // 8q21.13 // 2503	NR_002204 // RefSeq // Homo sapiens ferritin, heavy polypeptide-like 11 (FTHL11)	FTHL11	NR_002204	1.65933
7895052	---	--- // --- // pos_control // --- // --- // --- // --- // --- // ---		---	1.65852
7954717	NM_001714 // BICD1 // bicaudal D homolog 1 (Drosophila) // 12p11.2-p11.1 // 636	NM_001714 // RefSeq // Homo sapiens bicaudal D homolog 1 (Drosophila) (BICD1), t	BICD1	NM_001714	1.65803
8136801	NR_001296 // TRY6 // trypsinogen C // 7q34 // 154754 /// ENST00000311757 // PRSS	NR_001296 // RefSeq // Homo sapiens trypsinogen C (TRY6) on chromosome 7. // chr	TRY6	NR_001296	1.65795
8135033	---	ENST00000379443 // ENSEMBL Transcript // cdna:novel chromosome:NCBI36:7:1004253		---	1.65783
8039680	NM_024833 // ZNF671 // zinc finger protein 671 // 19q13.43 // 79891	NM_024833 // RefSeq // Homo sapiens zinc finger protein 671 (ZNF671), mRNA. // c	ZNF671	NM_024833	1.65749
7893601	---	--- // --- // neg_control // --- // --- // --- // --- // --- // ---		---	1.65724
7896234	---	--- // --- // neg_control // --- // --- // --- // --- // --- // ---		---	1.65677
8152297	NM_001146 // ANGPT1 // angiopoietin 1 // 8q22.3-q23 // 284 /// AY055342 // ANGPT	NM_001146 // RefSeq // Homo sapiens angiopoietin 1 (ANGPT1), mRNA. // chr8 // 10	ANGPT1	NM_001146	1.65653
8071737	NM_002415 // MIF // macrophage migration inhibitory factor (glycosylation-inhibi	NM_002415 // RefSeq // Homo sapiens macrophage migration inhibitory factor (glyc	MIF	NM_002415	1.65649
8144228	AK094159 // FLJ36840 // hypothetical LOC645524 // --- // 645524	AK094159 // GenBank // Homo sapiens cDNA FLJ36840 fis, clone ASTRO2011461. // ch	FLJ36840	AK094159	1.65628
8050007	NM_012293 // PXDN // peroxidasin homolog (Drosophila) // 2p25 // 7837 /// ENST00	NM_012293 // RefSeq // Homo sapiens peroxidasin homolog (Drosophila) (PXDN), mRN	PXDN	NM_012293	1.656
7899990	NM_014284 // NCDN // neurochondrin // 1p34.3 // 23154 /// NM_001014839 // NCDN /	NM_014284 // RefSeq // Homo sapiens neurochondrin (NCDN), transcript variant 3,	NCDN	NM_014284	1.65588
7895753	---	--- // --- // neg_control // --- // --- // --- // --- // --- // ---		---	1.65571
7896291	---	--- // --- // neg_control // --- // --- // --- // --- // --- // ---		---	1.65556
7893049	---	--- // --- // neg_control // --- // --- // --- // --- // --- // ---		---	1.65503
7893803	---	--- // --- // neg_control // --- // --- // --- // --- // --- // ---		---	1.65484
7894521	---	--- // --- // neg_control // --- // --- // --- // --- // --- // ---		---	1.65437
7907104	NM_018442 // IQWD1 // IQ motif and WD repeats 1 // 1q24.2 // 55827 /// NM_001017	NM_018442 // RefSeq // Homo sapiens IQ motif and WD repeats 1 (IQWD1), transcrip	IQWD1	NM_018442	1.6542
7894697	---	--- // --- // neg_control // --- // --- // --- // --- // --- // ---		---	1.65369
8165642	NM_053045 // TMEM203 // transmembrane protein 203 // 9q34.3 // 94107	NM_053045 // RefSeq // Homo sapiens hypothetical protein MGC14327 (MGC14327), mR	TMEM203	NM_053045	1.65269
7895268	---	--- // --- // neg_control // --- // --- // --- // --- // --- // ---		---	1.6524
7978718	NM_006364 // SEC23A // Sec23 homolog A (S. cerevisiae) // 14q21.1 // 10484 /// A	NM_006364 // RefSeq // Homo sapiens Sec23 homolog A (S. cerevisiae) (SEC23A), mR	SEC23A	NM_006364	1.6521
7894207	---	--- // --- // neg_control // --- // --- // --- // --- // --- // ---		---	1.65073
7892677	---	--- // --- // neg_control // --- // --- // --- // --- // --- // ---		---	1.6505
7896178	---	--- // --- // pos_control // --- // --- // --- // --- // --- // ---		---	1.64947
8076241	NM_020831 // MKL1 // megakaryoblastic leukemia (translocation) 1 // 22q13 // 575	NM_020831 // RefSeq // Homo sapiens megakaryoblastic leukemia (translocation) 1	MKL1	NM_020831	1.64867
8147721	AK127183 // FLJ45248 // FLJ45248 protein // 8q22.3 // 401472	AK127183 // GenBank // Homo sapiens cDNA FLJ45248 fis, clone BRHIP2006819. // ch	FLJ45248	AK127183	1.64856
7985285	NM_014862 // ARNT2 // aryl-hydrocarbon receptor nuclear translocator 2 // 15q24	NM_014862 // RefSeq // Homo sapiens aryl-hydrocarbon receptor nuclear translocat	ARNT2	NM_014862	1.6483
8110886	NM_032286 // MED10 // mediator complex subunit 10 // 5p15.31 // 84246 /// AK0754	NM_032286 // RefSeq // Homo sapiens mediator complex subunit 10 (MED10), mRNA. /	MED10	NM_032286	1.64807
7894940	---	--- // --- // neg_control // --- // --- // --- // --- // --- // ---		---	1.64787
7892922	---	--- // --- // neg_control // --- // --- // --- // --- // --- // ---		---	1.64732
8161568	---	GENSCAN00000055056 // ENSEMBL Prediction // cdna:Genscan chromosome:NCBI36:2:91		---	1.64727
8157253	NM_001012994 // SNX30 // sorting nexin family member 30 // 9q32 // 401548 /// EN	NM_001012994 // RefSeq // Homo sapiens sorting nexin family member 30 (SNX30), m	SNX30	NM_001012994	1.64714
7893063	---	--- // --- // neg_control // --- // --- // --- // --- // --- // ---		---	1.647
7895796	---	--- // --- // neg_control // --- // --- // --- // --- // --- // ---		---	1.64643
7894550	---	--- // --- // neg_control // --- // --- // --- // --- // --- // ---		---	1.64641
7892551	---	--- // --- // neg_control // --- // --- // --- // --- // --- // ---		---	1.64627
8147548	NM_015029 // POP1 // processing of precursor 1, ribonuclease P/MRP subunit (S. c	NM_015029 // RefSeq // Homo sapiens processing of precursor 1, ribonuclease P/MR	POP1	NM_015029	1.646
7895172	---	--- // --- // neg_control // --- // --- // --- // --- // --- // ---		---	1.64481
7904969	NM_030796 // ECOP // EGFR-coamplified and overexpressed protein // 7p11.2 // 815	NM_030796 // RefSeq // Homo sapiens EGFR-coamplified and overexpressed protein (	ECOP	NM_030796	1.6448
7893783	---	--- // --- // neg_control // --- // --- // --- // --- // --- // ---		---	1.64433
7968344	NM_001629 // ALOX5AP // arachidonate 5-lipoxygenase-activating protein // 13q12	NM_001629 // RefSeq // Homo sapiens arachidonate 5-lipoxygenase-activating prote	ALOX5AP	NM_001629	1.64397
8058509	---	ENST00000343987 // ENSEMBL Transcript // cdna:known chromosome:NCBI36:2:2083942		---	1.6435
8110253	NM_012279 // ZNF346 // zinc finger protein 346 // 5q35.2 // 23567 /// AK026627 /	NM_012279 // RefSeq // Homo sapiens zinc finger protein 346 (ZNF346), mRNA. // c	ZNF346	NM_012279	1.64345
7893473	---	--- // --- // neg_control // --- // --- // --- // --- // --- // ---		---	1.64296
7896557	---	--- // --- // neg_control // --- // --- // --- // --- // --- // ---		---	1.64276
7896243	---	--- // --- // neg_control // --- // --- // --- // --- // --- // ---		---	1.64251
7895871	---	--- // --- // neg_control // --- // --- // --- // --- // --- // ---		---	1.64221
7982004	NR_003361 // SNORD116-28 // small nucleolar RNA, C/D box 116-28 // 15q11.2 // 10	NR_003361 // RefSeq // Homo sapiens small nucleolar RNA, C/D box 116-28 (SNORD11	SNORD116-28	NR_003361	1.64161
8169378	NM_020769 // RGAG1 // retrotransposon gag domain containing 1 // Xq22.3 // 57529	NM_020769 // RefSeq // Homo sapiens retrotransposon gag domain containing 1 (RGA	RGAG1	NM_020769	1.64152
7896077	---	--- // --- // neg_control // --- // --- // --- // --- // --- // ---		---	1.64129
8104601	NM_006317 // BASP1 // brain abundant, membrane attached signal protein 1 // 5p15	NM_006317 // RefSeq // Homo sapiens brain abundant, membrane attached signal pro	BASP1	NM_006317	1.64107
7965410	NM_001920 // DCN // decorin // 12q21.33 // 1634 /// NM_133503 // DCN // decorin	NM_001920 // RefSeq // Homo sapiens decorin (DCN), transcript variant A1, mRNA.	DCN	NM_001920	1.6408
7951535	AY358616 // KDELC2 // KDEL (Lys-Asp-Glu-Leu) containing 2 // 11q22.3 // 143888 /	AY358616 // GenBank // Homo sapiens clone DNA86647 VELF1904 (UNQ1904) mRNA, comp	KDELC2	AY358616	1.64079
7996772	NM_003983 // SLC7A6 // solute carrier family 7 (cationic amino acid transporter,	NM_003983 // RefSeq // Homo sapiens solute carrier family 7 (cationic amino acid	SLC7A6	NM_003983	1.6404
7894434	---	--- // --- // neg_control // --- // --- // --- // --- // --- // ---		---	1.64012
8091954	NM_014498 // GOLIM4 // golgi integral membrane protein 4 // 3q26.2 // 27333	NM_014498 // RefSeq // Homo sapiens golgi integral membrane protein 4 (GOLIM4),	GOLIM4	NM_014498	1.63998
7892768	---	--- // --- // neg_control // --- // --- // --- // --- // --- // ---		---	1.63993
8127660	---	ENST00000363221 // ENSEMBL ncRNA // ncrna:misc_RNA chromosome:NCBI36:6:76421406		---	1.6398
8151686	NM_005941 // MMP16 // matrix metallopeptidase 16 (membrane-inserted) // 8q21 //	NM_005941 // RefSeq // Homo sapiens matrix metallopeptidase 16 (membrane-inserte	MMP16	NM_005941	1.63978
7896242	---	--- // --- // neg_control // --- // --- // --- // --- // --- // ---		---	1.63971
7895754	---	--- // --- // neg_control // --- // --- // --- // --- // --- // ---		---	1.63944
7896437	---	--- // --- // neg_control // --- // --- // --- // --- // --- // ---		---	1.63922
8041447	NM_016441 // CRIM1 // cysteine rich transmembrane BMP regulator 1 (chordin-like)	NM_016441 // RefSeq // Homo sapiens cysteine rich transmembrane BMP regulator 1	CRIM1	NM_016441	1.63918
7895495	---	--- // --- // neg_control // --- // --- // --- // --- // --- // ---		---	1.63916
8121749	NM_000165 // GJA1 // gap junction protein, alpha 1, 43kDa // 6q21-q23.2 // 2697	NM_000165 // RefSeq // Homo sapiens gap junction protein, alpha 1, 43kDa (GJA1),	GJA1	NM_000165	1.63914
7939613	NM_005456 // MAPK8IP1 // mitogen-activated protein kinase 8 interacting protein	NM_005456 // RefSeq // Homo sapiens mitogen-activated protein kinase 8 interacti	MAPK8IP1	NM_005456	1.63904
7896431	---	--- // --- // pos_control // --- // --- // --- // --- // --- // ---		---	1.63845
7981947	NR_001295 // SNRPN // small nuclear ribonucleoprotein polypeptide N // 15q11.2 /	NR_001295 // RefSeq // Homo sapiens small nucleolar RNA, C/D box 109A (SNORD109A	SNRPN	NR_001295	1.63803
7982098	NR_001295 // SNRPN // small nuclear ribonucleoprotein polypeptide N // 15q11.2 /	NR_001295 // RefSeq // Homo sapiens small nucleolar RNA, C/D box 109A (SNORD109A	SNRPN	NR_001295	1.63803
8164907	NM_020385 // REXO4 // REX4, RNA exonuclease 4 homolog (S. cerevisiae) // 9q34.2	NM_020385 // RefSeq // Homo sapiens REX4, RNA exonuclease 4 homolog (S. cerevisi	REXO4	NM_020385	1.63802
8098985	BC003648 // C4orf15 // chromosome 4 open reading frame 15 // 4p16.3 // 79441 ///	BC003648 // GenBank // Homo sapiens chromosome 4 open reading frame 15, mRNA (cD	C4orf15	BC003648	1.63783
8052004	---	GENSCAN00000042449 // ENSEMBL Prediction // cdna:Genscan chromosome:NCBI36:2:47		---	1.63778
8024566	---	ENST00000323589 // ENSEMBL Transcript // cdna:known chromosome:NCBI36:19:307280		---	1.63762
8159850	AF424541 // FLJ35024 // hypothetical LOC401491 // 9p24.2 // 401491	AF424541 // GenBank // Homo sapiens unknown mRNA. // chr9 // 85 // 100 // 23 //	FLJ35024	AF424541	1.63715
7892710	---	--- // --- // neg_control // --- // --- // --- // --- // --- // ---		---	1.63714
7894852	---	--- // --- // neg_control // --- // --- // --- // --- // --- // ---		---	1.63713
7893034	---	--- // --- // neg_control // --- // --- // --- // --- // --- // ---		---	1.63705
7893849	---	--- // --- // neg_control // --- // --- // --- // --- // --- // ---		---	1.63686
7895751	---	--- // --- // neg_control // --- // --- // --- // --- // --- // ---		---	1.63679
8153021	NM_003033 // ST3GAL1 // ST3 beta-galactoside alpha-2,3-sialyltransferase 1 // 8q	NM_003033 // RefSeq // Homo sapiens ST3 beta-galactoside alpha-2,3-sialyltransfe	ST3GAL1	NM_003033	1.63667
8054377	NM_201555 // FHL2 // four and a half LIM domains 2 // 2q12-q14 // 2274 /// NM_00	NM_201555 // RefSeq // Homo sapiens four and a half LIM domains 2 (FHL2), transc	FHL2	NM_201555	1.63667
8117368	BC130560 // HIST1H4C // histone cluster 1, H4c // 6p21.3 // 8364 /// NM_003542 /	BC130560 // GenBank // Homo sapiens histone cluster 1, H4c, mRNA (cDNA clone MGC	HIST1H4C	BC130560	1.6366
8007919	NR_002940 // LRRC37A4 // leucine rich repeat containing 37, member A4 (pseudogen	NR_002940 // RefSeq // Homo sapiens leucine rich repeat containing 37, member A4	LRRC37A4	NR_002940	1.63646
8115144	NM_001012301 // ARSI // arylsulfatase family, member I // 5q33.1 // 340075	NM_001012301 // RefSeq // Homo sapiens arylsulfatase family, member I (ARSI), mR	ARSI	NM_001012301	1.63602
7893435	---	--- // --- // neg_control // --- // --- // --- // --- // --- // ---		---	1.63543
8180336	---	NM_182838.1 // --- // Homo sapiens solute carrier family 35, member E2 (SLC35E2)		---	1.63525
8071671	NM_002073 // GNAZ // guanine nucleotide binding protein (G protein), alpha z pol	NM_002073 // RefSeq // Homo sapiens guanine nucleotide binding protein (G protei	GNAZ	NM_002073	1.63507
7893683	---	--- // --- // neg_control // --- // --- // --- // --- // --- // ---		---	1.635
7893204	---	--- // --- // neg_control // --- // --- // --- // --- // --- // ---		---	1.63485
7896613	---	--- // --- // neg_control // --- // --- // --- // --- // --- // ---		---	1.63458
7985577	NM_181877 // ZSCAN2 // zinc finger and SCAN domain containing 2 // 15q25.2 // 54	NM_181877 // RefSeq // Homo sapiens zinc finger and SCAN domain containing 2 (ZS	ZSCAN2	NM_181877	1.63453
8129937	NM_006079 // CITED2 // Cbp/p300-interacting transactivator, with Glu/Asp-rich ca	NM_006079 // RefSeq // Homo sapiens Cbp/p300-interacting transactivator, with Gl	CITED2	NM_006079	1.63438
7892934	---	--- // --- // neg_control // --- // --- // --- // --- // --- // ---		---	1.634
7894857	---	--- // --- // neg_control // --- // --- // --- // --- // --- // ---		---	1.63382
7892538	---	--- // --- // neg_control // --- // --- // --- // --- // --- // ---		---	1.63354
7893548	---	--- // --- // neg_control // --- // --- // --- // --- // --- // ---		---	1.63353
8135514	NM_001550 // IFRD1 // interferon-related developmental regulator 1 // 7q22-q31 /	NM_001550 // RefSeq // Homo sapiens interferon-related developmental regulator 1	IFRD1	NM_001550	1.63311
7991904	NM_004204 // PIGQ // phosphatidylinositol glycan anchor biosynthesis, class Q //	NM_004204 // RefSeq // Homo sapiens phosphatidylinositol glycan anchor biosynthe	PIGQ	NM_004204	1.63262
8044462	NM_153712 // TTL // tubulin tyrosine ligase // 2q13 // 150465 /// AK126378 // TT	NM_153712 // RefSeq // Homo sapiens tubulin tyrosine ligase (TTL), mRNA. // chr2	TTL	NM_153712	1.63261
7895156	---	--- // --- // neg_control // --- // --- // --- // --- // --- // ---		---	1.63184
8077931	NM_014160 // MKRN2 // makorin, ring finger protein, 2 // 3p25 // 23609	NM_014160 // RefSeq // Homo sapiens makorin, ring finger protein, 2 (MKRN2), mRN	MKRN2	NM_014160	1.63075
7895595	---	--- // --- // neg_control // --- // --- // --- // --- // --- // ---		---	1.63014
7905077	---	BC068044 // GenBank HTC // Homo sapiens cDNA clone IMAGE:6380649, containing fra		---	1.62994
8161580	---	ENST00000390263 // ENSEMBL Transcript // cdna:known chromosome:NCBI36:2:8940049		---	1.62973
8001932	NM_033309 // MGC4655 // hypothetical protein MGC4655 // 16q22.1 // 84752	NM_033309 // RefSeq // Homo sapiens hypothetical protein MGC4655 (MGC4655), mRNA	MGC4655	NM_033309	1.62968
8161563	---	ENST00000390263 // ENSEMBL Transcript // cdna:known chromosome:NCBI36:2:8940049		---	1.62944
8087473	NM_153273 // IHPK1 // inositol hexaphosphate kinase 1 // 3p21.31 // 9807 /// NM_	NM_153273 // RefSeq // Homo sapiens inositol hexaphosphate kinase 1 (IHPK1), tra	IHPK1	NM_153273	1.62944
7896624	---	--- // --- // neg_control // --- // --- // --- // --- // --- // ---		---	1.62942
8141180	NM_015395 // DKFZP434B0335 // DKFZP434B0335 protein // 7q21.3 // 25851 /// AB037	NM_015395 // RefSeq // Homo sapiens DKFZP434B0335 protein (DKFZP434B0335), mRNA.	DKFZP434B0335	NM_015395	1.62935
7961252	NM_007244 // PRR4 // proline rich 4 (lacrimal) // 12p13 // 11272 /// NM_00109853	NM_007244 // RefSeq // Homo sapiens proline rich 4 (lacrimal) (PRR4), transcript	PRR4	NM_007244	1.62898
8108593	NM_017706 // WDR55 // WD repeat domain 55 // 5q31.3 // 54853 /// AK025355 // WDR	NM_017706 // RefSeq // Homo sapiens WD repeat domain 55 (WDR55), mRNA. // chr5 /	WDR55	NM_017706	1.62897
7896494	---	--- // --- // neg_control // --- // --- // --- // --- // --- // ---		---	1.6285
7894279	---	--- // --- // neg_control // --- // --- // --- // --- // --- // ---		---	1.6283
7893143	---	--- // --- // neg_control // --- // --- // --- // --- // --- // ---		---	1.62783
7967810	NM_005895 // GOLGA3 // golgi autoantigen, golgin subfamily a, 3 // 12q24.33 // 2	NM_005895 // RefSeq // Homo sapiens golgi autoantigen, golgin subfamily a, 3 (GO	GOLGA3	NM_005895	1.62781
8052803	NM_014911 // AAK1 // AP2 associated kinase 1 // 2p14 // 22848 /// BC002695 // AA	NM_014911 // RefSeq // Homo sapiens AP2 associated kinase 1 (AAK1), mRNA. // chr	AAK1	NM_014911	1.62776
8165046	NM_015447 // CAMSAP1 // calmodulin regulated spectrin-associated protein 1 // 9q	NM_015447 // RefSeq // Homo sapiens calmodulin regulated spectrin-associated pro	CAMSAP1	NM_015447	1.62766
7973002	---	ENST00000383040 // ENSEMBL Transcript // cdna:known-ccds chromosome:NCBI36:14:1		---	1.62706
8045336	NM_001508 // GPR39 // G protein-coupled receptor 39 // 2q21-q22 // 2863 /// EU07	NM_001508 // RefSeq // Homo sapiens G protein-coupled receptor 39 (GPR39), mRNA.	GPR39	NM_001508	1.62652
8144279	NM_018941 // CLN8 // ceroid-lipofuscinosis, neuronal 8 (epilepsy, progressive wi	NM_018941 // RefSeq // Homo sapiens ceroid-lipofuscinosis, neuronal 8 (epilepsy,	CLN8	NM_018941	1.62639
7993458	BC023603 // C16orf45 // chromosome 16 open reading frame 45 // 16p13.11 // 89927	BC023603 // GenBank // Homo sapiens chromosome 16 open reading frame 45, mRNA (c	C16orf45	BC023603	1.62553
8016245	NR_002940 // LRRC37A4 // leucine rich repeat containing 37, member A4 (pseudogen	NR_002940 // RefSeq // Homo sapiens leucine rich repeat containing 37, member A4	LRRC37A4	NR_002940	1.62524
8001197	NM_018092 // NETO2 // neuropilin (NRP) and tolloid (TLL)-like 2 // 16q11 // 8183	NM_018092 // RefSeq // Homo sapiens neuropilin (NRP) and tolloid (TLL)-like 2 (N	NETO2	NM_018092	1.6245
7894000	---	--- // --- // neg_control // --- // --- // --- // --- // --- // ---		---	1.62439
8049187	NM_025202 // EFHD1 // EF-hand domain family, member D1 // 2q37.1 // 80303 /// AF	NM_025202 // RefSeq // Homo sapiens EF-hand domain family, member D1 (EFHD1), mR	EFHD1	NM_025202	1.62438
8083599	BC029129 // C3orf55 // chromosome 3 open reading frame 55 // 3q25.32 // 152078 /	BC029129 // GenBank // Homo sapiens chromosome 3 open reading frame 55, mRNA (cD	C3orf55	BC029129	1.62426
8113790	NM_178450 // MARCH3 // membrane-associated ring finger (C3HC4) 3 // 5q23.2 // 11	NM_178450 // RefSeq // Homo sapiens membrane-associated ring finger (C3HC4) 3 (M	2003-03-01	NM_178450	1.62422
8157362	BC036039 // ZNF618 // zinc finger protein 618 // 9q32 // 114991 /// NM_133374 //	BC036039 // GenBank // Homo sapiens zinc finger protein 618, mRNA (cDNA clone MG	ZNF618	BC036039	1.62421
7975453	NR_001276 // RNU56B // RNA, U56B small nuclear // 14q24.2 // 319139	NR_001276 // RefSeq // Homo sapiens RNA, U56B small nuclear (RNU56B) on chromoso	RNU56B	NR_001276	1.62408
8026638	NM_004145 // MYO9B // myosin IXB // 19p13.1 // 4650 /// ENST00000319396 // MYO9B	NM_004145 // RefSeq // Homo sapiens myosin IXB (MYO9B), mRNA. // chr19 // 100 //	MYO9B	NM_004145	1.62399
7896189	---	--- // --- // neg_control // --- // --- // --- // --- // --- // ---		---	1.62387
8085412	NM_014869 // IQSEC1 // IQ motif and Sec7 domain 1 // 3p25.1 // 9922 /// BC010267	NM_014869 // RefSeq // Homo sapiens IQ motif and Sec7 domain 1 (IQSEC1), mRNA. /	IQSEC1	NM_014869	1.62383
7968632	XM_929830 // LOC646871 // hypothetical LOC646871 // 13q13.3 // 646871 /// XM_001	XM_929830 // RefSeq // PREDICTED: Homo sapiens hypothetical LOC646871 (LOC646871	LOC646871	XM_929830	1.62382
7910901	---	GENSCAN00000059164 // ENSEMBL Prediction // cdna:Genscan chromosome:NCBI36:1:23		---	1.62336
7895788	---	--- // --- // neg_control // --- // --- // --- // --- // --- // ---		---	1.62297
8114211	---	ENST00000386114 // ENSEMBL ncRNA // ncrna:Mt_tRNA_pseudogene chromosome:NCBI36:		---	1.62292
[truncated: 26,785 more rows]

## Sheet: MB231 + miR-200
Table EV9. Microarry of MDA-MB-231 cells transfected with miR-200b for 3 days
[truncated: 28,764 more rows]

[truncated: 2 more sheets: MB231 + QKI5kd, Appendix Table S9 description]
