# Supplementary material for: miR‐200/375 control epithelial plasticity‐associated alternative splicing by repressing the RNA‐binding protein Quaking
Source: EMBO J. 2018 Jun 6;37(13):e99016. doi: 10.15252/embj.201899016 (PMC6028027; doi:10.15252/embj.201899016)
Supplement: Supplementary file 12 — Source Data for Expanded View [file EMBJ-37-e99016-s019.zip]

Archive with 5 entries (4 files):
- FIgEV2SD.pdf
- __MACOSX/
- __MACOSX/._FIgEV2SD.pdf
- FigEV5SD.pdf
- __MACOSX/._FigEV5SD.pdf
